# Supplementary material for: Comparing synaptic proteomes across five mouse models for autism reveals converging molecular similarities including deficits in oxidative phosphorylation and Rho GTPase signaling
Source: Front Aging Neurosci. 2023 May 15;15:1152562. doi: 10.3389/fnagi.2023.1152562 (PMC10225639; doi:10.3389/fnagi.2023.1152562)
Supplement: Supplementary file 2 [file Table_1.XLSX]

## Sheet: EXPERIMENT-1
Protein IDs	Protein names	Gene names	PTEN WT	PTEN HET	CACNA 1C WT	CACNA 1C KO	C57	FMRP	CNTNAP	BTBR	SHANK3 HET	SHANK3 WT	Peptides	Sequence coverage [%]	Mol. weight [kDa]	Q-value	Score	Intensity	MS/MS count
Q9QXS1;Q8R0W0	Plectin	Plec	1.9436e+06	2.0321e+06	1.924e+06	1.7532e+06	1.1092e+06	1.6098e+06	1.2017e+06	1.48e+06	853907	1.0288e+06	160	38.1	534.18	0	323.31	28706000000	272
O88737;Q8BL48	Protein bassoon	Bsn	5.37018e+06	5.38069e+06	4.31838e+06	4.0237e+06	2.3452e+06	3.7459e+06	3.0925e+06	3.82421e+06	2.31299e+06	2.58039e+06	157	50.3	418.84	0	323.31	134180000000	499
P16546;REV__Q6NZJ6;P08032	Spectrin alpha chain, non-erythrocytic 1	Sptan1	4.83401e+06	4.35261e+06	5.08191e+06	4.63369e+06	5.23911e+06	5.83641e+06	5.19179e+06	5.10079e+06	5.26091e+06	5.7754e+06	153	66	284.59	0	323.31	179470000000	683
Q9QYX7;REV__P28740;REV__Q9Z2I0	Protein piccolo	Pclo	3.77899e+06	3.882e+06	3.1104e+06	2.78671e+06	1.3394e+06	1.5764e+06	1.4592e+06	1.482e+06	1.45929e+06	1.60849e+06	151	36.4	550.83	0	323.31	56909000000	309
Q62261	Spectrin beta chain, non-erythrocytic 1	Sptbn1	2.9181e+06	2.7505e+06	3.1992e+06	2.92509e+06	3.36371e+06	3.76801e+06	3.15901e+06	3.05779e+06	3.3018e+06	3.5769e+06	118	58.2	274.22	0	323.31	108390000000	495
Q8C8R3;Q8JZQ2	Ankyrin-2	Ank2	1.0615e+06	1.0727e+06	1.2638e+06	1.1043e+06	1.0223e+06	1.1013e+06	825712	930592	923351	1.0346e+06	81	26.4	426.26	0	323.31	19152000000	169
Q61879;Q02566	Myosin-10	Myh10	1.1472e+06	1.1671e+06	1.3181e+06	1.1738e+06	966152	1.5645e+06	1.1706e+06	1.1898e+06	1.3087e+06	1.2479e+06	78	42.3	228.99	0	323.31	25808000000	165
Q99104;P21271;Q8CIF6	Unconventional myosin-Va	Myo5a	1.4131e+06	1.4678e+06	1.54e+06	1.2904e+06	1.031e+06	1.5938e+06	1.4054e+06	1.3384e+06	1.3177e+06	1.181e+06	72	39.7	215.54	0	323.31	25055000000	206
F6SEU4;Q8C2K5	Ras/Rap GTPase-activating protein SynGAP	Syngap1	2.9628e+06	3.2535e+06	2.4354e+06	2.2155e+06	1.7425e+06	2.507e+06	2.5201e+06	2.46011e+06	2.1282e+06	2.1952e+06	61	49.5	148.24	0	323.31	159810000000	399
Q9QWI6	SRC kinase signaling inhibitor 1	Srcin1	1.6969e+06	1.79581e+06	1.5146e+06	1.2857e+06	963009	1.7574e+06	1.4816e+06	1.4004e+06	1.3975e+06	1.1152e+06	61	55	134.86	0	323.31	65210000000	242
D3YZU1	SH3 and multiple ankyrin repeat domains protein 1	Shank1	1.0874e+06	1.2734e+06	1.0213e+06	929451	647482	1.1212e+06	1.0926e+06	964178	994147	823392	61	35.2	226.31	0	323.31	32766000000	168
Q6PH08	ERC protein 2	Erc2	1.1527e+06	1.1401e+06	888412	826211	699648	989370	952910	911757	846517	798482	54	50.1	110.64	0	323.31	43380000000	210
Q4ACU6	SH3 and multiple ankyrin repeat domains protein 3	Shank3	939660	1.0289e+06	818850	738132	552920	831623	830678	915620	279529	716730	53	39.9	185.39	0	323.31	18554000000	134
Q80Z38;REV__Q80Z38	SH3 and multiple ankyrin repeat domains protein 2	Shank2	1.0404e+06	1.1411e+06	1.0118e+06	909491	624270	1.184e+06	1.0174e+06	903278	952131	775921	52	46.6	158.97	0	323.31	19266000000	138
Q3UNH4	G protein-regulated inducer of neurite outgrowth 1	Gprin1	1.0073e+06	813820	714300	684428	451539	1.083e+06	815610	791418	860359	630410	50	59.5	95.495	0	323.31	28429000000	120
Q7TSJ2	Microtubule-associated protein 6	Map6	792911	906942	1.0029e+06	810549	602470	938333	854488	730650	826617	769120	50	66.6	96.449	0	323.31	24992000000	128
Q68FD5	Clathrin heavy chain 1	Cltc	669168	604218	955893	856557	1.8887e+06	1.1279e+06	532651	1.0501e+06	682070	1.5317e+06	50	35.7	191.55	0	323.31	20707000000	148
A2CG49	Kalirin	Kalrn	558439	593562	471579	417180	381719	510960	499460	495392	437099	442749	49	16.6	337	0	254.61	9434300000	100
Q5DU25;REV__Q91XQ0	IQ motif and SEC7 domain-containing protein 2	Iqsec2	804593	879498	621291	585760	493469	723619	681408	654970	564299	548419	48	35.8	161.78	0	323.31	31114000000	132
Q80TE7	Leucine-rich repeat-containing protein 7	Lrrc7	1.2954e+06	1.37e+06	1.0096e+06	987130	755159	1.2121e+06	1.1428e+06	1.1969e+06	985059	970131	46	37.9	166.9	0	323.31	22684000000	145
Q9JHU4	Cytoplasmic dynein 1 heavy chain 1	Dync1h1	374330	407980	527350	423059	385810	603820	329169	438580	243540	315039	46	10.4	532.04	0	231.37	3692700000	72
Q9QYR6	Microtubule-associated protein 1A;MAP1A heavy chain;MAP1 light chain LC2	Map1a	457281	475890	499280	420271	352660	483501	420801	440231	319521	424581	44	21.5	300.14	0	323.31	10301000000	80
P20357	Microtubule-associated protein 2	Map2	698558	718301	700721	603231	561879	770561	684291	669749	562421	573630	42	27.3	199.13	0	323.31	9033300000	78
A2AQ25	Sickle tail protein	Skt	407429	424481	398459	312241	262870	389291	342409	329589	306021	279421	39	22.9	213.03	0	182.18	8308400000	74
P39053	Dynamin-1	Dnm1	396890	431470	527851	417591	757171	561248	399800	432509	420320	815700	39	44.4	97.802	0	311.49	18886000000	113
Q91XM9	Disks large homolog 2	Dlg2	1.3328e+06	1.3326e+06	1.0569e+06	898208	731298	1.069e+06	1.0453e+06	1.0645e+06	857757	874010	38	49.4	94.879	0	323.31	50389000000	156
P14873	Microtubule-associated protein 1B;MAP1B heavy chain;MAP1 light chain LC1	Map1b	695230	741481	790590	700429	436530	804493	699832	671450	574250	630488	38	17.7	270.25	0	323.31	10163000000	88
Q4KUS2;Q9Z1N9;Q8K0T7	Protein unc-13 homolog A	Unc13a	680832	691318	582840	505240	419270	641589	577720	572430	564569	489582	38	25.6	193.78	0	323.31	12524000000	93
Q8VDD5	Myosin-9	Myh9	385540	390851	402799	380369	361689	526090	410371	424790	431470	445770	38	23.5	226.37	0	240.79	4919600000	53
Q61301	Catenin alpha-2	Ctnna2	976520	884529	786840	705599	553219	922769	780381	785510	804370	620241	37	40.5	105.28	0	323.31	20127000000	113
Q01097;Q01098;Q03391	Glutamate receptor ionotropic, NMDA 2B	Grin2b	857811	883138	660148	622688	500420	754421	716799	749740	615598	617021	37	29.2	165.96	0	275.45	33605000000	132
A2AJA9	Uncharacterized protein C9orf172 homolog	Gm996	293329	298920	248701	231440	196930	300259	262761	263390	239389	227489	37	44.7	107.18	0	236.08	10983000000	83
Q8BPN8	DmX-like protein 2	Dmxl2	248451	268879	301850	253171	258831	354680	249550	304740	243601	254190	37	14.5	338.2	0	141.38	2791000000	54
O88935	Synapsin-1	Syn1	4.0213e+06	4.08151e+06	4.0717e+06	3.16831e+06	2.17551e+06	3.43179e+06	3.30379e+06	3.5808e+06	3.0528e+06	2.6768e+06	36	74.2	74.096	0	323.31	306210000000	354
Q99NE5	Regulating synaptic membrane exocytosis protein 1	Rims1	576919	596181	519121	441560	387230	580852	526670	490509	514581	458979	36	28	163.16	0	323.31	13121000000	71
Q3UHD9	Arf-GAP with GTPase, ANK repeat and PH domain-containing protein 2	Agap2	581081	654308	529089	434631	373759	529889	523892	510358	491670	466129	35	39.1	124.51	0	323.31	9488200000	80
P63017	Heat shock cognate 71 kDa protein	Hspa8	1.5306e+06	1.5378e+06	1.53469e+06	1.2066e+06	1.2283e+06	1.6788e+06	1.4188e+06	1.3782e+06	1.4339e+06	1.3647e+06	34	56.3	70.87	0	323.31	72438000000	213
Q62108	Disks large homolog 4	Dlg4	1.3486e+06	1.3646e+06	1.0838e+06	961422	695340	1.1061e+06	1.0695e+06	1.0513e+06	849338	859942	34	52.5	80.471	0	323.31	74518000000	202
P35438	Glutamate receptor ionotropic, NMDA 1	Grin1	1.1772e+06	1.182e+06	899242	822930	681503	953921	942544	977976	798941	843407	34	30.4	105.48	0	323.31	60820000000	177
P23819	Glutamate receptor 2	Gria2	1.0819e+06	1.023e+06	872908	736502	610381	1.1076e+06	822462	822268	890157	765090	34	42.8	98.661	0	323.31	35246000000	152
P49025	Citron Rho-interacting kinase	Cit	220441	238029	211461	178050	124960	211270	185810	203640	139950	137060	34	17.5	235.39	0	202.48	3766900000	46
P46460;O54941	Vesicle-fusing ATPase	Nsf	641709	704480	829303	651240	1.176e+06	793192	563861	710690	622891	1.0196e+06	33	39.5	82.613	0	304.89	23193000000	126
Q8R0S2	IQ motif and SEC7 domain-containing protein 1	Iqsec1	550869	598889	477870	390740	335021	448749	448690	408569	372799	375429	33	34.7	108.01	0	224.86	14667000000	78
G5E8K5	Ankyrin-3	Ank3	439538	380061	425739	366570	399299	437520	329219	345070	333101	465232	33	21.1	214.06	0	231.49	4847300000	44
Q5SQX6	Cytoplasmic FMR1-interacting protein 2	Cyfip2	390681	425220	443240	364220	370119	534000	387299	382521	452761	446899	33	27.9	145.66	0	231.78	7940300000	83
Q6PIC6;Q9WV27;Q64436;Q9Z1W8	Sodium/potassium-transporting ATPase subunit alpha-3	Atp1a3	1.0746e+06	1.0169e+06	1.0657e+06	985680	1.47399e+06	1.483e+06	816923	994223	1.3153e+06	1.2199e+06	32	34.7	111.69	0	323.31	35086000000	138
P12960	Contactin-1	Cntn1	855519	776410	761002	762290	812991	1.0445e+06	806531	677589	1.0442e+06	987157	32	38.4	113.39	0	323.31	26119000000	137
P46660	Alpha-internexin	Ina	795361	634948	788959	663639	893309	573180	817960	897642	519988	919258	32	61.5	55.382	0	323.31	30333000000	132
P08551;P31001	Neurofilament light polypeptide	Nefl	645371	546920	640181	562631	838929	465138	668399	657768	413151	888351	32	55.2	61.508	0	323.31	17851000000	85
P08553	Neurofilament medium polypeptide	Nefm	327760	274111	355640	271120	410280	245010	334471	312040	219721	435360	32	35.1	95.915	0	205.93	10927000000	68
P15508	Spectrin beta chain, erythrocytic	Sptb	244989	214350	215190	206169	252650	267250	236670	228840	247680	274649	32	19.1	245.25	0	205.31	2169700000	40
Q03265	ATP synthase subunit alpha, mitochondrial	Atp5a1	558749	560401	855649	682079	967968	922270	540892	685421	446491	884817	31	60	59.752	0	323.31	22563000000	100
Q7TPR4;O88990	Alpha-actinin-1	Actn1	539099	538968	592272	522289	375481	619631	537889	497239	574589	457350	31	40.2	103.07	0	323.31	13909000000	89
Q9EQZ6;Q8VCC8	Rap guanine nucleotide exchange factor 4	Rapgef4	378801	379639	312031	282570	229080	336641	320590	294321	287300	253149	31	32.6	115.49	0	179.29	9033600000	67
Q8C0T5	Signal-induced proliferation-associated 1-like protein 1	Sipa1l1	318689	346400	316170	268760	230470	346539	312969	296580	300709	282641	31	21	197.03	0	161.93	4992100000	53
G5E829;Q6Q477	Plasma membrane calcium-transporting ATPase 1	Atp2b1	401890	331190	420600	361920	488091	440460	298150	356371	390599	406079	30	25.1	134.75	0	177.27	7994900000	55
Q8CAQ8	MICOS complex subunit Mic60	Immt	383070	386959	478630	431691	492219	604968	414120	436920	460050	532820	30	41.2	83.899	0	320.53	10882000000	71
P17710;O08528;Q91W97;Q3TRM8	Hexokinase-1	Hk1	355300	602119	402679	205510	337711	406560	314650	269180	276441	367830	30	32.5	108.3	0	213.15	12852000000	80
Q6ZWR6	Nesprin-1	Syne1	305561	320439	256481	218371	195539	267960	243469	231961	231630	217070	30	3.7	1009.9	0	143.54	3934000000	45
Q0KL02	Triple functional domain protein	Trio	206011	219041	188400	163030	142400	238199	183420	183250	182090	157070	30	9.8	347.86	0	73.093	2394800000	38
Q8BKX1	Brain-specific angiogenesis inhibitor 1-associated protein 2	Baiap2	1.3174e+06	1.376e+06	1.1886e+06	1.0035e+06	675661	1.2161e+06	1.1797e+06	1.1027e+06	1.015e+06	923121	29	60.7	59.236	0	323.31	41716000000	159
P17426	AP-2 complex subunit alpha-1	Ap2a1	473101	482651	517769	407700	434549	554128	448902	430791	497839	494150	29	29.4	107.66	0	258.78	14764000000	92
P60469	Liprin-alpha-3	Ppfia3	444138	464619	417200	364510	311040	530139	401069	434101	433568	365489	29	28.2	133.42	0	323.31	5190200000	56
Q02248	Catenin beta-1	Ctnnb1	643339	592272	528630	463339	404119	630969	529639	525321	518559	436121	28	42.8	85.47	0	323.31	21828000000	99
Q9DBG3	AP-2 complex subunit beta	Ap2b1	513491	574541	585062	477529	498561	680511	548081	509898	608012	540019	28	35.5	104.58	0	323.31	15830000000	87
Q9QXZ0	Microtubule-actin cross-linking factor 1	Macf1	165799	156100	148480	143340	99756.3	113880	92923.1	110990	67581	87216.9	28	4.4	831.87	0	89.542	2035500000	36
P70175	Disks large homolog 3	Dlg3	698151	754410	568799	512840	390091	675909	604939	572240	573932	534570	27	38.2	93.481	0	323.31	11815000000	67
Q9JM52	Misshapen-like kinase 1	Mink1	329060	349269	294490	249009	243650	330381	303560	280140	312730	303469	27	20.9	147.29	0	323.31	8286300000	66
Q3UVX5;REV__P0DM65	Metabotropic glutamate receptor 5	Grm5	321150	335681	250109	249040	250960	339370	314450	294911	289921	291481	27	21.9	131.86	0	116.6	4770200000	46
P17427	AP-2 complex subunit alpha-2	Ap2a2	250529	279190	273130	233540	286209	322889	272040	247560	315190	301189	27	30	104.02	0	218.71	4485000000	45
P59764	Dedicator of cytokinesis protein 4	Dock4	189839	197179	152790	137170	155010	186200	180320	168140	168420	177410	27	16.7	226.55	0	109.37	3703700000	39
P35436	Glutamate receptor ionotropic, NMDA 2A	Grin2a	651042	657791	513719	441471	373291	522300	528458	517192	456641	464059	26	22.6	165.42	0	323.31	15564000000	89
Q8BJ42	Disks large-associated protein 2	Dlgap2	596412	638581	457170	429861	344119	560389	512759	490319	406321	410869	26	26.8	119.07	0	323.31	14956000000	84
P23818	Glutamate receptor 1	Gria1	437450	402930	346960	292361	274409	447739	327390	329811	381989	316091	26	31.6	101.57	0	323.31	7922300000	66
Q6R891	Neurabin-2	Ppp1r9b	338811	351131	327880	261480	212991	384350	330809	308889	359071	252550	26	40.8	89.519	0	303.8	9493800000	57
P47857	ATP-dependent 6-phosphofructokinase, muscle type	Pfkm	305400	332310	326821	265409	270150	360011	296901	299850	241700	292310	26	39.2	85.268	0	276.75	7446600000	62
P28660;Q8K1X4	Nck-associated protein 1	Nckap1	255600	275009	275750	229560	251430	331330	249680	246620	286150	300049	26	23.8	128.78	0	183.07	4499200000	57
Q3UQ44;Q9JKF1	Ras GTPase-activating-like protein IQGAP2	Iqgap2	233770	279979	200180	156740	192130	195510	222950	186530	218840	212349	26	21.1	180.53	0	92.61	2124600000	39
Q3UTJ2	Sorbin and SH3 domain-containing protein 2	Sorbs2	344520	350190	322259	288880	199920	314350	288490	272410	264810	259890	25	22.8	132.35	0	263.22	3955600000	49
Q9D415	Disks large-associated protein 1	Dlgap1	660848	684889	492799	454068	355291	547538	530330	529151	441349	445671	24	28.9	110.37	0	306.01	16040000000	79
Q80YA9;Q8BMA3	Connector enhancer of kinase suppressor of ras 2	Cnksr2	493319	552280	393619	352660	330589	489942	438501	422300	420691	413779	24	28.9	117.39	0	241.16	7502300000	59
Q6PFD5	Disks large-associated protein 3	Dlgap3	473220	517020	393390	347981	181270	379910	403031	414551	323400	351669	24	26.3	105.87	0	278.69	9763800000	69
Q8BSS9	Liprin-alpha-2	Ppfia2	278649	288610	238750	215260	187740	277729	239521	242830	254009	224381	24	23.2	143.23	0	323.31	3346800000	35
Q8VDN2	Sodium/potassium-transporting ATPase subunit alpha-1	Atp1a1	110130	110720	117300	107000	168530	179000	94102.1	91029.1	144180	150080	24	26.9	112.98	0	172.78	945220000	19
P05064	Fructose-bisphosphate aldolase A	Aldoa	1.3041e+06	1.3913e+06	966500	767709	849709	843542	921459	869653	475772	790278	23	60.4	39.355	0	323.31	76865000000	163
Q9Z2Y3	Homer protein homolog 1	Homer1	574979	623751	564968	503911	318360	539170	541240	513890	371419	421420	23	66.7	41.412	0	323.31	22674000000	93
Q62417	Sorbin and SH3 domain-containing protein 1	Sorbs1	318930	312250	308750	238110	200159	314411	271671	253279	285850	245440	23	19.1	143.07	0	67.542	3076300000	33
Q68FH0	Plakophilin-4	Pkp4	317509	305381	259159	237060	227059	283669	265610	271240	260881	248930	23	23.2	131.55	0	168.37	7514600000	52
Q9WV92	Band 4.1-like protein 3;Band 4.1-like protein 3, N-terminally processed	Epb41l3	212251	223730	250710	199000	223971	235309	199410	212940	221540	230759	23	32.2	103.34	0	181.16	3693600000	36
Q64332	Synapsin-2	Syn2	1.0009e+06	1.0699e+06	1.075e+06	832482	631192	899442	869412	904650	835847	729663	22	51.5	63.372	0	323.31	79321000000	137
O35927	Catenin delta-2	Ctnnd2	334121	282619	288990	236871	178980	322791	243721	231301	255280	198720	22	25.3	135	0	323.31	2593900000	31
Q91V14;Q924N4;Q9JIS8;Q9WVL3	Solute carrier family 12 member 5	Slc12a5	275230	243870	284019	266039	340610	333579	206011	294221	253271	277170	22	21.1	126.27	0	182.33	7483900000	51
P11798	Calcium/calmodulin-dependent protein kinase type II subunit alpha	Camk2a	2.2014e+06	2.4191e+06	1.746e+06	1.5813e+06	1.3236e+06	1.7279e+06	1.9638e+06	1.8419e+06	1.64189e+06	1.6229e+06	21	37.9	54.114	0	323.31	317780000000	315
P16330;Q3V2Q8;Q8JZS6;Q9R0I7	2,3-cyclic-nucleotide 3-phosphodiesterase	Cnp	626081	488439	585849	476679	1.4386e+06	458760	439179	374151	356171	1.5505e+06	21	36.7	47.123	0	323.31	21612000000	95
P63318	Protein kinase C gamma type	Prkcg	607250	762972	555620	395791	457509	550361	609041	496860	525762	448171	21	30.6	78.357	0	208.67	30051000000	108
Q9Z1G4;P15920;Q920R6	V-type proton ATPase 116 kDa subunit a isoform 1	Atp6v0a1	447600	425881	523841	437899	464420	733491	491769	435399	603879	527141	21	26.8	96.466	0	323.31	13179000000	80
P50516	V-type proton ATPase catalytic subunit A	Atp6v1a	319720	345460	395199	327560	385919	545251	355441	342660	396390	380881	21	36.6	68.325	0	323.31	10966000000	55
Q9QXS6	Drebrin	Dbn1	293870	311480	324881	271120	227029	398840	303600	292730	384531	255091	21	34	77.286	0	323.31	5809500000	41
P59281;Q8CFT2	Rho GTPase-activating protein 39	Arhgap39	218241	258650	183870	162480	145240	200559	206059	192360	189561	170030	21	19.9	125.2	0	66.061	5942800000	47
Q811P8	Rho GTPase-activating protein 32	Arhgap32	143460	150350	135870	116780	85539.9	141930	125940	117550	112220	93467	21	11.8	229.72	0	114.15	1856900000	26
Q99MI1	ELKS/Rab6-interacting/CAST family member 1	Erc1	67130.9	64100.1	61541	53341.8	47403	76506.3	59290	58949.8	65008.9	60186.8	21	17.5	128.33	0	86.281	793210000	12
Q6PIE5	Sodium/potassium-transporting ATPase subunit alpha-2	Atp1a2	31641.9	36595	39981.1	29602.1	62254.9	47319.9	33241.1	28971	42767	43385	21	24.4	112.22	0	13.115	873920000	9
Q80Y24	Prickle-like protein 2	Prickle2	275540	318309	244961	210750	208370	282990	251300	251980	237601	234050	20	26.6	95.78	0	93.857	4386100000	37
Q8CGY8	UDP-N-acetylglucosamine--peptide N-acetylglucosaminyltransferase 110 kDa subunit	Ogt	228529	237250	218760	184940	171700	229000	192440	211550	206530	178830	20	22.9	116.95	0	125.58	3707100000	38
Q91VD9	NADH-ubiquinone oxidoreductase 75 kDa subunit, mitochondrial	Ndufs1	223510	193331	252830	252391	212480	305800	200590	256751	158159	243090	20	31.9	79.776	0	180.76	4511000000	40
P28652	Calcium/calmodulin-dependent protein kinase type II subunit beta	Camk2b	2.89151e+06	3.288e+06	2.3572e+06	1.9135e+06	1.5598e+06	2.1985e+06	2.4385e+06	2.63491e+06	1.9411e+06	2.0282e+06	19	37.6	60.46	0	323.31	100460000000	171
P68369;P05214	Tubulin alpha-1A chain;Tubulin alpha-3 chain	Tuba1a;Tuba3a	1.64189e+06	1.915e+06	2.5119e+06	1.9863e+06	1.3099e+06	2.70429e+06	2.03969e+06	2.2165e+06	2.0829e+06	1.4413e+06	19	46.3	50.135	0	323.31	215810000000	226
Q9ERD7	Tubulin beta-3 chain	Tubb3	753391	873041	1.1255e+06	904819	637360	1.1483e+06	903340	952223	888098	718750	19	56.7	50.418	0	323.31	107640000000	168
P84091	AP-2 complex subunit mu	Ap2m1	348070	385449	406129	349570	388090	510199	400061	385620	444209	436330	19	45.7	49.654	0	169.83	11658000000	69
O08599;Q64324	Syntaxin-binding protein 1	Stxbp1	278410	287900	377519	312639	727960	370299	245350	355300	257749	556372	19	36.9	67.568	0	323.31	6324100000	51
B1AZP2	Disks large-associated protein 4	Dlgap4	278080	302639	241509	199439	135950	249701	239010	230950	204140	178240	19	21.8	108.04	0	202.96	5629200000	45
O55131;Q9DA97;Q8C650	Septin-7	2018-09-07	270210	277550	357130	284130	281700	364991	293990	333771	270660	328809	19	38.5	50.549	0	144.25	12560000000	72
Q8BH59	Calcium-binding mitochondrial carrier protein Aralar1	Slc25a12	238631	286821	375031	309080	267571	350341	264440	261950	285061	288140	19	34	74.569	0	138.22	4824800000	48
O35129	Prohibitin-2	Phb2	226500	246940	279061	247090	266021	348619	261861	279779	272981	294111	19	63.5	33.296	0	165.57	6160900000	48
O08553	Dihydropyrimidinase-related protein 2	Dpysl2	184970	223499	268401	218571	358261	386029	202560	226761	256790	225140	19	45.6	62.277	0	323.31	8260400000	50
P03995	Glial fibrillary acidic protein	Gfap	169950	163500	180170	142880	224540	173020	167769	153491	148290	268340	19	46	49.899	0	101.58	4383900000	34
Q8CHC4;Q9D2G5	Synaptojanin-1	Synj1	145030	151200	151060	123310	209461	163370	129870	136070	139460	198161	19	15.8	172.62	0	265.29	2491800000	31
A2AGT5	Cytoskeleton-associated protein 5	Ckap5	124470	127910	133700	123210	124970	148060	133500	125700	141380	152020	19	10.8	225.63	0	65.473	1308800000	25
P68373;P05213;Q9JJZ2	Tubulin alpha-1C chain;Tubulin alpha-1B chain;Tubulin alpha-8 chain	Tuba1c;Tuba1b;Tuba8	2650.21	3291.41	3633.79	3252.2	2955.1	3663.3	3453.3	3588.09	2855.11	2756.99	19	46.5	49.909	0	4.2727	41384000	2
P63260;P60710;Q8BFZ3	Actin, cytoplasmic 2;Actin, cytoplasmic 2, N-terminally processed;Actin, cytoplasmic 1;Actin, cytoplasmic 1, N-terminally processed	Actg1;Actb	1.1704e+06	1.2295e+06	1.6442e+06	1.205e+06	922923	1.7463e+06	1.4522e+06	1.4061e+06	1.5664e+06	1.0047e+06	18	52.5	41.792	0	323.31	203850000000	252
P99024	Tubulin beta-5 chain	Tubb5	700648	826090	1.0199e+06	832471	538908	1.0614e+06	828872	849868	829159	602011	18	51.8	49.67	0	323.31	72771000000	101
Q8C8N2	Protein SCAI	Scai	555232	534581	461880	421900	294019	502641	466481	487239	440961	371280	18	33.5	70.274	0	323.31	13732000000	65
Q7TMM9;Q9CWF2	Tubulin beta-2A chain;Tubulin beta-2B chain	Tubb2a;Tubb2b	335781	380369	529400	421891	313951	583349	433070	464539	478411	344069	18	51.7	49.906	0	90.566	44130000000	64
P56480	ATP synthase subunit beta, mitochondrial	Atp5b	329429	347781	465680	389270	557321	548841	309181	409181	289469	458150	18	46.7	56.3	0	323.31	14412000000	89
Q8CC35	Synaptopodin	Synpo	291210	311450	315240	286719	239320	308570	298010	272210	287761	301910	18	27.6	99.55	0	323.31	5222600000	36
P68372;CON__ENSEMBL:ENSBTAP00000025008;A2AQ07	Tubulin beta-4B chain	Tubb4b	242859	282799	408869	292490	203020	352511	292801	336820	318479	226820	18	51.7	49.83	0	245.98	24959000000	44
Q9D6F9	Tubulin beta-4A chain	Tubb4a	219650	278130	366281	260750	188900	274960	239451	237481	222720	186420	18	52.7	49.585	0	270.23	8736300000	33
Q80U40;Q7TNF8	RIMS-binding protein 2	Rimbp2	187720	191700	161380	148950	127130	178090	163310	159880	154520	165430	18	22.5	118.34	0	93.686	3745300000	38
Q5DTL9	Sodium-driven chloride bicarbonate exchanger	Slc4a10	168810	166611	173080	150030	142441	167640	123260	145460	126540	157550	18	17.1	125.82	0	102.01	2043700000	28
P97445	Voltage-dependent P/Q-type calcium channel subunit alpha-1A	Cacna1a	150370	157849	144150	129900	108590	156080	132630	140720	130000	129230	18	9	267.64	0	189.59	1949600000	31
O54991	Contactin-associated protein 1	Cntnap1	112260	110960	113610	117940	132180	142441	113390	112980	141840	162820	18	16	156.31	0	96.652	2731100000	34
P68368	Tubulin alpha-4A chain	Tuba4a	101580	122130	152660	120170	88470	114790	108970	122600	102660	92127.2	18	42.2	49.924	0	69.385	13981000000	31
Q3UHL1	CaM kinase-like vesicle-associated protein	Camkv	417929	401631	337770	296841	420609	410579	313290	220190	362181	364051	17	49.4	54.819	0	113.46	6861200000	46
Q923T9	Calcium/calmodulin-dependent protein kinase type II subunit gamma	Camk2g	362930	426339	353020	272811	195110	319501	317529	298920	244820	259131	17	34.6	59.606	0	72.968	8124600000	40
D3YVF0	A-kinase anchor protein 5	Akap5	326370	288410	214350	188610	151950	297679	236390	243140	208250	205289	17	47.7	79.396	0	323.31	5534300000	28
Q68EF6	Brain-enriched guanylate kinase-associated protein	Begain	275570	291719	223510	218141	177820	249400	248029	257830	226500	232371	17	30.8	65.308	0	287.61	4865200000	37
Q6P9K8;Q8VHK1	Caskin-1	Caskin1	252060	265700	197381	177070	201469	286001	239560	211450	270810	238680	17	17.5	150.49	0	234.89	2960200000	28
Q9Z2W9	Glutamate receptor 3	Gria3	250170	244179	207350	179720	120990	247289	183890	172310	179140	149200	17	19.9	100.53	0	129.29	5350700000	36
Q7TME0	Lipid phosphate phosphatase-related protein type 4	Lppr4	193110	194509	170320	153670	134260	241360	170190	183030	193479	163800	17	21.8	83.289	0	235.76	3602700000	29
Q9Z2H5	Band 4.1-like protein 1	Epb41l1	191921	198000	181581	164490	167340	224899	179470	184830	181570	172610	17	25.4	98.314	0	68.507	2411800000	26
Q920I9	WD repeat-containing protein 7	Wdr7	173000	176570	200891	158600	151640	226830	162960	204079	178310	155960	17	13.6	163.45	0	178.1	1278600000	28
Q9JMH9	Unconventional myosin-XVIIIa	Myo18a	162140	176850	184069	152940	171340	211849	153500	158220	165290	193530	17	11	232.75	0	218.11	1231900000	28
Q6ZPE2	Myotubularin-related protein 5	Sbf1	105820	121430	117480	97716.2	120880	131980	103570	108670	118500	127600	17	10	208.69	0	67.486	1208600000	24
Q9Z0P4	Paralemmin-1	Palm	607182	499249	356339	366901	299729	547569	488260	528850	470048	442090	16	47.5	41.614	0	230.23	10320000000	49
P10126	Elongation factor 1-alpha 1	Eef1a1	575521	572950	541781	458029	502952	573161	522289	508892	410209	573331	16	35.7	50.113	0	128.42	22487000000	86
Q9DB77	Cytochrome b-c1 complex subunit 2, mitochondrial	Uqcrc2	361351	295851	305220	285270	455500	311089	224849	289700	157870	378801	16	36.9	48.234	0	255.46	5911600000	41
P46096;P46097;Q9R0N5	Synaptotagmin-1	Syt1	289130	335190	320059	250361	341030	400569	302140	266089	345501	437851	16	39.9	47.417	0	73.201	9846900000	52
P62259	14-3-3 protein epsilon	Ywhae	268861	310290	306719	269850	325460	358929	285759	297269	290241	260110	16	58	29.174	0	124.15	15767000000	53
Q9JLM8	Serine/threonine-protein kinase DCLK1	Dclk1	225010	251661	254071	217360	224460	371971	266440	263461	266630	282069	16	25.3	84.152	0	169.52	5042200000	31
Q9WTS5	Teneurin-2;Ten-2, soluble form;Ten-2 intracellular domain	Tenm2	148730	179320	143350	123270	126310	182450	136160	140520	151870	143090	16	7	306.46	0	81.02	1085500000	20
Q8K0U4	Heat shock 70 kDa protein 12A	Hspa12a	139670	146300	165580	139320	153800	183180	138620	154870	144260	145951	16	26.5	74.87	0	262.29	1848500000	28
P28740;Q922S8	Kinesin-like protein KIF2A	Kif2a	136920	167710	171380	141180	144530	200700	162710	157120	195520	168670	16	21.4	79.755	0	78.525	2999800000	38
Q99KI0	Aconitate hydratase, mitochondrial	Aco2	123680	151390	170360	143950	351540	197690	142620	137189	138460	235770	16	21.7	85.462	0	92.655	2115600000	30
Q9JI91	Alpha-actinin-2	Actn2	90557.7	101490	97430.8	89757.2	87073.1	107800	103110	85071	97366	100810	16	23.4	103.83	0	53.429	828320000	10
Q9CS84;P0DI97	Neurexin-1	Nrxn1	75161.2	74711.9	71544.8	60910.8	57362.9	81061	61930.8	63971.9	69473.7	68026.1	16	12.9	166.17	0	55.657	1700600000	20
P83510	Traf2 and NCK-interacting protein kinase	Tnik	67405.1	66858.8	58129	55026.9	54173.9	77419	63420.9	58404.8	61803	64394.1	16	11.4	150.37	0	29.14	581450000	8
Q9R0K7	Plasma membrane calcium-transporting ATPase 2	Atp2b2	15813	16175	19255.1	17231	21776	22318	14412	16509.1	18403	17772	16	12.2	132.59	0	9.4033	1458400000	8
Q7TMB8	Cytoplasmic FMR1-interacting protein 1	Cyfip1	2683.41	3576.69	3554.5	3355.01	3745.99	4679.99	3033.29	3598.5	4802.2	3829.5	16	12.3	145.24	0	3.863	107850000	4
P16858;Q64467	Glyceraldehyde-3-phosphate dehydrogenase	Gapdh	1.9328e+06	1.6971e+06	1.1895e+06	945888	974573	796359	863550	1.1705e+06	438161	686509	15	48.3	35.81	0	189.57	50749000000	111
Q8BIZ1	Ankyrin repeat and sterile alpha motif domain-containing protein 1B	Anks1b	460091	489219	363101	333101	230780	381999	396871	405601	309820	328210	15	10	139.05	0	248.61	24392000000	89
P51881	ADP/ATP translocase 2;ADP/ATP translocase 2, N-terminally processed	Slc25a5	372291	478971	544031	474859	327199	632682	505850	504771	539259	433439	15	42.3	32.931	0	198.97	88856000000	113
P15116;P39038	Cadherin-2	Cdh2	353669	339450	291329	259749	193420	323550	287450	292310	304780	230041	15	21.9	99.795	0	92.157	4428700000	33
Q9CZU6	Citrate synthase, mitochondrial	Cs	353169	384939	367010	313740	282941	346239	347931	372131	201500	287440	15	35.3	51.736	0	189.66	12338000000	57
Q6PHZ2	Calcium/calmodulin-dependent protein kinase type II subunit delta	Camk2d	317019	454840	382800	324529	178560	349371	297591	247370	240051	197730	15	32.1	56.369	0	100.29	7379300000	40
P11499;P08113	Heat shock protein HSP 90-beta	Hsp90ab1	224641	236439	250390	200891	553541	285221	221210	200840	251980	260330	15	21.1	83.28	0	133.61	1501400000	24
P48962	ADP/ATP translocase 1	Slc25a4	200000	287159	315321	266721	164140	383469	293860	299960	313801	230839	15	45	32.904	0	138.92	50901000000	57
P62814	V-type proton ATPase subunit B, brain isoform	Atp6v1b2	191980	207390	244620	193351	282841	381200	219539	209760	239710	262409	15	37	56.55	0	158.84	4396600000	37
P13595	Neural cell adhesion molecule 1	Ncam1	180811	190469	162070	154690	212570	230310	163140	129831	173960	191760	15	19.7	119.43	0	68.146	1975300000	24
Q8BHL5	Engulfment and cell motility protein 2	Elmo2	161320	177810	132170	130090	131970	165410	159290	147640	143120	145951	15	21.4	83.886	0	59.241	1730100000	27
B0V2N1	Receptor-type tyrosine-protein phosphatase S	Ptprs	156700	150200	162180	148890	148000	199569	159850	149580	172320	175770	15	10.7	211.9	0	88.255	1691800000	25
A2A690	Protein TANC2	Tanc2	138430	163410	142360	116210	115320	157400	137480	133620	130990	120090	15	8	220.26	0	64.159	1402000000	27
Q6P5U7	NACHT and WD repeat domain-containing protein 2	Nwd2	130820	155200	119300	116530	84167.8	132570	100320	107010	113470	96300.8	15	9.8	197.41	0	46.431	957290000	20
Q9DC69	NADH dehydrogenase [ubiquinone] 1 alpha subcomplex subunit 9, mitochondrial	Ndufa9	118630	105480	151430	150600	129320	161020	112820	146870	88995.2	141740	15	45.9	42.525	0	76.545	2830400000	36
Q9EQZ7	Regulating synaptic membrane exocytosis protein 2	Rims2	107680	112840	102500	85574.3	66963.2	106880	93705.1	95518.3	90431	83892.8	15	11	172.86	0	83.387	965570000	16
E9Q3L2		Pi4ka	62473.2	66742.1	72424	58627.1	72084.9	75838.9	60547.1	58917.1	71069.8	71071.8	15	7.4	237.04	0	105.96	916240000	27
P17156	Heat shock-related 70 kDa protein 2	Hspa2	30085.9	32716.9	28467.9	28959.9	27111.9	38283.1	32771	30927	35383	29841	15	22.3	69.641	0	12.535	269590000	4
P57780	Alpha-actinin-4	Actn4	20651.9	20989.9	22573.9	17963	21660.1	30599.1	23461.1	17377	22870	21674	15	19.2	104.98	0	17.948	235190000	6
P18872	Guanine nucleotide-binding protein G(o) subunit alpha	Gnao1	683182	612071	568330	558760	600448	708629	561000	549481	600619	691150	14	39.8	40.084	0	160.76	50789000000	116
P30275;Q6P8J7	Creatine kinase U-type, mitochondrial	Ckmt1	410229	460752	462480	372451	327481	409649	394761	544710	283691	436508	14	40	47.003	0	323.31	18831000000	72
Q8C1B7	Septin-11	2018-09-11	379410	395191	491479	391649	345630	529742	431359	467219	372100	421391	14	36	49.694	0	323.31	5723500000	36
Q9Z2Q6;P42209	Septin-5	2018-09-05	345501	383740	467459	363390	330970	452579	383679	411659	344060	361541	14	40.4	42.747	0	211.92	6193500000	45
Q9WV18	Gamma-aminobutyric acid type B receptor subunit 1	Gabbr1	305451	295761	246570	237329	185220	310480	261770	286861	264220	256360	14	15.7	108.21	0	78.254	3247200000	35
P08249	Malate dehydrogenase, mitochondrial	Mdh2	303541	360160	310710	214329	331080	244781	223870	289959	137270	261881	14	43.2	35.611	0	133.57	9408700000	49
Q80T41	Gamma-aminobutyric acid type B receptor subunit 2	Gabbr2	285071	277939	246781	225471	179950	301691	251220	280860	238560	254009	14	17	105.67	0	157.67	4345400000	37
Q68FD9	UPF0606 protein KIAA1549	Kiaa1549	153200	156430	146900	132170	111840	170610	146890	152870	138390	139040	14	9.7	209.22	0	111.41	1580400000	22
Q9CR62	Mitochondrial 2-oxoglutarate/malate carrier protein	Slc25a11	149640	179550	224920	220860	177910	233490	188280	207189	176311	202320	14	52.2	34.155	0	270.33	6309800000	38
G3X9J0		Sipa1l3	139080	143560	117570	108210	97727	145050	131510	131790	128180	121180	14	8.5	195.06	0	45.782	840770000	19
Q6NS60	F-box only protein 41	Fbxo41	128460	132530	114710	105580	96264.1	143350	121780	120390	113440	123360	14	15.9	94.33	0	42.812	2681200000	26
Q9Z1G3;Q99L60	V-type proton ATPase subunit C 1	Atp6v1c1	106570	113570	111900	96188	123380	146610	109150	109850	105040	123870	14	35.3	43.887	0	236.19	3090900000	30
Q60634	Flotillin-2	Flot2	82735	78808.8	89876.7	78611.9	76098	112260	80438	77772.9	103670	92583	14	32.5	47.037	0	84.443	1640700000	20
Q9Z2W8	Glutamate receptor 4	Gria4	76699	88563.2	65114	63991.8	47186	90345.2	70602.9	59372.2	64977.8	52930.1	14	16.9	100.85	0	59.274	282780000	10
Q811D0	Disks large homolog 1	Dlg1	69578.8	64508.9	66210.8	53442.1	41014.9	63541.9	53035.1	52199.9	52381.9	44708.1	14	14.7	100.12	0	39.203	2628000000	14
Q3UTQ8	Cyclin-dependent kinase-like 5	Cdkl5	63471.9	66226	60723.2	51376.1	43768.9	65379.9	59969.9	53495.9	51406	53344.1	14	17.9	105.49	0	38.84	746140000	17
O35643	AP-1 complex subunit beta-1	Ap1b1	8740.8	8967.31	5879.39	8102.89	10629	13136	9667.32	9200.78	10837	10478	14	14.6	103.93	0	3.1698	101730000	3
Q8VEM8	Phosphate carrier protein, mitochondrial	Slc25a3	279111	361641	491380	435559	293420	531139	401261	471720	412470	399609	13	31.9	39.632	0	94.205	29954000000	79
P47708;P70169	Rabphilin-3A	Rph3a	236959	269450	273301	217080	238019	255850	215611	244720	184699	273701	13	25.6	75.488	0	133.28	2630300000	24
Q9QWW1	Homer protein homolog 2	Homer2	227960	248470	203540	185980	143530	227280	216760	221350	167281	183720	13	38.4	40.57	0	166.2	3740400000	30
Q810U3	Neurofascin	Nfasc	201520	171960	184630	190660	233090	222690	173770	182360	204389	241190	13	13.5	137.97	0	98.395	2236400000	26
Q8CGM1	Brain-specific angiogenesis inhibitor 2	Bai2	200060	208830	159800	149640	121660	168509	160030	173870	140220	145220	13	10.4	169.86	0	247.8	2122800000	20
Q60737	Casein kinase II subunit alpha	Csnk2a1	181290	182550	181710	155480	147030	201200	167560	176049	166390	170810	13	41.2	45.133	0	54.707	3802500000	34
Q5DTY9	BTB/POZ domain-containing protein KCTD16	Kctd16	145759	136690	130170	118080	84111.8	156020	128180	139330	113230	111880	13	25.5	48.972	0	47.305	6071400000	33
P62631	Elongation factor 1-alpha 2	Eef1a2	144930	134690	125030	109660	122910	136170	131670	122390	104070	146160	13	26.8	50.454	0	21.32	3515800000	23
Q8BMF4	Dihydrolipoyllysine-residue acetyltransferase component of pyruvate dehydrogenase complex, mitochondrial	Dlat	138220	145640	239531	194280	235181	286231	171170	197811	143360	239899	13	27.1	67.941	0	87.374	5379400000	36
P35486	Pyruvate dehydrogenase E1 component subunit alpha, somatic form, mitochondrial	Pdha1	137460	143821	245220	216771	239531	353919	194600	227441	153410	266739	13	28.7	43.231	0	90.176	3990700000	30
Q9R1T4	Septin-6	2018-09-06	133270	139820	180200	141180	136460	186560	146320	177210	143020	160249	13	39.4	49.619	0	297.51	1912400000	19
Q68FM6	Protein phosphatase 1 regulatory subunit 29	Elfn2	122310	127420	98945.1	91862	78185.9	109030	101170	108350	97283	92836.2	13	20.4	90.028	0	62.325	3429100000	26
Q68FF6;Q9JLQ2	ARF GTPase-activating protein GIT1	Git1	117780	120490	108080	86411.8	85223.3	109070	99649.8	111310	97637	87076.8	13	17	85.299	0	49.798	4375000000	29
Q8CIQ7	Dedicator of cytokinesis protein 3	Dock3	82262.1	89105.1	77602.7	63129.2	70099.2	90350.8	77913.2	75698.1	70214.9	76620.9	13	7	232.91	0	136.05	739550000	20
Q920P5	Adenylate kinase isoenzyme 5	Ak5	77488.3	105320	75815.2	59532.9	63351.9	73765.1	72090.9	66406.2	69310.2	59504.9	13	27.8	63.322	0	62.048	1155000000	25
P68134;P68033;P63268;P62737	Actin, alpha skeletal muscle;Actin, alpha cardiac muscle 1;Actin, gamma-enteric smooth muscle;Actin, aortic smooth muscle	Acta1;Actc1;Actg2;Acta2	72501.8	72924.2	68550	89150.2	60068	132400	106100	100070	110290	74626	13	31.8	42.051	0	3.193	6139300000	10
Q925I1	ATPase family AAA domain-containing protein 3	Atad3	58023.9	60327.2	68572.9	59321.2	58256	93234.1	62083.8	63088.1	70505.1	65058.1	13	23.5	66.741	0	33.427	2079800000	18
Q8BRT1	CLIP-associating protein 2	Clasp2	43023.9	47091.9	54638.9	38676	42673.1	56033	44558.1	44741.9	48391	45552.1	13	11.7	140.74	0	106.83	723060000	14
Q6URW6	Myosin-14	Myh14	39081	38714.1	45989	39609	34774.9	48784	39766.1	38239.9	37172	44423.9	13	6.2	228.58	0	47.558	692980000	8
O08638	Myosin-11	Myh11	17150	17015.9	18939	16280	15844	21945.1	14566	16121	19479	17546.1	13	5.5	227.03	0.006192	1.4763	379660000	2
Q60932	Voltage-dependent anion-selective channel protein 1	Vdac1	319530	530370	368550	222169	440289	512488	345681	308780	303911	511289	12	50	32.351	0	193.2	17125000000	67
Q9CVB6	Actin-related protein 2/3 complex subunit 2	Arpc2	309541	326049	300199	260819	251369	370599	319620	320870	293799	252569	12	40.3	34.357	0	271.52	4480400000	36
Q9QUP5	Hyaluronan and proteoglycan link protein 1	Hapln1	302860	235700	221860	234840	196110	183949	245079	272659	198840	235651	12	28.9	40.477	0	103.97	4126300000	25
P63101	14-3-3 protein zeta/delta	Ywhaz	285930	353909	382930	292630	409039	361481	299200	311249	331581	276150	12	54.7	27.771	0	323.31	8902200000	42
P10637	Microtubule-associated protein tau	Mapt	266721	279431	312520	229359	336860	330040	265031	247540	292839	411451	12	19.8	76.243	0	79.288	6845000000	38
Q8C3Q5	Protein shisa-7	Shisa7	241809	243011	209580	178350	134800	220659	195500	209920	178370	175860	12	24.9	58.333	0	212.18	7464900000	35
Q9WUM4	Coronin-1C	Coro1c	226600	231480	254220	205750	127550	261221	225239	217670	192440	149900	12	31	53.12	0	135.82	6698600000	23
O70443	Guanine nucleotide-binding protein G(z) subunit alpha	Gnaz	217430	193280	172180	172030	146160	209930	183140	169520	192100	186050	12	41.1	40.849	0	112.63	6715400000	43
Q05512	Serine/threonine-protein kinase MARK2	Mark2	195880	196120	176700	159690	151670	205929	182411	165700	166600	172770	12	17.5	86.305	0	323.31	1075500000	21
O08917	Flotillin-1	Flot1	193589	172830	201591	173840	154289	227199	168540	165080	222330	198030	12	40	47.513	0	323.31	1484100000	20
P31324	cAMP-dependent protein kinase type II-beta regulatory subunit	Prkar2b	192100	179600	130750	133120	96254.7	195099	154970	127200	135640	103570	12	38.9	46.167	0	75.138	1922400000	20
Q8QZT1	Acetyl-CoA acetyltransferase, mitochondrial	Acat1	178960	194190	202910	170180	170130	229231	216340	221171	184699	178080	12	34.2	44.816	0	83.747	3188500000	27
Q91WD5	NADH dehydrogenase [ubiquinone] iron-sulfur protein 2, mitochondrial	Ndufs2	168680	162280	220269	211020	182511	229010	163260	214750	138800	198250	12	30.2	52.625	0	102.01	2814800000	29
Q76MZ3;Q7TNP2	Serine/threonine-protein phosphatase 2A 65 kDa regulatory subunit A alpha isoform	Ppp2r1a	163910	176760	161040	141840	127730	192190	156830	153140	171680	133020	12	22.9	65.322	0	65.668	4053300000	28
Q80U49	Centrosomal protein of 170 kDa protein B	Cep170b	119260	130180	128120	102000	93172.1	127000	110230	113240	107660	104220	12	8.5	170.82	0	136.02	957880000	16
Q8BUV3	Gephyrin;Molybdopterin adenylyltransferase;Molybdopterin molybdenumtransferase	Gphn	118720	130310	131480	107240	87544	131270	113560	113820	142991	96509.9	12	19.1	83.281	0	72.797	1643900000	18
Q9Z218;Q6NXK7	Dipeptidyl aminopeptidase-like protein 6	Dpp6	108080	98634.9	89805.1	78711.1	100080	126240	83064.8	91485.8	94777	97511.2	12	16.9	91.259	0	29.567	1173200000	15
Q80UG5	Septin-9	2018-09-09	105690	112920	139020	109680	99981.9	126050	108470	118060	102140	115490	12	21.6	65.574	0	36.971	1410700000	21
Q60875	Rho guanine nucleotide exchange factor 2	Arhgef2	99522.8	104160	100030	87142	95244	123270	95853.9	99329.9	92358.7	111170	12	11.1	111.97	0	32.736	989390000	16
Q8BVE3	V-type proton ATPase subunit H	Atp6v1h	94449.1	94014.8	112800	86195.2	114290	148360	94645.7	94364.7	106490	109200	12	31.5	55.854	0	155.81	2678800000	22
P27546	Microtubule-associated protein 4	Map4	93347.3	90424.7	98693	80749.7	111910	108120	89784	103030	97935.9	126380	12	12	117.43	0	110.5	2166400000	14
Q9QZQ1	Afadin	Mllt4	86302.8	85561.3	85981	68708.9	47766.1	90055.7	76123.3	76669.2	76691	58315.8	12	8.8	206.5	0	36.164	1022100000	16
Q8BZ98	Dynamin-3	Dnm3	84612.9	86889.8	96548.1	75238.8	98781.3	104470	76414	76075.8	75922	120860	12	16.8	97.189	0	21.735	516590000	9
Q80ZF8	Brain-specific angiogenesis inhibitor 3	Bai3	71485.8	74160.8	69482.9	47655	39101.1	56481.9	49714.9	49540.1	45254.1	45466	12	8.2	171.31	0	32.31	1109800000	16
Q64331	Unconventional myosin-VI	Myo6	62006	68688	66662.1	67679	50244.9	82278.1	67583.8	59551.1	67955.8	64469.1	12	9.2	146.41	0	24.178	1042600000	17
B5TVM2	Immunoglobulin-like domain-containing receptor 2	Ildr2	61705	68639	54191.9	50251.9	55036.1	81281	63683.9	52771.1	59370.1	59735.9	12	22.1	73.235	0	31.298	1547600000	15
Q922F4	Tubulin beta-6 chain	Tubb6	39704.9	43466.9	58179	51687.9	34058.1	73659.8	56864.1	53848.9	54784.9	40119.9	12	30.6	50.09	0	156.03	727760000	5
P07901	Heat shock protein HSP 90-alpha	Hsp90aa1	13125	15300	14566	11162	28729	15781	12742	10746	14437	13319	12	15.7	84.787	0	16.551	238360000	9
P97820;REV__Q6PAM1;REV__Q8VBT1;REV__Q9ER72;Q62083;A6X942;Q8BPM0	Mitogen-activated protein kinase kinase kinase kinase 4	Map4k4	8863	9371.08	8438.9	8138.4	8120.88	12226	8856.8	9717.3	9026.68	10281	12	9.4	140.6	0	12.7	1317400000	6
P06837	Neuromodulin	Gap43	415299	343960	371569	373019	534770	664767	384960	325169	749869	571570	11	70.9	23.632	0	251.49	8911100000	37
Q6WVG3	BTB/POZ domain-containing protein KCTD12	Kctd12	203060	195800	142700	146620	119970	199701	183060	207140	188490	173791	11	47.4	35.892	0	242.49	3545100000	33
P50518;Q9D593	V-type proton ATPase subunit E 1	Atp6v1e1	192980	209300	227600	196309	272771	307810	206800	218480	212110	265639	11	44.2	26.157	0	42.234	5084500000	31
P05132	cAMP-dependent protein kinase catalytic subunit alpha	Prkaca	178360	146700	115800	93986.8	82424.2	140460	123980	119980	101720	89053.2	11	22.5	40.57	0	39.386	2187500000	20
Q3UH99	Protein shisa-6 homolog	Shisa6	154760	155761	127270	125500	126000	160990	139300	146240	146280	154830	11	24.8	58.425	0	74.633	2771500000	25
O55143;Q8R429;Q64518	Sarcoplasmic/endoplasmic reticulum calcium ATPase 2;Sarcoplasmic/endoplasmic reticulum calcium ATPase 1	Atp2a2;Atp2a1	141280	132290	171190	145400	386511	185270	136430	154750	177690	262460	11	12.5	114.86	0	69.232	1200200000	19
P67778	Prohibitin	Phb	126710	145840	187600	158260	163301	225289	155570	174309	173300	181440	11	45.2	29.82	0	301.57	3164200000	22
P17182;P21550	Alpha-enolase	Eno1	110180	144530	157530	124140	376041	130360	108080	89094	120020	137010	11	27.9	47.14	0	124.92	2292600000	21
Q3UHJ0	AP2-associated protein kinase 1	Aak1	107710	121760	136710	105880	146190	140960	116840	118860	107210	135310	11	20.2	103.35	0	90.731	2010500000	18
Q3UXZ6	Protein FAM81A	Fam81a	101830	103420	94204	81938.8	59563.9	101550	86322	79320.2	64550.9	67239.9	11	32.7	41.709	0	62.869	2073400000	20
P52480;P53657	Pyruvate kinase PKM	Pkm	86120	118400	164099	111280	302379	145320	99236.3	88737.1	103540	127950	11	23.9	57.844	0	41.202	1585500000	18
Q791T5	Mitochondrial carrier homolog 1	Mtch1	73303.8	86253.2	99515.9	95023.1	93364.7	121540	89137.8	104390	91262.2	109420	11	31.4	41.565	0	60.303	2399000000	24
E9Q401	Ryanodine receptor 2	Ryr2	54545	53190.8	56941	51475.9	71574.1	57797.1	40032.9	55175.1	29758	48976.1	11	2.4	564.81	0	73.039	521180000	17
P23242	Gap junction alpha-1 protein	Gja1	331850	330330	288410	253889	175960	217790	236249	277120	222151	256589	10	29.3	43.004	0	133.84	10560000000	45
Q7TQD2	Tubulin polymerization-promoting protein	Tppp	317741	334329	299900	238680	366690	235089	274811	272659	207100	420510	10	50.9	23.574	0	193.39	11782000000	43
P47754	F-actin-capping protein subunit alpha-2	Capza2	232480	252310	257250	221421	185600	297080	248940	245210	261119	220030	10	51.4	32.967	0	323.31	5566300000	33
Q9JLZ3	Methylglutaconyl-CoA hydratase, mitochondrial	Auh	123080	143579	170810	147010	111680	158900	140070	168770	145090	144180	10	28	33.395	0	104.26	3437200000	32
Q9JKK7;Q9JHJ0	Tropomodulin-2	Tmod2	121910	125660	168260	146000	108540	179499	145330	166620	174531	137320	10	37.6	39.51	0	101.99	2111400000	19
Q99JP6	Homer protein homolog 3	Homer3	108690	113290	82242.1	82913	67818.9	95044.8	98884.7	101390	80603.8	90203.1	10	33.4	39.694	0	173.04	1504000000	16
B9EJA2	Cortactin-binding protein 2	Cttnbp2	105030	115730	112270	102240	99869.7	146050	111440	110090	124570	114730	10	7.1	178.77	0	50.359	929060000	15
P60879	Synaptosomal-associated protein 25	Snap25	102530	105280	99080.9	97771.7	155900	134510	94683.8	99072	128100	141990	10	58.3	23.315	0	323.31	1497400000	14
P61982	14-3-3 protein gamma;14-3-3 protein gamma, N-terminally processed	Ywhag	94332.7	111300	109540	91884.3	113170	125320	98329	106720	101940	90918.7	10	44.5	28.302	0	49.829	6018300000	28
Q91V61	Sideroflexin-3	Sfxn3	89019.9	100190	125230	106540	96290.8	131950	90932	112830	103040	107890	10	34.9	35.406	0	48.165	4430600000	25
Q80TJ1;Q8BYR5	Calcium-dependent secretion activator 1	Cadps	85430.9	97208.8	96116.7	76862.9	102490	98884.7	75930.9	81096.9	83486.8	85206.7	10	9.6	153.11	0	58.164	786410000	19
O08532;Q6PHS9	Voltage-dependent calcium channel subunit alpha-2/delta-1;Voltage-dependent calcium channel subunit alpha-2-1;Voltage-dependent calcium channel subunit delta-1	Cacna2d1	82859	68549.1	62297.2	78126.8	72770.2	132160	95877.9	76084.8	113280	79215.8	10	11	124.63	0	24.866	394920000	13
O70589	Peripheral plasma membrane protein CASK	Cask	76047.9	78998.1	73479.8	63585.1	51254.8	86651.1	64842.9	66874.1	71566.2	55908.9	10	11.2	105.11	0	42.876	1001500000	19
Q2PFD7	PH and SEC7 domain-containing protein 3	Psd3	68128.9	66196.2	63271.1	43629.9	56348.1	55905	52942.9	48473.9	52774	67625	10	9.8	114.72	0	25.772	1436500000	15
Q2M3X8;Q501J7	Phosphatase and actin regulator 1	Phactr1	67435.9	84749.1	70290.9	53642.9	50287.1	69241.1	66887.1	62684.9	58104	51515.9	10	20	66.285	0	50.96	1554200000	18
Q61290	Voltage-dependent R-type calcium channel subunit alpha-1E	Cacna1e	65803.2	65962.1	66527.8	53771	57597.2	64369.1	53239.9	55319.9	56389.2	63028.2	10	5	257.23	0	29.116	881660000	10
Q9DCT2	NADH dehydrogenase [ubiquinone] iron-sulfur protein 3, mitochondrial	Ndufs3	61555.1	59618.8	83604.9	79507.9	69171	84282.8	65862.1	78516.1	48660	76456.9	10	40.3	30.149	0	110.27	1455200000	18
Q9WUA3	ATP-dependent 6-phosphofructokinase, platelet type	Pfkp	50171.8	58763	74042.7	46285.1	56786.9	66177.8	48793.1	46970.9	53916.2	52611.1	10	14.8	85.454	0	33.481	499790000	12
Q99P72	Reticulon-4	Rtn4	48415.1	54074.8	57725.9	48104	61240.1	76158.1	48004.1	55400.8	56736.1	57397.9	10	13.8	126.61	0	49.799	976870000	15
Q9Z0E0	Neurochondrin	Ncdn	44320	51989	44231	39072.1	59063.1	57411.8	44235	45640.9	52565.2	46325.9	10	14.8	78.894	0	58.528	1478500000	17
Q80U28	MAP kinase-activating death domain protein	Madd	39777.1	38525.9	41893	37205	33813	46048	37404.9	42635.9	35337.9	38407	10	7.5	175.18	0	29.632	494490000	12
Q64487;A2A8L5	Receptor-type tyrosine-protein phosphatase delta	Ptprd	35689.9	36902	40538.9	34275	37946	52269.1	36722.1	34795.9	37225.9	44503.2	10	8.2	214.41	0	19.382	285230000	6
P39054	Dynamin-2	Dnm2	14262	15452	17556	15736	29754.9	19587	13713	14985	14839	32324	10	10.5	98.144	0	4.5159	780050000	4
P68181	cAMP-dependent protein kinase catalytic subunit beta	Prkacb	6325.7	7187.68	5566.6	4517.79	10396	8682.41	6729.48	6213.58	5125.3	9079.71	10	27.4	40.707	0	6.6804	203400000	4
P42669	Transcriptional activator protein Pur-alpha	Pura	262930	247380	170340	137720	184120	233370	209990	168530	156970	208750	9	36.8	34.883	0	180.68	1536400000	18
Q99PJ0;Q8HW98	Neurotrimin	Ntm	173070	133760	137720	121940	121700	204020	156750	122080	185779	142850	9	27	37.984	0	77.927	4697000000	24
O88998	Noelin	Olfm1	171350	167569	140050	149670	117270	193600	162900	139610	167610	145800	9	19.2	55.397	0	26.94	4036600000	23
P14094	Sodium/potassium-transporting ATPase subunit beta-1	Atp1b1	166010	151890	170551	155540	241570	228050	122650	151310	206111	194210	9	23.7	35.194	0	99.648	7254400000	36
Q8R0S4	Voltage-dependent L-type calcium channel subunit beta-4	Cacnb4	159960	158380	148531	126250	107080	167690	136520	141041	131470	129440	9	18.7	57.949	0	162.57	2601600000	19
P47757	F-actin-capping protein subunit beta	Capzb	156670	216190	186429	183311	142880	213880	192170	181820	205070	167940	9	29.6	31.345	0	144.75	4087400000	21
P51863	V-type proton ATPase subunit d 1	Atp6v0d1	155170	149900	197140	163049	163370	273729	186539	159230	227800	193780	9	30.5	40.301	0	58.68	6696200000	34
Q9QYJ0	DnaJ homolog subfamily A member 2	Dnaja2	145120	173510	142630	121480	118080	137260	133460	103770	108430	135500	9	24.3	45.745	0	46.066	2346200000	16
Q9Z1S5	Neuronal-specific septin-3	2018-09-03	136640	147499	177670	141041	129590	174150	146930	171039	142170	148270	9	27.7	40.037	0	41.672	3415100000	23
Q9R0Q6	Actin-related protein 2/3 complex subunit 1A	Arpc1a	117370	119310	108720	98412.9	107180	120900	106310	113260	99409.1	105250	9	24.3	41.626	0	28.834	2765600000	19
Q9WV55	Vesicle-associated membrane protein-associated protein A	Vapa	109250	114760	139160	96070.8	111830	132800	108240	116600	106930	120290	9	37.8	27.855	0	24.696	3197100000	21
Q9JIA1	Leucine-rich glioma-inactivated protein 1	Lgi1	108280	105580	125220	106080	124280	121100	99354	102470	100300	127690	9	16.5	63.643	0	38.645	1616400000	16
Q8BYM5	Neuroligin-3	Nlgn3	102900	105620	91017.1	84954.9	90736.2	124380	86523.8	93410	93128.8	86155.2	9	12.2	91.161	0	51.603	1435300000	16
Q9DBJ1;O70250	Phosphoglycerate mutase 1	Pgam1	97697.2	107330	120690	113200	147010	131430	80462	143980	94784.3	105240	9	39	28.832	0	26.722	2298200000	21
Q8R570	Synaptosomal-associated protein 47	Snap47	96270.1	117240	93770.1	73031.9	86050.1	107700	91553	90535.8	87902.1	90085.7	9	32.2	46.524	0	60.224	1262600000	14
Q04447	Creatine kinase B-type	Ckb	93278	107670	118030	94245.1	243451	117980	90543.3	89731.7	94459	102710	9	37.5	42.713	0	191.43	2646600000	21
Q8BH44	Coronin-2B	Coro2b	89168.1	93432.1	95364.2	85942.3	76881	91664.8	89421.9	76865	81916.1	83938.2	9	16.7	54.936	0	27.796	1461900000	15
P68404	Protein kinase C beta type	Prkcb	81995.1	99736.2	92101.1	66138.8	76775.1	73770.2	80430.8	71933.2	65805	59511.9	9	12.7	76.75	0	20.103	1349000000	19
P21279;P21278;P30677;P27601;P27600	Guanine nucleotide-binding protein G(q) subunit alpha	Gnaq	81456.9	64766.9	61230.8	61019	84843.7	84757.9	68705.1	69468.9	74225.1	81547.9	9	28.4	42.158	0	35.194	1622100000	16
Q8JZP2	Synapsin-3	Syn3	79488	80963.8	89988.9	74195.3	54956	93766.2	68959.9	82174.9	62043.8	63774.9	9	18	63.314	0	102.01	376090000	8
F8VPU2	FERM, RhoGEF and pleckstrin domain-containing protein 1	Farp1	78912.7	75254	80023.2	64226	69312.1	105070	76424.1	70503.1	80009.8	78604.8	9	8.6	118.87	0	17.261	177440000	11
Q8K212	Phosphofurin acidic cluster sorting protein 1	Pacs1	76479.2	81769.2	89845	71422.9	84450	105840	77413.1	78481.2	92470.1	104380	9	11.3	104.83	0	298.85	731370000	13
P55066	Neurocan core protein	Ncan	75820	59944.1	59846.9	58210	60458.2	50528.2	62641	69798.1	54238.9	64150.8	9	6.8	137.2	0	48.154	2808400000	15
Q99JY9	Actin-related protein 3	Actr3	73761	78957	73728.3	66901.9	64222	98971.8	74732.1	80265.9	70129.8	65541.9	9	25.8	47.357	0	81.52	1129600000	12
Q03141	MAP/microtubule affinity-regulating kinase 3	Mark3	63109.1	65275.8	62037.8	52320.9	51899	76556.1	61595.2	53603.1	63033	64973.8	9	13.3	84.389	0	25.509	631130000	11
Q9DC28	Casein kinase I isoform delta	Csnk1d	59391.1	58723.9	62213.9	48045	43986.1	56015.2	49557	50899	49285	51529.1	9	25.5	47.316	0	25.965	619220000	11
Q6PAJ1	Breakpoint cluster region protein	Bcr	59063.9	61416.1	56710.2	46072.9	45250.9	61732.8	54935.8	53518.1	54444.2	51997	9	10.2	143.07	0	34.786	1391500000	15
P39447	Tight junction protein ZO-1	Tjp1	58993.2	63566.1	62185.9	51162.9	47323.9	72633.1	58736.9	54517.1	59793	54662	9	8	194.74	0	301.32	609330000	10
Q9ES28	Rho guanine nucleotide exchange factor 7	Arhgef7	57534.9	57507.8	51502	44560.9	42583.9	64353.9	49333.8	54378.2	50044	43755.9	9	10.6	97.055	0	48.983	776000000	11
Q60996	Serine/threonine-protein phosphatase 2A 56 kDa regulatory subunit gamma isoform	Ppp2r5c	55783.9	57611.9	49079.1	49268.9	45543.9	56775.1	49826	54910	50643.2	52662.9	9	19.8	60.824	0	135.9	1064700000	17
Q60625	Intercellular adhesion molecule 5	Icam5	49318.1	43951	42529	43288.9	58897.1	52377.2	40729.9	49950.1	41204.1	68958	9	11.5	96.944	0	38.38	1250200000	17
P12367	cAMP-dependent protein kinase type II-alpha regulatory subunit	Prkar2a	48865.9	43629	29312.9	29376	22012	38553.9	37850.1	34340.9	30974	24299	9	29.4	45.389	0	69.264	791020000	12
Q60597	2-oxoglutarate dehydrogenase, mitochondrial	Ogdh	46134.9	48170.1	88016.1	69343.8	99325.1	114310	60297.1	68285.9	53060.1	70804.8	9	10.2	116.45	0	25.625	632410000	13
Q8BGH2	Sorting and assembly machinery component 50 homolog	Samm50	45924	47404	58035.2	53422.9	57421	76103.2	51930	53020	54624.9	67174.2	9	21.3	51.863	0	25.065	1423400000	14
O55017	Voltage-dependent N-type calcium channel subunit alpha-1B	Cacna1b	37863	42334.9	36874.1	35254	27748.1	38652.9	34540.9	35977.1	32861	31400.1	9	4.3	261.48	0	29.171	760020000	10
P12382	ATP-dependent 6-phosphofructokinase, liver type	Pfkl	34851.9	35209.1	38509.1	31343.1	34453	38819.9	31431	33551	32038.1	33253.1	9	14.2	85.359	0	16.08	457230000	8
P62702	40S ribosomal protein S4, X isoform	Rps4x	23871	26295	22067	20525.9	26419	28274	25297	23439.9	19539	27882.1	9	29.7	29.597	0	12.142	625980000	10
P19096	Fatty acid synthase;[Acyl-carrier-protein] S-acetyltransferase;[Acyl-carrier-protein] S-malonyltransferase;3-oxoacyl-[acyl-carrier-protein] synthase;3-oxoacyl-[acyl-carrier-protein] reductase;3-hydroxyacyl-[acyl-carrier-protein] dehydratase;Enoyl-[acyl-carrier-protein] reductase;Oleoyl-[acyl-carrier-protein] hydrolase	Fasn	12049	12754	15140	13030	13809	16729	11968	14538	14097	12913	9	4.5	272.43	0	18.575	603540000	9
Q9CQV8	14-3-3 protein beta/alpha;14-3-3 protein beta/alpha, N-terminally processed	Ywhab	11708	16235	16844	11296	17578	15925	13666	16131	16882	14600	9	37.8	28.086	0	39.147	1635200000	9
P26231	Catenin alpha-1	Ctnna1	#VALUE!	#VALUE!	#VALUE!	#VALUE!	#VALUE!	#VALUE!	#VALUE!	#VALUE!	#VALUE!	#VALUE!	9	9.1	100.11	0.0046912	1.6006	33296000	1
P62908	40S ribosomal protein S3	Rps3	145590	146550	121400	114930	138070	155160	141640	137360	119430	164220	8	33.3	26.674	0	63.94	1047700000	14
Q6PHN9;Q923S9	Ras-related protein Rab-35	Rab35	131000	119390	106450	103110	109980	143940	124610	123090	125790	140840	8	38.8	23.025	0	71.739	2817900000	20
P62137	Serine/threonine-protein phosphatase PP1-alpha catalytic subunit	Ppp1ca	126460	135430	123720	107120	98316.1	144160	128440	121770	123440	107830	8	29.4	37.54	0	98.27	4887400000	21
P24369	Peptidyl-prolyl cis-trans isomerase B	Ppib	118040	156870	110590	98286.8	123990	172740	142710	121510	132100	159100	8	34.7	23.713	0	30.938	1453700000	21
B2RSH2;P20612;Q3V3I2;P50149;Q8CGK7	Guanine nucleotide-binding protein G(i) subunit alpha-1	Gnai1	112660	91324.2	89665.8	83802.8	107700	107660	84306.1	88403.8	98213.2	112750	8	26.8	40.361	0	323.31	1502100000	12
Q9D051	Pyruvate dehydrogenase E1 component subunit beta, mitochondrial	Pdhb	108630	119600	222120	185710	207401	304470	152270	192590	132190	216250	8	28.1	38.937	0	135.95	3647700000	26
Q9D8E6	60S ribosomal protein L4	Rpl4	105670	102760	95019.1	94607	115170	125700	105590	103980	92538.1	123620	8	21.7	47.153	0	93.04	1392100000	21
Q8CBW3	Abl interactor 1	Abi1	104300	116930	115650	101470	104350	139850	100910	101250	112350	125810	8	22.2	52.287	0	29.98	1160000000	12
P63328;P48455	Serine/threonine-protein phosphatase 2B catalytic subunit alpha isoform	Ppp3ca	102440	128010	138290	96781.9	146660	124040	92653	90151.9	118180	102760	8	16.5	58.643	0	33.844	1033300000	15
P62482	Voltage-gated potassium channel subunit beta-2	Kcnab2	99560.1	95370.8	99781.2	89777.1	112650	113400	98290.9	94826.3	112940	125990	8	26.7	41.021	0	40.115	962870000	14
Q80XN0	D-beta-hydroxybutyrate dehydrogenase, mitochondrial	Bdh1	99556	127400	113910	108480	114770	207330	138630	153670	104770	133040	8	27.1	38.299	0	78.089	3720700000	27
P61264	Syntaxin-1B	Stx1b	93753.8	88133.9	104080	99712	181260	111740	70039	73918.1	101940	136170	8	32.6	33.244	0	78.625	2121000000	17
O08688	Calpain-5	Capn5	93746	80641.8	77894.8	72110.9	75017	101450	73836.2	74023.2	90597.3	107530	8	15.8	72.954	0	18.832	1170700000	12
O89053	Coronin-1A	Coro1a	93631.1	96040.8	135370	92793.1	125310	138300	102540	97722.3	120290	111380	8	23.4	50.989	0	109.6	967070000	12
P61161	Actin-related protein 2	Actr2	91905.3	93380.9	82503.1	77400.8	78204.8	104620	87169.8	97378.8	86247.2	79722	8	24.9	44.76	0	151.28	1452800000	17
Q80U23;Q8BHS8	Syntaphilin	Snph	91577.1	100430	119970	102170	104560	146340	110000	117300	126890	134500	8	17.8	53.752	0	41.752	1208000000	13
Q8CFI0	E3 ubiquitin-protein ligase NEDD4-like	Nedd4l	90916.8	104920	80387.9	62935.2	61041.8	78285.1	77618.9	65142	75771.1	69942.9	8	10.4	115.42	0	112.94	469550000	15
Q69ZK9	Neuroligin-2	Nlgn2	88857.1	84952	73648.1	69881.8	66143	98459.3	68661.8	78710	82307.7	73454.8	8	11.6	90.988	0	32.041	590360000	10
P68510	14-3-3 protein eta	Ywhah	82094	98069.7	88384.8	83457.3	88905.8	103540	84087.9	85349.2	98518.7	74691.2	8	37.4	28.211	0	89.105	720090000	6
P05202	Aspartate aminotransferase, mitochondrial	Got2	82011	103950	89818.8	74968.1	195520	82626.1	60877	72457.1	61252	117460	8	18.6	47.411	0	28.481	2316600000	15
Q60803	TNF receptor-associated factor 3	Traf3	79119.2	76210.9	65610.1	59443.9	54643	89657.7	70228.1	71534.9	64138.8	63545	8	15.2	64.293	0	31.868	873750000	14
P62812;P26049	Gamma-aminobutyric acid receptor subunit alpha-1	Gabra1	77566.7	72744	64895	61566.2	59727.2	87514.8	67134.2	73224.1	68937.9	71541.9	8	15.6	51.753	0	17.866	2118200000	14
Q99LC3	NADH dehydrogenase [ubiquinone] 1 alpha subcomplex subunit 10, mitochondrial	Ndufa10	75182	73903.8	104190	82749.9	100660	109270	75622.1	91965.2	63815.1	99991	8	22.5	40.603	0	47.044	688470000	12
P63080	Gamma-aminobutyric acid receptor subunit beta-3	Gabrb3	74590.3	71562.2	56124	54131.1	62950.1	86262.7	64299.1	69953.1	65423.9	68039.3	8	19.7	54.165	0	49.344	789010000	12
P14869	60S acidic ribosomal protein P0	Rplp0	74269.9	68152.1	65749.9	61587.1	69554.2	78883.2	67171.9	65867.1	61794.9	77377.2	8	30	34.216	0	56.598	3474100000	21
P47911	60S ribosomal protein L6	Rpl6	70667	68423.8	67801.1	66230.1	72018	84567.8	71534.9	68622.8	64045.1	94001.1	8	25.3	33.509	0	51.234	2114400000	19
Q9JME5;Q9Z1T1	AP-3 complex subunit beta-2	Ap3b2	69775.8	68894	79417	61698.2	63547.2	80259.8	56208.9	63319	59476	62828.9	8	7.9	119.19	0	95.228	457350000	10
Q920P3	BMP/retinoic acid-inducible neural-specific protein 1	Brinp1	69420.8	65301.1	65906.8	55005.2	63141.9	87776.1	67303.8	61923.1	65876.2	73979.1	8	10.4	88.64	0	17.141	759260000	13
P70414	Sodium/calcium exchanger 1	Slc8a1	68759	72436	59917.1	57223.1	66701	82986	61291.1	66662.1	72460.1	62497	8	10.2	108.03	0	17.705	1185300000	17
Q922S4	cGMP-dependent 3,5-cyclic phosphodiesterase	Pde2a	67114.2	68640.9	71047.2	60926.8	67571.2	84570.1	63492.1	64949	67647.1	67617.1	8	12.6	103.25	0	51.57	557750000	11
Q8K377	Leucine-rich repeat transmembrane neuronal protein 1	Lrrtm1	63675.9	73081.1	50389	45150.1	44600.1	58690.9	51565.9	53763.1	49466	53251	8	19.3	58.717	0	31.09	1054300000	15
Q08460	Calcium-activated potassium channel subunit alpha-1	Kcnma1	62645.8	64970.2	63051.8	54020.1	50892	65720.2	52607.8	55397	54329.9	54924	8	8	134.39	0	93.549	648740000	11
Q3TES0	IQ motif and SEC7 domain-containing protein 3	Iqsec3	55642.1	56707.8	53671.9	45766	44466.2	64621.2	51447	47761.2	56782.9	46448	8	7.4	129.12	0	46.789	457420000	7
Q925N0	Sideroflexin-5	Sfxn5	54348	61446.8	81888.3	69510.8	53683.8	97002.9	66609	67560.9	63158.1	64930.1	8	25.7	37.328	0	24.858	2697900000	19
Q6PGN3	Serine/threonine-protein kinase DCLK2	Dclk2	54149.1	56881.8	56571.2	48080	48649.9	63859.8	61890.1	55115.9	65336.9	63475.8	8	13.4	82.978	0	117.7	575820000	9
Q6ZWY9;Q64525;Q64478;P10854	Histone H2B type 1-C/E/G;Histone H2B type 2-B;Histone H2B type 1-H;Histone H2B type 1-M	Hist1h2bc;Hist2h2bb;Hist1h2bh;Hist1h2bm	50778.8	69270.8	63397.1	76938.1	344850	143740	67092.8	49227.9	113220	698679	8	53.2	13.906	0	116.98	8720900000	38
Q80TR1	Latrophilin-1	Lphn1	49468.1	49885.1	42146.9	40910.1	40529.1	55720.9	45821	45521.2	46787	46990.1	8	6.8	161.68	0	13.273	405400000	9
P98203	Armadillo repeat protein deleted in velo-cardio-facial syndrome homolog	Arvcf	38059	40426.1	31206.1	29115.1	27482	44227.9	32978.1	35567	34757.1	30151	8	11.1	105.06	0	46.444	376670000	12
Q9QYC0	Alpha-adducin	Add1	37473.9	44327.1	51335.2	40447.1	47730	60138	44784.1	42702.1	56842.8	50493.1	8	14.4	80.646	0	47.026	878540000	16
Q5DTT2	PH and SEC7 domain-containing protein 1	Psd	35498	38637.9	28622.1	23685.1	26503	31046	31411	31256.1	25113.1	28553.9	8	10.6	109.69	0	17.448	1182300000	14
Q6WQJ1	Sn1-specific diacylglycerol lipase alpha	Dagla	33459.1	31328.1	26645.1	22488	28165.1	31416	27818.9	28188.9	29735.9	34098	8	7.8	115.37	0	21.748	531210000	12
Q8R1Q8	Cytoplasmic dynein 1 light intermediate chain 1	Dync1li1	25376.9	28424.9	38747.1	30209	32644.9	41172.1	30460	32662.1	30609	30298.1	8	17.2	56.614	0	21.198	520640000	10
P58281;P58682	Dynamin-like 120 kDa protein, mitochondrial;Dynamin-like 120 kDa protein, form S1	Opa1	24294	29050	29831.9	29030.1	38235.9	42775	20746.1	26126	27975	35357	8	9.2	111.34	0	20.038	525160000	13
Q8CC27	Voltage-dependent L-type calcium channel subunit beta-2	Cacnb2	21921.1	30573	18031	25588	23465	23367.1	20124	20954	19669.1	24930.1	8	11.1	73.148	0	9.2394	54500000	4
Q6ZWN5	40S ribosomal protein S9	Rps9	19729	24260	21796.1	18085.1	21864	25977.1	20955	21897.1	18625	23153	8	36.6	22.591	0	15.936	491830000	9
Q3UHC7	Disabled homolog 2-interacting protein	Dab2ip	18812.1	20563	18789	15160	11717	22679	19485	17660	19262	15023	8	6	131.72	0	5.709	67206000	5
Q8R366	Immunoglobulin superfamily member 8	Igsf8	15505	14290	14342	11785	12796	13166	10798	11316	8215.31	13317	8	15.1	65.01	0	53.648	1186900000	12
Q8R3Z5	Voltage-dependent L-type calcium channel subunit beta-1	Cacnb1	10362	8569.23	9241.11	9481.11	8207.29	10828	8766.29	9065.12	8989.28	10029	8	17.1	65.485	0	22.61	510080000	6
Q9JMK2	Casein kinase I isoform epsilon	Csnk1e	9989.73	10986	10713	8450.49	7694.92	12259	10481	9546	8714.91	9619.33	8	21.9	47.321	0	5.3004	50847000	1
P70398	Probable ubiquitin carboxyl-terminal hydrolase FAF-X	Usp9x	7213.08	8693.37	8588.38	6516.99	6729.11	8236.58	6162.41	6457.32	8154.61	6166.09	8	3.1	290.71	0	14.875	290660000	10
Q9EPN1;Q9ESE1	Neurobeachin	Nbea	5348.62	5798.6	6301.98	4794.29	5138	7871.59	4880.39	5206.4	5522.78	4987.5	8	2.9	326.74	0	15.844	179850000	9
P20029	78 kDa glucose-regulated protein	Hspa5	3697.21	3817.1	3830.8	3836.81	5045.91	4382.99	2950.1	4530.61	3887.59	4947.42	8	15.9	72.421	0	15.071	173290000	5
Q61696;P17879	Heat shock 70 kDa protein 1A;Heat shock 70 kDa protein 1B	Hspa1a;Hspa1b	1555.8	1279.4	1822.29	1052.4	1137.5	1227.5	956.9	1137.6	692.11	916.09	8	16.8	70.078	0	7.2448	118570000	3
Q60930	Voltage-dependent anion-selective channel protein 2	Vdac2	179839	251361	214329	136970	242900	251080	173730	159080	155550	252039	7	22.7	31.732	0	108.24	8020700000	34
P04925	Major prion protein	Prnp	164300	148510	118920	118630	131550	160570	137010	121040	149490	179370	7	33.5	27.977	0	25.573	8212500000	28
P18760;P45591	Cofilin-1	Cfl1	147250	194470	258030	186360	273500	289710	226070	230750	241829	185730	7	41.6	18.559	0	129.41	2734900000	19
P35700	Peroxiredoxin-1	Prdx1	138510	177860	188830	172380	180040	209150	166300	169310	160110	170640	7	32.2	22.176	0	25.007	2505500000	23
P04370	Myelin basic protein	Mbp	131570	132430	189920	173950	757901	167400	146830	132930	132930	871427	7	24.4	27.167	0	160.74	26170000000	63
Q9Z0V2;Q03719	Potassium voltage-gated channel subfamily D member 2	Kcnd2	131230	119070	112120	116400	97052	138610	91758.9	111320	111780	123450	7	13.3	70.576	0	25.858	1423300000	15
Q9D6M3	Mitochondrial glutamate carrier 1	Slc25a22	112580	138110	153920	141480	122950	204340	140340	155710	157980	144740	7	19.2	34.67	0	46.292	19729000000	51
Q8BLK3	Limbic system-associated membrane protein	Lsamp	111880	107310	93893	103270	94752.1	144400	108990	89220	162701	119530	7	21.7	38.086	0	116.99	2985200000	18
Q91XV3	Brain acid soluble protein 1	Basp1	107840	115530	122480	93351.1	131770	169110	136870	107280	192420	153360	7	46.9	22.086	0	54.724	870080000	12
Q8K596		Slc8a2	107830	114240	108000	86682.9	104360	117180	90181.9	103410	103780	102290	7	9.3	100.71	0	66.352	1136500000	16
P63094;Q6R0H7	Guanine nucleotide-binding protein G(s) subunit alpha isoforms short;Guanine nucleotide-binding protein G(s) subunit alpha isoforms XLas	Gnas	89716.1	68557.2	63147.1	61443.8	66306.8	81679.1	69080.9	63808	72214	79117	7	16.2	45.663	0	48.058	1305800000	12
Q9DB20	ATP synthase subunit O, mitochondrial	Atp5o	87120.8	104770	150560	128040	173570	174050	93855.3	133230	88522.1	165910	7	36.2	23.363	0	99.513	2314000000	21
Q91YT0	NADH dehydrogenase [ubiquinone] flavoprotein 1, mitochondrial	Ndufv1	82477.3	71545.8	98921.7	97823.3	87588.9	110350	73441.1	96288.1	60697.1	98346.1	7	15.1	50.834	0	28.839	2563000000	19
Q8CHG7	Rap guanine nucleotide exchange factor 2	Rapgef2	79158.1	83264.9	80048.1	66310.1	64948.1	87417.2	74364.2	78455.1	86767.1	74384.8	7	5.2	166.41	0	24.212	498470000	10
Q3UHD1	Brain-specific angiogenesis inhibitor 1	Bai1	74326	72770.2	65364.1	56797.1	38916.1	68323.8	62381.9	60895.2	56760.9	49783.2	7	5.2	173.29	0	29.236	1109000000	12
Q3TXX4;Q61983;Q5SZA1;Q8BLE7;Q8BFU8	Vesicular glutamate transporter 1	Slc17a7	73658.8	75593.8	84059.9	71023.1	100050	88367	63337	60485.8	71699.2	84004	7	9.8	61.637	0	21.433	1520800000	13
Q8CHH9	Septin-8	2018-09-08	73623.1	80498.8	92883.8	75422.1	86717.8	101520	79001.9	82713.8	77672.7	96064.1	7	16.8	49.812	0	35.56	1057500000	11
Q8BMS1	Trifunctional enzyme subunit alpha, mitochondrial;Long-chain enoyl-CoA hydratase;Long chain 3-hydroxyacyl-CoA dehydrogenase	Hadha	71574.1	81687.1	86375.2	79176.8	74590.3	126860	81616.9	75787.9	91984.3	88281.3	7	9.6	82.669	0	38.443	673580000	11
Q6NS52	Diacylglycerol kinase beta	Dgkb	67308	70164.8	67545.9	51641	52476	54591.9	51563.1	53071.9	56571.2	58346.2	7	7.9	90.271	0	9.4207	719010000	9
P57746	V-type proton ATPase subunit D	Atp6v1d	64531.2	69510.8	85720.9	80269.8	112400	146580	88203	86555	101950	126700	7	39.7	28.369	0	124.86	699100000	14
Q5SSM3	Rho GTPase-activating protein 44	Arhgap44	62875	72908	67696.8	58212.8	71140.8	76255.8	64962.1	63016.8	64436.9	77445.8	7	9.5	88.993	0	41.17	482420000	10
Q9R0N7	Synaptotagmin-7	Syt7	61509	65465.2	70987.1	56341.9	56402.8	87528.2	59915.8	66000.1	68818.1	72478.2	7	19.6	45.472	0	20.002	777470000	9
Q60598	Src substrate cortactin	Cttn	61440	66603	75075.8	60536.2	62327.9	83600.9	65906.8	69467	76777.7	61969	7	14.5	61.249	0	23.678	487140000	8
Q3UHK6	Teneurin-4	Tenm4	58370	64571.1	54764	47770.1	38761	59561.8	47223.9	51423.1	42985.1	44630.1	7	3.4	308.42	0	15.656	248500000	8
P15105	Glutamine synthetase	Glul	53838.9	56033.8	64275	54305.1	79173	84856.1	48311.9	54196	56370	61914.9	7	20.9	42.119	0	16.189	2589900000	15
P17751	Triosephosphate isomerase	Tpi1	51994.1	59851.1	65274.9	58787.8	106620	76444.8	50412	66895.9	61096	62148	7	25.1	32.191	0	106.35	3023800000	15
P97434	Myosin phosphatase Rho-interacting protein	Mprip	51397.1	50616.8	55107.1	47396.1	32849	59186.1	52113.2	48755.9	46902.9	42900	7	9.4	116.41	0	45.743	538960000	9
P99029	Peroxiredoxin-5, mitochondrial	Prdx5	48497.1	65477.9	66163.1	61331	88327.2	79214.1	48724.8	51971	60719	56959.9	7	35.7	21.897	0	28.404	1015300000	13
Q8R550	SH3 domain-containing kinase-binding protein 1	Sh3kbp1	46996	57693.9	45522.1	37743	31256.1	55125	43631.1	37022.1	39058	38149.1	7	11	78.169	0	12.837	494370000	10
O88741	Ganglioside-induced differentiation-associated protein 1	Gdap1	46742.9	58909	69648.8	58996	61515	90083.8	60033.1	72383.8	74290	84129.8	7	20.1	41.31	0	41.661	1045900000	8
P14148	60S ribosomal protein L7	Rpl7	45277	42425.1	40039	41558.9	49687	50856	45172.9	43503.1	39883.9	54868.1	7	28.5	31.419	0	21.127	1926900000	11
Q9DCX2	ATP synthase subunit d, mitochondrial	Atp5h	43678	52504	67125.8	61815.9	95501.1	84740.3	48053	72106.9	45314	87189.7	7	57.8	18.749	0	25.843	828020000	9
P58404	Striatin-4	Strn4	43419.9	48937.1	44726.1	39804.9	33647.9	57082.9	43661.1	47848	49679.1	44350.1	7	12.1	81.644	0	81.322	599470000	8
Q8VHH5	Arf-GAP with GTPase, ANK repeat and PH domain-containing protein 3	Agap3	43263.1	51149.1	38134	34217.1	28063	45198.9	40794.9	40250	40742	34892	7	9.3	97.964	0	46.058	1396600000	11
O55106	Striatin	Strn	42847.1	48490	48836.1	42527	52212.9	70915.8	51414.9	51598.1	56231.1	52134.8	7	10.3	85.965	0	19.245	649870000	10
Q6A065	Centrosomal protein of 170 kDa	Cep170	42544.9	42064	46027.9	34500	32081	43519.1	33502	34427.9	36323.1	34578.1	7	5.2	175.05	0	13.725	352060000	8
P22723;Q9R0Y8	Gamma-aminobutyric acid receptor subunit gamma-2	Gabrg2	39289.1	38945	33338.9	31044.1	31670	45606.1	34332.1	35624	33882	34493.1	7	19	55.098	0	22.101	443500000	11
Q3UHB8	Coiled-coil domain-containing protein 177	Ccdc177	36834	38870	41629	35544	34200	39712.9	38126.1	36743	35113.1	37866.9	7	10.3	79.856	0	13.133	828210000	8
Q91VR2	ATP synthase subunit gamma, mitochondrial	Atp5c1	36149	39520.1	59675	47659	65852.9	66306.8	36004	48589.9	31665	64041.1	7	24.5	32.886	0	74.357	1986800000	16
Q8CBE3	WD repeat-containing protein 37	Wdr37	35204.9	37432.9	39890	36180.9	38235.9	51647.1	35883.9	37220	38953.1	45619.1	7	15.3	55.045	0	25.997	444690000	8
P20152	Vimentin	Vim	32346	30673	29190.1	25757.9	40405.1	35583	32184.1	31563.9	30449.9	43720.1	7	12.9	53.687	0	23.447	165580000	5
P97427	Dihydropyrimidinase-related protein 1	Crmp1	30724	34229	39978	29696	47916	51139.8	30544	34491.9	38757	41321.1	7	13.5	62.167	0	10.327	1167200000	10
P28738;Q61768;P33175	Kinesin heavy chain isoform 5C;Kinesin-1 heavy chain;Kinesin heavy chain isoform 5A	Kif5c;Kif5b;Kif5a	28158.1	33266	32267	28487.1	27143	35195.9	31590	33519	34255.1	31074	7	7.4	109.27	0	17.002	232430000	7
Q04690	Neurofibromin	Nf1	25495.9	27244	28736	23556	25597.9	33167.9	24698.9	26959.9	27546.1	27510	7	3	319.59	0	27.609	113630000	7
Q9R1R2;Q9ESN6	Tripartite motif-containing protein 3	Trim3	24621	24942	27275	21146	19293	33411.1	24132	27390.9	22782.1	24112.9	7	10.8	80.774	0	30.385	251740000	9
P68254	14-3-3 protein theta	Ywhaq	23031	30663	34048.9	24893	30355.9	35974.1	24922	30698.1	31480.9	25162	7	29.8	27.778	0	116.8	262500000	3
Q62188	Dihydropyrimidinase-related protein 3	Dpysl3	6573.11	8901.73	10191	7350.52	14369	18701.9	9096.08	8992.4	12638	10543	7	15.1	61.936	0	6.7689	127560000	3
Q99K10	Neuroligin-1	Nlgn1	6375.8	6479.51	5242.1	5881.02	7092.41	7248.01	6039.4	6383.09	6240.21	5982.61	7	9.3	94.148	0	9.5299	91281000	2
Q6P9K9;Q8C985	Neurexin-3	Nrxn3	2352.31	3285.39	2347.4	1963.7	2527.89	3024.39	2345.79	2087.6	2036.51	2793.19	7	5.2	173.43	0	10.109	214290000	5
P48453	Serine/threonine-protein phosphatase 2B catalytic subunit beta isoform	Ppp3cb	1095.2	1200.6	736.85	1137.7	1303.6	1179.9	991.58	1068.8	1110.1	1199.6	7	15	59.173	0	5.1943	86089000	3
Q62425	Cytochrome c oxidase subunit NDUFA4	Ndufa4	193011	336160	335860	339820	256870	380129	288140	394860	253209	329151	6	56.1	9.3267	0	64.56	10183000000	41
Q63912	Oligodendrocyte-myelin glycoprotein	Omg	178720	154430	134810	150960	121150	156680	147310	142740	147730	135010	6	16.8	49.283	0	104.79	4937900000	26
P62874;Q61011	Guanine nucleotide-binding protein G(I)/G(S)/G(T) subunit beta-1;Guanine nucleotide-binding protein G(I)/G(S)/G(T) subunit beta-3	Gnb1;Gnb3	167560	148330	145630	149650	235651	198299	157870	142080	179069	194120	6	16.5	37.377	0	21.358	6657100000	43
Q641P0	Actin-related protein 3B	Actr3b	129600	133530	107710	95693.3	85310.2	125530	118750	112820	98535.8	101160	6	21.1	47.579	0	59.605	292620000	6
Q9WTT4	V-type proton ATPase subunit G 2	Atp6v1g2	126150	168270	173980	157390	188471	235600	160199	183681	165520	211590	6	44.1	13.651	0	323.31	1943300000	20
Q8VHW2	Voltage-dependent calcium channel gamma-8 subunit	Cacng8	123660	107930	91133.9	90310.1	71393.2	133710	96601.6	101910	110030	102500	6	26	43.452	0	275.68	2307400000	15
Q9WUM5	Succinyl-CoA ligase [ADP/GDP-forming] subunit alpha, mitochondrial	Suclg1	105940	113840	119460	94874.3	107900	93616.2	78547.1	96348.9	66705.1	103930	6	17.9	36.154	0	33.232	1971700000	15
P63037	DnaJ homolog subfamily A member 1	Dnaja1	100420	111330	96048.8	78733	79343.8	92840.1	92782.8	87864.9	88102.2	89793.9	6	21.4	44.868	0	54.169	1003100000	11
Q61735	Leukocyte surface antigen CD47	Cd47	98695.7	80719	93535.7	95407.8	109930	120510	91393.3	88942.2	126320	133870	6	20.1	33.097	0	67.752	1416300000	17
Q8BR92	Paralemmin-2	Palm2	89848.1	89299.2	67874.9	60060.1	70407.9	90211.3	78552	75063.8	74301.8	80656.9	6	20.7	42.095	0	140.41	846620000	8
P17742	Peptidyl-prolyl cis-trans isomerase A;Peptidyl-prolyl cis-trans isomerase A, N-terminally processed	Ppia	89315.3	146490	128980	107490	300630	143940	114020	126100	117370	137189	6	37.2	17.971	0	29.922	2138300000	19
P47963	60S ribosomal protein L13	Rpl13	86529.8	86842.9	84996.7	81735.8	85571.9	98526.2	86284.9	88684.2	79568	107130	6	28.4	24.305	0	32.175	668090000	9
Q03173	Protein enabled homolog	Enah	80352.8	77549	69231	66302.2	47221	85462.9	71463.1	80351.1	78969.1	61797	6	8	85.843	0	34.18	752750000	9
Q5XJV6	Serine/threonine-protein kinase LMTK3	Lmtk3	71959.1	68774.2	55752.2	47622	46066.2	66888.9	57131.9	57964.8	58056.9	57593.2	6	5.2	150.89	0	35.592	347600000	9
O54946;Q9QYI8;Q9QYI5	DnaJ homolog subfamily B member 6	Dnajb6	63144.1	72994	63481.1	55433.9	54034	70426	68423.8	90045.1	57391.1	103430	6	15.9	39.807	0	19.276	851940000	9
P58252	Elongation factor 2	Eef2	60151	64850	65536.9	58025.9	81594.8	78597.2	56872	64227.8	58575.9	62458.9	6	8.3	95.313	0	20.039	274300000	7
O55125	Protein NipSnap homolog 1	Nipsnap1	55503.1	64944.1	70133.2	68612.8	65685.2	92862	72184.9	90225	77318.2	91262.2	6	19	33.363	0	18.709	1513500000	10
Q9CPR4	60S ribosomal protein L17	Rpl17	54849.8	57219.1	58977.2	60176.8	71299.8	76574.2	73375	69855.2	59827.9	94550	6	36.4	21.423	0	21.596	1416900000	10
P12970	60S ribosomal protein L7a	Rpl7a	54266	55557	52595.1	50160	64428.9	67656.9	53590.1	54032.1	52254.9	69855.2	6	19.5	29.976	0	60.485	631230000	8
Q8BL65	Actin-binding LIM protein 2	Ablim2	54079	55846.1	60849.2	49303.1	48964.9	80223.1	54671.8	56189	56599.8	57148.2	6	12.3	68.106	0	23.485	770030000	11
Q3TDK6	Protein rogdi homolog	Rogdi	53731.9	57364.9	73620	59871.8	65366.8	84486.9	60912.9	75456.1	62763.1	62750.1	6	23	32.1	0	32.492	489240000	8
P08752	Guanine nucleotide-binding protein G(i) subunit alpha-2	Gnai2	52900	46926	51555.9	49135.9	64113.9	56965.9	43296.1	45080	55906.9	69549.9	6	20.3	40.489	0	253.24	230380000	4
P62806	Histone H4	Hist1h4a	52484	79603.8	67948.8	78439.9	279241	155550	72939.9	62352.1	113140	563459	6	51.5	11.367	0	103.16	13304000000	39
Q8R071	Inositol-trisphosphate 3-kinase A	Itpka	51923.9	61735	61994.8	50080.1	51834	70939.9	60822.2	45882	65728.9	48318.9	6	15.9	50.934	0	41.141	456400000	11
P26040;P26041;P26043	Ezrin;Moesin;Radixin	Ezr;Msn;Rdx	51382.9	55206.1	43651.1	41698	64303.1	69616.9	53551.9	46598	53318.2	91437	6	7.2	69.406	0	8.7469	690720000	15
P53026	60S ribosomal protein L10a	Rpl10a	51216.1	53819.8	53953.9	46725.1	56913	68327.1	55939.9	55130	50660	63642.8	6	26.3	24.916	0	21.093	951750000	14
P62301	40S ribosomal protein S13	Rps13	48280.1	59849.8	50677.9	50393.8	68379.2	68366.9	60678.2	59420	51100.2	76812.8	6	39.7	17.222	0	21.697	847440000	9
Q9QYS2	Metabotropic glutamate receptor 3	Grm3	45239	45966	61340	54035.1	62663.2	88944	66299.9	48018.1	77692.1	67070.9	6	8.5	99.113	0	17.901	614460000	13
Q60605;Q8CI43	Myosin light polypeptide 6	Myl6	43762.9	60178.9	55240.9	57872.9	53057.9	90035.1	65545.1	68930.7	80536.2	71803.2	6	40.4	16.93	0	31.974	1201300000	13
Q7TQG1	Pleckstrin homology domain-containing family A member 6	Plekha6	43684.1	47536.9	41935.1	33599	30061.1	47512.8	39350.9	42555	34806	34878	6	5.5	131.43	0	23.726	346480000	6
Q61548	Clathrin coat assembly protein AP180	Snap91	43496.1	53028.1	55769.2	46254.9	88605	57846	43788.1	46555	49492.1	59902.1	6	9.5	91.85	0	28.2	969420000	10
P26443	Glutamate dehydrogenase 1, mitochondrial	Glud1	42694.1	54089.8	42139	37308.1	62449	62169.1	33964	40766.9	28324.1	42338.1	6	11.5	61.336	0	45.115	837370000	9
Q9DBE8	Alpha-1,3/1,6-mannosyltransferase ALG2	Alg2	37285.1	33794.9	34907	34763.1	49650.1	50185	38906.1	42724	37119	51181	6	17.8	47.404	0	13.879	562220000	8
Q791V5	Mitochondrial carrier homolog 2	Mtch2	36387.1	40490.9	45879.1	38750	45579.9	60282.8	41785.9	42011	40863.9	50006.9	6	23.4	33.499	0	18.867	1108500000	11
P09411;P09041	Phosphoglycerate kinase 1	Pgk1	35600	39811	40807.9	37793	103550	38689.9	31665	34090.9	34761	42753.1	6	17.3	44.55	0	13.538	730080000	6
Q02257	Junction plakoglobin	Jup	35344.1	31597	31983.9	33463.9	25987	35078	31467	29642.9	27835.9	31405.1	6	6.2	81.8	0	18.359	1625800000	8
Q9WVQ1;P46938;Q6RHR9	Membrane-associated guanylate kinase, WW and PDZ domain-containing protein 2	Magi2	34819.1	35037.9	30506.1	26560	21646	35479.1	32216	28225.1	37358	29058	6	4.1	140.92	0	9.7057	304950000	8
Q9Z0J4	Nitric oxide synthase, brain	Nos1	34160	31410.1	28192	26510.9	27360.9	36449	28760.1	29609	31227.9	30557.1	6	3.6	160.47	0	8.5416	373790000	8
Q8C8T7	Protein ELFN1	Elfn1	33924	28302.1	25291.1	25301.1	18913	34191	28383	25245	27565	25094.1	6	8.5	90.814	0	16.918	221820000	4
P30999	Catenin delta-1	Ctnnd1	33686	32665	30280.1	23284.9	20376.9	37123.9	27641.9	27047	26788.9	21182	6	6.5	104.92	0	19.628	385810000	9
P27659	60S ribosomal protein L3	Rpl3	33569.9	31010.9	28929	31656	34950.1	44128.1	38089.9	34118.1	33599	40931.1	6	18.6	46.109	0	13.09	510520000	6
Q5SXY1	Cytospin-B	Specc1	27837.1	26984.1	29015	23549	24439	32121.9	27047	23073	28345.1	27463	6	7.2	118.1	0	53.131	378310000	7
Q9D8N0	Elongation factor 1-gamma	Eef1g	26586.9	21785.9	28071.9	25456.9	45526.8	37079.1	30261	27776.9	30584	43290.1	6	13.3	50.06	0	11.285	354010000	8
P05063;Q91Y97	Fructose-bisphosphate aldolase C	Aldoc	25376.9	27857	22997	22432	59335.2	32409.1	21483	19197	17343	29163	6	15.7	39.394	0	43.793	139600000	3
Q5RJI5	Serine/threonine-protein kinase BRSK1	Brsk1	24992	25993.1	23481.1	19603	15397	25079	22020	24957.1	22625	20036	6	10.8	85.154	0	16.503	444910000	7
Q9WV34	MAGUK p55 subfamily member 2	Mpp2	23892	23175	23816.9	18996.9	26030.9	34128	25833.9	20885	25137.1	36747	6	11.1	61.554	0	17.349	400260000	8
P43006	Excitatory amino acid transporter 2	Slc1a2	21987	28382	31826.9	26311.9	54532.2	45853	26400.9	21058	36506.1	32025	6	11.2	62.03	0	27.799	1197000000	9
Q99MX7	Cat eye syndrome critical region protein 6 homolog	Cecr6	21061.1	24172	22176	18417	16236	24207.1	18760	16969	16113	21322.1	6	17.3	58.158	0	63.611	752590000	10
Q9QYB8	Beta-adducin	Add2	20926	22870	28573.1	23066	36576	34748.9	24546	24420.1	35993	32522	6	10.8	80.641	0	19.179	474400000	7
P17183	Gamma-enolase	Eno2	19630	29190.1	29124	19954	62402.2	29554.9	22805	20146.1	23856.9	21859	6	20.5	47.296	0	68.726	263410000	6
Q9WTU3	Sodium channel protein type 8 subunit alpha	Scn8a	19355	18393	17787.1	17060	17161	21229	16478	15433	18230	18253.1	6	2.9	225.14	0	21.985	356790000	10
Q9D2G2	Dihydrolipoyllysine-residue succinyltransferase component of 2-oxoglutarate dehydrogenase complex, mitochondrial	Dlst	18926	21492	47307.1	38892.9	67958.2	60920.9	27969.9	37022.9	26015.1	56318.1	6	11.2	48.994	0	18.144	976490000	11
P06745;CON__Q3ZBD7	Glucose-6-phosphate isomerase	Gpi	17479.1	20396	17322	16658	47749.9	19848.1	14414	14657	16218	22511	6	10.4	62.766	0	20.918	423880000	9
P14152	Malate dehydrogenase, cytoplasmic	Mdh1	16974	25077	22518	16238.9	47394.1	19931	17162	16815	19295.9	18734	6	19.5	36.511	0	16.953	1098100000	8
P63087	Serine/threonine-protein phosphatase PP1-gamma catalytic subunit	Ppp1cc	16784	19282	15985	13727	12720	18850	16564	16787	15607	12737	6	22.9	36.983	0	12.301	490030000	4
P40630	Transcription factor A, mitochondrial	Tfam	15627	18554	13454	14453	10406	16934.1	15441	14134	13503	13467	6	17.3	27.987	0	11.919	493970000	7
O54774	AP-3 complex subunit delta-1	Ap3d1	9703.03	10402	10593	8589.69	11145	14259	10301	10974	6943.51	10958	6	6.8	135.08	0	14.985	197520000	9
Q8JZR6	Electroneutral sodium bicarbonate exchanger 1	Slc4a8	4695.69	3930.59	3145.21	5265.01	4750.78	5531.4	3572.5	5620.41	4095.89	4990.89	6	6	122.42	0	8.0979	57081000	2
Q9D2U9;Q8CGP0;Q64524	Histone H2B type 3-A;Histone H2B type 3-B;Histone H2B type 2-E	Hist3h2ba;Hist3h2bb;Hist2h2be	2607.5	4088.4	3770.71	5602.01	22783.9	11698	4615.59	3002.4	7765.21	54167.1	6	46.8	13.994	0.00087032	2.4519	78687000	1
P63137;P50571	Gamma-aminobutyric acid receptor subunit beta-2;Gamma-aminobutyric acid receptor subunit beta-1	Gabrb2;Gabrb1	2086.6	2198.8	2149.3	1600.6	1668.81	2759.31	2014.39	2317.8	2259.21	2552.6	6	15.2	59.196	0	4.037	219900000	2
Q8VHJ5	Serine/threonine-protein kinase MARK1	Mark1	1640.2	2084	2082.6	2128	1644.1	2148	1828.6	1928.7	1854.3	2156.51	6	7.5	88.334	0	7.1836	69033000	3
P63001;Q05144;P60764	Ras-related C3 botulinum toxin substrate 1;Ras-related C3 botulinum toxin substrate 2	Rac1;Rac2	274771	294249	233220	214179	259499	309271	263189	266200	271231	335090	5	26.6	21.45	0	61.719	5045100000	26
P01831	Thy-1 membrane glycoprotein	Thy1	195919	180680	177920	172490	154700	196360	172910	152570	190250	192730	5	29.6	18.08	0	129.55	27479000000	47
P62984;P62983;P0CG49;P0CG50	Ubiquitin-60S ribosomal protein L40;Ubiquitin;60S ribosomal protein L40;Ubiquitin-40S ribosomal protein S27a;Ubiquitin;40S ribosomal protein S27a;Polyubiquitin-B;Ubiquitin;Polyubiquitin-C;Ubiquitin;Ubiquitin-related 1;Ubiquitin-related 2	Uba52;Rps27a;Ubb;Ubc	149250	157090	148140	127710	179790	182600	144080	138230	149660	188460	5	36.7	14.728	0	69.556	4178400000	19
Q9WV60	Glycogen synthase kinase-3 beta	Gsk3b	140260	148391	130770	104550	112650	136020	123020	126080	96236.1	126420	5	20.2	46.71	0	17.426	583930000	11
Q60931	Voltage-dependent anion-selective channel protein 3	Vdac3	132760	198341	168190	109890	172329	231670	151430	149170	131399	201779	5	22.3	30.752	0	28.089	3765800000	27
P97772	Metabotropic glutamate receptor 1	Grm1	111480	113650	84986.7	84150.8	89203.3	105960	104030	94687.7	89302.3	98100.3	5	3.2	133.21	0	5.1162	435570000	8
P60202	Myelin proteolipid protein	Plp1	98387.7	78547.1	122660	121080	695451	90503.1	85975	74036	84440.1	663980	5	17.7	30.077	0	130.09	8603400000	29
Q9DCS9	NADH dehydrogenase [ubiquinone] 1 beta subcomplex subunit 10	Ndufb10	83064.8	80391.8	118300	115660	102320	126860	84283.9	120880	69951.1	120650	5	35.8	21.024	0	31.973	871010000	12
Q9Z1P6	NADH dehydrogenase [ubiquinone] 1 alpha subcomplex subunit 7	Ndufa7	82678.8	87850.9	136960	104950	100180	108140	76001	109300	68449.9	106860	5	45.1	12.575	0	16.128	421440000	5
Q9JM76	Actin-related protein 2/3 complex subunit 3	Arpc3	76650.1	101310	85933.9	76598	73268.2	104030	97849	100240	102780	75451.9	5	38.2	20.524	0	21.093	1220700000	10
Q9CQH3	NADH dehydrogenase [ubiquinone] 1 beta subcomplex subunit 5, mitochondrial	Ndufb5	70647	77658.2	104820	115380	96641.1	123580	87513	119640	69141.8	113060	5	28	21.71	0	24.584	825100000	13
Q8R5H6	Wiskott-Aldrich syndrome protein family member 1	Wasf1	67811.9	72539	78060.2	64422.2	74527.2	87134.7	67343	71808.2	75916.2	79981	5	12.2	61.508	0	25.089	1243000000	11
P59999	Actin-related protein 2/3 complex subunit 4	Arpc4	65884	86948.3	74956.2	66634.9	63079.8	95007.9	82755.1	98745.7	80734.1	64995.9	5	28	19.667	0	70.032	1906700000	16
Q5SSL4	Active breakpoint cluster region-related protein	Abr	63808	68384.9	55891.1	44887	56775.9	73442.1	60587.8	59591.1	59679.2	57171.2	5	8.7	97.666	0	34.863	333050000	6
Q9JKC6	Cell cycle exit and neuronal differentiation protein 1	Cend1	59070.1	86171.9	86915.1	68859.1	147300	121930	60923	58133	63649	111900	5	37.6	14.987	0	294	2202600000	8
Q9R0X4;Q32MW3	Acyl-coenzyme A thioesterase 9, mitochondrial;Acyl-coenzyme A thioesterase 10, mitochondrial	Acot9;Acot10	57003	61469.8	58929	50438.9	51024.1	56969	48084	54702.9	37741.1	49470.1	5	10.7	50.56	0	11.376	285140000	10
Q8CDG3	Deubiquitinating protein VCIP135	Vcpip1	54878	54986.1	51733.1	38762.9	41920	60710.1	52618	46741.9	49913.1	44744.1	5	4.8	134.5	0	23.185	312230000	8
O08788	Dynactin subunit 1	Dctn1	53557.8	52336.1	59656	48560	51248.1	75193	50267.9	57074.9	54677.9	54253.9	5	6.1	141.67	0	26.796	192510000	7
Q6ZQ18	Protein EFR3 homolog B	Efr3b	52858.9	51795.9	49238.9	43765.9	45456.8	58201.1	45002	51657.1	45889	52505.8	5	7.3	92.405	0	49.24	470360000	9
P28028;Q99N57	Serine/threonine-protein kinase B-raf	Braf	52230	60637	60806.2	48081	56423.2	63634	50958	59340.9	51485.2	49640.2	5	6.3	88.779	0	12.199	244760000	7
P61358	60S ribosomal protein L27	Rpl27	51690.1	63042.2	51120	51322	58704	78710	67508.9	66879.2	58747.1	71656	5	40.4	15.798	0	11.259	626760000	9
O08749	Dihydrolipoyl dehydrogenase, mitochondrial	Dld	51204	54593.1	85535.2	63678.1	90797.2	90882.2	50727.1	66968.3	47393.1	73968.8	5	12.2	54.272	0	15.688	582860000	8
P62897;CON__P62894;P00015	Cytochrome c, somatic	Cycs	50294	57444.9	56122	52268	73371.9	57133.9	57183.8	51569.1	41827.1	90971.1	5	55.2	11.605	0	15.556	2324700000	10
Q9CZX8	40S ribosomal protein S19	Rps19	48789.1	57208	49265.8	46213	50087	59022.2	54214.8	53736	45897.9	62651	5	27.6	16.085	0	23.564	274670000	7
Q8CGF6	WD repeat-containing protein 47	Wdr47	48397	54011.2	55927.1	49182.9	43976	67691.2	53752	54328.1	59523	45821.9	5	5.3	102.31	0	75.679	479920000	7
Q922Q1;Q9CW42	Mitochondrial amidoxime reducing component 2	2018-03-02	47228.2	50809.8	53418.1	51178.8	47868.9	55393.9	45735.9	37556.9	38290	49721.1	5	11.8	38.194	0	10.002	538810000	10
Q61171	Peroxiredoxin-2	Prdx2	43823.9	57037	61660.1	55068.9	49250.1	75866.2	54876.8	69105.8	87882	49167.9	5	26.8	21.778	0	70.133	983430000	8
O88569	Heterogeneous nuclear ribonucleoproteins A2/B1	Hnrnpa2b1	43603.9	39205	9658.81	9703.03	60668.9	21178	18598	11436	15154	30148.1	5	14.2	37.402	0	10.33	281020000	7
Q8K3J1	NADH dehydrogenase [ubiquinone] iron-sulfur protein 8, mitochondrial	Ndufs8	43312.9	46180	63453	63314.1	49574.1	66895.9	47816.1	62245.8	40212	57777.9	5	21.7	24.038	0	15.434	632310000	10
Q8BK63	Casein kinase I isoform alpha	Csnk1a1	43042.1	45131	40945.9	36853.9	36123	125660	52978.2	51401	43798.1	42714	5	13.4	38.914	0	10.537	281920000	6
Q8K341	Alpha-tubulin N-acetyltransferase 1	Atat1	42364	45548	47134	40685	35256.9	54749.9	42406	42679.9	38163.9	42861.1	5	11.9	47.163	0	19.996	695180000	10
Q8K0T0	Reticulon-1	Rtn1	40871.9	43629	44454.1	39152	71027	49458.1	38287.1	42184.9	43552.9	49678	5	6.3	83.571	0	11.776	446660000	7
Q80U35	Rho guanine nucleotide exchange factor 17	Arhgef17	40865.9	45967	31925	29834	32823.9	40846.1	41451.9	39645	35754.1	38195.1	5	2.3	221.67	0	11.579	214160000	6
Q9R1V6	Disintegrin and metalloproteinase domain-containing protein 22	Adam22	39525.9	41850	43791.1	41291	44710	52602	40958.9	43167	40814.1	51021.9	5	8.1	99.714	0	17.474	462300000	8
Q9Z140;Q8BT60;P59108;Q1RLL3;Q8BLR2;Q9DC53;Q8JZW4	Copine-6	Cpne6	39406.9	47224.9	38587.1	34494.1	64036.2	45100.9	36111	33977.9	44863	38303	5	8.4	61.78	0	9.981	529200000	13
Q9CXZ1	NADH dehydrogenase [ubiquinone] iron-sulfur protein 4, mitochondrial	Ndufs4	38226.9	38476	52874	56681.1	46280.9	88228.1	46105.1	57518.2	33800.1	54062.1	5	30.9	19.784	0	30.346	1101200000	10
O54833	Casein kinase II subunit alpha	Csnk2a2	38045	38945	36238.1	32423	31365.9	41763.1	35684	35421.1	36149	37209.9	5	15.1	41.215	0	15.802	710600000	11
O70161;P70182	Phosphatidylinositol 4-phosphate 5-kinase type-1 gamma	Pip5k1c	37984.9	47270.1	38060.1	35350.9	29077	38946.1	33897.9	31830	33709.1	28544	5	11	72.407	0	16.548	318230000	5
Q8JZU2	Tricarboxylate transport protein, mitochondrial	Slc25a1	36436.1	61550.8	42491	48409.1	37271.9	67433.1	43607.8	48573.1	45000.1	50954.1	5	13.8	33.931	0	19.393	536600000	13
P63011;Q9CZT8;P62823	Ras-related protein Rab-3A	Rab3a	34610.9	49716.9	42833.1	42916.1	97418.6	42611.9	38502.1	34869.1	40393.1	51747.1	5	30.5	24.97	0	33.448	843740000	8
Q9CY27	Very-long-chain enoyl-CoA reductase	Tecr	34375	38428	39359.9	36588.9	48151.1	50392.1	40449.1	38551	36927	50405	5	14.9	36.09	0	16.919	562310000	10
Q812A2;Q91Z69	SLIT-ROBO Rho GTPase-activating protein 3	Srgap3	33203.1	33328.1	25682	23803.1	28847.9	37654.9	30625	21867.9	45779.1	29005.9	5	4.8	124.42	0	9.2858	518520000	13
P59759	MKL/myocardin-like protein 2	Mkl2	32389.1	37347.9	31672	23123.9	23228	32728	27932	23400	24303.1	26499.9	5	6.6	117.55	0	20.176	226530000	6
Q9CRB9	MICOS complex subunit Mic19	Chchd3	31271	33826.1	45136.9	39624.1	42821	49678	35430.9	36778.9	43239.1	48957.1	5	17.6	26.334	0	5.3873	441810000	7
Q9QY76	Vesicle-associated membrane protein-associated protein B	Vapb	31116	34894	34852.9	33109.1	36203	45331.9	38962	42864	39043.9	43204.1	5	23.9	26.946	0	36.95	727790000	5
P12849	cAMP-dependent protein kinase type I-beta regulatory subunit	Prkar1b	30861.1	29501.1	31184	28147.9	30161.1	41411.1	30438.9	28999.1	36197.9	30553.9	5	18.6	43.224	0	15.276	281000000	5
Q9ERG2	Striatin-3	Strn3	30747	32181	30395.1	27220	26914	38388.9	30110.9	29798	33685	30426.1	5	6.9	87.149	0	20.592	247990000	3
Q78PY7	Staphylococcal nuclease domain-containing protein 1	Snd1	30498.9	29698	25680	27553.9	31364	41068.9	30306.9	31713.1	31288	35906.1	5	7.4	102.09	0	14.67	274710000	6
P42208	Septin-2	2018-09-02	29869	26345	31995	23919	36527.1	39162.1	30757.1	30599.9	28779	31255	5	21.3	41.525	0	11.682	140550000	5
Q6ZPQ6	Membrane-associated phosphatidylinositol transfer protein 2	Pitpnm2	29808	33509.9	33616.9	27443	32346	39189	28991.1	27333.1	29601	34385	5	3.4	148.03	0	15.26	131880000	5
Q91VN4	MICOS complex subunit Mic25	Chchd6	29559	29535	35903.1	34382.1	43429	45677.9	30272.9	34248.9	34442.9	45288	5	21.2	29.852	0	30.922	989950000	8
P47962	60S ribosomal protein L5	Rpl5	29390	28729	22855	23210	27143	34441	33427.1	30236	24757	33091.9	5	17.2	34.4	0	27.633	423600000	5
P97351	40S ribosomal protein S3a	Rps3a	29249	30845	25364.1	21238	23385.1	28149.1	27152.9	24738	22350	28939.1	5	20.1	29.885	0	12.032	596700000	7
Q8BIK4;A2AF47	Dedicator of cytokinesis protein 9	Dock9	27600	26038	26824.1	23054	25784	32520	31746.1	28459.1	28036.9	41230.9	5	2.6	235.31	0	10.992	244720000	6
Q80VC9	Calmodulin-regulated spectrin-associated protein 3	Camsap3	27319.1	31136.9	30379.1	25329	18996	30995.9	27056	26648	26443	23096.1	5	6.8	135.17	0	9.451	304440000	6
Q91V92	ATP-citrate synthase	Acly	27151	26865.9	29632	25040.1	27901	33855	24588.1	23121.1	23552.9	26565	5	5.2	119.73	0	55.563	326230000	7
P62754	40S ribosomal protein S6	Rps6	26745	30636	21181	22919.1	29091.1	35084.1	27126	28970	24006	35865	5	21.3	28.68	0	10.88	377690000	5
P63085;Q63844	Mitogen-activated protein kinase 1	Mapk1	26745	39406.9	29720.9	26498.1	39397.1	29725	28452	27522	27257	28884.9	5	13.7	41.275	0	11.647	403920000	7
P39087	Glutamate receptor ionotropic, kainate 2	Grik2	26170.1	28169	22763	20568.9	18134	26517.9	22913	21194	21443	19792	5	6.4	102.49	0	40.221	165360000	6
P56399	Ubiquitin carboxyl-terminal hydrolase 5	Usp5	25856	31278	30995	23455	31302.9	30429	26017.1	27925	26873.9	26994.9	5	8.9	95.832	0	17.499	312910000	6
A2AHG0	Leucine zipper putative tumor suppressor 3	Lzts3	25192	29727.1	24713	24901.9	20430	34528	28600	27976	28697.9	26912	5	7.1	74.985	0	11.908	216110000	5
P62743	AP-2 complex subunit sigma	Ap2s1	24995	34233	30122	27645	33703	42645.9	32520	33508	37514	39095.1	5	35.9	17.018	0	72.84	949240000	10
Q3THE2;Q9CQ19	Myosin regulatory light chain 12B;Myosin regulatory light polypeptide 9	Myl12b;Myl9	23320	30633	32878.1	31096	29870	47150	34090.9	37610	40729	41728.9	5	38.4	19.779	0	50.103	1163400000	11
Q61885	Myelin-oligodendrocyte glycoprotein	Mog	23089	20021	26682.9	25281.1	93313	22044	21369	19697	19869	89281.3	5	18.7	28.271	0	18.049	502350000	13
Q7TMK9	Heterogeneous nuclear ribonucleoprotein Q	Syncrip	22954	19536	12132	8950.67	14593	17172.9	13462	11350	11035	14502	5	10.3	69.632	0	14.472	127850000	6
Q69Z38	Pseudopodium-enriched atypical kinase 1	Peak1	22817.9	26309	19929.9	19035	15345.9	21257	20485	18932	22826.9	20833	5	4.4	191.09	0	10.202	300080000	5
Q80YN3	Breast carcinoma-amplified sequence 1 homolog	Bcas1	22423	21673	25083	21390	45825.1	32531.1	24185.9	20387	28836.9	58364	5	7.4	67.377	0	4.9366	501970000	5
Q9D023	Mitochondrial pyruvate carrier 2	Mpc2	21933.1	27653	27174	31268	25663	49161.1	32625.9	41590	37747.9	39488.1	5	46.5	14.286	0	45.259	1703200000	16
P63034;Q80YW0	Cytohesin-2	Cyth2	21739.9	24223	20759	18460.1	24129	22523	21043	20709	20416	22640.1	5	16.5	46.585	0	17.641	1029800000	10
Q0VGY8	Protein TANC1	Tanc1	21616	24925.9	22335	20835	24321.9	23389.9	21294	20883	25954.9	27925	5	4.1	200.8	0	18.938	295620000	5
P70404	Isocitrate dehydrogenase [NAD] subunit gamma 1, mitochondrial	Idh3g	21480.9	23283	32350	22950.1	25413	30361	21576	23412	20357	28103.1	5	16	42.785	0	23.412	960340000	8
Q8CH77	Neuron navigator 1	Nav1	21029	24511	18602	18321	18653	23994.1	21371.9	17194	18176	18524	5	3.1	202.37	0	9.8751	290970000	6
P25444	40S ribosomal protein S2	Rps2	20523.9	20885	18599.9	16474	20197.9	23380	21347.1	20989.1	16806.9	24409.1	5	16.7	31.231	0	12.575	409180000	7
Q8BFR5	Elongation factor Tu, mitochondrial	Tufm	19749	24639.1	24451.9	19791	27470	23013	18417	23230.9	16381	24243	5	12.8	49.508	0	30.042	766370000	7
P01942;CON__P01966;P06467	Hemoglobin subunit alpha	Hba	19620	28781	40004.1	60148	173880	59718.1	34746	28646.1	41495	50721.9	5	35.2	15.085	0	37.599	344770000	5
Q91WG7	Diacylglycerol kinase gamma	Dgkg	18251	21328	18618	14784	19419	22129	17456.1	15092	15885	20757	5	7.1	88.522	0	35.446	348570000	6
P26048	Gamma-aminobutyric acid receptor subunit alpha-2	Gabra2	17919	18737	9445.49	10641	14617	16321	11582	18840	19959.9	22491.9	5	10.6	51.138	0	6.0874	165180000	4
Q8BMK4	Cytoskeleton-associated protein 4	Ckap4	16630	17017	17674	15138	24595	25640	17285	19598	18126	24915.1	5	12	63.691	0	19.574	198760000	6
P11627	Neural cell adhesion molecule L1	L1cam	16503	17850	20801.9	16339	24493	27673	19095	20856.1	28258	23904.9	5	4.4	140.97	0	13.151	274650000	6
Q80TV8	CLIP-associating protein 1	Clasp1	16482	17358	19638.9	17465	19127	23054	18660	18713	20413	22328.1	5	2.9	169.23	0	7.7632	72829000	2
Q80XG9	Leucine-rich repeat transmembrane neuronal protein 4	Lrrtm4	15870	17144	11434	10053	8784.59	14678	12794	10595	10392	8644.1	5	7.3	67.147	0	5.9128	331220000	8
Q7TQF7	Amphiphysin	Amph	15415	16329	18606	14100	25336	20548	14950	15954	15277	18824.1	5	7.4	75.012	0	8.2755	375450000	6
Q91ZU6	Dystonin	Dst	15353	14660	16633	14130	13203	13242	10305	11947	8455.12	11005	5	0.9	834.21	0	23.513	193440000	7
Q9DBG6	Dolichyl-diphosphooligosaccharide--protein glycosyltransferase subunit 2	Rpn2	14581	14078	14047	12038	18163.1	18482	14328	14797	15274.9	17824	5	12.8	69.062	0	15.174	383090000	5
O88343	Electrogenic sodium bicarbonate cotransporter 1	Slc4a4	12399	12808	14185	13692	18662.1	23569.9	13762	12736	18229	18464	5	4.9	121.48	0	15.61	252130000	10
Q9Z1L5	Voltage-dependent calcium channel subunit alpha-2/delta-3;Voltage-dependent calcium channel subunit alpha-2-3;Voltage-dependent calcium channel subunit delta-3	Cacna2d3	12135	12048	11222	11537	14877	16246	12845	11760	17650	16066	5	6.1	122.78	0	17.326	294600000	7
Q8BG67	Protein EFR3 homolog A	Efr3a	12015	13141	10620	11416	12433	14008	11647	11796	11742	14584	5	6.3	92.612	0	7.3704	200780000	5
Q8BHJ7	Gamma-aminobutyric acid receptor subunit alpha-5	Gabra5	10630	8649.49	9691.67	9138.87	6815.1	11398	8228.02	8460.28	7796.71	10228	5	11	52.274	0	3.1511	42444000	2
Q99KX1	Myeloid leukemia factor 2	Mlf2	10439	11600	9513.36	9389.42	12169	10664	9934.01	10994	9624.93	14097	5	17	28.055	0	9.2624	315270000	7
Q8BX10	Serine/threonine-protein phosphatase PGAM5, mitochondrial	Pgam5	9777.7	10157	10044	11466	11150	20241	13301	13766	15818	15009	5	12.5	31.994	0	8.9705	435050000	8
P56695	Wolframin	Wfs1	9229.07	9960.9	10111	9463.32	16855	12879	8998.01	11806	13079	15507	5	5.5	100.58	0	8.1301	118450000	5
P22315	Ferrochelatase, mitochondrial	Fech	9108.2	10040	12024	8993.52	10414	15304	8731.17	10379	8425.58	13086	5	15.2	47.13	0	22.185	676200000	8
Q91YQ5	Dolichyl-diphosphooligosaccharide--protein glycosyltransferase subunit 1	Rpn1	6901.29	6440.29	5103	5233.5	9312.8	8644.28	6352.51	6402.28	5932.81	10133	5	8.6	68.527	0	7.771	215180000	6
Q9Z2C4	Myotubularin-related protein 1	Mtmr1	4848.19	4901	4863.3	3785.19	4266.6	5089.61	3646.71	3867.19	4604.41	3974.09	5	6.7	75.313	0	7.5565	428920000	6
Q9CPW4	Actin-related protein 2/3 complex subunit 5	Arpc5	4196.7	4544.61	4500.1	4041.99	4465.3	5311.89	4918.39	4379.2	4498.69	4900.69	5	30.5	16.288	0	23.688	1239000000	7
P19246	Neurofilament heavy polypeptide	Nefh	2136.09	2496.71	2870.61	2253.29	1741.6	1081.2	1744.6	3008.5	1281.9	2123.1	5	5	116.99	0	7.7928	164200000	4
Q9DBC7	cAMP-dependent protein kinase type I-alpha regulatory subunit;cAMP-dependent protein kinase type I-alpha regulatory subunit, N-terminally processed	Prkar1a	2111.7	2247.2	2277.9	1923.2	2719.51	2423.51	1891.3	2167.1	2091.8	2416.29	5	16.5	43.185	0	5.1601	87065000	3
Q64444	Carbonic anhydrase 4	Ca4	86201.2	78811	71798.2	69318.8	59459.1	81473.9	71999	61380	71374.9	69662.8	4	13.4	34.351	0	14.209	673890000	8
Q8CGU1	Calcium-binding and coiled-coil domain-containing protein 1	Calcoco1	84598.8	86534	79261.9	60378.2	54424.2	87314.3	67010.1	68264.1	64793	61572.1	4	7.2	77.279	0	69.65	155440000	4
Q5FWK3	Rho GTPase-activating protein 1	Arhgap1	68469.8	71512.1	82210.8	64270.1	62791	76821.9	56530.8	69261.2	57633.9	58837.2	4	13.9	50.41	0	19.29	334380000	7
P63330;P62715	Serine/threonine-protein phosphatase 2A catalytic subunit alpha isoform;Serine/threonine-protein phosphatase 2A catalytic subunit beta isoform	Ppp2ca;Ppp2cb	67471	74437.9	71442.8	65708.8	59197.1	88066.2	73900.2	70597	77245.9	64370.9	4	13.6	35.608	0	17.853	1284600000	12
P62830	60S ribosomal protein L23	Rpl23	62721	68003.9	65022	63196.2	72850.9	94100.2	76692.1	77042.1	69199.8	95421.1	4	29.3	14.865	0	21.895	608200000	9
Q61151	Serine/threonine-protein phosphatase 2A 56 kDa regulatory subunit epsilon isoform	Ppp2r5e	59489.2	61723	56857	48025.1	45233.1	65680.2	54089.8	54320.2	58271	48000.1	4	9.2	54.713	0	19.459	209880000	4
P0C192	Leucine-rich repeat-containing protein 4B	Lrrc4b	55055.9	52733.1	45901.1	46178.1	40407.9	58174.1	41092.9	46750	49827	44882	4	6.5	76.155	0	15.069	75942000	4
Q9D898	Actin-related protein 2/3 complex subunit 5-like protein	Arpc5l	54895.9	59349.2	61052.8	52751	52930.8	66855.1	58081.9	60636.1	54449.1	52800	4	25.5	16.98	0	52.108	620430000	7
P97315	Cysteine and glycine-rich protein 1	Csrp1	53813.9	68173.8	53638.8	46268.1	63503.1	54795.9	52684.1	57424.2	29183	69060.8	4	23.8	20.583	0	21.504	859580000	9
Q80TS3	Latrophilin-3	Lphn3	50688.8	54086.1	46347.1	39741	38693.1	56628.1	45111.9	42289.2	48052	48027.1	4	2.5	171.08	0	20.84	199960000	4
E9Q557	Desmoplakin	Dsp	47563.9	48830	31194	34635.9	36269	40296.9	39035	36059	35030.9	40013	4	1.2	332.91	0	6.1919	118550000	5
Q8R191	Synaptogyrin-3	Syngr3	47392.1	58344.1	62365.9	49855	51402.1	62231.2	49880.9	55752.2	46969.9	53586.1	4	18.3	24.561	0	72.544	1629900000	7
Q61137	Astrotactin-1	Astn1	45588.1	41234.1	42511	38983.1	42127.9	54746.9	40129.1	38075.1	45773	45498.1	4	4.1	144.88	0	41.281	293640000	9
P49615	Cyclin-dependent-like kinase 5	Cdk5	44189.9	48183.1	55718.2	44481	49131.1	56723.1	44592.1	48432.9	46132	46737.1	4	12	33.288	0	10.853	488580000	9
Q9D710	Thioredoxin-related transmembrane protein 2	Tmx2	42761.1	49280.9	65749.9	47786	44436.9	54378.9	46087.9	49279.2	38126.9	52916.9	4	18.3	33.942	0	9.2604	293980000	4
Q99M87	DnaJ homolog subfamily A member 3, mitochondrial	Dnaja3	41405.1	47455.9	50165.9	42780	41105.1	58597	47100	47742	46629	47354	4	10.6	52.443	0	20.119	315800000	4
P55096	ATP-binding cassette sub-family D member 3	Abcd3	40009.1	43916	50822.2	48546.8	50648.1	79829.3	50952	45929.1	50195.1	56154	4	7.1	75.474	0	16.127	288200000	5
Q62095;P16381;Q62167;Q61656;Q501J6	ATP-dependent RNA helicase DDX3Y;Putative ATP-dependent RNA helicase Pl10;ATP-dependent RNA helicase DDX3X	Ddx3y;D1Pas1;Ddx3x	39763.9	37615	30197.9	24938	31677.9	37051.1	34602.1	29446.9	28949.1	30564.1	4	7.1	73.427	0	29.154	329310000	8
P62270	40S ribosomal protein S18	Rps18	39282	52621	41926.9	38689.9	44351	53762	49421.1	50401.9	30375.9	58846.9	4	21.1	17.718	0	7.8817	458010000	7
Q8C5W0	Calmin	Clmn	38674.1	38052.9	38231.1	34821	32431.1	40393.9	37032.1	43116.1	40393.1	36714.9	4	3.5	117.23	0	5.7818	174840000	5
Q80TQ2	Ubiquitin carboxyl-terminal hydrolase CYLD	Cyld	37622	45543.9	35139.1	28636.9	26188	33832	34734.9	33338	28039.1	29267.1	4	4.3	106.58	0	10.761	695590000	8
Q8BM13	Noelin-2	Olfm2	35604.9	30238.1	27565	24108.9	13308	35902.1	26829.1	21955	18805.9	16525	4	8.9	50.72	0	28.98	274490000	5
P19253	60S ribosomal protein L13a	Rpl13a	35421.1	38441	35966.1	38355.1	41779.9	53747.1	42886.9	45078.1	38176	49884	4	14.8	23.464	0	16.041	536020000	6
Q6P4S6	Serine/threonine-protein kinase SIK3	Sik3	34807	37592.1	32968.9	27348	24547	36070	32668	30211.9	27280.1	28738	4	3.7	145.78	0	8.0786	302370000	4
Q99JI6;P62835	Ras-related protein Rap-1b;Ras-related protein Rap-1A	Rap1b;Rap1a	34799	41629	37843	36415.1	72373.8	50408.2	43207.1	37134.9	43360.1	72942.9	4	24.5	20.825	0	34.388	541950000	6
Q99LR1	Monoacylglycerol lipase ABHD12	Abhd12	33721	32123	33074	30390	44204	46740	35978.1	37120	31232.1	42310	4	10.6	45.269	0	19.803	294260000	7
Q7TNR6	Immunoglobulin superfamily member 21	Igsf21	33005.1	31092.1	40723.1	29301	39649.9	44542	33539	24746	36380.1	41516.9	4	11.8	51.937	0	13.471	304520000	6
P20060	Beta-hexosaminidase subunit beta	Hexb	32556.1	32115	32316	26186.9	27214.9	30498.1	25580	27149	19669.1	26586	4	7.8	61.115	0	13.385	241620000	8
O88342	WD repeat-containing protein 1	Wdr1	29849.9	33539	42859	36301	59471.1	51444.9	34572.1	42536.1	36819.9	41201	4	7.8	66.406	0	11.872	394510000	6
Q8BP00	IQ calmodulin-binding motif-containing protein 1	Iqcb1	29525	32123	30399.1	24893	21668	27745	26846	26470	27282	24891.1	4	7.5	68.733	0	7.9149	102500000	4
Q9QVP9	Protein-tyrosine kinase 2-beta	Ptk2b	28941.1	31434	29444.1	25324	35675.1	31245.9	27374	29992	30467	35557.1	4	4.5	115.79	0	10.15	314160000	5
Q8BK64	Activator of 90 kDa heat shock protein ATPase homolog 1	Ahsa1	28209	33835	32910	26234	28213.9	38822.1	30559	33137.1	32164.9	27635	4	16.3	38.117	0	20.244	468440000	6
P61164	Alpha-centractin	Actr1a	27574	30428	38403	30342	33260.9	45818.1	31094.9	31616.1	39432	31286	4	14.1	42.613	0	63.505	360730000	5
P38647	Stress-70 protein, mitochondrial	Hspa9	26968.9	29301	29083	26414.1	31706	34551	25461	32926	24102.9	33110	4	5.9	73.46	0	21.921	142650000	4
P84244;P84228;P68433;P02301	Histone H3.3;Histone H3.2;Histone H3.1;Histone H3.3C	H3f3a;Hist1h3b;Hist1h3a;H3f3c	26872.1	38731	32773.9	38030	152260	76764.9	38564.9	35930	54890.2	245350	4	22.1	15.328	0	6.7408	3439600000	10
Q8K4G5	Actin-binding LIM protein 1	Ablim1	25669	30276.9	29529.9	25362	22735	30119.9	26490	22227.1	24027	27587.9	4	4.2	96.804	0	13.123	469800000	7
Q61097	Kinase suppressor of Ras 1	Ksr1	25509.9	31999.9	26468	20972	26396	26725	25415	25585	24666.1	24702	4	5	96.754	0	8.3787	265460000	11
P56564;O35544	Excitatory amino acid transporter 1	Slc1a3	25097	29610.1	29987	25148.1	39033.9	43714.1	30802.9	24879	30347.1	45848.9	4	9.8	59.622	0	28.816	1345500000	12
P0DP28;P0DP27;P0DP26;Q9D6P8	Calmodulin-like protein 3	Calml3	24980.9	34547.9	34160	31691.1	56377.8	40024.9	33153	30266	36372	37642.1	4	32.2	16.837	0	14.343	262240000	5
P05480;Q04736;P39688;P06240;P25911;P08103	Neuronal proto-oncogene tyrosine-protein kinase Src;Tyrosine-protein kinase Yes;Tyrosine-protein kinase Fyn	Src;Yes1;Fyn	23674.1	23674.1	21253	20120	25277	31191	24304.1	23448	26383	29480	4	6.7	60.644	0	11	304540000	5
Q99LF4	tRNA-splicing ligase RtcB homolog	Rtcb	23254.9	22756	21251	16225	23937.1	25575.9	19754	22226	17478	28466	4	10.5	55.249	0	9.6106	204170000	4
Q8R361	Rab11 family-interacting protein 5	Rab11fip5	23202.9	26862	25866	19593.9	18722.9	26408	21528.9	22166	23763	19544	4	7.4	69.552	0	14.17	187240000	4
Q9R111	Guanine deaminase	Gda	21744	25827	27518	21299	27481.1	27855	19143.9	16828	21264.1	17070.1	4	7.5	51.012	0	5.7225	241380000	5
P54285	Voltage-dependent L-type calcium channel subunit beta-3	Cacnb3	21250.1	21275	17227	17528	22322.9	22113	17696.1	18979	18591	24390	4	7.2	54.571	0	6.5702	198860000	5
P84078;P61205;Q8BSL7;P84084;P61750	ADP-ribosylation factor 1;ADP-ribosylation factor 3;ADP-ribosylation factor 2;ADP-ribosylation factor 5	Arf1;Arf3;Arf2;Arf5	21122	35055.9	33216	36114	92576	34112	33609.9	26208	34076	48155.1	4	19.9	20.697	0	20.621	421020000	14
Q8K2C9	Very-long-chain (3R)-3-hydroxyacyl-CoA dehydratase 3	Hacd3	20462	21494.9	22144.9	20878.9	34360.9	30665.9	23780	24104.9	25069.1	34725.1	4	13	43.131	0	28.395	403870000	5
Q62420;Q62419	Endophilin-A1;Endophilin-A2	Sh3gl2;Sh3gl1	20414	27379	26184.9	22384.9	51387.9	24191	20709	16702	23527	31224.9	4	11.1	39.955	0	5.9616	306870000	6
P63325	40S ribosomal protein S10	Rps10	20288	24461.9	19836	20333.1	21048.9	25256	24996	23698	17899	27058	4	21.8	18.916	0	7.0785	525940000	6
Q5U458	DnaJ homolog subfamily C member 11	Dnajc11	20149	20464	27080	22864	27426.1	33248.9	21897.1	22765	24844	30715.9	4	7.9	63.232	0	7.2642	178610000	5
P62918	60S ribosomal protein L8	Rpl8	19632	18913	18731	19749	19175	25857	22020	20313.1	17608.9	23847	4	16.3	28.024	0	22.985	1068800000	8
Q6PER3;Q61166	Microtubule-associated protein RP/EB family member 3	Mapre3	18800.1	21262	24360.1	18170	20119	27165	18776	17926	24426	17764	4	12.1	31.966	0	6.2699	333480000	5
Q14BI2	Metabotropic glutamate receptor 2	Grm2	18612.1	16581	18111	16106	14614	23950	18574.9	14141	17602	18267	4	4.9	95.886	0	13.443	302150000	6
O08539;D3Z6Q9	Myc box-dependent-interacting protein 1	Bin1	18316	20649.9	21687	16289	23313	23383	17740	19198	19591	24150.1	4	7.8	64.469	0	13.995	119190000	3
Q71LX4;P26039	Talin-2	Tln2	18267	14064	27839	13547	15158	19925	13236	16074	15374.1	15915	4	2.3	253.62	0	10.479	114200000	5
O54829;Q9Z2H2	Regulator of G-protein signaling 7;Regulator of G-protein signaling 6	Rgs7;Rgs6	18045	17519.9	16690	15299	18589	19952.1	16809	16472	18898.1	19674	4	11.5	54.791	0	16.775	324000000	7
Q8BGA3	Leucine-rich repeat transmembrane neuronal protein 2	Lrrtm2	17765	18927.9	16837	14778	13218	17944	16289	16183	14533	13452	4	7.4	58.815	0	7.7693	418350000	6
Q9CQQ7	ATP synthase F(0) complex subunit B1, mitochondrial	Atp5f1	17757	20400	29052	25520	43254.1	37235	18291	27220	16094.1	39317.9	4	14.5	28.948	0	10.306	881850000	6
Q9CQZ5	NADH dehydrogenase [ubiquinone] 1 alpha subcomplex subunit 6	Ndufa6	17742	19149	26251.1	23895	21078	28056	18129	26157	15224	24686.9	4	37.4	15.283	0	25.194	471560000	11
P62751	60S ribosomal protein L23a	Rpl23a	16459	18826	15549	14947	19058.9	23787.1	20348	19174	16445	22595.1	4	25.6	17.695	0	6.1958	499060000	4
Q61626;Q8BMF5	Glutamate receptor ionotropic, kainate 5	Grik5	15997	19722	15565	13514	14229	20729	16085	17292	13717	16148	4	4.4	109.27	0	15.107	86559000	4
P62900	60S ribosomal protein L31	Rpl31	15408	22707	19412	21826	23125.1	29683	27491	25655	22079	33644.9	4	30.4	14.463	0	28.707	716150000	9
Q62205;A2APX8;Q9ER60;Q9JJV9	Sodium channel protein type 9 subunit alpha;Sodium channel protein;Sodium channel protein type 4 subunit alpha	Scn9a;Scn1a;Scn4a	15274	14836	15410	15010	21200	24514	14587	14675	15511	18331	4	2	225.81	0	4.07	132260000	1
P46935	E3 ubiquitin-protein ligase NEDD4	Nedd4	15248	16639	12695	8605.42	12719	14511	14178	9805.12	12013	12125	4	4.5	102.71	0	4.0228	126990000	3
P16054	Protein kinase C epsilon type	Prkce	14593	19417	14371	8644.82	4957.72	11327	11549	8964.02	13385	6401.88	4	6	83.56	0	74.287	285130000	6
P27661;C0HKE9;C0HKE8;C0HKE7;C0HKE6;C0HKE5;C0HKE4;C0HKE3;C0HKE2;C0HKE1;Q8CGP6;Q8R1M2;Q64523;Q8CGP7;Q8CGP5;Q8BFU2;Q6GSS7;Q64522	Histone H2AX;Histone H2A type 1-H;Histone H2A.J;Histone H2A type 2-C;Histone H2A type 1-K;Histone H2A type 1-F;Histone H2A type 3;Histone H2A type 2-A;Histone H2A type 2-B	H2afx;Hist1h2ah;H2afj;Hist2h2ac;Hist1h2ak;Hist1h2af;Hist3h2a;Hist2h2aa1;Hist2h2ab	14500	20480	17278	20347	88030.1	38603.1	19411	16541	31523.9	160291	4	22.4	15.142	0	10.949	3243500000	18
P50396;Q61598	Rab GDP dissociation inhibitor alpha;Rab GDP dissociation inhibitor beta	Gdi1;Gdi2	13825	17566	16114	16449	42930	17812	15086	12204	18091.9	17042	4	10.3	50.521	0	6.2701	188480000	4
Q9JJV5	Voltage-dependent calcium channel gamma-3 subunit	Cacng3	12438	12833	10570	9584.38	8048.09	14900	12329	9289.53	8919.7	10085	4	15.2	35.515	0	28.012	350640000	5
P20444	Protein kinase C alpha type	Prkca	12358	13201	11167	9004.31	13630	10773	11917	13141	10080	11565	4	6.8	76.851	0.001705	2.3257	135300000	3
P62484	Abl interactor 2	Abi2	12345	14301	16118.1	13607	14731	19704.9	13679	13420	17051	15205	4	6.7	49.387	0	29.436	221270000	2
Q9R1Q9	V-type proton ATPase subunit S1	Atp6ap1	12293	11850	15389	13583	14460	23001	15336	13076	18825	16913.1	4	6.3	51.007	0	9.7274	1148300000	6
Q8BTY2	Sodium bicarbonate cotransporter 3	Slc4a7	11579	10223	7732.61	7974.62	8843.49	12259	8337.68	12899	15638	15248	4	3.9	116.51	0	3.6202	50522000	2
Q9Z351	Potassium voltage-gated channel subfamily KQT member 2	Kcnq2	11472	12534	11112	11289	11144	14244	10731	10894	12046	13053	4	4.7	84.449	0	5.0528	509760000	5
Q8BP67	60S ribosomal protein L24	Rpl24	10855	11555	11015	11621	12786	19314	15933	14931	12514	19212	4	24.2	17.779	0	49.008	278320000	5
P31938;Q63932	Dual specificity mitogen-activated protein kinase kinase 1	Map2k1	10780	10883	13571	9799.42	16479	12422	9633.8	11485	12191	12400	4	10.7	43.474	0	5.5739	213250000	4
Q9ES97	Reticulon-3	Rtn3	9295.01	11492	11145	9130.51	13498	11149	8550.6	9349.28	10264	9898.81	4	3.8	103.88	0	8.6958	251790000	6
Q5DTX6	Junctional protein associated with coronary artery disease	Jcad	8361.93	9054.19	9163.48	6799.2	5878.21	8573.92	8545.92	7005.88	7720.78	6259.1	4	4.1	144.8	0	7.4636	188090000	4
Q922Q8	Leucine-rich repeat-containing protein 59	Lrrc59	7848.38	7525.18	8881.33	6921.89	13035	11865	7967	8980.81	8836.01	13087	4	13.4	34.877	0	23.802	536920000	6
P28661	Septin-4	2018-09-04	7757.57	7793.42	9544.08	7958.5	10494	8272	8180.2	9303.51	8184.62	11786	4	9.6	54.935	0	50.595	55278000	1
Q6DFV3	Rho GTPase-activating protein 21	Arhgap21	7486.78	6900.38	8216.4	5446.41	7331.59	8611.69	6563.5	7223.69	6962.02	7267.48	4	2.2	215.74	0	9.4474	138640000	4
Q9D172	ES1 protein homolog, mitochondrial	D10Jhu81e	6822.29	8726.58	9343	7039.32	11126	7732.4	5817.49	8396.6	5772.62	8727.3	4	21.8	28.09	0	16.659	610860000	5
P15532;Q01768	Nucleoside diphosphate kinase A;Nucleoside diphosphate kinase B	Nme1;Nme2	6686.52	10771	11951	9359.27	26412.1	13534	8856.92	9830.03	10053	12015	4	30.9	17.208	0	11.175	162370000	6
Q80WG5	Volume-regulated anion channel subunit LRRC8A	Lrrc8a	5970.02	5076.08	5664.21	5268.51	5293.11	6630.72	5404.22	5202.21	7642.98	5111.11	4	5.3	94.118	0	13.527	135710000	5
Q8VD37	SH3-containing GRB2-like protein 3-interacting protein 1	Sgip1	5593.01	6789.6	8671.59	5798.48	6296.79	9056.39	7470.09	7615.48	10217	7799.9	4	8.9	86.062	0	18.356	98811000	4
O70318	Band 4.1-like protein 2	Epb41l2	5303.8	5043.78	6063.6	4316.39	5829.31	5710.1	5179.12	4190.89	5089.51	8359.2	4	4.1	109.94	0	3.7482	34692000	1
Q9Z268	RasGAP-activating-like protein 1	Rasal1	5194.29	4701.09	4746.21	4076.51	5809.18	5596.31	4460.41	4750.19	4830.71	5167.78	4	4.6	89.394	0	4.4086	122200000	5
P70206	Plexin-A1	Plxna1	4212	5422.12	4847.99	3659.7	6002.8	6004.22	5036.9	4855.18	4635.08	7194.41	4	2.3	211.1	0	4.7825	51570000	4
Q9CYH2	Redox-regulatory protein FAM213A	Fam213a	4137.69	5155.91	4646.79	4362.29	5631.41	5016.41	4562.6	4082.9	4584	5127.78	4	20.6	24.394	0	26.619	244960000	5
O55126	Protein NipSnap homolog 2	Gbas	1735.1	2084	2961.91	2382.7	1930.7	2802.41	2232.8	2257.59	2394.4	2877.1	4	10	32.932	0	3.7747	710730000	5
Q80XI4;O70172	Phosphatidylinositol 5-phosphate 4-kinase type-2 beta	Pip4k2b	1551.9	1775.6	1699.2	855.97	1510.6	2086.2	1662.1	1892.5	1541.3	1388	4	10.1	47.318	0	36.621	265840000	4
B0F2B4	Neuroligin 4-like	Nlgn4l	#VALUE!	#VALUE!	#VALUE!	#VALUE!	#VALUE!	#VALUE!	#VALUE!	#VALUE!	#VALUE!	#VALUE!	4	5.9	97.347	0.0016543	2.0337	193360000	1
P62141	Serine/threonine-protein phosphatase PP1-beta catalytic subunit	Ppp1cb	#VALUE!	#VALUE!	#VALUE!	#VALUE!	#VALUE!	#VALUE!	#VALUE!	#VALUE!	#VALUE!	#VALUE!	4	13.1	37.186	0.0062016	1.4943	83913000	1
O35449	Proline-rich transmembrane protein 1	Prrt1	69376	64202	52700.9	48837.1	66249	71307.2	56036.1	66800.9	53629.2	70629.8	3	12.1	31.389	0	52.666	1566000000	9
Q3UV17	Keratin, type II cytoskeletal 2 oral	Krt76	64478	30599.9	128110	56683.8	63468.8	42950.9	130670	48078	43213.1	223080	3	3.9	62.844	0	18.381	2161300000	9
Q9CPU4	Microsomal glutathione S-transferase 3	Mgst3	56056	81234.8	80099.7	71712.2	83032	145149	86508.8	83079.2	74240	105470	3	22.9	16.958	0	16.229	2500800000	15
P63044;P63024;Q62442	Vesicle-associated membrane protein 2;Vesicle-associated membrane protein 3	Vamp2;Vamp3	49188	64828	63283.9	57917	103050	67142.1	50023.9	51094.8	60937.8	76494.1	3	34.5	12.691	0	76.407	768400000	5
P61027	Ras-related protein Rab-10	Rab10	49169	57438.1	53458.1	48613.9	76560.9	63016.8	49133.9	49373.9	51894	56259.1	3	14.5	22.541	0	15.166	969690000	10
Q6VNS1;P15209	NT-3 growth factor receptor;BDNF/NT-3 growth factors receptor	Ntrk3;Ntrk2	48501.1	47204	43929.1	36088	42747.1	55814	40714.9	42416	47562.9	41735.9	3	4.2	92.759	0	46.774	672410000	6
Q9CPQ8	ATP synthase subunit g, mitochondrial	Atp5l	46970.9	54957.2	75817.9	85671	66818	83411	51580.9	90377.1	41810	76399.2	3	23.3	11.424	0	26.612	474670000	7
Q9CQJ8	NADH dehydrogenase [ubiquinone] 1 beta subcomplex subunit 9	Ndufb9	46641.9	46486	66231	66016.1	52164.1	70250.9	50708.1	67479	42109	63147.1	3	24	21.984	0	123.29	366090000	7
Q9R0P9	Ubiquitin carboxyl-terminal hydrolase isozyme L1	Uchl1	43599.1	54662	64626.1	49474.9	85855.9	60550	40339.9	55991.9	48374.9	55744.8	3	18.8	24.838	0	8.1265	139610000	3
P28663;Q9DB05	Beta-soluble NSF attachment protein;Alpha-soluble NSF attachment protein	Napb;Napa	40837	49486.9	43762.9	37400	77890	48746.1	38274.1	35371	42588.9	48414.1	3	13.1	33.557	0	11.863	95557000	3
Q80Z24	Neuronal growth regulator 1	Negr1	40777.1	33888.1	36350.1	37076.1	28084	49116.8	36670.9	28945.1	40367	35795	3	7.5	37.9	0	30.351	2087200000	10
P52189	Inward rectifier potassium channel 4	Kcnj4	40217.1	44652.1	33993.9	30680	26302.1	43853.1	38426.9	33433.1	25958	31767	3	8.1	49.899	0	18.856	501790000	10
Q3V0I2	Proline-rich protein 7	Prr7	38911	42936.9	27338.9	29341	19717	33361.1	31609.9	29787.1	22761.1	24914	3	11.9	30.354	0	41.071	862100000	8
Q8BGU5	Cyclin-Y	Ccny	38639	35913	30210	27247	30530	37926	34016.1	29478	34815.9	34598	3	11.4	39.394	0	7.7975	129560000	5
Q9Z2I9	Succinyl-CoA ligase [ADP-forming] subunit beta, mitochondrial	Sucla2	38141.9	43331.8	49428	43525.1	74769.9	46894.1	36340	40318.1	40379.9	54094	3	5.6	50.113	0	5.6576	164210000	4
P70408	Cadherin-10	Cdh10	37966	36866.9	34431.9	31118	28619.1	41084	35302.9	30848	39161	32425.9	3	5.2	88.311	0	8.6517	194590000	5
P35979	60S ribosomal protein L12	Rpl12	37265.9	41526.9	41372.1	33435.9	39000.1	47962.9	41516.9	39883.1	35206.9	43091	3	18.8	17.804	0	8.8865	864780000	6
Q9R1V4	Disintegrin and metalloproteinase domain-containing protein 11	Adam11	36372	33973.9	38253.1	34317.1	41743.1	44091.1	34858.9	31929.9	36190.9	43661.1	3	5.4	84.134	0	10.532	136370000	5
O70456	14-3-3 protein sigma	Sfn	35784.1	45085	46200.2	34031	47133	46886	36678.1	39812.1	40720	34048.9	3	10.5	27.706	0	45.657	796520000	6
O88602	Voltage-dependent calcium channel gamma-2 subunit	Cacng2	35554.9	34668.1	32879	29158.9	24468	48632.1	30898.1	33416.9	29791	29593	3	12.1	35.894	0	17.623	265380000	3
Q8BVP5;Q8C4X2	Casein kinase I isoform gamma-2;Casein kinase I isoform gamma-3	Csnk1g2;Csnk1g3	35295.1	31300.1	28561	27781	26892.9	37275	29481	30835	31761	31652.9	3	6.3	47.582	0	7.568	177590000	5
Q9WUN2	Serine/threonine-protein kinase TBK1	Tbk1	34760	37660.1	26460.1	22269	25500	34303.1	30978.1	31040	28041	25360.9	3	3.4	83.424	0	4.7557	110320000	6
Q80UW2	F-box only protein 2	Fbxo2	34620	41293	36432	34406.9	35232	44293	43923.9	46578	47065.1	43993.1	3	12.1	33.676	0	19.3	555100000	9
P63056	Noelin-3	Olfm3	34584.1	33180.1	31232.9	27165.9	20137	36909.9	26393	24409.9	24359	22436	3	4.8	54.885	0.0017212	2.3653	82889000	3
Q9CQC7	NADH dehydrogenase [ubiquinone] 1 beta subcomplex subunit 4	Ndufb4	34575.9	39562.9	54241.9	50350.9	50801	68722.3	46145.1	59455	38257.1	61596	3	35.7	15.081	0	10.538	543180000	8
Q9QYB5	Gamma-adducin	Add3	33444.9	35315.9	36511.9	34261	40724	47273	35792	38663.1	42708	40850	3	4.1	78.776	0	5.4032	131770000	4
P97300	Neuroplastin	Nptn	32389.1	28427.9	34136.1	24561	39484	36074	21383.9	22688	25924	31497.9	3	7.8	44.373	0	59.535	1307600000	9
Q8BG39	Synaptic vesicle glycoprotein 2B	Sv2b	31370	41366.9	38710	35605.9	78718.2	38720	29518.1	20495.9	38702	37902.9	3	3.4	77.456	0	3.9921	181020000	5
O55142	60S ribosomal protein L35a	Rpl35a	30411.9	33021.1	31562	29087.1	37198.1	50202.1	37928.1	40092.1	35153	45990.9	3	20.9	12.554	0	6.471	659040000	7
P35802	Neuronal membrane glycoprotein M6-a	Gpm6a	30271	36850.1	45229.9	41072.1	104360	40594.9	32882	23692	53856	56615.9	3	11.5	31.149	0	43.508	1030200000	4
P27671	Ras-specific guanine nucleotide-releasing factor 1	Rasgrf1	29984.1	29236	22049.1	17085	16902	16477	20097	20546	18583.1	17258	3	4	144.1	0	18.948	165320000	3
Q7TN99;Q812E0	Cytoplasmic polyadenylation element-binding protein 3	Cpeb3	29552	31728	26832.1	23350.1	20563	26894.1	26778.9	27117.9	22667.1	23673.1	3	4.2	78.334	0	23.935	107290000	4
Q8R001	Microtubule-associated protein RP/EB family member 2	Mapre2	29347.1	29667	24427	13684	27860	20639.1	21357	14742	19513	19173	3	11.3	36.946	0	8.114	298970000	3
Q9CQ75	NADH dehydrogenase [ubiquinone] 1 alpha subcomplex subunit 2	Ndufa2	29006.9	32333	34069	35016.1	25125.1	37039.1	30430.1	38537.1	27158	32525	3	25.3	10.916	0	6.8056	477020000	5
P67871	Casein kinase II subunit beta	Csnk2b	28259.9	30524.9	28829.9	29321.1	26517.9	40630.9	31023	32267	30342	33058	3	14.4	24.942	0	15.527	930530000	8
Q5DQR4;Q8K400	Syntaxin-binding protein 5-like	Stxbp5l	28115	27924	26523.1	23371	25825	27848.1	20855.1	25273	25391	27620.1	3	4.7	131.84	0	5.2258	194500000	6
P62821;Q9D1G1	Ras-related protein Rab-1A;Ras-related protein Rab-1B	Rab1A;Rab1b	27572.1	35691.9	34155	35547	75248.2	37012.1	30954.9	27436	33496.9	41658.1	3	17.1	22.677	0	4.1002	74504000	3
Q14BB9	MAP6 domain-containing protein 1	Map6d1	27256.1	30698.1	35516	32085	30255.1	34160.9	30852.1	29521.9	29317	35998	3	20.9	20.432	0	8.3877	178710000	4
P17809	Solute carrier family 2, facilitated glucose transporter member 1	Slc2a1	27199.1	31034	31889	29067.1	30014	33778.1	29572.9	27604	32525	34233.9	3	3.9	53.984	0	10.635	480050000	8
P51410	60S ribosomal protein L9	Rpl9	27071.9	30545	28357.1	28933	32756	41554.9	35967.1	35411	28111.1	40051	3	9.4	21.881	0	7.7552	497910000	8
Q9D6J5	NADH dehydrogenase [ubiquinone] 1 beta subcomplex subunit 8, mitochondrial	Ndufb8	26323.1	31128.1	39085.1	39629	36394.9	44395.9	29973.9	39678	27338.9	40749.1	3	19.4	21.876	0	8.105	177760000	5
Q9EPK2	Protein XRP2	Rp2	25667.1	22040.1	20826	20651.9	21147.1	25833.9	22578	19850.9	26217.1	24050	3	7.2	39.376	0	5.1495	210020000	6
Q9WV31	Activity-regulated cytoskeleton-associated protein	Arc	25274.1	24896.1	21910	17948.1	11978	40448	22578.9	19909	16655.9	16636	3	7.6	45.32	0	13.592	211620000	3
Q9CRD2	ER membrane protein complex subunit 2	Emc2	24894	24012	24695	24965	27626	35291.9	24478	26961.1	26572	29774.1	3	11.4	34.934	0	7.5348	96955000	4
P00405	Cytochrome c oxidase subunit 2	Mtco2	24645	32177	31189	30238.9	71675.9	53959.9	31044.1	38922	36372	64677.2	3	15.9	25.976	0	23.567	732210000	8
Q9D6J6	NADH dehydrogenase [ubiquinone] flavoprotein 2, mitochondrial	Ndufv2	24458	23941.1	32495.9	32252	26750.9	37889	28288.9	34276	21439	30617.9	3	16.5	27.285	0	77.903	997230000	8
O35668	Huntingtin-associated protein 1	Hap1	23364	28322.1	23403.1	20987	20843.9	20323.1	20530.1	22476	21817.1	22550	3	10.5	70.115	0	25.356	220450000	5
Q9JJA9	General receptor for phosphoinositides 1-associated scaffold protein	Grasp	22857	26887.9	18315	17109	16637.9	22307.9	20717	19587	20380.1	19979	3	8.4	42.337	0	3.9322	238970000	4
P03888	NADH-ubiquinone oxidoreductase chain 1	Mtnd1	22495.1	25278.1	30528.1	34748.9	30578.1	40486.1	28658	39165.9	22130.1	35424	3	11	36.059	0	7.9666	262700000	6
P70429	Ena/VASP-like protein	Evl	22484	23649	27821.1	21429.9	19488	31688	21908	27957	24538	27083	3	9.4	44.337	0	60.577	74933000	4
P55288	Cadherin-11	Cdh11	22040.1	21733	18421	15345.9	13950	25324.9	18299	17179	19917	14425	3	3.4	88.111	0	4.138	178350000	4
Q69Z98	Serine/threonine-protein kinase BRSK2	Brsk2	21202	25313	27104	20735	19143	27692.9	23031	21585	24366	23159.1	3	4.8	81.733	0	66.641	10038000	1
Q3TDQ1;P46978	Dolichyl-diphosphooligosaccharide--protein glycosyltransferase subunit STT3B	Stt3b	20909.1	13590	13982	13525	20544	19991	14161	14933	14131	21710	3	2.7	93.245	0	4.0172	117060000	3
Q3UYH7	Beta-adrenergic receptor kinase 2	Adrbk2	20658	20174	23279.9	17145.9	19051	25656	18650.9	18317.1	19230	21329	3	3.5	79.656	0	3.8211	132240000	5
P62082	40S ribosomal protein S7	Rps7	20402	24472.9	20765.1	18279	19932	25094.1	21699	23392	19707.9	24677	3	13.4	22.127	0	10.73	899850000	4
Q9ET77;Q9ET78	Junctophilin-3	Jph3	20273	20785.1	15849	15512	21590.1	19387	18899	22327	21516	24451.1	3	3.2	81.228	0	4.1403	147500000	4
O88448	Kinesin light chain 2	Klc2	19387	21011	20634.1	17767	22530.9	25178.9	19536	21118.9	27485.1	23643.1	3	7.2	66.662	0	12.669	75652000	3
E9Q6P5		Ttc7b	19187	22975	23407	22238	25729	28123.9	21684	20983	27443.9	28446	3	5.3	94.202	0	49.534	129180000	3
Q99JY8	Lipid phosphate phosphohydrolase 3	Ppap2b	18724	18898.1	26433	22009.1	23225	28444.1	23899	23193.9	24656	24139	3	9.3	35.216	0	10.428	671470000	6
E9Q8I9	Protein furry homolog	Fry	18697	21307	20437.1	16694	14436	20815.1	17076	19305	16606	17681	3	1.6	339.09	0	9.1425	139800000	4
P41105	60S ribosomal protein L28	Rpl28	17826.1	20872	19403	19717	20413	25738	21036	21877	20498.1	27178.9	3	13.9	15.733	0	5.3045	303730000	3
O70566	Protein diaphanous homolog 2	Diaph2	17258	18113	25777.1	19582	48171.1	20220.1	11394	20888	15190	32963	3	2.1	124.87	0	3.7631	698490000	7
Q6PAK3;Q9JIF0	Protein arginine N-methyltransferase 8	Prmt8	17105.9	18134	14657	13598	18156	21338	16443	16054.9	20541	20965.9	3	7.9	45.276	0	5.6782	268480000	5
Q9CR67	Transmembrane protein 33	Tmem33	16748	22485.1	18573	17540	19479	27019.1	21250.1	22372.1	20703	23968	3	11.3	28.031	0	8.3063	279990000	6
Q9QYJ3	DnaJ homolog subfamily B member 1	Dnajb1	16222	17344	15442	14281	15227	16867	13850	14973	14690	14989	3	8.2	38.167	0	7.4958	119240000	4
P60521;Q9DCD6;Q8R3R8	Gamma-aminobutyric acid receptor-associated protein-like 2	Gabarapl2	16018	20705	22038.1	18696	19498	23859.1	20617	23704	19585.9	23775	3	19.7	13.667	0	3.2254	439950000	6
Q68ED2	Metabotropic glutamate receptor 7	Grm7	15737.9	14736	15436.9	14363	18930	21534	15865	16242	17675.9	18955	3	4	102.22	0	10.782	85670000	4
Q9DBR7;REV__Q9DBR7;Q8BG95	Protein phosphatase 1 regulatory subunit 12A	Ppp1r12a	15737	16525	18082	15097	16944	23189.9	14519	15028	16671	20908	3	3.4	114.99	0	7.8312	52781000	3
Q8CIP4	MAP/microtubule affinity-regulating kinase 4	Mark4	15700	14953	14666	12670	13414	15633	14427	14968	14656	14855	3	4	82.643	0	7.2229	295490000	5
P19783	Cytochrome c oxidase subunit 4 isoform 1, mitochondrial	Cox4i1	15307	22955.9	25787.1	21640	62242	39646.1	19722	24566.1	23347	49997.9	3	22.5	19.53	0	31.951	591380000	7
Q810U4	Neuronal cell adhesion molecule	Nrcam	15159	14329	16382	13313	17060	19782	13615	14894	16762	15916	3	2.8	138.52	0	4.167	182670000	5
Q8C419	Probable G-protein coupled receptor 158	Gpr158	14535	14482	20430	16118.9	23558	22146	17704	14933	21040	24965	3	3	134.42	0	11.248	124520000	3
P28656;Q78ZA7	Nucleosome assembly protein 1-like 1	Nap1l1	14387	15117	17839	11175	13981	14276	12963	12390	12543	13391	3	10	45.345	0	6.2149	86281000	3
P62267	40S ribosomal protein S23	Rps23	14214	20287	14977	16423	20136	21773	19660.1	21204	15809	26040	3	21	15.807	0	14.586	201200000	4
Q8C437	PEX5-related protein	Pex5l	13612	16717	11976	9556.32	11457	19442	19371	14809	18683	13829	3	7.4	63.134	0	24.919	125650000	4
Q91VR5	ATP-dependent RNA helicase DDX1	Ddx1	13604	14244	11472	10451	13303	13691	12833	12643	11741	12150	3	5.5	82.499	0	7.5674	142230000	4
O88444	Adenylate cyclase type 1	Adcy1	13204	13410	14967	14276	11470	15734	11777	12891	12641	12969	3	2.8	123.37	0	9.6189	72501000	3
Q8BKZ9	Pyruvate dehydrogenase protein X component, mitochondrial	Pdhx	13170	13188	22637.1	18757	21359.9	29426.9	17155	18848	13411	20157.9	3	6.2	53.998	0	11.575	372840000	7
Q01063	cAMP-specific 3,5-cyclic phosphodiesterase 4D	Pde4d	12550	14930	14735	11353	12423	15177	11670	13541	12804	16211.1	3	3.2	84.562	0	4.7397	127710000	4
P51660	Peroxisomal multifunctional enzyme type 2;(3R)-hydroxyacyl-CoA dehydrogenase;Enoyl-CoA hydratase 2	Hsd17b4	12355	15634	15157	14620	13313	16598	14129	14730	13285	15900	3	4.5	79.481	0	17.052	291370000	3
P54071	Isocitrate dehydrogenase [NADP], mitochondrial	Idh2	12243	12673	10593	10120	9812.6	12556	8856.62	12088	7105.2	8499.43	3	4.4	50.906	0	4.2245	121470000	4
Q80YF9	Rho GTPase-activating protein 33	Arhgap33	11846	13381	12132	9620.93	10220	11743	10371	10486	9184.53	10438	3	2.1	139.8	0.0017065	2.3301	91230000	3
Q9D0K2	Succinyl-CoA:3-ketoacid coenzyme A transferase 1, mitochondrial	Oxct1	11576	14263	15565	13254	35270.9	23686	12387	10412	13815	22357	3	7.5	55.988	0	7.8636	145020000	3
Q62277	Synaptophysin	Syp	11360	15143	15285	12651	28105	10251	9372.38	7051.38	12120	12891	3	8	34.024	0	3.6089	642120000	5
Q8BQU6	Gap junction gamma-2 protein	Gjc2	11248	10232	10582	9064.43	14050	12326	9800.23	9748.87	9740.03	13273	3	8.6	47.008	0	12.491	224000000	4
O08585	Clathrin light chain A	Clta	11166	11118	13735	13510	35246.9	22033.9	11635	21816	15197	31636	3	9.8	25.604	0	4.0344	561590000	6
Q80TS7	Dendrin	Ddn	11109	12566	9299.71	10056	9064.18	11996	10689	9770.12	11210	10936	3	4.1	76.406	0	12.137	235180000	6
P62761;Q8BGZ1	Visinin-like protein 1;Hippocalcin-like protein 4	Vsnl1;Hpcal4	11043	17239	13562	13886	28720	16929.9	12860	11730	17085	14988	3	14.1	22.142	0	3.3739	364230000	6
Q99JY0	Trifunctional enzyme subunit beta, mitochondrial;3-ketoacyl-CoA thiolase	Hadhb	11016	12646	13692	12807	14601	18505	13667	12551	12260	14684	3	7.6	51.386	0	9.7087	148900000	4
Q9CZ13	Cytochrome b-c1 complex subunit 1, mitochondrial	Uqcrc1	10929	11356	14243	10415	27196.1	16131	10826	11668	11264	16761	3	7.5	52.851	0	6.5871	153450000	3
P63141;B2RQA1;P16388;P16390;P59053;Q61923;Q61762;Q61423	Potassium voltage-gated channel subfamily A member 2;Potassium voltage-gated channel subfamily A member 1;Potassium voltage-gated channel subfamily A member 3	Kcna2;Kcna10;Kcna1;Kcna3	10854	10884	12231	9598.81	12764	14160	8495.01	11215	11148	9699.2	3	6.4	56.7	0	17.127	376260000	4
Q3U214	Microtubule-associated serine/threonine-protein kinase 3	Mast3	10706	12060	12540	9123.49	10722	11634	10198	10826	10184	10469	3	3.9	144.17	0	12.901	89469000	3
O09167	60S ribosomal protein L21	Rpl21	10611	12877	12721	13206	15140	24148.1	15547	14181	14784	19600.1	3	18.8	18.562	0	8.5645	341210000	4
P97390	Vacuolar protein sorting-associated protein 45	Vps45	10446	11103	10474	9488.6	14539	12491	10105	9203.52	10882	12158	3	5.8	65.052	0	90.155	247200000	3
Q60771	Claudin-11	Cldn11	10441	7898.48	10258	13115	45645	7104.02	7856.71	7431.41	7013.02	50211.8	3	14.5	22.114	0	4.4178	373600000	3
Q9WTS6	Teneurin-3	Tenm3	10295	9945.37	10651	8270.28	7699.88	13351	9674.02	7573	11365	9663.5	3	1.4	303.06	0	6.1378	93288000	4
Q8R5C5	Beta-centractin	Actr1b	10241	11031	12323	10267	11472	15108.1	9968.5	9329.73	14308	10209	3	12.2	42.281	0	6.0387	119910000	2
Q9ESJ4	NCK-interacting protein with SH3 domain	Nckipsd	10193	11849	10135	7155.32	7272.87	10412	10652	8377.19	8958.62	7342.01	3	4.3	78.572	0	3.641	95412000	4
Q9CR57	60S ribosomal protein L14	Rpl14	10014	9674.83	10130	9221.4	11922	14806	11745	4515.91	10441	14595	3	17.1	23.564	0	51.254	475690000	5
Q5SYD0	Unconventional myosin-Id	Myo1d	9961.17	9314.1	11009	9213.92	14732	7536.51	7769.2	7232.61	5941.62	14567	3	2.8	116.08	0	19.437	62869000	4
P61255	60S ribosomal protein L26	Rpl26	9592.89	10814	9245.98	9293.72	14064	12688	10704	11259	10296	17011	3	17.2	17.258	0	3.7934	662830000	7
Q99KJ8	Dynactin subunit 2	Dctn2	9488.41	10987	12594	10446	11516	13846	10064	10261	11758	9994.79	3	8	44.116	0	8.2641	322200000	4
Q8CI94;Q9WUB3	Glycogen phosphorylase, brain form	Pygb	9317.2	10450	9634.61	10302	18086.1	12414	8943.1	8831.12	9025.49	11626	3	5.3	96.729	0	10.247	199220000	5
Q810B7;Q8C110	SLIT and NTRK-like protein 5	Slitrk5	9060.28	9772.22	6727.99	7121.52	9431.42	10100	9076.37	8945.83	9112.62	9417.31	3	2.7	107.16	0	4.7012	59303000	4
Q9Z0V1	Potassium voltage-gated channel subfamily D member 3	Kcnd3	8981.62	9888.73	8782.1	7970.42	7938.99	10929	7671.22	8264.32	8101.59	9093.82	3	5.5	73.461	0	6.9279	67599000	1
Q9WVK8	Cholesterol 24-hydroxylase	Cyp46a1	8554.69	10243	9325.47	8985.92	11490	13288	10490	10868	10104	12859	3	6.2	56.813	0	3.0147	76198000	3
Q8C079;Q8C9H6	Striatin-interacting protein 1;Striatin-interacting proteins 2	Strip1;Strip2	7858.18	7716.23	8243.72	6933.61	8044.63	11770	8369.99	7427.39	9242.71	8693.49	3	3.2	95.584	0	2.8353	136290000	4
Q9ERS2	NADH dehydrogenase [ubiquinone] 1 alpha subcomplex subunit 13	Ndufa13	7264.51	9007.99	13997	10133	9654.93	11805	7972.3	10669	6885.52	10034	3	24.3	16.859	0	6.0468	260130000	3
P14131	40S ribosomal protein S16	Rps16	6550	7276.4	6300.02	7199	8271.19	9528.61	7880.71	7624.73	5885.1	8600.47	3	19.2	16.445	0	18.447	217870000	6
Q91X97;P84075;P62748	Neurocalcin-delta;Neuron-specific calcium-binding protein hippocalcin;Hippocalcin-like protein 1	Ncald;Hpca;Hpcal1	6534.09	9095.08	7262.3	6877.51	14384	9819.47	7464.5	8619.51	10474	9282.39	3	13.5	22.245	0	4.8349	70830000	4
Q9JLV5	Cullin-3	Cul3	6521.1	6693.89	7944.99	6445.11	9027.62	8935.61	6695.52	6797.41	6227.3	8253.5	3	4.8	88.947	0	3.9604	45582000	3
O54865	Guanylate cyclase soluble subunit beta-1	Gucy1b3	6391.68	7168.32	6735.41	4986.91	6522.82	7698.92	6074.71	5417.49	6448.29	6424.02	3	5.5	70.597	0	5.2595	55535000	4
Q6EDY6	Leucine-rich repeat-containing protein 16A	Lrrc16a	6255.98	6797.79	7746.61	6754.39	8345.48	10572	7066.79	6135.39	7896.02	8747.59	3	1.8	151.86	0	4.3203	45340000	3
P60766	Cell division control protein 42 homolog	Cdc42	6254.29	9285.02	8557.72	7017.2	9999.98	9545.93	7957.39	9097.28	7414.99	8967	3	18.8	21.258	0	5.2646	437920000	3
Q80TH2	Protein LAP2	Erbb2ip	5707.88	6195.61	5670.7	5580.7	5633.52	6734.1	5961.58	5422.6	6164.38	5241.59	3	2.6	157.25	0	2.6789	27700000	1
Q8K1M6	Dynamin-1-like protein	Dnm1l	5413.59	5621.62	6523.32	5086.79	7149.12	7681.91	4939.3	4989.19	6597.71	7173.69	3	4.7	82.657	0	18.453	113950000	4
P63143	Voltage-gated potassium channel subunit beta-1	Kcnab1	4274.91	4878.59	5304.31	4070.3	4407	5685.49	4571.49	4495.11	5210.8	5049.48	3	6.5	44.722	0	2.5642	7320500	1
Q8BHL3	TBC1 domain family member 10B	Tbc1d10b	3861.4	4383.9	4159.6	3362.11	2077.11	4454.6	3659.19	3482.7	3736	3546.2	3	6.6	87.274	0	16.611	181120000	5
Q9EQF6	Dihydropyrimidinase-related protein 5	Dpysl5	3184.89	4331.71	3971.01	3485.6	3095.29	5430.01	3671.11	3551.1	3909.61	3407.2	3	7.4	61.516	0	12.188	173110000	3
P63005	Platelet-activating factor acetylhydrolase IB subunit alpha	Pafah1b1	3175.9	3193.41	3834.49	3106.9	4462.51	5059.08	3303.89	3372.49	3421.9	4893.9	3	6.6	46.67	0	4.1087	44230000	4
P63038	60 kDa heat shock protein, mitochondrial	Hspd1	2697.39	3407.5	3305.1	2517.91	2613	3295.4	2649.6	2541.6	2198.71	1823.3	3	5.9	60.955	0	7.2692	92362000	3
Q9CZM2	60S ribosomal protein L15	Rpl15	2652.6	2936.29	3594.71	3361.71	3843.59	4306.41	3430.49	3383.31	2889.29	3556.99	3	12.7	24.146	0	4.5984	54619000	3
Q61595	Kinectin	Ktn1	2531.59	2863.39	2216	1862.8	2047.5	2701.49	2238.4	2533.3	2268.9	2313.5	3	3.9	152.59	0	10.357	115230000	3
P42859	Huntingtin	Htt	2269.5	2699	2849.91	1889.89	1984.1	3190.2	2075.29	2770.1	2136.2	2400.1	3	1.2	344.69	0	5.0337	91708000	4
P62852	40S ribosomal protein S25	Rps25	#VALUE!	#VALUE!	#VALUE!	#VALUE!	#VALUE!	#VALUE!	#VALUE!	#VALUE!	#VALUE!	#VALUE!	3	22.4	13.742	0	5.0037	103500000	3
Q8BXK8	Arf-GAP with GTPase, ANK repeat and PH domain-containing protein 1	Agap1	#VALUE!	#VALUE!	#VALUE!	#VALUE!	#VALUE!	#VALUE!	#VALUE!	#VALUE!	#VALUE!	#VALUE!	3	3.4	94.41	0	3.715	23025000	1
Q9QXX4	Calcium-binding mitochondrial carrier protein Aralar2	Slc25a13	#VALUE!	#VALUE!	#VALUE!	#VALUE!	#VALUE!	#VALUE!	#VALUE!	#VALUE!	#VALUE!	#VALUE!	3	5	74.466	0	12.806	0	2
Q8BTH8	Casein kinase I isoform gamma-1	Csnk1g1	#VALUE!	#VALUE!	#VALUE!	#VALUE!	#VALUE!	#VALUE!	#VALUE!	#VALUE!	#VALUE!	#VALUE!	3	5.9	52.743	0.0031822	1.7638	13441000	1
O35098	Dihydropyrimidinase-related protein 4	Dpysl4	#VALUE!	#VALUE!	#VALUE!	#VALUE!	#VALUE!	#VALUE!	#VALUE!	#VALUE!	#VALUE!	#VALUE!	3	6.1	61.961	0	4.5375	116340000	3
P47753	F-actin-capping protein subunit alpha-1	Capza1	#VALUE!	#VALUE!	#VALUE!	#VALUE!	#VALUE!	#VALUE!	#VALUE!	#VALUE!	#VALUE!	#VALUE!	3	14.7	32.939	0	21.718	0	1
Q9CZJ2	Heat shock 70 kDa protein 12B	Hspa12b	#VALUE!	#VALUE!	#VALUE!	#VALUE!	#VALUE!	#VALUE!	#VALUE!	#VALUE!	#VALUE!	#VALUE!	3	4.4	76.118	0.0061776	1.4675	52930000	1
Q8K4I3	Rho guanine nucleotide exchange factor 6	Arhgef6	#VALUE!	#VALUE!	#VALUE!	#VALUE!	#VALUE!	#VALUE!	#VALUE!	#VALUE!	#VALUE!	#VALUE!	3	4.3	87.051	0	4.3677	54812000	1
P70336;P70335	Rho-associated protein kinase 2	Rock2	#VALUE!	#VALUE!	#VALUE!	#VALUE!	#VALUE!	#VALUE!	#VALUE!	#VALUE!	#VALUE!	#VALUE!	3	2.1	160.58	0	3.3049	52446000	4
Q3UX10	Tubulin alpha chain-like 3	Tubal3	86708.8	95388	95893.1	80829.3	76893.8	130650	101090	98701.2	116660	77832.2	2	5.4	49.988	0	72.449	1092700000	11
Q6IR34	G-protein-signaling modulator 1	Gpsm1	59271.9	64333.8	50994	33791	38714.1	67740.9	47899.1	40727.9	49730	40538.9	2	4.6	74.361	0	6.9751	73732000	3
Q9D0M5	Dynein light chain 2, cytoplasmic	Dynll2	54814.9	72010	66065.1	54716.2	45777.1	73946.8	66658.9	69329.9	62916.9	55453.8	2	20.2	10.35	0	15.118	9941000000	19
Q78IK2	Up-regulated during skeletal muscle growth protein 5	Usmg5	54362	71958.1	83237.2	80440.3	73426.8	102190	72142.9	90745	79425.8	92959.8	2	43.1	6.3814	0	9.877	879860000	8
Q91WS0	CDGSH iron-sulfur domain-containing protein 1	Cisd1	50683.9	63843.8	64654.8	54873	99153.1	66471.1	47143.1	71527	47105.9	104620	2	25.9	12.097	0	20.503	400010000	6
Q9CXW4	60S ribosomal protein L11	Rpl11	48988	54523.9	47135.9	43612.1	52820.1	64233.1	56995.1	54953	46926	64533.9	2	12.9	20.252	0	21.141	4076700000	7
Q922Q4;Q922W5	Pyrroline-5-carboxylate reductase 2;Pyrroline-5-carboxylate reductase 1, mitochondrial	Pycr2;Pycr1	48190.1	50469	50387.9	43799	35471.9	56411.8	47735	50762	43701	42791	2	8.4	33.659	0	11.457	52534000	2
P70181	Phosphatidylinositol 4-phosphate 5-kinase type-1 beta	Pip5k1b	42151.9	47381	39528.9	30978.1	33341	39487	33705.1	35019	32189	38676	2	5.2	60.803	0	4.6629	38212000	1
P60867	40S ribosomal protein S20	Rps20	40667	42388.9	40807	35332.1	38618.9	44799	37623.1	41929.8	34453.9	44186.9	2	19.3	13.373	0	3.4546	159880000	4
Q99PL5	Ribosome-binding protein 1	Rrbp1	39819	41006.1	43574	44589.9	7804.39	39926	36940.1	32262.9	10641	12337	2	16.8	172.88	0	4.9728	399930000	2
Q8C0P5	Coronin-2A	Coro2a	39574.1	42194.9	45616.9	35580	28127	45716.9	39433.9	37795.1	37414	33585.9	2	3.2	59.573	0	4.2799	249790000	7
Q8C0Q9	Rap guanine nucleotide exchange factor 5	Rapgef5	39104	39836.1	29537.1	27113.1	24548	30537	32370	28195.9	27901	27309	2	2.5	93.724	0	6.1589	648990000	8
P35980	60S ribosomal protein L18	Rpl18	38556.1	40538.9	42559.1	42378.1	48824.9	59385	45508.9	46263	44451.1	50204.9	2	12.2	21.644	0	10.69	268710000	6
Q8BW75	Amine oxidase [flavin-containing] B	Maob	36548.9	37768.1	44456	35400	33527.1	48269	34592.9	33365	34569.9	35517.9	2	4.6	58.557	0	4.2436	66768000	2
P56135	ATP synthase subunit f, mitochondrial	Atp5j2	36277.1	47706.9	66096.2	69779.2	67342	63068.8	45275.1	68873.9	36847	72750	2	26.1	10.344	0	13.99	1180600000	10
Q9JMC3	DnaJ homolog subfamily A member 4	Dnaja4	35820.1	40185.9	32315.1	27553.9	34747.9	34781	31377	29461	28531.9	31451	2	5.8	44.901	0	7.5065	63790000	2
Q8BJH1	Zinc finger C2HC domain-containing protein 1A	Zc2hc1a	35644.9	35699.1	41689	35976.1	32585.9	47556	39494.1	41230.9	36111	44701	2	6.2	35.152	0	19.61	183250000	3
O89112	LanC-like protein 1	Lancl1	34677	34902.9	27449.1	22560	23969	25514	22553	28372	18947	21680	2	5.8	45.341	0	7.6086	172850000	3
P62717	60S ribosomal protein L18a	Rpl18a	34569	37184.9	42249.9	34727	39996.1	43826	37438.9	38470.9	38074	48673.9	2	10.2	20.732	0	2.5141	151350000	3
P63082	V-type proton ATPase 16 kDa proteolipid subunit	Atp6v0c	34130.9	34937	32153.1	37648.9	37287.9	60348.1	42706.9	39646.1	41929.8	47235	2	16.1	15.808	0	3.8114	798690000	4
Q9CQ69	Cytochrome b-c1 complex subunit 8	Uqcrq	31761	42677	62448.1	64097.9	59052.9	73060.8	47233.1	60211	54844.1	66662.1	2	18.3	9.7681	0	3.5079	1877800000	7
Q80TL0	Protein phosphatase 1E	Ppm1e	29738	36621.9	29249	24369	23817.9	34266.9	25220	31527	29772	21435	2	2.9	83.418	0	33.398	17777000	2
P32883;P08556;Q61411	GTPase KRas;GTPase KRas, N-terminally processed;GTPase NRas;GTPase HRas;GTPase HRas, N-terminally processed	Kras;Nras;Hras	29471	35176.9	35337	29799.9	35485	44223	36046	36317.1	38474.9	46390.1	2	12.2	21.656	0	12.866	256300000	4
Q8BYI9	Tenascin-R	Tnr	28328	27034	29167	27360.9	36316.1	26449.1	26465	21956.9	30956	25906.9	2	2.1	149.59	0	4.3749	190760000	5
P59823	Interleukin-1 receptor accessory protein-like 1	Il1rapl1	27263.1	27862.9	24938	24142	17228	37453.9	23202.9	25688.1	22400	20624	2	3.2	79.629	0	4.1856	79118000	3
Q80YE7	Death-associated protein kinase 1	Dapk1	27191	26387.9	25748	21438	20700	30093	25558	23290	25869.1	23114	2	1.3	161.44	0	3.1327	528470000	2
Q9CZN4	Protein shisa-9	Shisa9	27080	27394.9	25346	24591	16237	34141.1	23958	25395.9	21619	18632.1	2	4.2	46.842	0	21.038	149470000	2
Q62059	Versican core protein	Vcan	26507.1	21797	18130	18725.9	24004	19414	22098	21041.9	17176	26274.9	2	0.6	366.78	0	3.6012	194610000	4
Q9WUC3	Lymphocyte antigen 6H	Ly6h	25580	23845	18932	20108	21134	30202.1	23945.1	20564	30535.1	26474.9	2	10.8	14.669	0	2.5907	1715100000	7
Q8K4X7	1-acyl-sn-glycerol-3-phosphate acyltransferase delta	Agpat4	24268	43219.1	46447.1	26570	44403	36880	28066.1	28950.1	27661.1	40004.1	2	4.5	43.81	0	4.0895	84348000	3
P55088	Aquaporin-4	Aqp4	23949	28873.9	27852.9	33389.1	41332	55293	34755.9	44411	47278.9	59141	2	5.9	34.436	0	6.7612	272310000	5
Q9JLC8	Sacsin	Sacs	23941.1	25336	23180	19711	19743	22238.9	19517	22928	15008	21098	2	0.5	520.68	0	10.006	37050000	2
Q9D6U8	Protein FAM162A	Fam162a	23815	32086.1	27342	25558.9	34273.1	28138.9	22845.9	29615	18486.1	32851.9	2	9	17.725	0	7.9735	438120000	6
Q9DC07	LIM zinc-binding domain-containing Nebulette	Nebl	22876	24784	22298.1	18002	22055	17465	16761	18094	13064	25146	2	5.9	31.113	0	3.5982	91278000	2
Q91VK4	Integral membrane protein 2C;CT-BRI3	Itm2c	22498	23080.1	23794	19048	20283.9	24781.9	21985	22648.1	20855.1	20157.9	2	11.5	30.482	0	43.614	241510000	4
Q9EPJ9	ADP-ribosylation factor GTPase-activating protein 1	Arfgap1	22105.1	21051	23888	16386	24432.9	22057.9	15877	19707	14509	23323.1	2	4.1	45.288	0	4.0939	153580000	3
Q9D3D9	ATP synthase subunit delta, mitochondrial	Atp5d	21990	28115.9	39326.9	30075.1	40949	40219	20492.9	29630	18523	34763.1	2	13.7	17.6	0	323.31	295120000	2
Q60668;Q9Z130	Heterogeneous nuclear ribonucleoprotein D0;Heterogeneous nuclear ribonucleoprotein D-like	Hnrnpd;Hnrnpdl	21334	20199.1	6596.71	5770.5	28817.9	10286	9408.9	6372.22	7050.89	16475	2	4.8	38.354	0	3.7004	45013000	4
Q5GH67	XK-related protein 4	Xkr4	20860	13623	22462	11759	9035.38	16722	11630	10442	14121	11363	2	4.8	71.502	0	18.56	158680000	2
Q9WTX5	S-phase kinase-associated protein 1	Skp1	20830.9	25181.9	21787	19680	26617	27303	23264.9	22028	25176	25514	2	25.2	18.672	0	10.53	131330000	3
P97807	Fumarate hydratase, mitochondrial	Fh	20777	22377	18856.1	15241	18741	21194	17056	19013.9	17053	17595	2	3.7	54.356	0	3.459	120660000	3
Q6IRU5	Clathrin light chain B	Cltb	20514	20839	25541.9	23702	48278.1	36557	20344.1	35281.9	24508.1	42189.9	2	7.4	25.171	0	3.856	252240000	2
Q9ESN9	C-Jun-amino-terminal kinase-interacting protein 3	Mapk8ip3	19711	20288	21128	17320.9	21614.9	26452.9	18798	20241	21790	24893	2	1.4	147.56	0	9.7638	15990000	2
O08739	AMP deaminase 3	Ampd3	19336	21867.9	18333.1	16872	14106	21735	19356	16132	16587.1	17176	2	2	88.651	0	3.056	28971000	2
Q9Z0Y1	Dynactin subunit 3	Dctn3	18886	20363	28163.9	21766	25474.9	30438.1	20925	22715	24228	26465	2	9.7	20.978	0	4.1152	117900000	2
Q61990;P60335;P57722	Poly(rC)-binding protein 2;Poly(rC)-binding protein 1;Poly(rC)-binding protein 3	Pcbp2;Pcbp1;Pcbp3	18558	20190	19179.9	18475.9	19420.1	27295	19013	19336	17216	18617	2	9.1	38.221	0	24.979	24550000	2
Q8VCY8	Lipid phosphate phosphatase-related protein type 2	Lppr2	18365	18918	17814.9	16041	18159	20220.1	15474	16144	16609.9	16627	2	8.5	36.935	0	9.7216	127370000	3
Q9Z2I0	LETM1 and EF-hand domain-containing protein 1, mitochondrial	Letm1	18285	19766	21200.9	17288	19316	26962.9	18805	18240	18740	24127	2	4.5	82.988	0	11.235	110270000	2
Q8VHQ3	Protein phosphatase 1 regulatory inhibitor subunit 16B	Ppp1r16b	17517	16880	16423	14321	14877	17516.1	15746	14866	16339	17585	2	3.2	63.57	0.0031797	1.7465	59170000	2
Q9D1R9	60S ribosomal protein L34	Rpl34	17484	21632	17311.9	16655.9	18515	23424	19509	18976	17755	28283	2	12.8	13.293	0	25.303	168220000	2
Q5DU14	Unconventional myosin-XVI	Myo16	17299	17053	14062	12069	15239	17700	12513	14511	14394	15362	2	0.9	211.38	0.0016835	2.2252	137810000	3
P80315	T-complex protein 1 subunit delta	Cct4	17086	18667	20153	15774	23872	18831	18752	19754	17968	18598	2	4.5	58.066	0	15.983	157520000	4
P29341	Polyadenylate-binding protein 1	Pabpc1	16394	15287	12178	9646.84	12553	12914	11440	9763.01	9239.7	11373	2	3.1	70.67	0	4.3476	78442000	2
Q3UIU2	NADH dehydrogenase [ubiquinone] 1 beta subcomplex subunit 6	Ndufb6	16233	17142	20317	26908	20724.1	28356.1	18866	27859.1	16566.9	24923	2	19.5	15.515	0	26.215	167880000	2
Q9JKC8	AP-3 complex subunit mu-1	Ap3m1	15531	16171	16198	13956	12916	18852	14263	16834	14040	14345	2	4.3	46.936	0	5.1014	142630000	3
Q80WJ7	Protein LYRIC	Mtdh	15216	15595	14714	12908	15507	18520.9	15138	14296	14988	17375.1	2	4.7	63.845	0	7.2574	67778000	2
O35682	Myeloid-associated differentiation marker	Myadm	15049	16531	18194.9	17738.1	19327.9	27258	20320	18243.9	27175	25711	2	8.4	35.284	0	16.869	596250000	6
O70152	Dolichol-phosphate mannosyltransferase subunit 1	Dpm1	14714	19755	23339.1	17226	12384	23742.9	20435.9	19152	20890.9	16759.9	2	11.9	29.174	0.0016736	2.1191	59647000	2
P70168	Importin subunit beta-1	Kpnb1	14425	17592	14538	10547	12752	16255	14197	12780	13735	11018	2	3.9	97.183	0	5.3832	84451000	2
Q9DCZ4	Apolipoprotein O	Apoo	14311	19767.1	17409.1	16035	26343	23844	18560	19197	18161.1	22170	2	9.1	22.604	0	5.7754	174410000	2
Q6GQS1	Calcium-binding mitochondrial carrier protein SCaMC-3	Slc25a23	14187	14180	18902	17468	16355	20867.9	15787	18173	13953	16878	2	4.1	52.496	0	4.1062	150500000	4
Q64727	Vinculin	Vcl	14047	14682	12886	10674	11214	15572	14400	12313	13455	11978	2	1.8	116.72	0.0017109	2.3451	75850000	2
Q3UTH8;Q7TNR9;Q5DU57	Rho guanine nucleotide exchange factor 9;Rho guanine nucleotide exchange factor 4;Spermatogenesis-associated protein 13	Arhgef9;Arhgef4;Spata13	14007	17348	12212	8812.77	8792.33	11329	12679	11531	12106	8751.9	2	3.9	60.926	0	5.3977	100630000	2
P62858	40S ribosomal protein S28	Rps28	13936	16844	14470	14850	15680	22570	17416.1	18736.1	15674	19971	2	30.4	7.8409	0	5.5368	123850000	4
O08756	3-hydroxyacyl-CoA dehydrogenase type-2	Hsd17b10	13859	18241	17336	16144	15750	18971	15439	16287	12623	18352	2	7.3	27.418	0	6.3132	104180000	2
P70392	Ras-specific guanine nucleotide-releasing factor 2	Rasgrf2	13715	14469	17071.9	12838	11050	13303	14327	12415	11730	10786	2	2.4	135.67	0	5.966	83000000	2
Q8C7X2	ER membrane protein complex subunit 1	Emc1	13695	13785	13718	12103	16503	22782.1	14693	16198	17194	19169	2	3.3	111.6	0	13.68	66939000	2
Q9WUK2	Eukaryotic translation initiation factor 4H	Eif4h	13673	14503	12848	8903.21	16124	14211	12015	11128	12523	13000	2	11.7	27.341	0	7.8703	81696000	3
P49446	Receptor-type tyrosine-protein phosphatase epsilon	Ptpre	13466	12437	12903	11077	14824	16370.9	11713	11573	12926	13900	2	2.4	80.687	0	2.6787	158400000	3
P61222	ATP-binding cassette sub-family E member 1	Abce1	13451	14685	14095	11746	11257	15196	11842	13542	10327	13497	2	3.7	67.314	0	3.9845	172040000	2
O88441	Metaxin-2	Mtx2	13188	15107	16929	15233	15635	21034.9	14937	15946	15800	19010	2	8.7	29.758	0	10.831	206830000	3
Q9QZF2	Glypican-1;Secreted glypican-1	Gpc1	13038	12439	10837	11078	13176	18358	13211	10853	18281	15176	2	4.1	61.359	0	9.7709	53629000	2
Q99JT2;Q99KH8;Q9Z2W1	Serine/threonine-protein kinase 26;Serine/threonine-protein kinase 24;Serine/threonine-protein kinase 24 35 kDa subunit;Serine/threonine-protein kinase 24 12 kDa subunit;Serine/threonine-protein kinase 25	Stk26;Stk24;Stk25	12912	15088	15432	13621	12682	16052.1	14591	15214	14858	12265	2	3.4	46.613	0.0016313	1.9525	56958000	4
G3XA57;Q9D620	Rab11 family-interacting protein 2;Rab11 family-interacting protein 1	Rab11fip2;Rab11fip1	12893	14875	11771	10243	9821.58	13176	13138	11787	12750	11456	2	4.9	58.206	0	5.9699	85043000	3
O70451	Monocarboxylate transporter 2	Slc16a7	12833	11671	10616	9402.38	10640	16133	11050	11975	12651	14356	2	3.3	52.603	0	2.7032	238780000	2
Q5HZI9	Solute carrier family 25 member 51	Slc25a51	12832	14142	16696.1	16378	15205	22733.9	17911	17103	22279	18899	2	5.7	33.689	0	4.0979	100850000	3
P62245	40S ribosomal protein S15a	Rps15a	12600	16374	12682	13924	15589	19633	16870	16258	15139	19698.9	2	13.1	14.839	0	3.7843	95197000	2
P61089	Ubiquitin-conjugating enzyme E2 N	Ube2n	12437	16875	17529	16690	39872	16858	13958	11891	15260	22006.9	2	12.5	17.138	0	15.838	44697000	2
Q9DC70	NADH dehydrogenase [ubiquinone] iron-sulfur protein 7, mitochondrial	Ndufs7	12385	11181	16135.9	17398	15303	18622	14532	18034	12563	17812	2	10.3	24.683	0	7.3317	255960000	6
P60755	MAM domain-containing glycosylphosphatidylinositol anchor protein 2	Mdga2	11899	11536	9028.37	9085.88	8173.62	12918	10663	11489	10827	10271	2	1.5	106.69	0.0062451	1.5663	116590000	3
P99027	60S acidic ribosomal protein P2	Rplp2	11813	13019	11482	10851	10450	14112	11563	13586	12263	12632	2	45.2	11.651	0	15.947	100640000	3
Q61361	Brevican core protein	Bcan	11690	9756.92	8961.72	9419.73	9779.6	9146.73	9896.48	9164.81	10187	9643.23	2	1.7	95.814	0	2.7578	191800000	3
B1AXH1	NHS-like protein 2	Nhsl2	11585	13304	10960	9539.51	8705.31	11410	11092	10495	9913.37	10231	2	2.7	91.872	0	17.049	120870000	2
P56379	6.8 kDa mitochondrial proteolipid	Mp68	11580	19884	20722.1	20276.1	13517	22138	15239	19929.9	13822	18508	2	29.3	6.6979	0	5.0226	8152400000	10
Q9CZG9	PDZ domain-containing protein 11	Pdzd11	11563	15225	15450	14535	7837.51	16769	14941	16671	14485	9863.2	2	12.9	16.182	0	6.078	31795000	2
P52503	NADH dehydrogenase [ubiquinone] iron-sulfur protein 6, mitochondrial	Ndufs6	11393	10555	15552.9	15151	19387	16337.1	13023	16266	9854.73	21038	2	25	13.02	0	8.395	226490000	2
Q9CZW5	Mitochondrial import receptor subunit TOM70	Tomm70a	11332	12357	13040	10182	24367	18489	12310	11373	12839	21428	2	3.9	67.589	0	5.7847	154470000	2
Q61503	5-nucleotidase	Nt5e	11239	11220	11423	11280	12398	14539	11863	13253	10805	15403	2	3.5	63.864	0	2.7839	40851000	2
Q9CQV6	Microtubule-associated proteins 1A/1B light chain 3B	Map1lc3b	11229	15008	15433	13497	14405	16087	15429	15638	15905	16866	2	16.8	14.617	0	8.0323	1396800000	8
Q91V12	Cytosolic acyl coenzyme A thioester hydrolase	Acot7	10718	15156	17729.9	14097	36204	15578.9	11989	12041	14611	14919	2	7.1	42.536	0	7.9027	76155000	2
Q9JI90	E3 ubiquitin-protein ligase RNF14	Rnf14	10692	13456	11303	8338.89	9050.49	12200	10517	10200	8801.6	8570.18	2	5.6	54.926	0	10.154	83687000	2
Q62448	Eukaryotic translation initiation factor 4 gamma 2	Eif4g2	10194	10533	11001	8715.7	10179	11783	10645	9376.41	8881.21	9565	2	2.1	102.1	0	5.4546	17318000	3
Q9DCJ5	NADH dehydrogenase [ubiquinone] 1 alpha subcomplex subunit 8	Ndufa8	10093	10983	13420	14998	13054	17552	11034	16291	10084	16487	2	15.1	19.992	0	2.9658	234660000	3
Q9JJV2	Profilin-2	Pfn2	10048	15097	17305.9	11557	14551	15610	10928	14831	15045	12264	2	12.9	15.032	0	4.4027	699000000	5
Q8BGB5	LIM domain-containing protein 2	Limd2	9890.79	12625	10047	9599.88	7797.9	11363	10834	11287	7106.09	9454.27	2	14.8	14.237	0	4.2693	197750000	3
Q9QZB0	Regulator of G-protein signaling 17	Rgs17	9813.28	9631.4	10621	10465	8030.81	12835	9875.99	9321.59	10361	10085	2	10	24.345	0	10.203	318240000	4
O08807	Peroxiredoxin-4	Prdx4	9800.23	12814	13175	12106	13707	17032.9	12753	13253	12974	12364	2	6.9	31.052	0	6.2648	198060000	2
Q9EPR5	VPS10 domain-containing receptor SorCS2	Sorcs2	9746.37	10313	9444.18	11597	8905.37	11650	10463	9623.19	10005	9069.39	2	1.6	128.9	0	2.7384	58588000	2
A2AGL3	Ryanodine receptor 3	Ryr3	9731.39	10160	9712.39	10067	13213	9506.71	7178.52	9762.4	7657.88	11399	2	0.3	551.32	0.0024272	1.8972	41337000	2
Q9D2N4	Dystrobrevin alpha	Dtna	9705.19	10278	11713	8052.49	10006	10398	9137.92	8796.42	7714.68	14097	2	3.5	84.066	0	2.9747	97099000	2
Q8C4G9		Adgra1	9476.18	10427	8662.21	8124.99	3698.1	8465.68	7099.39	7324.98	5546.3	5028.39	2	2.9	63.496	0	3.6784	675920000	4
Q91VR7	Microtubule-associated proteins 1A/1B light chain 3A	Map1lc3a	9406.88	10275	9294.68	8988.22	7263.4	10607	9466.4	9413.92	9080.27	9341.32	2	17.4	14.272	0	3.6666	425050000	3
Q62418	Drebrin-like protein	Dbnl	9392.67	11503	11510	10180	9315.32	10992	7716.71	10881	10682	8225.68	2	6.9	48.699	0	4.3589	372170000	2
P63213	Guanine nucleotide-binding protein G(I)/G(S)/G(O) subunit gamma-2	Gng2	9146.41	10799	9851.52	11500	18609	16512	11696	12891	17962	18060	2	32.4	7.8501	0	116.78	42634000	3
O35136	Neural cell adhesion molecule 2	Ncam2	8930.53	7136	7318.59	9185.42	9349.48	10535	7549.68	5915.11	10303	11913	2	2.7	93.203	0	10.247	89529000	2
P03911	NADH-ubiquinone oxidoreductase chain 4	Mtnd4	8892.79	8110.3	12383	10467	8931.09	10899	7323.72	10310	7380.38	10917	2	3.7	51.881	0	6.657	124290000	2
P63276	40S ribosomal protein S17	Rps17	8782.22	13014	11423	9495.18	8975.02	13006	13607	10882	10546	11551	2	23.7	15.524	0	4.8342	121620000	2
Q61081	Hsp90 co-chaperone Cdc37;Hsp90 co-chaperone Cdc37, N-terminally processed	Cdc37	8612.22	9880.1	10060	8431.42	14315	14379	10432	8721.19	11493	10831	2	7.4	44.593	0	5.8588	84235000	3
Q01405;Q9D662	Protein transport protein Sec23A;Protein transport protein Sec23B	Sec23a;Sec23b	8538.99	11426	8961.72	8173.68	9732.27	11653	8376.2	9258.61	8903.7	8966.19	2	3.5	86.161	0	9.2195	28852000	2
Q9ESW4	Acylglycerol kinase, mitochondrial	Agk	8466.68	11382	11466	11080	11488	16917	13366	11977	13464	13224	2	4	46.975	0.0017138	2.3478	112860000	4
Q8C817	Transmembrane protein 200A	Tmem200a	8134.51	8210.02	8193.7	6147.91	5349.69	9054.38	6171.69	7196.8	7004.52	6768.92	2	7.9	54.007	0	6.0373	25710000	2
Q80ZJ1	Ras-related protein Rap-2a	Rap2a	8109.8	8762.28	7518.19	7443.11	12321	9509.41	7449.72	8363.09	8173.23	10308	2	12	20.642	0	10.542	262190000	5
Q60902	Epidermal growth factor receptor substrate 15-like 1	Eps15l1	8078.83	8534.67	9181.92	7229.5	10830	11755	9068.2	7561.41	12804	11057	2	2	99.307	0.0017271	2.4022	40831000	2
Q8JZS0;O88952;O88951	Protein lin-7 homolog A;Protein lin-7 homolog C;Protein lin-7 homolog B	Lin7a;Lin7c;Lin7b	7991.61	9100.18	8665.82	7442.29	8067.19	9775.67	8549.59	7310.02	7799.79	7305.01	2	9	25.992	0	5.3451	459050000	3
P63321;Q9JIW9	Ras-related protein Ral-A;Ras-related protein Ral-B	Rala;Ralb	7975.5	8217.99	9597.01	6726.08	13228	10642	8665.82	8357.52	9837.19	14415	2	7.3	23.553	0.00086806	2.4289	242380000	3
Q9CPQ1	Cytochrome c oxidase subunit 6C	Cox6c	7912.51	10851	11108	10396	24424	15777.1	8283.99	11232	10123	19396	2	19.7	8.4689	0.001692	2.2487	515230000	3
Q9D0M3	Cytochrome c1, heme protein, mitochondrial	Cyc1	7866.08	7545.91	12087	9443.07	11983	12620	8278.59	9278.08	9676.3	14562	2	7.1	35.327	0	5.6717	257910000	3
Q9Z0H8	CAP-Gly domain-containing linker protein 2	Clip2	7832.08	8711.89	9396.97	7836.59	8485.89	10330	9074.17	8473.9	8080.67	8091.32	2	2.4	115.91	0	4.5086	128630000	4
Q8C015	Serine/threonine-protein kinase PAK 7	Pak7	7788.02	10313	7518.4	6441.32	5579.31	7281.1	7472.89	7137.19	6731.02	5834.81	2	2.4	80.947	0	3.4154	116340000	4
Q8BZ81	Leucine-rich repeat transmembrane neuronal protein 3	Lrrtm3	7707.19	7242.59	7027.42	5953.12	6355.28	9534.82	6615.62	6697.98	6133.31	6134.41	2	2.6	66.087	0.0024194	1.8898	13432000	3
O09012	Peroxisomal targeting signal 1 receptor	Pex5	7635.2	10639	8123.97	6046.9	6861.32	9632	7987.9	7519.29	7445.79	6987.01	2	3.3	70.755	0	2.6346	55524000	3
P16125	L-lactate dehydrogenase B chain	Ldhb	7427.08	10991	14739	11069	38556.1	11639	10433	6973.71	12828	11129	2	6.9	36.572	0	15.701	337810000	7
Q9R0Y5	Adenylate kinase isoenzyme 1	Ak1	7328.59	11085	10807	9249.82	17454	10389	8888.41	9505.92	8965.01	8946.08	2	13.4	21.539	0	9.4056	35093000	2
P0C7L0	WAS/WASL-interacting protein family member 3	Wipf3	7218.68	6379.51	6564.18	5943.8	7606.62	6845.12	6608.51	8581.48	5554.11	8902.1	2	3.9	49.452	0	6.1729	130190000	3
Q6IFX3	Keratin, type I cytoskeletal 40	Krt40	7194.21	11286	6907.22	3184.7	6153.79	7343.49	6076.1	4754.8	5055.89	7778.09	2	5	48.928	0.0016639	2.0917	168050000	1
Q9CR95	Adaptin ear-binding coat-associated protein 1	Necap1	7043.91	8557.3	9137.41	7074.1	9559.5	9889.01	8131.69	8294.91	8150.2	8523.08	2	6.9	29.639	0	3.8967	154310000	3
Q8R4E6	Purine-rich element-binding protein gamma	Purg	7005.49	7201.99	5876.49	4695.29	5702.39	8047.58	6683.79	5726.71	5079.5	6392.61	2	4.9	39.937	0	3.1161	83228000	3
P06151	L-lactate dehydrogenase A chain	Ldha	6759.12	10008	12655	9223.7	23432	11286	8680.18	8340.8	10122	9341.57	2	5.1	36.498	0	4.1832	42122000	3
Q9CTY5	Calcium uptake protein 3, mitochondrial	Micu3	6661.68	7013.99	8220.21	6809.39	10938	11267	6989.1	6580.31	8443.29	10294	2	3.4	59.809	0	4.2632	57812000	2
Q8BNJ6	Neuropilin and tolloid-like protein 2	Neto2	6597.99	6520.79	5967	5039.69	6553.5	7119.3	5530.48	5294.21	4774.49	5431.52	2	3.8	59.367	0	8.0268	17465000	1
Q148V7	LisH domain and HEAT repeat-containing protein KIAA1468	Kiaa1468	6573.2	7239.18	6883.28	5082	5584.99	9798.67	5620.8	6266.79	5540.61	4429.2	2	1.6	134.59	0	8.4534	85930000	2
O35143	ATPase inhibitor, mitochondrial	Atpif1	6398.82	12384	10579	12256	14493	14167	9257.07	10275	9303.38	17675	2	18.9	12.159	0	4.1404	247900000	4
Q8BK08	Transmembrane protein 11, mitochondrial	Tmem11	6393.59	7568.81	8212.3	7246.41	10082	9446.28	6988.32	6539.21	6307.71	9367.38	2	12.6	21.311	0	13.952	35016000	2
O35526	Syntaxin-1A	Stx1a	6381.5	8853.3	7454.68	8843.92	13203	9912.48	6554.91	7607.78	8510.22	11725	2	7.3	33.054	0.0017007	2.2975	36156000	1
Q80TE4	Signal-induced proliferation-associated 1-like protein 2	Sipa1l2	6168.48	6340.1	6578.71	4393.09	6175.5	8123.19	5165.49	4638.11	5111.5	5792.7	2	1.5	189.41	0	3.1303	19556000	1
Q69ZX8	Actin-binding LIM protein 3	Ablim3	6037.02	6411.21	6049.21	5051.58	8818.33	7059.3	4819.41	5088.41	4499.91	9957.03	2	3.7	77.63	0	3.4961	117970000	2
C0HK80;C0HK79			5890.11	6255.2	6098.72	5829.8	6326.89	7510.59	5953.99	7012.58	5361.68	8236.7	2	12.2	20.146	0	6.8013	64240000	2
Q3UMR5	Calcium uniporter protein, mitochondrial	Mcu	5842.7	6377.92	7388.68	6586.2	7243.09	9385.19	6777.42	6100.28	6752.52	7854.48	2	8	39.681	0	9.7221	96275000	3
O35678	Monoglyceride lipase	Mgll	5629.81	7113.28	8287.49	7077.82	7695.18	9203.9	5782.71	9423.91	7075.22	6261.1	2	8.9	33.387	0	6.3702	106840000	2
Q6KAR6	Exocyst complex component 3	Exoc3	5369.01	6192.6	7337.89	6224.49	4863.7	8223.18	5763.58	5712.99	6345.11	6272.61	2	3	86.454	0	4.0437	94950000	2
Q7M6Y3	Phosphatidylinositol-binding clathrin assembly protein	Picalm	5028.28	5585.19	4693.41	4222.2	7421.11	7239.48	5880.41	5029.19	5065.5	6576.39	2	4.8	71.543	0	2.7252	52565000	1
Q03137	Ephrin type-A receptor 4	Epha4	5025.81	5312.3	5856.08	4472.39	5486.92	6068.69	4987.91	5377.61	5015.79	6493.5	2	2.2	109.81	0	7.1514	111940000	2
P58871	182 kDa tankyrase-1-binding protein	Tnks1bp1	4782.3	5338.69	5453.51	4523.61	3652.4	5360.2	5085.7	5635.12	7190.12	4336.6	2	2.4	181.82	0	8.984	32622000	2
E9PZ19		Igsf9b	4760.71	4392.39	4656.89	3894.41	2567.7	5277.61	4629.31	4377.4	4506.21	3222.49	2	1.3	144.95	0	9.5381	45211000	2
B9EKR1	Receptor-type tyrosine-protein phosphatase zeta	Ptprz1	4251.01	3983.19	4078.29	4721.8	5458.32	3836.19	4047.4	2969	3776.2	4669.4	2	0.7	254.4	0.0016327	1.9563	120530000	2
P47740	Fatty aldehyde dehydrogenase	Aldh3a2	4184.99	4364.89	4467.49	4577.8	5752.81	5717.5	4611.5	4497.91	4691.2	5765.7	2	3.1	53.97	0	3.1632	62942000	2
P48318	Glutamate decarboxylase 1	Gad1	4133.71	4846.81	4492.3	4810.1	5147.58	4978.31	4936.11	4761.4	5448	4734.09	2	4.2	66.648	0	4.1221	82953000	2
Q91VE0	Long-chain fatty acid transport protein 4	Slc27a4	4104.21	4979.21	4844.8	4881	8495.19	7322.8	4960.81	5836.71	5234.91	8054.11	2	3	72.318	0	7.1681	52350000	4
Q9QZX7	Serine racemase	Srr	4002.6	4649.69	4210.8	4145.21	4715.71	4997.19	3931.41	4484.99	4156.81	3788.1	2	6.2	36.358	0	5.0353	112460000	2
P62242	40S ribosomal protein S8	Rps8	3981.21	4129.21	3701.21	3872.29	4059.79	5257.2	4882.11	4710.19	3120.11	4678.5	2	9.6	24.205	0	3.5763	209130000	2
Q02053;P31254	Ubiquitin-like modifier-activating enzyme 1;Ubiquitin-like modifier-activating enzyme 1 Y	Uba1;Uba1y	3806.79	4111.59	4693.21	3927.81	4531.71	4553.09	3401.39	4348.8	4218.6	3665.79	2	2.5	117.81	0	3.5917	68372000	2
Q71M36	Chondroitin sulfate proteoglycan 5	Cspg5	3575.8	2969.9	3636.01	3238.01	2908.1	4924.39	3174.89	3517.29	5321.4	3080.8	2	4.2	60.405	0	4.0161	101430000	2
Q9R0P5	Destrin	Dstn	3563.6	4893.8	7287.71	5670.3	8532.31	8398.81	5992.49	6834.59	6804.01	6995.88	2	10.9	18.521	0.0091185	1.419	46769000	1
Q9Z1Q2	Abhydrolase domain-containing protein 16A	Abhd16a	3549.8	4630.3	4180.01	4174.39	4282.8	5882.12	4075.1	4658.31	4258.5	4473.91	2	3.4	63.085	0	3.2072	120250000	2
P11531	Dystrophin	Dmd	3488.21	2688.69	2565.99	2497.9	2442	3507.19	2229.11	2795.21	1635.7	1975.89	2	0.5	425.83	0.0016694	2.1015	7521500	2
Q9CQ54	NADH dehydrogenase [ubiquinone] 1 subunit C2	Ndufc2	3415.81	4152.8	5636.48	5798	6849.91	6624.61	3976.49	5740.1	3147.61	7032.78	2	16.7	14.164	0	5.8626	632340000	5
Q6PHZ8	Kv channel-interacting protein 4	Kcnip4	3405.99	3854.1	3080.2	2038	1761.4	4119.49	2787.99	3855.89	3072.59	2608.4	2	10.8	28.755	0	4.5269	69247000	3
Q80WM4	Hyaluronan and proteoglycan link protein 4	Hapln4	3384.2	3761.81	3668.01	3540.41	4662.41	4263.91	3587.69	3828.99	3867.3	4410.6	2	7	42.808	0	5.689	393350000	5
Q8CHT1	Ephexin-1	Ngef	3300.21	3136.5	3641.1	2883.41	3472.09	4096.4	3282.5	2860.7	3551.91	3570.2	2	2.4	82.198	0	23.89	58148000	3
A2AFR3	FERM and PDZ domain-containing protein 4	Frmpd4	3293.1	4466.6	3926.5	3662.7	3899.11	5337.99	4432.79	4304.11	3698.9	4316.3	2	2.8	144.98	0	6.8277	61804000	3
P07356	Annexin A2	Anxa2	3249.09	3336.71	7005	6926.02	10236	8571.79	7131.7	6552.82	4777.3	6063.52	2	6.5	38.676	0	6.3037	79567000	3
Q06185	ATP synthase subunit e, mitochondrial	Atp5i	3164.21	5834	7343.39	8057.8	8259.11	7713.39	5122.1	8725.67	3914.79	8456.41	2	35.2	8.2355	0	12.875	324070000	3
O54983	Ketimine reductase mu-crystallin	Crym	2978.5	5009.11	5403.92	5464.18	22263.9	6173.62	4635.6	3301.81	5663.19	8681.09	2	6.4	33.523	0	10.41	80381000	2
Q6PFX7	Neuronal tyrosine-phosphorylated phosphoinositide-3-kinase adapter 1	Nyap1	2950.49	3690.19	2672.1	2658.6	2474.7	2741.01	2695.39	2505.6	2279.59	2692.29	2	3.4	87.667	0	3.699	70041000	2
Q80UP3	Diacylglycerol kinase zeta	Dgkz	2922.71	3495.9	2062.6	1871	1499.2	2233.21	3085.61	2214.29	2362.31	2209.4	2	2.6	104.03	0	2.988	67233000	4
Q80TZ3	Putative tyrosine-protein phosphatase auxilin	Dnajc6	2715.89	2882.99	2997.49	2335.01	4129.3	3252.11	2256	3034.81	2750.29	3324.29	2	2.1	102.3	0	2.7974	23008000	2
Q7TNM2	Tripartite motif-containing protein 46	Trim46	2686.61	2773.5	2679.3	2515.61	2935.01	3469.5	3176.41	3551	3152.7	3843.19	2	2.9	83.431	0	3.6636	60577000	2
Q5PR73	GTP-binding protein Di-Ras2	Diras2	2653.2	3309	3577.81	3452.29	3934	3663.2	3224.59	3301.81	3121.1	3786.9	2	11.1	22.498	0	5.4398	278430000	3
P04627	Serine/threonine-protein kinase A-Raf	Araf	2523.8	2698.7	2741.6	2522.1	2376	2948	2561.3	1895.8	2495.41	2224.8	2	2.8	67.581	0.00625	1.5734	29405000	2
A2AJI0	MAP7 domain-containing protein 1	Map7d1	2517.3	2603.9	3253.19	2946.51	4392.81	4079.99	3676.81	2478.21	3832.79	4758.2	2	3.2	93.275	0	2.5941	69515000	2
Q61315	Adenomatous polyposis coli protein	Apc	2404.4	3343.4	3232.31	2910.4	2008.5	2879.99	2721	2652.1	2367.6	2595.79	2	1.2	311.09	0	5.7236	21767000	2
P40142	Transketolase	Tkt	2327.01	2281.39	3379	3046.11	5643.4	3161.8	2301.1	2117.4	2315.79	4024.91	2	3.4	67.63	0.0016273	1.9344	29641000	2
Q8BGT8	Phytanoyl-CoA hydroxylase-interacting protein-like	Phyhipl	2296.1	2765.2	2249.5	2072.71	3200.7	2844.5	2059.8	2297.2	2479	2016.5	2	6.9	42.34	0	3.3104	51814000	2
Q6GQW0	Ankyrin repeat and BTB/POZ domain-containing protein BTBD11	Btbd11	2258.41	2794.8	2609.2	2153.4	2002.1	2568.11	2977.2	1623.3	2218.7	1772.79	2	2.3	121.56	0	6.5896	72079000	3
Q9D394	Protein RUFY3	Rufy3	2189.6	2481.09	1761.7	1755.1	1841	2750.29	2061.4	1850.6	2398.41	1442.5	2	4.7	53.006	0	6.5239	55401000	2
P84309;Q01341	Adenylate cyclase type 5;Adenylate cyclase type 6	Adcy5;Adcy6	2183.5	2166.09	2224.51	2151.59	2989.3	2842.1	2025.2	1926.6	2416.19	2186.4	2	1.3	139.12	0	3.4072	20243000	3
Q9CR68	Cytochrome b-c1 complex subunit Rieske, mitochondrial;Cytochrome b-c1 complex subunit 11	Uqcrfs1	2173.9	2289.3	2913.2	2522.5	5560.89	2962.3	1663.6	2489.4	2068.9	3486.81	2	5.8	29.367	0.0047356	1.6553	132570000	2
Q8R4I7	Neuropilin and tolloid-like protein 1	Neto1	2143.2	2512	1961.5	1793	1697.2	2124.8	1798	1596.9	1755.8	1691.8	2	3.8	60.242	0	5.2956	78907000	3
P61226;Q8BU31	Ras-related protein Rap-2b;Ras-related protein Rap-2c	Rap2b;Rap2c	2054.6	2794.49	2119.61	1934.8	3199.9	3031	2270.7	2540	2512.9	3430.61	2	12	20.504	0	8.0562	81866000	2
E9Q6C8	XK-related protein 6	Xkr6	1982.91	2481.69	2614.7	2322.09	1952.69	2717.6	1944.1	1767.2	1981.6	1886.7	2	4.1	70.927	0	6.1774	75568000	2
Q9D8W7	OCIA domain-containing protein 2	Ociad2	1783.2	2071.1	2182.1	1961.7	2022.7	2255.4	2266.5	2373.1	2380.7	2516.09	2	12.3	16.925	0	4.7582	78508000	2
Q6PD28		Ppp2r5b	1743.1	2322.09	1915.4	2113.9	1871.1	2353.5	1907.31	1653.1	2314.7	1980.9	2	4	57.342	0.0016935	2.253	8017300	1
Q8C052	Microtubule-associated protein 1S;MAP1S heavy chain;MAP1S light chain	Map1s	1697.2	1904.79	1289.1	1357	1625.6	1732.6	1726.2	1859.8	1633.7	2326.7	2	2.3	102.94	0	4.0068	268500000	4
Q6ZQ82	Rho GTPase-activating protein 26	Arhgap26	1511.7	1556.69	1320.3	1446	1475.8	2436.9	1565.1	1791.2	1665.1	1133.5	2	2.7	92.07	0	2.8613	100520000	2
P47746	Cannabinoid receptor 1	Cnr1	1452.8	1489	1609.7	1337.2	1701.9	1855.9	1321.4	1200.7	1786	1533.8	2	3.4	52.83	0	2.9116	27302000	2
Q8K0S0	Phytanoyl-CoA hydroxylase-interacting protein	Phyhip	1419.8	1497	1486	960.85	1668.1	1271.8	1144	1065	1508.8	1306.2	2	4.8	37.554	0	2.5785	32645000	2
O88704;O70507	Potassium/sodium hyperpolarization-activated cyclic nucleotide-gated channel 1;Potassium/sodium hyperpolarization-activated cyclic nucleotide-gated channel 4	Hcn1;Hcn4	1250.5	994.42	822.66	822.96	787.78	1011.3	945.25	924.32	899.97	761.34	2	4.1	102.43	0.00087184	2.4573	44528000	2
Q99KI3	ER membrane protein complex subunit 3	Emc3	1138.8	1411.6	1670.1	1374.7	1893.61	2388.7	1760.5	1640	1685	2060.6	2	9.6	29.98	0	4.0761	78350000	4
Q9JIA7	Sphingosine kinase 2	Sphk2	880.94	1513.9	1082.7	1071.5	1386.5	1776.69	1197.5	1401	1285.2	1273.3	2	5.2	65.617	0	3.9004	22908000	2
P62264	40S ribosomal protein S14	Rps14	231.41	400.31	354.76	143.94	585.75	509.09	389.66	268.79	401.63	748.97	2	13.9	16.273	0	5.1817	113200000	2
O35382	Exocyst complex component 4	Exoc4	80.755	98.205	113.53	#VALUE!	#VALUE!	73.352	62.388	#VALUE!	108.82	#VALUE!	2	2.9	110.54	0	7.1935	19280000	2
O35083	1-acyl-sn-glycerol-3-phosphate acyltransferase alpha	Agpat1	#VALUE!	#VALUE!	#VALUE!	#VALUE!	#VALUE!	#VALUE!	#VALUE!	#VALUE!	#VALUE!	#VALUE!	2	10.5	31.709	0	3.5159	20827000	2
Q9CQ62	2,4-dienoyl-CoA reductase, mitochondrial	Decr1	#VALUE!	#VALUE!	#VALUE!	#VALUE!	#VALUE!	#VALUE!	#VALUE!	#VALUE!	#VALUE!	#VALUE!	2	9.6	36.213	0	5.5122	76029000	2
P62281	40S ribosomal protein S11	Rps11	#VALUE!	#VALUE!	#VALUE!	#VALUE!	#VALUE!	#VALUE!	#VALUE!	#VALUE!	#VALUE!	#VALUE!	2	9.5	18.431	0.0017197	2.3643	169260000	3
Q3TY86	Apoptosis-inducing factor 3	Aifm3	#VALUE!	#VALUE!	#VALUE!	#VALUE!	#VALUE!	#VALUE!	#VALUE!	#VALUE!	#VALUE!	#VALUE!	2	3.5	66.791	0	3.5901	103000000	2
Q9CQ10	Charged multivesicular body protein 3	Chmp3	#VALUE!	#VALUE!	#VALUE!	#VALUE!	#VALUE!	#VALUE!	#VALUE!	#VALUE!	#VALUE!	#VALUE!	2	9.4	25.219	0.0016863	2.2411	58314000	2
Q7TSY6;Q7TN33	CUGBP Elav-like family member 4;CUGBP Elav-like family member 6	Celf4;Celf6	#VALUE!	#VALUE!	#VALUE!	#VALUE!	#VALUE!	#VALUE!	#VALUE!	#VALUE!	#VALUE!	#VALUE!	2	3.3	51.932	0.0024058	1.8424	51563000	2
O54734	Dolichyl-diphosphooligosaccharide--protein glycosyltransferase 48 kDa subunit	Ddost	#VALUE!	#VALUE!	#VALUE!	#VALUE!	#VALUE!	#VALUE!	#VALUE!	#VALUE!	#VALUE!	#VALUE!	2	3.6	49.027	0	2.8331	65396000	2
Q64521	Glycerol-3-phosphate dehydrogenase, mitochondrial	Gpd2	#VALUE!	#VALUE!	#VALUE!	#VALUE!	#VALUE!	#VALUE!	#VALUE!	#VALUE!	#VALUE!	#VALUE!	2	2.2	80.953	0	3.854	45047000	2
Q2NL51	Glycogen synthase kinase-3 alpha	Gsk3a	#VALUE!	#VALUE!	#VALUE!	#VALUE!	#VALUE!	#VALUE!	#VALUE!	#VALUE!	#VALUE!	#VALUE!	2	3.7	51.66	0	3.067	0	2
Q60780	Growth arrest-specific protein 7	Gas7	#VALUE!	#VALUE!	#VALUE!	#VALUE!	#VALUE!	#VALUE!	#VALUE!	#VALUE!	#VALUE!	#VALUE!	2	4.3	48.173	0	3.2077	108680000	2
Q91WA3	Histone deacetylase 11	Hdac11	#VALUE!	#VALUE!	#VALUE!	#VALUE!	#VALUE!	#VALUE!	#VALUE!	#VALUE!	#VALUE!	#VALUE!	2	4.9	39.157	0.0008673	2.423	30062000	2
Q6PB66	Leucine-rich PPR motif-containing protein, mitochondrial	Lrpprc	#VALUE!	#VALUE!	#VALUE!	#VALUE!	#VALUE!	#VALUE!	#VALUE!	#VALUE!	#VALUE!	#VALUE!	2	1.2	156.61	0.0016992	2.2806	54825000	2
Q8R0Y8	Mitochondrial coenzyme A transporter SLC25A42	Slc25a42	#VALUE!	#VALUE!	#VALUE!	#VALUE!	#VALUE!	#VALUE!	#VALUE!	#VALUE!	#VALUE!	#VALUE!	2	5.3	35.24	0.00086505	2.4126	50101000	2
Q66T02	Pleckstrin homology domain-containing family G member 5	Plekhg5	#VALUE!	#VALUE!	#VALUE!	#VALUE!	#VALUE!	#VALUE!	#VALUE!	#VALUE!	#VALUE!	#VALUE!	2	1.9	118.92	0	3.212	17259000	2
P54823	Probable ATP-dependent RNA helicase DDX6	Ddx6	#VALUE!	#VALUE!	#VALUE!	#VALUE!	#VALUE!	#VALUE!	#VALUE!	#VALUE!	#VALUE!	#VALUE!	2	5.2	54.191	0	6.41	46920000	2
Q9WUQ2	Prolactin regulatory element-binding protein	Preb	#VALUE!	#VALUE!	#VALUE!	#VALUE!	#VALUE!	#VALUE!	#VALUE!	#VALUE!	#VALUE!	#VALUE!	2	4.3	45.437	0	3.3211	2503900	2
P50580	Proliferation-associated protein 2G4	Pa2g4	#VALUE!	#VALUE!	#VALUE!	#VALUE!	#VALUE!	#VALUE!	#VALUE!	#VALUE!	#VALUE!	#VALUE!	2	5.1	43.698	0.0024252	1.8945	66613000	3
Q8BG89	Protein ZNF365	Znf365	#VALUE!	#VALUE!	#VALUE!	#VALUE!	#VALUE!	#VALUE!	#VALUE!	#VALUE!	#VALUE!	#VALUE!	2	4.7	46.86	0	4.0188	115130000	2
Q80SW1;Q68FL4	Putative adenosylhomocysteinase 2;Putative adenosylhomocysteinase 3	Ahcyl1;Ahcyl2	#VALUE!	#VALUE!	#VALUE!	#VALUE!	#VALUE!	#VALUE!	#VALUE!	#VALUE!	#VALUE!	#VALUE!	2	3	58.951	0.001626	1.9242	222670000	2
P35276	Ras-related protein Rab-3D	Rab3d	#VALUE!	#VALUE!	#VALUE!	#VALUE!	#VALUE!	#VALUE!	#VALUE!	#VALUE!	#VALUE!	#VALUE!	2	8.7	24.416	0	5.0549	140440000	1
Q9CQD1;P61021;P35278	Ras-related protein Rab-5A;Ras-related protein Rab-5B;Ras-related protein Rab-5C	Rab5a;Rab5b;Rab5c	#VALUE!	#VALUE!	#VALUE!	#VALUE!	#VALUE!	#VALUE!	#VALUE!	#VALUE!	#VALUE!	#VALUE!	2	10.2	23.598	0	2.793	84611000	2
Q8VCD6;Q8BGH4	Receptor expression-enhancing protein 2;Receptor expression-enhancing protein 1	Reep2;Reep1	#VALUE!	#VALUE!	#VALUE!	#VALUE!	#VALUE!	#VALUE!	#VALUE!	#VALUE!	#VALUE!	#VALUE!	2	8.7	28.436	0	7.0463	113050000	2
Q8R127	Saccharopine dehydrogenase-like oxidoreductase	Sccpdh	#VALUE!	#VALUE!	#VALUE!	#VALUE!	#VALUE!	#VALUE!	#VALUE!	#VALUE!	#VALUE!	#VALUE!	2	3.7	47.129	0.0016598	2.065	180330000	3
Q3TYD6	Serine/threonine-protein kinase LMTK2	Lmtk2	#VALUE!	#VALUE!	#VALUE!	#VALUE!	#VALUE!	#VALUE!	#VALUE!	#VALUE!	#VALUE!	#VALUE!	2	1.9	160.51	0	5.7636	5524600	2
Q9JLN9	Serine/threonine-protein kinase mTOR	Mtor	#VALUE!	#VALUE!	#VALUE!	#VALUE!	#VALUE!	#VALUE!	#VALUE!	#VALUE!	#VALUE!	#VALUE!	2	1	288.79	0.0017079	2.3303	37118000	2
Q5F2E8;Q8BYC6;Q6ZQ29	Serine/threonine-protein kinase TAO1;Serine/threonine-protein kinase TAO3;Serine/threonine-protein kinase TAO2	Taok1;Taok3;Taok2	#VALUE!	#VALUE!	#VALUE!	#VALUE!	#VALUE!	#VALUE!	#VALUE!	#VALUE!	#VALUE!	#VALUE!	2	2.1	116.05	0	3.7244	126610000	3
Q8BG02;Q6P1F6	Serine/threonine-protein phosphatase 2A 55 kDa regulatory subunit B gamma isoform;Serine/threonine-protein phosphatase 2A 55 kDa regulatory subunit B alpha isoform	Ppp2r2c;Ppp2r2a	#VALUE!	#VALUE!	#VALUE!	#VALUE!	#VALUE!	#VALUE!	#VALUE!	#VALUE!	#VALUE!	#VALUE!	2	4.5	51.461	0	2.6592	37432000	2
Q9CQR6	Serine/threonine-protein phosphatase 6 catalytic subunit;Serine/threonine-protein phosphatase 6 catalytic subunit, N-terminally processed	Ppp6c	#VALUE!	#VALUE!	#VALUE!	#VALUE!	#VALUE!	#VALUE!	#VALUE!	#VALUE!	#VALUE!	#VALUE!	2	5.6	35.159	0.0024233	1.8912	26470000	2
Q8BNN1	Spermatogenesis-associated protein 2-like protein	Spata2l	#VALUE!	#VALUE!	#VALUE!	#VALUE!	#VALUE!	#VALUE!	#VALUE!	#VALUE!	#VALUE!	#VALUE!	2	4.2	46.771	0	2.4923	67870000	2
O35681;Q9R0N9;Q9R0N8;Q9R0N4	Synaptotagmin-3;Synaptotagmin-9;Synaptotagmin-6;Synaptotagmin-10	Syt3;Syt9;Syt6;Syt10	#VALUE!	#VALUE!	#VALUE!	#VALUE!	#VALUE!	#VALUE!	#VALUE!	#VALUE!	#VALUE!	#VALUE!	2	2.9	63.253	0	5.5061	30577000	2
P62869	Transcription elongation factor B polypeptide 2	Tceb2	#VALUE!	#VALUE!	#VALUE!	#VALUE!	#VALUE!	#VALUE!	#VALUE!	#VALUE!	#VALUE!	#VALUE!	2	11.9	13.17	0	3.2741	63840000	3
Q3V2J0	Protein FAM92B	Fam92b	147400	186729	119520	113080	84568.9	112840	131080	120880	101110	103440	1	2.4	33.274	0	6.0927	57610000000	23
Q9CPP6	NADH dehydrogenase [ubiquinone] 1 alpha subcomplex subunit 5	Ndufa5	44434.1	47009	74437.9	73771.2	60338.9	79232.8	52201	80158.1	40698	68347.9	1	6	13.36	0.0016611	2.0773	413520000	4
P48542	G protein-activated inward rectifier potassium channel 2	Kcnj6	40294.9	38688	33164.9	27829.9	36320.1	40515	27369.1	30330.9	30066.9	35557.1	1	5.2	48.651	0	4.9962	54989000	1
Q9JJ69	Kv channel-interacting protein 2	Kcnip2	40067.9	40212.9	40837	34601.1	29060.1	54781.1	40614.9	40775.9	42671.9	39728.9	1	6.7	30.945	0	3.2064	40407000	1
Q0VBF8	Protein stum homolog		30285.1	34006.9	34884.1	30075.9	35081.9	47505.9	32139.1	34902.9	32331.9	39825.1	1	12.1	15.005	0	29.271	103960000	2
Q9CR61	NADH dehydrogenase [ubiquinone] 1 beta subcomplex subunit 7	Ndufb7	29500.1	34448.9	37031.1	42643	40859.1	51681.1	35539.1	46707.9	27199.1	50422.8	1	9.5	16.331	0	7.5068	154040000	3
O35658	Complement component 1 Q subcomponent-binding protein, mitochondrial	C1qbp	26586	33589	31347	23639	20785.1	30894	28080.1	23590	38097	24461.1	1	5	31.013	0	5.2218	207780000	2
O08919	Numb-like protein	Numbl	25827	29989.1	30334	23200	20619	33077	26737	24639.1	28542	27020	1	3	64.13	0	126.88	47009000	1
Q9DCT8	Cysteine-rich protein 2	Crip2	24964	30261	34627	26993	28063.9	28508	25107	26582	18543	28483.9	1	3.4	22.727	0.0091673	1.4327	606270000	5
Q99MV7	RING finger protein 17	Rnf17	23284	21221.1	19762	18629	36948	22803.1	19514	16226	20773	36536	1	0.4	185.6	0.0091884	1.4365	80613000	2
Q6ZWV3	60S ribosomal protein L10	Rpl10	22288.9	24471.1	19614.1	27047.9	28998.1	38833.9	32924	33355.1	30474	39922.9	1	6.1	24.604	0	20.773	51670000	1
Q8CFV4	Neuritin	Nrn1	21597	24611.9	18581	29219	19668	37791.9	28193	23926	32719	27453.1	1	10.6	15.353	0	2.9596	84925000	1
O55091	Protein IMPACT	Impact	21374	22474.9	23930.9	17284	17634	26035.1	18264.9	19007	19809	20587.1	1	7.5	36.276	0	7.4758	37766000	1
Q6NZL0;Q3UHU5	Protein SOGA3;Microtubule cross-linking factor 1	Soga3;Mtcl1	20188	22422	28282.1	22129	29886	27178.9	21027.9	22229.1	27104	29284.9	1	1.2	103.48	0	5.2712	89687000	1
Q9Z1S3	RAS guanyl-releasing protein 1	Rasgrp1	20157	20464	19795	17701.9	21677.9	25401.9	19977.9	17842	20162	23649	1	1.6	90.303	0	3.3558	28771000	1
Q9CR84;P56384;P56383	ATP synthase F(0) complex subunit C1, mitochondrial;ATP synthase F(0) complex subunit C3, mitochondrial;ATP synthase F(0) complex subunit C2, mitochondrial	Atp5g1;Atp5g3;Atp5g2	19076	23775	27795	25996	46032	33985	18161.1	30248	19668	41770	1	5.1	14.2	0	16.551	1099500000	4
P62069;Q9D9M2	Ubiquitin carboxyl-terminal hydrolase 46;Ubiquitin carboxyl-terminal hydrolase 12	Usp46;Usp12	18875	22079	22474	18480	17225	21999	17326.9	19288.1	18935	22119.9	1	4.9	42.442	0	4.4399	194730000	2
Q8R4Y8	Rotatin	Rttn	18654.9	18534	17349.1	17286	20446	24193	20034	20233	15552	21660.1	1	0.3	248.49	0	3.3264	280860000	3
Q6ZWV7	60S ribosomal protein L35	Rpl35	18036	22271	19287	20897	21036	29356	22842.9	21361	19165	30457.9	1	8.1	14.552	0	5.6742	84219000	1
Q3UU35	Ovostatin homolog	Ovos	17126.9	16063	16462	15490	23068.1	16901	10460	15306	9292.11	16967	1	0.5	162.34	0	6.2091	87117000	3
Q9JIS5	Synaptic vesicle glycoprotein 2A	Sv2a	16939	19649	20326	18707	35092.1	20969	13656	11142	16370	19634	1	1.1	82.646	0.0084356	1.4392	36415000	1
REV__Q99MR1;F8VQB6	Unconventional myosin-X	Myo10	16706	13973	17766	15818	18758	17532	18339	20253	18577	21824	1	0.3	116.24	0	5.583	80232000	1
P61294;P35279;Q8BHD0	Ras-related protein Rab-6B;Ras-related protein Rab-6A;Ras-related protein Rab-39A	Rab6b;Rab6a;Rab39a	16400	17155	16332	15585	24883	20938.1	16114	16764	15891	20692.1	1	5.3	23.461	0	5.1604	1198000000	4
Q99PT1	Rho GDP-dissociation inhibitor 1	Arhgdia	16379	20617	20178.1	16566.9	35996	20192.1	18171	15242	17546.1	18237	1	7.8	23.407	0	2.5047	28001000	1
O55013	Trafficking protein particle complex subunit 3	Trappc3	15214	20405.1	17147	16872	15954	21322.1	17191	17455	17111	16533	1	4.4	20.302	0.0091047	1.4139	154480000	3
Q5ND29	Rab-interacting lysosomal protein	Rilp	14958	15297	16845	13315	16527.9	18786	13397	14328	15596	14853	1	1.9	41.139	0	3.5105	180980000	2
Q9CYN9	Renin receptor	Atp6ap2	14825	15069	15686	14862	15532	21451	14727	16809	15953	17488	1	3.7	39.091	0.001642	1.9682	29325000	1
O89114	DnaJ homolog subfamily B member 5	Dnajb5	14689	15249	10333	10105	12182	13369	14686	10449	12219	12586	1	4	39.119	0	6.3951	42078000	2
Q921L5	Conserved oligomeric Golgi complex subunit 2	Cog2	14683	16640	13734	11163	11527	14702.1	12708	10406	10225	11967	1	1.8	82.039	0.0017182	2.3632	103820000	1
Q9D1L0	Coiled-coil-helix-coiled-coil-helix domain-containing protein 2	Chchd2	14556	16937	16301	11609	11244	15380	12613	14035	11244	13514	1	15.7	15.661	0	85.075	21933000	1
A2A699	Protein FAM171A2	Fam171a2	14452	15352	10839	11838	11214	15826	12980	12687	14896	12304	1	1.1	87.486	0	2.5921	95225000	3
Q00558	Factor VIII intron 22 protein	F8a1	14180	16358	18488	14886	15471	20662	16688	16722	15068	16649.9	1	4.2	40.489	0	5.346	43875000	1
Q8R3T5	Syntaxin-binding protein 6	Stxbp6	14111	18314	16875	14640	24291.9	20582.1	14876	16295	15026	18861	1	4.3	23.671	0.0023943	1.7986	23811000	1
P35283	Ras-related protein Rab-12	Rab12	13509	15629	15467	15583	16755	19168	14146	16311	12976	18626	1	4.1	27.328	0.0091603	1.4305	363760000	1
Q810B8	SLIT and NTRK-like protein 4	Slitrk4	13290	13243	11548	10747	11670	16314	12522	12737	12042	14038	1	1.7	94.537	0	10.346	31633000	1
O35089	Protein cornichon homolog 2	Cnih2	13269	14974	10483	12040	11482	20247	14210	14287	18214	13800	1	6.2	18.931	0	4.184	171730000	3
Q80Z10	Astrotactin-2	Astn2	13019	12721	12477	10820	10301	19050	15068	11746	12523	14112	1	1.3	149.39	0	4.1243	28194000	1
O88447	Kinesin light chain 1	Klc1	13014	12711	15385	12640	13134	18450	12735	13277	14827	12745	1	1.8	61.449	0	4.2643	58042000	2
P26516	26S proteasome non-ATPase regulatory subunit 7	Psmd7	12977	12982	14732	11922	13390	18407	11765	11997	11390	11973	1	3.7	36.539	0.0016667	2.0954	9114200	1
D3Z7P3	Glutaminase kidney isoform, mitochondrial	Gls	11944	14599	14464	12970	31974	15081	11750	11791	12674	18499	1	1.5	73.963	0	4.5385	30047000	1
Q6P6M7	O-phosphoseryl-tRNA(Sec) selenium transferase	Sepsecs	11748	12214	10857	9380.7	8406.68	11186	12418	12018	5022.71	9439.99	1	1.4	55.325	0.0024	1.8192	1608400000	4
P15208;Q60751	Insulin receptor;Insulin receptor subunit alpha;Insulin receptor subunit beta;Insulin-like growth factor 1 receptor;Insulin-like growth factor 1 receptor alpha chain;Insulin-like growth factor 1 receptor beta chain	Insr;Igf1r	11684	13628	9712.59	10419	12033	12742	9785.5	9351.42	10042	7284.58	1	0.7	155.61	0	6.5286	23031000	1
Q3TJZ6	Protein FAM98A	Fam98a	11427	13007	12375	10808	15306	15886	11530	12594	15336	14956	1	4.7	55.055	0	3.6997	48218000	1
Q8C0D4	Rho GTPase-activating protein 12	Arhgap12	11222	12671	11581	10068	12517	12750	9967.39	10940	10569	12611	1	1.8	95.351	0	2.4753	31682000	1
Q9QWY8	Arf-GAP with SH3 domain, ANK repeat and PH domain-containing protein 1	Asap1	11189	11013	11931	8278.88	9800.03	14980	11955	8841.22	11189	11930	1	0.8	127.42	0	35.5	57600000	1
Q6ZPS6	Ankyrin repeat and IBR domain-containing protein 1	Ankib1	11106	12576	12392	9146.22	9495.71	14331	12136	11413	10210	10543	1	0.8	121.87	0.0016849	2.2375	30512000	3
P18052	Receptor-type tyrosine-protein phosphatase alpha	Ptpra	10874	9841.82	10167	9404.4	11678	14118	10738	10904	11176	14138	1	1.1	93.696	0	2.4655	74417000	2
P98086	Complement C1q subcomponent subunit A	C1qa	10843	14187	10466	9654.39	7994.32	8154.33	8923.41	6585.51	7459.28	9046.41	1	6.1	25.974	0	5.5867	80445000	2
Q8VCC9	Spondin-1	Spon1	10582	10333	7674.78	6994.91	5988.5	9312.03	7597.72	8673.39	6808.12	7324.02	1	1.1	90.82	0.0016353	1.9572	60388000	1
Q91YN9	BAG family molecular chaperone regulator 2	Bag2	10334	13267	10987	9661.09	11115	13487	12388	10213	10199	10588	1	4.3	23.473	0.0017167	2.3606	27298000	1
Q6P6N5	Sprouty-related, EVH1 domain-containing protein 3	Spred3	10125	10177	9632.8	7745.59	7506.22	11584	8019.02	8968.43	7391.08	7416.69	1	2.7	42.794	0.0016625	2.0837	36736000	1
Q9QXL2	Kinesin-like protein KIF21A	Kif21a	9903.62	13209	16329	12065	12742	13623	9092.62	11511	13893	10303	1	1.9	186.53	0	11.864	55635000	1
Q7TSC1	Protein PRRC2A	Prrc2a	9744.48	8947.07	6221.08	5888.48	5105.09	8082.19	8613	8242.52	6185.7	8159.41	1	0.8	229.2	0	80.113	44737000	1
Q9EQH3	Vacuolar protein sorting-associated protein 35	Vps35	9625.19	12360	11212	9132.28	12886	12404	8813.38	10572	9715.62	8079.11	1	1.1	91.712	0	2.7149	17837000	1
Q91WQ3	Tyrosine--tRNA ligase, cytoplasmic;Tyrosine--tRNA ligase, cytoplasmic, N-terminally processed	Yars	9327.08	10239	11472	8756.87	14301	12717	11041	9588.37	10355	15631	1	1.5	59.105	0.0069391	1.4532	25319000	1
Q9QUR8	Semaphorin-7A	Sema7a	9165.07	8969.18	9152.82	6346.7	6697.51	9282.32	7667.28	7105.6	8065.01	7199.3	1	3.2	74.993	0	6.7406	188190000	1
Q9ET43	Claudin-12	Cldn12	8617.9	10993	8398.58	8226.43	8668.4	13955	9122.6	9812.4	9413.2	9780.82	1	6.1	26.994	0	5.5179	173100000	5
Q8BI08	Protein MAL2	Mal2	8591.47	9579.6	9436.53	8478.77	8442.18	10914	9541.1	8188.31	9628	9514.09	1	6.3	19.094	0	9.26	406600000	3
Q9EPU0	Regulator of nonsense transcripts 1	Upf1	8449.38	7278.02	6225.61	4999.4	6759.68	6523.09	6862.51	6434.31	5216.01	6380.22	1	0.6	123.97	0	6.5216	15439000	1
Q99PI8	Reticulon-4 receptor	Rtn4r	8401.78	9116.98	9542.42	7719.01	8603.57	9417.58	8283.3	8848.03	6838.72	7977.11	1	5.1	50.987	0	8.2846	56943000	1
Q8C163	Nuclease EXOG, mitochondrial	Exog	8331.79	9106.49	8841.41	9357.32	8648.71	13405	10079	9902.59	10758	8588.91	1	2.4	41.383	0.0024038	1.8352	35406000	1
Q9JKY5	Huntingtin-interacting protein 1-related protein	Hip1r	8328.73	9932.7	10487	6990.21	6599.91	8410.58	7735.29	8143.99	7371.69	7416.13	1	2.4	119.43	0	7.4899	46054000	1
O54931	A-kinase anchor protein 2	Akap2	8263.8	8866.87	7103.08	7928.38	6744.38	12494	10267	9600.47	10076	6855.8	1	1.3	98.577	0	9.5446	27517000	1
Q9WV69	Dematin	Dmtn	8256.3	9557.91	8215.71	9368.68	7495.92	11877	10693	8151.11	11852	9833.71	1	2.7	45.468	0	5.1242	70199000	3
Q8K1A6	Coiled-coil and C2 domain-containing protein 1A	Cc2d1a	8237.89	8513.99	8328.38	6520.51	6040.2	9504.6	7950.5	10140	7897.72	7403.8	1	1.1	103.7	0	2.6519	16724000	2
P14106	Complement C1q subcomponent subunit B	C1qb	8213.49	8985.11	6806.28	6414.81	5639.81	6365.68	6556.09	3884.41	4969.21	5376.31	1	5.5	26.717	0	5.2824	125450000	1
Q8CJ40	Rootletin	Crocc	7793.9	6172.42	6154.52	5761.78	3863.49	6621.31	6441.09	4244.3	3833.8	3947.11	1	1	226.94	0.00086957	2.4472	97371000	1
Q8CCS2	Transmembrane protein FAM155A	Fam155a	7753.92	5846.31	4906.4	4297.2	3522.49	5303.39	349.3	4658.11	6484.68	6020.59	1	6	52.738	0	89.858	35579000	1
Q91Y86;Q9WTU6	Mitogen-activated protein kinase 8;Mitogen-activated protein kinase 9	Mapk8;Mapk9	7693.21	7872.79	6166.52	6052.98	7206.19	8717.21	6083.52	6522.68	6885.38	6801.18	1	2.1	44.229	0.0090978	1.4137	31550000	1
Q9CXS4	Centromere protein V	Cenpv	7659.58	10825	11150	9701.82	9166.28	9594.82	9217.5	7026.01	6471.79	11973	1	11.1	27.541	0	8.3721	73542000	2
Q8R5J9	PRA1 family protein 3	Arl6ip5	7306.78	10383	6991.52	8299.28	15540	9757.33	7316.51	8735.59	6367.1	13604	1	5.9	21.557	0.0047133	1.6232	59265000	3
Q9JKV5	Secretory carrier-associated membrane protein 4	Scamp4	7191.91	7315.39	7354.29	6303.51	8596.6	11034	8420.09	7274.69	6946.5	8893.4	1	4.8	25.342	0	3.7837	27622000	1
Q0PMG2	MAM domain-containing glycosylphosphatidylinositol anchor protein 1	Mdga1	7084.89	7572.11	6923.9	7677.18	6665.51	7880.82	7358.98	5779.58	7151.9	6897.51	1	2.6	104.12	0	7.2038	49824000	1
P26645	Myristoylated alanine-rich C-kinase substrate	Marcks	6961.49	8955.88	7662.61	6694.82	10503	8971.98	6397.49	8068.31	7451.22	5949.12	1	10.7	29.661	0	15.607	24613000	1
P70704	Phospholipid-transporting ATPase IA	Atp8a1	6811.52	7559.58	7068.12	6001.51	10616	9046.47	5423.99	5670.7	9245.08	7930.69	1	0.6	131.41	0	6.4275	65839000	2
P53690	Matrix metalloproteinase-14	Mmp14	6788.98	7696.78	6454.68	4904.29	5210.8	7235.21	7148.77	6667.92	6435.69	5068.91	1	1.2	65.918	0.0031771	1.7421	51715000	1
Q505F5	Leucine-rich repeat-containing protein 47	Lrrc47	6738.91	6668.01	7010.59	6110.9	10611	7396.82	5503.98	6093.18	6094.91	9655.8	1	2.2	63.589	0	4.2433	19665000	1
A2ARS0	Ankyrin repeat domain-containing protein 63	Ankrd63	6719.51	8065.4	7767.31	6537.21	6508.59	8230.19	8122	7748.49	5854.62	6657.02	1	2.1	41.067	0.0091116	1.4175	57849000	2
Q91YD9	Neural Wiskott-Aldrich syndrome protein	Wasl	6718.81	6218.41	5342.61	5928.08	6735.6	8045.8	7331.18	6507.92	5866.32	8058.58	1	5.8	54.274	0	12.194	101250000	2
Q8R555	Cartilage acidic protein 1	Crtac1	6542.38	7731.59	7528.99	7595.82	10159	9064.11	7638.8	7810.5	7926.73	7364.49	1	3.3	70.324	0	2.5892	28141000	1
Q9JKD3	Secretory carrier-associated membrane protein 5	Scamp5	6508.82	9067.63	5013.91	6977.62	11968	9022.93	5885.1	6039.11	7182.2	8837.73	1	4.7	26.068	0	4.7294	58478000	1
P32037	Solute carrier family 2, facilitated glucose transporter member 3	Slc2a3	6419.12	8208.82	7994.49	6555.32	15414	7994.32	7306.22	5985.68	8242.29	9723.37	1	1.8	53.478	0	3.6202	41990000	3
Q3UH68	LIM and calponin homology domains-containing protein 1	Limch1	6262.1	5821.4	7243.29	6285.49	9631.2	10688	7047.62	6356.21	6748.12	8035.88	1	1.5	118.19	0	4.498	22862000	1
P70211	Netrin receptor DCC	Dcc	6142.29	6706.11	5755.28	4516.69	6940.1	7861.02	5631.8	6191.31	6469.51	6609.7	1	0.8	158.34	0	7.9449	14149000	1
G5E8A8		Tekt5	6107.52	5317.31	6001.01	5420.5	4773.49	6520.29	6215.91	6089.72	6416.59	6043.21	1	1.3	62.734	0.0097965	1.3995	142760000	3
P84099	60S ribosomal protein L19	Rpl19	6074.71	6594.88	4901.71	5037.21	8522.79	8117.39	6158.02	6889.48	5788.48	9032.5	1	4.1	23.466	0.006216	1.5172	81343000	1
Q80VP9	Aspartate beta-hydroxylase domain-containing protein 2	Asphd2	5950.4	6596.89	5614.8	5950.11	7580.2	7349.4	7058.28	7414.69	6043.21	7670.31	1	3.2	38.731	0.0031847	1.7755	23934000	2
Q9D164	FXYD domain-containing ion transport regulator 6	Fxyd6	5901.88	7340.28	5889.01	4749.4	4295.5	3735.2	2600.49	2081.2	3100.49	3545.3	1	23.4	10.374	0.0016978	2.2752	96196000	2
Q8JZW5	SH2 domain-containing protein 5	Sh2d5	5700.88	6680.92	5660.21	4370.8	4979.59	6529.88	6134.12	6027.32	5322.8	5276	1	2.8	47.38	0	5.9134	29612000	2
Q8K394	Inactive phospholipase C-like protein 2	Plcl2	5649.2	6365.68	8791.9	6455.62	10008	8276.99	5643.6	5500.28	7210.28	8040.61	1	1.2	125.77	0	4.7157	23821000	1
Q8VDZ4	Palmitoyltransferase ZDHHC5	Zdhhc5	5505.2	5315.32	5442.49	4993.69	3599.7	7094.28	5076.61	5570.5	5741.29	5064.2	1	1.4	77.5	0.00163	1.942	36582000	1
Q91V36	Nuclear receptor-binding protein 2	Nrbp2	5377.39	6463.32	5574.01	4732.71	6109.51	7008.4	5314.99	5902.91	4720.72	6527.12	1	1.8	57.348	0.0016584	2.0645	17922000	1
Q3U145	Transmembrane protein 64	Tmem64	5343.91	5343.8	6484.91	5102.29	5269.21	7281.6	6632.51	5610.99	5529.6	5228.1	1	2.4	39.814	0.0090772	1.409	182180000	1
Q9Z2D6	Methyl-CpG-binding protein 2	Mecp2	5257.79	7057.49	6308.71	5416.78	11591	8487.71	6812.08	5644.5	6406.19	26749	1	3.9	52.307	0.0016764	2.1554	48231000	1
P12657	Muscarinic acetylcholine receptor M1	Chrm1	5222.59	3489.49	3188.8	3289.4	2843.59	4814	3504.01	4885.9	4185.4	4677.4	1	2.2	51.378	0	4.5439	129120000	1
Q3UH66	Serine/threonine-protein kinase WNK2	Wnk2	5206.69	4617.99	5840.19	4697.09	3451.51	5231.61	4140.59	4519.79	4730.81	3798.09	1	0.6	227.52	0.0016287	1.9355	75641000	1
Q03717	Potassium voltage-gated channel subfamily B member 1	Kcnb1	5067.01	4408.71	4048.89	4128.41	4404.61	5155.58	4440.6	4394.79	4543.41	4138.81	1	2.7	95.59	0	4.2953	50704000	1
Q6PEB6	MOB-like protein phocein	Mob4	5032.61	4393.7	5120.79	4680.32	4646.21	6384.69	4388.01	5259.5	6415.3	4895.6	1	9.8	26.032	0	3.2772	28057000	1
Q8K1S4	Netrin receptor UNC5A	Unc5a	4971.79	4390.11	4643.09	4160.78	6156.91	7038.98	3681.99	5289	4811.3	4897.09	1	0.9	98.856	0.0023923	1.7845	33368000	1
Q9EPW0	Type I inositol 3,4-bisphosphate 4-phosphatase	Inpp4a	4906.81	6353.12	6758.09	5526.69	6742	8034.71	5084.18	6152.09	7098.31	6350.08	1	1.7	105.54	0	4.4615	45112000	1
Q9R1C6	Diacylglycerol kinase epsilon	Dgke	4864.11	4259.5	4814.1	4027.61	6509.18	5291.09	3801.1	6190.2	3980.49	7047.42	1	1.6	63.634	0.0047059	1.6144	9740100	1
Q14CH0	Protein FAM171B	Fam171b	4860.91	5476.7	5341.91	3947	4918.29	6186.21	4969	5415.32	5836.99	5021.91	1	1.3	92.044	0.0016681	2.0994	32140000	1
B1AXV0	DOMON domain-containing protein FRRS1L	Frrs1l	4851.01	5128.82	4557.41	4558.3	5172.91	5669.08	5629.11	4514.69	5774.1	5700.41	1	4.1	32.506	0.0016367	1.9576	43298000	1
O09111	NADH dehydrogenase [ubiquinone] 1 beta subcomplex subunit 11, mitochondrial	Ndufb11	4646.6	6114.42	8022.41	9014.18	6080.48	8931.89	5809.51	9424.5	4504.81	7414.79	1	6.6	17.444	0	4.5173	403940000	2
Q62407	Striated muscle-specific serine/threonine-protein kinase	Speg	4582.92	4644.31	4738.71	3821.2	3489.49	5246.5	4205.09	4428.89	3644.59	4276.1	1	1.2	354.34	0	19.887	30322000	1
Q922D8	C-1-tetrahydrofolate synthase, cytoplasmic;Methylenetetrahydrofolate dehydrogenase;Methenyltetrahydrofolate cyclohydrolase;Formyltetrahydrofolate synthetase;C-1-tetrahydrofolate synthase, cytoplasmic, N-terminally processed	Mthfd1	4520.6	4796.01	5018.92	4477.79	4580.41	6081.92	5082.7	5189.72	5148.8	4858.79	1	1.3	101.2	0.0062257	1.5412	9602500	1
Q9JJ28	Protein flightless-1 homolog	Flii	4499.91	4896.01	4335.31	3965.59	4259.71	6609.52	4753.19	4555.01	4648.89	4873.9	1	0.8	144.8	0	4.203	17936000	2
Q62443	Neuronal pentraxin-1	Nptx1	4404.71	4268.49	4954.32	4748.22	5149.69	5223.5	4390.2	4176.5	5849.92	5132.8	1	4.2	47.117	0	2.7243	39423000	1
Q9WTR1	Transient receptor potential cation channel subfamily V member 2	Trpv2	4387.7	5146.51	5303.21	4050.09	5687.78	6411.78	4894.21	5327.3	4262.49	4881.61	1	1.9	85.964	0.0047393	1.6637	11941000	1
Q8R1I1	Cytochrome b-c1 complex subunit 9	Uqcr10	4363.11	6246.1	7339.01	6919.78	11528	9216.42	4575.81	7161.12	5669.4	11331	1	10.9	7.4454	0.0016515	2.0308	133550000	4
Q9WUM3	Coronin-1B	Coro1b	4303.31	4574.6	4919.31	4798.51	4560.39	6032	5085.2	4956.62	5712.59	5048.29	1	1.7	53.912	0.009084	1.4098	85770000	2
P19258	Protein Mpv17	Mpv17	4280.01	4815.3	4933.79	5085.49	3636.39	6371.69	4495.7	6924	3898	4792.69	1	6.2	19.686	0.0016407	1.9652	20640000	1
O55033	Cytoplasmic protein NCK2	Nck2	4276.99	3998.3	2407.3	1771.39	2339.2	3002.4	2793.89	2541.6	2776.21	2604.3	1	2.4	42.879	0.001657	2.0544	83946000	2
P60761	Neurogranin;NEUG(55-78)	Nrgn	4276.31	7033.9	5251.41	5032.71	10380	6595.38	4686	5087	6467.09	4675.91	1	19.2	7.4963	0	9.9934	617470000	2
Q3UGY8	Brefeldin A-inhibited guanine nucleotide-exchange protein 3	Arfgef3	4234.01	4025.91	3857.5	3818.31	4522.61	5891.58	4157.99	4269.91	3875.51	3617.61	1	0.6	240.09	0	8.041	21460000	1
Q61792	LIM and SH3 domain protein 1	Lasp1	4159.11	5320.51	4194.2	2931.8	3867.4	3434.11	2877	3827.3	2306.9	3344.6	1	3.4	29.994	0.00086655	2.4212	77100000	2
O70433	Four and a half LIM domains protein 2	Fhl2	4153.21	5170.11	3963.8	3256.89	3754.1	4525.09	4345.9	3820.91	4204.01	3177.9	1	2.5	32.072	0.0024019	1.8192	131740000	1
Q61086	Frizzled-3	Fzd3	4093.39	3465	2935.4	2980.71	1767.3	5479.81	3653.19	3262.61	3288.81	2911.89	1	3	76.207	0	4.3558	4158500	1
Q8BU30	Isoleucine--tRNA ligase, cytoplasmic	Iars	4055.29	3761.31	5683.09	5632.7	8294.91	7324.22	4974.89	5905.28	7409.5	7470.19	1	0.6	144.27	0.0061824	1.4687	16354000	1
Q6PCP5	Mitochondrial fission factor	Mff	4053.8	5439.58	5973.41	4801	7710.08	7440.48	4718	4769.49	4960.91	8060.82	1	5.5	32.931	0	8.6482	41396000	2
Q8BTG3	T-complex protein 11-like protein 1	Tcp11l1	3913	5874.99	4080.3	3567.51	4220.59	5479.01	4276.19	5404.22	6752.28	3155.69	1	2	56.331	0.00086881	2.4462	17247000	1
Q9WTR5	Cadherin-13	Cdh13	3871.91	2880.09	2613.9	2508.61	2113.8	3722.51	2907.19	2582.6	3293.1	2177.9	1	1.5	78.185	0.0031696	1.7294	28635000	1
Q9D1K2	V-type proton ATPase subunit F	Atp6v1f	3865.69	5599.3	7030.3	6072.52	7421.78	9983.02	6149.4	6530.69	6814.92	7449.51	1	9.2	13.37	0.0016892	2.2462	66552000	1
Q9JIK9	28S ribosomal protein S34, mitochondrial	Mrps34	3828.3	8318.69	5239.02	4482.1	4113.9	6836.92	4974.41	3673.81	4671.01	4985.01	1	3.7	25.826	0.008455	1.4395	20544000	1
Q3UHD6	Sorting nexin-27	Snx27	3822.79	4392.69	4262.81	3435.39	4256.7	4877.41	4142.71	3327.91	4061.59	4174.71	1	1.7	60.988	0.0016434	1.9897	24755000	1
Q66GT5	Phosphatidylglycerophosphatase and protein-tyrosine phosphatase 1	Ptpmt1	3821.2	4599.81	4196.61	4605.91	4076.6	6881.08	4794.29	4813	6213.11	5831.7	1	8.8	21.942	0	20.505	37742000	1
Q9DAM5	Mitochondrial thiamine pyrophosphate carrier	Slc25a19	3781.99	4851.79	6056.72	5039.69	4259.71	7550.99	5716.2	5606.09	6155.2	4702.39	1	3.1	35.618	0	4.3487	15834000	2
Q505D1	Serine/threonine-protein phosphatase 6 regulatory ankyrin repeat subunit A	Ankrd28	3732.1	4345.51	4077.39	3457.4	3769.79	4762.79	3615.8	3416.4	3859.8	3578.2	1	1.8	112.9	0	2.8261	55658000	1
Q91WC3	Long-chain-fatty-acid--CoA ligase 6	Acsl6	3718.69	3793.41	4137.09	3693.01	8000.09	6484.82	4220.21	4276.69	4627.19	5534.01	1	1.9	78.016	0	7.0448	32607000	1
O08989	Ras-related protein M-Ras	Mras	3548.29	2653.7	4712.9	3304.9	4783.3	4744.79	4529.01	4512.9	3019.49	5241.49	1	4.8	23.901	0.001675	2.1412	8818700	1
Q58Y74	Taste receptor cell protein 1	Trcg1	3498.3	3627.1	4029.4	2418.2	3392.09	66126	9775.26	1725.7	3839.01	2601.5	1	1.6	88.915	0.0090909	1.4129	168360000	1
Q01853	Transitional endoplasmic reticulum ATPase	Vcp	3359.4	2745.8	3523	2278.8	2864.8	5047.49	2746.6	3141.31	3090.9	3341.8	1	2.1	89.321	0.0084291	1.4374	17398000	1
O54988	STE20-like serine/threonine-protein kinase	Slk	3346.69	3418.91	2581.9	2955.1	3601.29	3033.4	2982.3	3106.4	3505.9	2984.31	1	3.2	141.46	0	19.772	18063000	1
Q99L04	Dehydrogenase/reductase SDR family member 1	Dhrs1	3263.9	4226.39	3801.99	2947.51	2916.6	3592.59	3450.41	4109.11	1763.8	2868.5	1	2.6	34.005	0.0084485	1.4395	32799000	1
Q8VDM4	26S proteasome non-ATPase regulatory subunit 2	Psmd2	3255.11	4321.51	3457.01	3324.61	3516.71	4616.81	3936.81	4061.2	3730.31	3130.4	1	1.7	100.2	0	5.0503	17047000	1
Q6PFE7	Tomoregulin-1	Tmeff1	3247.2	3711.41	3278.3	3233.7	3097.01	5217.31	3241.89	3075.51	3836.81	4014.6	1	3.2	40.114	0	5.8966	14166000	1
Q9Z1B3	1-phosphatidylinositol 4,5-bisphosphate phosphodiesterase beta-1	Plcb1	3037	3473.01	2806.1	3083.49	4725.5	3905.5	3125	3028.21	3532.1	3464.59	1	1.2	138.39	0.0016447	2.0199	14352000	1
P47955	60S acidic ribosomal protein P1	Rplp1	3005.79	3674.6	3093.4	2799.4	4478	5242.79	4572.1	3096.6	3982.31	5538.89	1	14	11.475	0	5.0796	154850000	2
P34884	Macrophage migration inhibitory factor	Mif	2975.69	3964.9	4364.2	3351.1	6217.89	5164.1	3874	3769.51	3613.4	3774	1	18.3	12.504	0	4.7078	14799000	1
Q8CI51	PDZ and LIM domain protein 5	Pdlim5	2942.3	3796.59	3788.39	3177	3286.01	3338.3	3169.19	3413.3	2472.7	3520.71	1	1.5	63.299	0.0017256	2.3964	18225000	1
P22892	AP-1 complex subunit gamma-1	Ap1g1	2917.61	3794.2	3557.41	2504.59	5078.79	4568.52	3438.8	2804.6	2918.5	3260.3	1	1.1	91.349	0.0061872	1.4725	8773000	1
Q9DB72	BTB/POZ domain-containing protein 17	Btbd17	2872.9	3089.59	3567.51	3975	2764.49	4654.4	4413.91	4217	3769.09	3423.39	1	2.3	52.602	0	8.5579	24463000	1
Q5U3K5	Rab-like protein 6	Rabl6	2821.1	3364.6	3577.09	2482.11	2060	3426.41	3427.09	3433.2	2965.81	2710.1	1	3.6	79.83	0	9.2418	25085000	1
P41216	Long-chain-fatty-acid--CoA ligase 1	Acsl1	2809.19	3097.2	3396.09	2502.09	3721.71	3175.79	3241.69	3194.09	2796.99	3421.09	1	1.7	77.951	0.0008658	2.4196	11873000	1
Q6GYP7	Ral GTPase-activating protein subunit alpha-1	Ralgapa1	2794.39	2666.61	2883.41	3017.8	3828.41	41230.9	7474.7	2787.01	3944.81	3892.79	1	0.3	229.39	0.0062208	1.519	4081900000	6
Q9JIS7;Q01815;Q99246	Voltage-dependent L-type calcium channel subunit alpha-1F;Voltage-dependent L-type calcium channel subunit alpha-1C;Voltage-dependent L-type calcium channel subunit alpha-1D	Cacna1f;Cacna1c;Cacna1d	2778.69	2675.79	2578.79	2128.31	2389.49	3144.9	2619.71	2650.3	3299.79	3197.59	1	0.4	221.92	0.0016708	2.1018	4611100	1
Q3UHD3	Microtubule-associated tumor suppressor candidate 2 homolog	Mtus2	2774	3196.99	2738.5	2605.49	1658.8	3835.29	3030.5	2694.91	3227.7	2328.01	1	0.6	147.35	0.0091324	1.4239	36037000	1
Q9EQN3	TSC22 domain family protein 4	Tsc22d4	2707.4	2909.61	3308.2	2602.69	2623.8	3461.21	2596.21	2102.5	2756.59	2793	1	4.7	39.978	0	4.1675	29128000	1
Q69ZH9	Rho GTPase-activating protein 23	Arhgap23	2667.99	2712.2	3064.21	2935.09	3947	4721.7	3375.6	3435.49	3930.1	3400.19	1	0.8	161.83	0.0047468	1.6803	30722000	2
Q6PDN3	Myosin light chain kinase, smooth muscle;Myosin light chain kinase, smooth muscle, deglutamylated form	Mylk	2635.1	4342.89	3070.21	1963.2	2516.01	2662.4	2384.8	2427.59	2289.5	1934.31	1	0.4	212.92	0.0024077	1.8434	4101900	1
Q9R118	Serine protease HTRA1	Htra1	2615.3	2547.7	2294.4	2079.5	2130.4	2659.59	2278.5	2152.4	2259.89	2295.89	1	1.7	51.213	0.0016247	1.9185	26147000	1
Q9WTQ5	A-kinase anchor protein 12	Akap12	2610.1	2396.89	2406.4	1912.8	1882.49	2672.1	2180.4	2362.6	1623.8	3125.91	1	1.4	180.69	0.00087108	2.4551	24976000	1
Q9JJK2	LanC-like protein 2	Lancl2	2601.4	2775.21	2685.7	2815.61	2205.9	3367.19	2578.2	2536.79	2890.39	2818.11	1	2.4	50.777	0	4.8517	193980000	2
P31648	Sodium- and chloride-dependent GABA transporter 1	Slc6a1	2570.49	2664.21	2966.2	2164.5	2895.81	3450.41	2451.09	2589.31	2999.09	2874.41	1	3.5	67.001	0.0090703	1.4084	45565000	1
Q8K214	Polycomb protein SCMH1	Scmh1	2519.5	2167.3	2353.5	1998.8	56788.8	2764.99	546.28	2205.1	2955	31750.9	1	1	78.668	0.0023981	1.8192	77773000	4
O35954	Membrane-associated phosphatidylinositol transfer protein 1	Pitpnm1	2452.1	2214.8	2740.89	2060.6	2927.7	2973.9	2661.11	2504.8	2599.3	3475.39	1	1.5	134.94	0	2.6819	20343000	1
Q80U72	Protein scribble homolog	Scrib	2397.39	2418.3	2834.7	2845.61	2442.8	3001.8	2129	2533.3	2339.8	2515.5	1	1.1	174.06	0.0016793	2.1739	29144000	1
Q920N7	Synaptotagmin-12	Syt12	2386	2202.6	2450.3	1633.9	2461.7	2274.3	1698.31	2178.3	2119.19	2494.01	1	2.6	46.68	0.0090566	1.4073	8219200	1
Q8VHI6	Wiskott-Aldrich syndrome protein family member 3	Wasf3	2301.5	2346.39	2445.6	2131.81	2925.2	2665.59	2201.41	2495.89	2364.8	2578.29	1	2.6	55.203	0	2.5509	19295000	1
Q8BGN3	Ectonucleotide pyrophosphatase/phosphodiesterase family member 6	Enpp6	2300.4	2458.29	2318.8	2077.4	3116.69	2317.8	1950.39	1666.6	2241.1	3242.9	1	2.5	50.618	0.0091813	1.4334	30241000	3
P10852	4F2 cell-surface antigen heavy chain	Slc3a2	2300.1	2572.29	2574.29	2135.4	3653.49	3259.1	2628	1930.1	3197.7	2888.19	1	3.2	58.336	0	2.7518	88130000	1
Q91YE6	Importin-9	Ipo9	2276.1	2969.8	2736.7	2611.01	2972	3778.69	2968.79	2579.9	3078.9	3613.4	1	1.7	116.05	0	4.7982	41535000	1
Q8K4R4	Cytoplasmic phosphatidylinositol transfer protein 1	Pitpnc1	2250.7	2692.91	2714.5	1549.5	2777	2794.3	1832.5	1588.1	2101.1	2213.1	1	6.9	38.383	0	3.7146	11653000	1
Q6A0D4	Raftlin	Rftn1	2245.41	2847.4	2046.3	2139.5	1591.5	2450.11	1933.8	2055.69	2610.1	2548.8	1	6.3	61.536	0	8.943	9054100	1
Q8R164	Valacyclovir hydrolase	Bphl	2182.29	3063.11	2267	3434.11	3414.5	2600.3	1832.8	2587.49	2246.99	2933.51	1	3.1	32.851	0.0017021	2.302	29822000	2
Q52KF3	Protein spire homolog 1	Spire1	2110.3	2436.59	2592.4	1663.4	2156.4	2441.6	2576.2	2257.59	2245	1869.4	1	1.7	68.45	0.0097671	1.3958	36245000	1
Q8BVQ5	Protein phosphatase methylesterase 1	Ppme1	2058.8	2806.29	2652.1	2369.19	3755.71	2824.5	2439.3	2875.11	2691.81	2215.9	1	2.3	42.256	0.0062305	1.5417	16812000	1
O55042	Alpha-synuclein	Snca	2047.21	4054.31	4003.09	2807.69	7750.7	2465.3	2416.39	2710.31	2703.2	3126.41	1	14.3	14.485	0	13.929	196470000	1
Q9D8S3	ADP-ribosylation factor GTPase-activating protein 3	Arfgap3	1947	1474.2	1685.1	1418.7	1204.1	1559.7	1396.3	1843.2	1221.9	1535.5	1	2.1	57.455	0.0084615	1.4396	64158000	1
P80318	T-complex protein 1 subunit gamma	Cct3	1925.1	2473.01	3446.51	3235.2	4002.01	3821.41	3085.91	3682.81	3445	3549.99	1	2	60.629	0	2.94	12914000	1
Q6PAM0	5-AMP-activated protein kinase subunit beta-2	Prkab2	1883.7	2027.29	1685.6	1496.4	1186.2	1958.2	1375	1699.2	1613.8	1502.7	1	3.7	30.209	0.0046948	1.6075	146430000	1
Q811U4;Q80U63	Mitofusin-1;Mitofusin-2	Mfn1;Mfn2	1877.1	2110.6	3035	2822.09	8411.98	3448.3	2075.7	2373.89	2691.4	4933.69	1	0.9	83.725	0.0061967	1.4873	11341000	1
Q6NSW3	A-kinase anchor protein SPHKAP	Sphkap	1849.4	1887.7	1655.01	1540	1264.8	2432.8	1746.2	1924.7	1877.59	1259.6	1	1.2	185.09	0	3.614	14703000	1
P55012	Solute carrier family 12 member 2	Slc12a2	1792.7	2081	2213.69	2032.4	2688.81	2342.4	1563.7	1645.2	2026.8	2920.6	1	1.7	131.03	0	3.7378	35027000	1
Q8K183	Pyridoxal kinase	Pdxk	1746.6	2018.41	2500.5	1876.4	4153.01	3023.2	2452.2	2019.9	1970.51	4649.21	1	6.7	35.015	0	6.8977	126420000	1
D3YZI9		Pgbd5	1713	2012.4	2044.6	1469.5	1666.1	1747.79	1880.5	1727	1409.2	1725.9	1	1.5	58.3	0.0024155	1.8632	29919000	1
Q8VBZ3	Cleft lip and palate transmembrane protein 1 homolog	Clptm1	1709.7	1114.6	1912.2	1503.7	1393.4	1854.6	1463.8	1279.4	1558.1	1286.2	1	4.2	75.29	0	4.541	11837000	1
Q6P1H6	Ankyrin repeat and LEM domain-containing protein 2	Ankle2	1682	2475.41	2886.71	2051.2	2122.4	2430.2	2113.6	2198.3	2386.8	3246.41	1	2.4	106.2	0	7.9625	13296000	1
P32211	Muscarinic acetylcholine receptor M4	Chrm4	1581.4	1466.9	1559.3	1311.7	981.92	1538.41	1298.1	1098.6	1315.9	1617	1	5.4	52.973	0	8.0788	4369400	1
O88544	COP9 signalosome complex subunit 4	Cops4	1577.9	1704	1495.71	1502.8	1737.9	2078.2	1563.4	1867.7	1352.6	1778.3	1	3.9	46.284	0.0016488	2.0236	11799000	1
Q8R404	Protein QIL1	Qil1	1534.29	1985.2	1740.6	1892.5	3606.79	2714.8	1665.9	2508.29	1888.79	3223.09	1	16.8	13.373	0	3.4476	59807000	1
Q6KAU4	Multivesicular body subunit 12B	Mvb12b	1476.5	1464.3	1162.7	884.74	1450.9	1929.2	1464	1320.7	1330.8	1242.8	1	7.3	35.411	0	5.2485	15491000	1
Q69ZT1	Fanconi-associated nuclease 1	Fan1	1297.8	1426.4	1215.6	1208.8	2074.7	1620.5	1489.6	1639.2	1445.2	1959.5	1	0.7	112.92	0.0017153	2.36	138190000	2
Q91XY4	Protocadherin gamma-A4	Pcdhga4	1279.7	1090.7	1268.9	1015.6	1577.8	1575.6	1051.7	1158.9	1314.8	1004.8	1	1.5	100.36	0	3.2525	71873000	2
Q8C754	Vacuolar protein sorting-associated protein 52 homolog	Vps52	1168.6	933.62	1003.9	831.1	951.101	1346.2	828.77	835.88	790.73	941.179	1	2.9	82.043	0	4.5969	65678000	1
Q8BNU0	Armadillo repeat-containing protein 6	Armc6	1162	1480.7	1024.2	1087.7	853.66	1264.3	1218.3	1206.1	917.33	1027.2	1	4.7	50.683	0	4.0686	20284000	1
O35239	Tyrosine-protein phosphatase non-receptor type 9	Ptpn9	1154.6	1256.8	1197.9	935.1	1382.5	1254.2	1403.6	1118.9	955.9	1722.1	1	1.9	67.969	0	4.7314	2785100	1
Q3UHH1	Zinc finger SWIM domain-containing protein 8	Zswim8	1098.2	1631.9	1126.6	832.4	870.99	1085.1	1373	1106.8	1054.4	1038.3	1	2.2	197.06	0.0016461	2.0207	9135800	1
Q9CQE8	UPF0568 protein C14orf166 homolog		883.05	902.27	747.41	830.48	739.03	867.38	936.82	741.41	845.499	1200.1	1	3.3	28.152	0.0016821	2.2195	7086400	1
Q8R1A4	Dedicator of cytokinesis protein 7	Dock7	858.59	943.92	984.52	1048.4	1934.69	1901.6	1211.2	1507.1	1027.4	1487.9	1	0.7	241.44	0.0016807	2.1982	7295300	1
Q8BJD1	Inter-alpha-trypsin inhibitor heavy chain H5	Itih5	646.92	499.07	440.44	934.36	31402	588.74	#VALUE!	795.49	596.18	12787	1	1.1	106.75	0.0091394	1.4279	126800000	1
Q9EP72	ER membrane protein complex subunit 7	Emc7	559.44	641.5	695.15	439.57	624.06	945.29	452.26	627.49	448.85	513.87	1	5.4	26.31	0.0016779	2.1727	2018000	1
Q9D832	DnaJ homolog subfamily B member 4	Dnajb4	504.32	483.84	182.41	555.69	204.7	342.13	133.13	529.87	133.58	176.02	1	5.3	37.781	0.0016906	2.248	3846200	1
Q8VDP6	CDP-diacylglycerol--inositol 3-phosphatidyltransferase	Cdipt	480.48	651.93	561.04	557.87	618.25	528.43	512.99	483.76	420.62	443.59	1	6.1	23.599	0	9.3977	5353200	1
O88939	Zinc finger and BTB domain-containing protein 7A	Zbtb7a	152.07	332.83	48.364	#VALUE!	10473	278.09	#VALUE!	65	397.34	8885.27	1	1.6	60.28	0	2.5607	23311000	1
Q922H2;Q8BFP9	[Pyruvate dehydrogenase (acetyl-transferring)] kinase isozyme 3, mitochondrial;[Pyruvate dehydrogenase (acetyl-transferring)] kinase isozyme 1, mitochondrial	Pdk3;Pdk1	NaN	NaN	NaN	NaN	NaN	NaN	NaN	NaN	NaN	NaN	1	2.7	47.922	0.0047207	1.6287	0	1
P14685	26S proteasome non-ATPase regulatory subunit 3	Psmd3	NaN	NaN	NaN	NaN	NaN	NaN	NaN	NaN	NaN	NaN	1	1.7	60.718	0	3.366	5705100	1
Q9CQX8	28S ribosomal protein S36, mitochondrial	Mrps36	NaN	NaN	NaN	NaN	NaN	NaN	NaN	NaN	NaN	NaN	1	20.6	11.101	0	3.9179	48421000	1
P14115	60S ribosomal protein L27a	Rpl27a	NaN	NaN	NaN	NaN	NaN	NaN	NaN	NaN	NaN	NaN	1	7.4	16.605	0.0062112	1.5139	61208000	1
Q80TL1	Adenylate cyclase type 2	Adcy2	NaN	NaN	NaN	NaN	NaN	NaN	NaN	NaN	NaN	NaN	1	0.9	123.27	0	4.1423	32989000	1
Q9JKW0	ADP-ribosylation factor-like protein 6-interacting protein 1	Arl6ip1	NaN	NaN	NaN	NaN	NaN	NaN	NaN	NaN	NaN	NaN	1	3.9	23.437	0.0047244	1.6362	23239000	1
Q8K2K6	Arf-GAP domain and FG repeat-containing protein 1	Agfg1	NaN	NaN	NaN	NaN	NaN	NaN	NaN	NaN	NaN	NaN	1	2.5	58.042	0	6.9116	54004000	1
P05201	Aspartate aminotransferase, cytoplasmic	Got1	NaN	NaN	NaN	NaN	NaN	NaN	NaN	NaN	NaN	NaN	1	2.7	46.247	0.0090498	1.4062	18871000	1
Q8BH66	Atlastin-1	Atl1	NaN	NaN	NaN	NaN	NaN	NaN	NaN	NaN	NaN	NaN	1	3.4	63.377	0	5.3123	37541000	1
Q61335	B-cell receptor-associated protein 31	Bcap31	NaN	NaN	NaN	NaN	NaN	NaN	NaN	NaN	NaN	NaN	1	6.9	27.956	0	4.9677	32204000	1
Q61481;Q64338	Calcium/calmodulin-dependent 3,5-cyclic nucleotide phosphodiesterase 1A;Calcium/calmodulin-dependent 3,5-cyclic nucleotide phosphodiesterase 1C	Pde1a;Pde1c	NaN	NaN	NaN	NaN	NaN	NaN	NaN	NaN	NaN	NaN	1	1.6	64.528	0	2.6742	32239000	1
Q8VBY2	Calcium/calmodulin-dependent protein kinase kinase 1	Camkk1	NaN	NaN	NaN	NaN	NaN	NaN	NaN	NaN	NaN	NaN	1	4	55.837	0	21.844	44142000	1
P08414	Calcium/calmodulin-dependent protein kinase type IV	Camk4	NaN	NaN	NaN	NaN	NaN	NaN	NaN	NaN	NaN	NaN	1	3.2	52.627	0	4.6616	13196000	1
Q9EPL2	Calsyntenin-1;Soluble Alc-alpha;CTF1-alpha	Clstn1	NaN	NaN	NaN	NaN	NaN	NaN	NaN	NaN	NaN	NaN	1	3.1	108.9	0	9.8758	15243000	1
P56212	cAMP-regulated phosphoprotein 19	Arpp19	NaN	NaN	NaN	NaN	NaN	NaN	NaN	NaN	NaN	NaN	1	23.2	12.293	0	3.6967	10241000	1
Q922J3	CAP-Gly domain-containing linker protein 1	Clip1	NaN	NaN	NaN	NaN	NaN	NaN	NaN	NaN	NaN	NaN	1	0.7	155.81	0.0024135	1.857	44790000	1
Q80WV3	Carbohydrate sulfotransferase 2	Chst2	NaN	NaN	NaN	NaN	NaN	NaN	NaN	NaN	NaN	NaN	1	2.3	57.827	0	11.883	0	1
P00920	Carbonic anhydrase 2	Ca2	NaN	NaN	NaN	NaN	NaN	NaN	NaN	NaN	NaN	NaN	1	6.2	29.032	0	8.1741	0	1
Q6ZQ08	CCR4-NOT transcription complex subunit 1	Cnot1	NaN	NaN	NaN	NaN	NaN	NaN	NaN	NaN	NaN	NaN	1	0.4	266.8	0	2.7343	36411000	1
Q9D8B3	Charged multivesicular body protein 4b	Chmp4b	NaN	NaN	NaN	NaN	NaN	NaN	NaN	NaN	NaN	NaN	1	4.5	24.936	0.0024116	1.8548	17738000	1
Q5SP85	Coiled-coil domain-containing protein 85A	Ccdc85a	NaN	NaN	NaN	NaN	NaN	NaN	NaN	NaN	NaN	NaN	1	1.8	54.483	0.0069444	1.4579	7184900	1
P84086;P63040	Complexin-2;Complexin-1	Cplx2;Cplx1	NaN	NaN	NaN	NaN	NaN	NaN	NaN	NaN	NaN	NaN	1	8.2	15.394	0	2.6148	19561000	1
Q9QZQ8;Q8CCK0	Core histone macro-H2A.1;Core histone macro-H2A.2	H2afy;H2afy2	NaN	NaN	NaN	NaN	NaN	NaN	NaN	NaN	NaN	NaN	1	2.4	39.735	0	2.8422	0	1
Q9D855	Cytochrome b-c1 complex subunit 7	Uqcrb	NaN	NaN	NaN	NaN	NaN	NaN	NaN	NaN	NaN	NaN	1	6.3	13.527	0.004717	1.6243	0	1
Q8C2K1	Differentially expressed in FDCP 6	Def6	NaN	NaN	NaN	NaN	NaN	NaN	NaN	NaN	NaN	NaN	1	1.4	73.453	0.0017241	2.3799	0	1
Q8BWT5;Q3UH60	Disco-interacting protein 2 homolog A;Disco-interacting protein 2 homolog B	Dip2a;Dip2b	NaN	NaN	NaN	NaN	NaN	NaN	NaN	NaN	NaN	NaN	1	0.6	165.25	0	6.6932	57814000	1
O35598	Disintegrin and metalloproteinase domain-containing protein 10	Adam10	NaN	NaN	NaN	NaN	NaN	NaN	NaN	NaN	NaN	NaN	1	1.6	83.967	0.0016964	2.2744	10297000	1
Q3U1J4	DNA damage-binding protein 1	Ddb1	NaN	NaN	NaN	NaN	NaN	NaN	NaN	NaN	NaN	NaN	1	0.9	126.85	0	5.2603	0	1
Q9JI44	DNA methyltransferase 1-associated protein 1	Dmap1	NaN	NaN	NaN	NaN	NaN	NaN	NaN	NaN	NaN	NaN	1	1.7	53.129	0.0062064	1.4994	0	1
Q9D7X3	Dual specificity protein phosphatase 3	Dusp3	NaN	NaN	NaN	NaN	NaN	NaN	NaN	NaN	NaN	NaN	1	7	20.472	0.0097892	1.3994	16013000	1
Q9D8Y0;Q9D4J1	EF-hand domain-containing protein D2;EF-hand domain-containing protein D1	Efhd2;Efhd1	NaN	NaN	NaN	NaN	NaN	NaN	NaN	NaN	NaN	NaN	1	4.6	26.791	0.0024213	1.8898	14339000	1
Q9DCW4	Electron transfer flavoprotein subunit beta	Etfb	NaN	NaN	NaN	NaN	NaN	NaN	NaN	NaN	NaN	NaN	1	8.2	27.623	0	4.3427	31832000	1
Q91W69	Epsin-3	Epn3	NaN	NaN	NaN	NaN	NaN	NaN	NaN	NaN	NaN	NaN	1	1.6	68.24	0	10.471	0	1
Q8BFZ9;Q91X78	Erlin-2;Erlin-1	Erlin2;Erlin1	NaN	NaN	NaN	NaN	NaN	NaN	NaN	NaN	NaN	NaN	1	3.5	37.872	0.0062402	1.5592	13492000	1
P60843;P10630;Q91VC3	Eukaryotic initiation factor 4A-I;Eukaryotic initiation factor 4A-II;Eukaryotic initiation factor 4A-II, N-terminally processed;Eukaryotic initiation factor 4A-III;Eukaryotic initiation factor 4A-III, N-terminally processed	Eif4a1;Eif4a2;Eif4a3	NaN	NaN	NaN	NaN	NaN	NaN	NaN	NaN	NaN	NaN	1	2.2	46.153	0.0091533	1.4302	20507000	1
Q9ERK4	Exportin-2	Cse1l	NaN	NaN	NaN	NaN	NaN	NaN	NaN	NaN	NaN	NaN	1	1.8	110.45	0	3.4523	30624000	1
A2RT62	F-box/LRR-repeat protein 16	Fbxl16	NaN	NaN	NaN	NaN	NaN	NaN	NaN	NaN	NaN	NaN	1	2.5	51.878	0	3.2557	20927000	1
Q9CWZ7	Gamma-soluble NSF attachment protein	Napg	NaN	NaN	NaN	NaN	NaN	NaN	NaN	NaN	NaN	NaN	1	2.9	34.732	0.0031746	1.7358	11571000	1
Q8CAA7	Glucose 1,6-bisphosphate synthase	Pgm2l1	NaN	NaN	NaN	NaN	NaN	NaN	NaN	NaN	NaN	NaN	1	1.4	70.279	0.0047022	1.6113	26292000	1
Q9CPV4	Glyoxalase domain-containing protein 4	Glod4	NaN	NaN	NaN	NaN	NaN	NaN	NaN	NaN	NaN	NaN	1	5.7	33.316	0.0017286	2.4022	9605600	1
Q91Z61	GTP-binding protein Di-Ras1	Diras1	NaN	NaN	NaN	NaN	NaN	NaN	NaN	NaN	NaN	NaN	1	6.1	22.264	0.0047319	1.6529	31118000	1
Q9CQC9;P36536	GTP-binding protein SAR1b;GTP-binding protein SAR1a	Sar1b;Sar1a	NaN	NaN	NaN	NaN	NaN	NaN	NaN	NaN	NaN	NaN	1	5.6	22.382	0.0016234	1.9157	0	1
P62881	Guanine nucleotide-binding protein subunit beta-5	Gnb5	NaN	NaN	NaN	NaN	NaN	NaN	NaN	NaN	NaN	NaN	1	2.5	43.565	0.0047281	1.6529	61137000	1
Q61316	Heat shock 70 kDa protein 4	Hspa4	NaN	NaN	NaN	NaN	NaN	NaN	NaN	NaN	NaN	NaN	1	1.2	94.132	0.0016878	2.2458	0	1
Q8BXL9	Intermediate filament family orphan 1	Iffo1	NaN	NaN	NaN	NaN	NaN	NaN	NaN	NaN	NaN	NaN	1	1.4	62.415	0.0024096	1.8518	0	1
Q9D6R2	Isocitrate dehydrogenase [NAD] subunit alpha, mitochondrial	Idh3a	NaN	NaN	NaN	NaN	NaN	NaN	NaN	NaN	NaN	NaN	1	3.3	39.638	0.0062354	1.5481	23498000	1
Q6ZPU9	KIF1-binding protein	Kbp	NaN	NaN	NaN	NaN	NaN	NaN	NaN	NaN	NaN	NaN	1	4.1	71.051	0.0016653	2.0942	43947000	1
Q9CPU0	Lactoylglutathione lyase	Glo1	NaN	NaN	NaN	NaN	NaN	NaN	NaN	NaN	NaN	NaN	1	4.9	20.809	0	3.7431	0	1
A2AG50	MAP7 domain-containing protein 2	Map7d2	NaN	NaN	NaN	NaN	NaN	NaN	NaN	NaN	NaN	NaN	1	1	86.049	0.0084681	1.4402	27962000	1
P05532	Mast/stem cell growth factor receptor Kit	Kit	NaN	NaN	NaN	NaN	NaN	NaN	NaN	NaN	NaN	NaN	1	1.5	109.34	0	21.544	0	1
Q9R1L5	Microtubule-associated serine/threonine-protein kinase 1	Mast1	NaN	NaN	NaN	NaN	NaN	NaN	NaN	NaN	NaN	NaN	1	0.7	171	0.0016393	1.9651	12336000	1
Q8BG51	Mitochondrial Rho GTPase 1	Rhot1	NaN	NaN	NaN	NaN	NaN	NaN	NaN	NaN	NaN	NaN	1	1.4	72.241	0	3.4453	0	3
O35099	Mitogen-activated protein kinase kinase kinase 5	Map3k5	NaN	NaN	NaN	NaN	NaN	NaN	NaN	NaN	NaN	NaN	1	0.7	154.51	0.0046985	1.6079	19922000	1
Q99JP0	Mitogen-activated protein kinase kinase kinase kinase 3	Map4k3	NaN	NaN	NaN	NaN	NaN	NaN	NaN	NaN	NaN	NaN	1	1	101.12	0.0016474	2.0233	11140000	1
Q9ERZ3	Muscarinic acetylcholine receptor M3	Chrm3	NaN	NaN	NaN	NaN	NaN	NaN	NaN	NaN	NaN	NaN	1	1.4	66.211	0.0031721	1.7351	19393000	1
Q5FW52	Muscular LMNA-interacting protein	Mlip	NaN	NaN	NaN	NaN	NaN	NaN	NaN	NaN	NaN	NaN	1	5.9	29.465	0	175.19	58717000	1
Q7TMF3	NADH dehydrogenase [ubiquinone] 1 alpha subcomplex subunit 12	Ndufa12	NaN	NaN	NaN	NaN	NaN	NaN	NaN	NaN	NaN	NaN	1	8.3	17.086	0.0090634	1.4077	50323000	1
Q9CZA6;Q9ERR1	Nuclear distribution protein nudE homolog 1;Nuclear distribution protein nudE-like 1	Nde1;Ndel1	NaN	NaN	NaN	NaN	NaN	NaN	NaN	NaN	NaN	NaN	1	3.5	38.522	0	8.5505	101700000	1
Q8BFQ8	Parkinson disease 7 domain-containing protein 1	Pddc1	NaN	NaN	NaN	NaN	NaN	NaN	NaN	NaN	NaN	NaN	1	4.5	23.277	0.0016502	2.0248	25540000	1
Q9CWW6	Peptidyl-prolyl cis-trans isomerase NIMA-interacting 4	Pin4	NaN	NaN	NaN	NaN	NaN	NaN	NaN	NaN	NaN	NaN	1	9.9	13.815	0.001638	1.9643	86355000	1
Q9R0A0	Peroxisomal membrane protein PEX14	Pex14	NaN	NaN	NaN	NaN	NaN	NaN	NaN	NaN	NaN	NaN	1	2.7	41.207	0.0031873	1.7798	20004000	1
Q8C0C7	Phenylalanine--tRNA ligase alpha subunit	Farsa	NaN	NaN	NaN	NaN	NaN	NaN	NaN	NaN	NaN	NaN	1	1.6	57.598	0.0091255	1.419	0	1
P70296	Phosphatidylethanolamine-binding protein 1;Hippocampal cholinergic neurostimulating peptide	Pebp1	NaN	NaN	NaN	NaN	NaN	NaN	NaN	NaN	NaN	NaN	1	7.5	20.83	0.0017036	2.3192	18226000	1
Q91XU3	Phosphatidylinositol 5-phosphate 4-kinase type-2 gamma	Pip4k2c	NaN	NaN	NaN	NaN	NaN	NaN	NaN	NaN	NaN	NaN	1	2.9	47.335	0.0047096	1.6171	32232000	1
Q62392	Pleckstrin homology-like domain family A member 1	Phlda1	NaN	NaN	NaN	NaN	NaN	NaN	NaN	NaN	NaN	NaN	1	8.4	45.582	0	3.3892	25972000	1
Q8K3F6	Potassium voltage-gated channel subfamily KQT member 3	Kcnq3	NaN	NaN	NaN	NaN	NaN	NaN	NaN	NaN	NaN	NaN	1	0.9	96.85	0.0017123	2.3473	0	1
O88703	Potassium/sodium hyperpolarization-activated cyclic nucleotide-gated channel 2	Hcn2	NaN	NaN	NaN	NaN	NaN	NaN	NaN	NaN	NaN	NaN	1	3	94.721	0	6.6212	18955000	1
Q69ZP3	Probable hydrolase PNKD	Pnkd	NaN	NaN	NaN	NaN	NaN	NaN	NaN	NaN	NaN	NaN	1	5.7	43.016	0	4.7114	33467000	1
P62962	Profilin-1	Pfn1	NaN	NaN	NaN	NaN	NaN	NaN	NaN	NaN	NaN	NaN	1	11.4	14.957	0	32.886	0	1
Q91VR8	Protein BRICK1	Brk1	NaN	NaN	NaN	NaN	NaN	NaN	NaN	NaN	NaN	NaN	1	10.7	8.7608	0.001634	1.9567	13788000	1
Q8C729	Protein FAM126B	Fam126b	NaN	NaN	NaN	NaN	NaN	NaN	NaN	NaN	NaN	NaN	1	2.1	58.586	0	4.4615	44737000	1
Q8BWU3	Protein FAM131A	Fam131a	NaN	NaN	NaN	NaN	NaN	NaN	NaN	NaN	NaN	NaN	1	3.3	39.033	0.0023962	1.8138	18032000	1
Q61644	Protein kinase C and casein kinase substrate in neurons protein 1	Pacsin1	NaN	NaN	NaN	NaN	NaN	NaN	NaN	NaN	NaN	NaN	1	3.9	50.575	0.0077042	1.4408	40306000	1
Q6V4S5	Protein sidekick-2	Sdk2	NaN	NaN	NaN	NaN	NaN	NaN	NaN	NaN	NaN	NaN	1	0.6	239.9	0	4.21	0	1
Q80UJ7	Rab3 GTPase-activating protein catalytic subunit	Rab3gap1	NaN	NaN	NaN	NaN	NaN	NaN	NaN	NaN	NaN	NaN	1	1.1	110.2	0.0024174	1.8776	22804000	1
Q3UJU9	Regulator of microtubule dynamics protein 3	Rmdn3	NaN	NaN	NaN	NaN	NaN	NaN	NaN	NaN	NaN	NaN	1	1.7	52.028	0.0047431	1.6765	6434700	1
Q8CFE4	SCY1-like protein 2	Scyl2	NaN	NaN	NaN	NaN	NaN	NaN	NaN	NaN	NaN	NaN	1	1.2	103.32	0	7.194	0	1
P58389	Serine/threonine-protein phosphatase 2A activator	Ppp2r4	NaN	NaN	NaN	NaN	NaN	NaN	NaN	NaN	NaN	NaN	1	3.1	36.71	0.0097744	1.3958	6338400	1
Q9D8V7	Signal peptidase complex catalytic subunit SEC11C	Sec11c	NaN	NaN	NaN	NaN	NaN	NaN	NaN	NaN	NaN	NaN	1	4.7	21.66	0.0091743	1.433	19450000	1
P58390	Small conductance calcium-activated potassium channel protein 2	Kcnn2	NaN	NaN	NaN	NaN	NaN	NaN	NaN	NaN	NaN	NaN	1	1.7	91.603	0	10.432	0	1
Q8VDU5	SNF-related serine/threonine-protein kinase	Snrk	NaN	NaN	NaN	NaN	NaN	NaN	NaN	NaN	NaN	NaN	1	3.6	81.912	0.0017227	2.3762	20536000	1
P31650	Sodium- and chloride-dependent GABA transporter 3	Slc6a11	NaN	NaN	NaN	NaN	NaN	NaN	NaN	NaN	NaN	NaN	1	1.4	69.96	0.0016722	2.1105	0	1
P97952	Sodium channel subunit beta-1	Scn1b	NaN	NaN	NaN	NaN	NaN	NaN	NaN	NaN	NaN	NaN	1	3.7	24.65	0.0091463	1.4282	7594700	1
Q8BXR5	Sodium leak channel non-selective protein	Nalcn	NaN	NaN	NaN	NaN	NaN	NaN	NaN	NaN	NaN	NaN	1	0.6	200.44	0.0097818	1.3985	11811000	1
Q9Z1W9	STE20/SPS1-related proline-alanine-rich protein kinase	Stk39	NaN	NaN	NaN	NaN	NaN	NaN	NaN	NaN	NaN	NaN	1	2	60.319	0	5.231	7948600	1
Q9WUD1	STIP1 homology and U box-containing protein 1	Stub1	NaN	NaN	NaN	NaN	NaN	NaN	NaN	NaN	NaN	NaN	1	3.9	34.909	0.0016556	2.0459	39283000	1
Q99JB2	Stomatin-like protein 2, mitochondrial	Stoml2	NaN	NaN	NaN	NaN	NaN	NaN	NaN	NaN	NaN	NaN	1	4.8	38.384	0.0039588	1.7114	26299000	1
Q91VZ6	Stromal membrane-associated protein 1	Smap1	NaN	NaN	NaN	NaN	NaN	NaN	NaN	NaN	NaN	NaN	1	2.5	47.66	0.0016529	2.0336	26105000	1
O08992	Syntenin-1	Sdcbp	NaN	NaN	NaN	NaN	NaN	NaN	NaN	NaN	NaN	NaN	1	7.7	32.379	0.0024291	1.908	64642000	1
Q8BYH7	TBC1 domain family member 17	Tbc1d17	NaN	NaN	NaN	NaN	NaN	NaN	NaN	NaN	NaN	NaN	1	1.6	72.859	0	2.8745	20441000	1
P20108	Thioredoxin-dependent peroxide reductase, mitochondrial	Prdx3	NaN	NaN	NaN	NaN	NaN	NaN	NaN	NaN	NaN	NaN	1	3.1	28.127	0.0084421	1.4392	85851000	1
Q5SRX1	TOM1-like protein 2	Tom1l2	NaN	NaN	NaN	NaN	NaN	NaN	NaN	NaN	NaN	NaN	1	1.8	55.662	0	2.8172	99516000	1
Q9ES56	Trafficking protein particle complex subunit 4	Trappc4	NaN	NaN	NaN	NaN	NaN	NaN	NaN	NaN	NaN	NaN	1	5	24.385	0	5.4797	64333000	1
Q61037	Tuberin	Tsc2	NaN	NaN	NaN	NaN	NaN	NaN	NaN	NaN	NaN	NaN	1	0.4	202.07	0	2.6899	0	2
Q91VM3	WD repeat domain phosphoinositide-interacting protein 4	Wdr45	NaN	NaN	NaN	NaN	NaN	NaN	NaN	NaN	NaN	NaN	1	3.1	39.787	0.0024311	1.9102	17391000	1

## Sheet: EXPERIMENT-2
Protein IDs	Protein names	Gene names	C57 WT	Btbr +	Cntnap2	Fmr1	Anks1b WT	Anks1b HET	Anks1b WT	Anks1b HET	Pten WT	Pten HET	Peptides	Sequence coverage [%]	Mol. weight [kDa]	Q-value	Score	Intensity	MS/MS count
Q9QXS1	Plectin	Plec	2013500	1936400	1594900	1397900	1219700	1186500	1386500	1144000	1536200	1830400	260	54.5	534.18	0	323.31	63535000000	496
P16546	Spectrin alpha chain, non-erythrocytic 1	Sptan1	2389400	2507500	1789600	1594800	1449300	1388200	1444500	1344000	1699000	1925900	198	70.1	284.59	0	323.31	233600000000	538
Q8C8R3	Ankyrin-2	Ank2	1670900	1630100	1197300	1094700	963480	912710	960120	913190	1123900	1292700	196	61	426.26	0	323.31	71587000000	442
O88737	Protein bassoon	Bsn	1577500	1681100	1321400	1195700	980530	950970	1032800	929020	1201700	1409500	194	58.6	418.84	0	323.31	78165000000	488
Q9QYX7	Protein piccolo	Pclo	1512000	1368300	1175600	1094000	871810	844330	899180	825620	1062600	1245000	186	43.1	550.83	0	323.31	45118000000	388
Q9JHU4	Cytoplasmic dynein 1 heavy chain 1	Dync1h1	909160	977060	778950	704200	648190	625250	618340	640610	691720	808190	160	38.3	532.04	0	323.31	31301000000	274
Q62261	Spectrin beta chain, non-erythrocytic 1	Sptbn1	1765300	1742200	1350100	1179900	1086300	1019500	1072100	1010500	1282500	1466600	158	71.3	274.22	0	323.31	146010000000	403
Q9QXZ0	Microtubule-actin cross-linking factor 1	Macf1	878580	894550	623790	592510	517160	501830	507460	472510	575380	663700	145	24	831.87	0	323.31	14864000000	235
Q61879	Myosin-10	Myh10	964000	882500	725000	652440	619800	597200	672440	555040	711690	794210	120	54	228.99	0	323.31	49991000000	211
Q9QYR6	Microtubule-associated protein 1A;MAP1A heavy chain;MAP1 light chain LC2	Map1a	1136000	1055500	714310	649070	647020	591710	629610	578620	749080	851380	120	50.9	300.14	0	323.31	37872000000	227
Q99104	Unconventional myosin-Va	Myo5a	1271300	1137400	960820	852040	744060	699170	805000	683500	872150	1025500	103	52.7	215.54	0	323.31	54729000000	249
P14873	Microtubule-associated protein 1B;MAP1B heavy chain;MAP1 light chain LC1	Map1b	1317200	1184800	879530	801240	824470	736960	739370	715740	941090	1057300	99	50.7	270.25	0	323.31	42183000000	255
P20357	Microtubule-associated protein 2	Map2	1149800	1174600	726800	669680	724600	713060	627030	619420	714900	799860	88	56.3	199.13	0	323.31	27746000000	205
Q8VDD5	Myosin-9	Myh9	512000	460760	368590	336390	302360	293250	307490	285790	356160	423400	85	45.1	226.37	0	323.31	13484000000	122
E9Q401	Ryanodine receptor 2	Ryr2	437220	454530	372500	336840	296710	291300	279270	290990	330550	373270	83	19.7	564.81	0	251.9	4880100000	104
Q91ZU6	Dystonin	Dst	333650	288740	242160	212850	195660	184330	198890	174330	219790	257040	79	13.2	834.21	0	313.24	3749300000	87
Q8BPN8	DmX-like protein 2	Dmxl2	394560	467520	370940	357570	305670	311950	291670	325930	312470	352380	77	30	338.2	0	323.31	11194000000	128
P15508	Spectrin beta chain, erythrocytic	Sptb	324210	312690	236940	231890	190120	186620	180840	181710	221690	245540	76	42.4	245.25	0	323.31	9820700000	100
Q9QWI6	SRC kinase signaling inhibitor 1	Srcin1	569340	492680	412900	375600	325800	311500	329160	300600	386480	475560	76	61.6	134.86	0	323.31	50563000000	184
Q6ZWR6	Nesprin-1	Syne1	312760	301550	238380	220110	197730	192200	200940	185010	233990	273860	75	10.2	1009.9	0	310.99	4360200000	95
F6SEU4	Ras/Rap GTPase-activating protein SynGAP	Syngap1	836900	905640	700030	653790	558530	491370	523140	481560	683750	788680	73	60.2	148.24	0	323.31	69332000000	235
Q68FD5	Clathrin heavy chain 1	Cltc	482790	587870	857480	754990	596140	658080	590670	685220	490250	501730	71	47.2	191.55	0	323.31	40347000000	189
Q80TE7	Leucine-rich repeat-containing protein 7	Lrrc7	587200	536450	418530	389430	325080	307530	327500	304590	377340	438720	69	51.3	166.9	0	323.31	15279000000	128
D3YZU1	SH3 and multiple ankyrin repeat domains protein 1	Shank1	734180	688700	526150	491360	407460	405050	417660	397300	492260	597150	68	38.9	226.31	0	323.31	20562000000	181
A2CG49	Kalirin	Kalrn	391620	362600	277620	250340	221600	215100	217420	211440	253460	294040	67	25	337	0	310.83	9514900000	107
Q5DU25	IQ motif and SEC7 domain-containing protein 2	Iqsec2	510300	490180	368240	358200	294330	283880	315880	289340	351160	452220	65	46.1	161.78	0	323.31	19519000000	161
Q3UNH4	G protein-regulated inducer of neurite outgrowth 1	Gprin1	597790	552790	489090	493150	399370	404430	350720	366080	451410	542170	62	71.2	95.495	0	315.33	24181000000	168
Q9JMH9	Unconventional myosin-XVIIIa	Myo18a	433230	368530	310320	285500	264160	256630	276440	253310	297140	344690	62	33.1	232.75	0	281.43	8124900000	103
G5E8K5	Ankyrin-3	Ank3	326080	318570	252220	229370	212530	194780	198230	190310	252750	293370	60	36.1	214.06	0	289.49	9232000000	79
Q4ACU6	SH3 and multiple ankyrin repeat domains protein 3	Shank3	395300	415970	327040	297610	246430	255160	290230	246710	295700	366590	60	46.3	185.39	0	323.31	14245000000	142
Q7TSJ2	Microtubule-associated protein 6	Map6	688160	628070	581360	532100	461050	438110	473580	447150	534040	611880	60	77	96.449	0	323.31	37322000000	196
Q80Z38	SH3 and multiple ankyrin repeat domains protein 2	Shank2	454420	387730	315510	297750	253790	250160	269770	240910	301620	359960	60	50.9	158.97	0	323.31	12616000000	138
Q99NE5	Regulating synaptic membrane exocytosis protein 1	Rims1	265730	261220	202420	196840	164640	156950	163960	150630	192840	229260	60	49.3	163.16	0	323.31	10719000000	115
Q6P9K8	Caskin-1	Caskin1	327640	292360	249850	237560	215330	206750	207280	197390	240740	278180	59	47.9	150.49	0	323.31	12927000000	125
Q6PH08	ERC protein 2	Erc2	548980	522570	436940	412260	343660	322400	336210	310820	398530	434250	58	50.2	110.64	0	227.63	24876000000	124
Q8C0T5	Signal-induced proliferation-associated 1-like protein 1	Sipa1l1	435720	430730	316490	287430	255370	252800	271000	243400	301730	359610	58	39.2	197.03	0	317.81	8559000000	99
P08553	Neurofilament medium polypeptide	Nefm	716910	538020	424630	374910	368120	324400	396900	318460	510980	638520	57	67	95.915	0	323.31	44337000000	128
Q0KL02	Triple functional domain protein	Trio	202350	193180	138110	123260	106090	105340	104830	97556	129690	149140	57	20.3	347.86	0	231.03	3142500000	60
Q6URW6	Myosin-14	Myh14	194470	174500	147320	140730	131800	114480	124150	115930	156080	187890	57	32.4	228.58	0	197.66	4722500000	69
P39053	Dynamin-1	Dnm1	370970	455780	410120	381210	394660	372870	361420	402820	383640	418250	55	52.1	97.802	0	323.31	54686000000	159
Q8BRT1	CLIP-associating protein 2	Clasp2	331210	314740	246860	221090	214110	200290	208230	197780	229860	262390	53	47.8	140.74	0	245.38	9275800000	109
P60469	Liprin-alpha-3	Ppfia3	362340	359760	284990	270900	240050	231860	231420	221750	265370	300140	52	48.3	133.42	0	323.31	13463000000	106
Q8CHC4	Synaptojanin-1	Synj1	428940	466420	421000	394340	351340	343470	315230	349660	321360	355320	52	37.1	172.62	0	309.72	14686000000	127
Q6PIC6	Sodium/potassium-transporting ATPase subunit alpha-3	Atp1a3	444250	514280	756260	633950	522010	602490	542400	610610	399970	383180	51	52	111.69	0	323.31	83915000000	167
E9Q3L2		Pi4ka	274970	302670	264310	239990	222610	215480	208630	200160	240720	270210	50	26.9	237.04	0	273.05	4235800000	103
P17426	AP-2 complex subunit alpha-1	Ap2a1	492970	533870	525910	482480	431630	418230	426260	413110	428910	460060	50	52.4	107.66	0	323.31	28970000000	129
Q6PIE5	Sodium/potassium-transporting ATPase subunit alpha-2	Atp1a2	150030	177230	326150	276770	234390	274840	236220	250980	163450	159370	50	51.2	112.22	0	217.81	13871000000	70
Q71LX4	Talin-2	Tln2	201150	194510	168490	160220	157670	151000	140010	148200	159690	186120	50	26.4	253.62	0	239.49	3766400000	73
Q8R0S2	IQ motif and SEC7 domain-containing protein 1	Iqsec1	329700	298140	236090	210130	196720	174820	195260	164470	220510	247120	50	52.9	108.01	0	323.31	14348000000	87
Q4KUS2	Protein unc-13 homolog A	Unc13a	492040	484390	376190	353650	309080	283240	291110	269410	346310	382430	49	27.1	193.78	0	190.97	10259000000	84
Q8CAQ8	MICOS complex subunit Mic60	Immt	843030	986810	673870	626610	672570	638850	678790	587130	621530	690920	49	65.1	83.899	0	323.31	47571000000	170
P97445	Voltage-dependent P/Q-type calcium channel subunit alpha-1A	Cacna1a	204160	197750	153770	142970	129740	123330	134320	115930	150900	178970	48	23.6	267.64	0	265.04	3678500000	88
P12960	Contactin-1	Cntn1	488590	487710	467280	441210	380120	358980	334670	322160	426370	470110	47	54.1	113.39	0	323.31	43441000000	134
P17710	Hexokinase-1	Hk1	450920	796230	682780	614790	818960	787410	765450	638770	560710	601370	47	48.9	108.3	0	323.31	92536000000	213
Q5SQX6	Cytoplasmic FMR1-interacting protein 2	Cyfip2	321670	314480	266060	249860	235780	221410	224380	224150	244590	282810	47	39.3	145.66	0	176.64	15733000000	93
P46460	Vesicle-fusing ATPase	Nsf	576670	675810	743250	667390	635630	759610	676400	719510	517860	536770	46	51.7	82.613	0	232.93	41448000000	162
P49025	Citron Rho-interacting kinase	Cit	239450	207810	174760	156390	142250	132890	160280	127650	160210	180100	46	21.4	235.39	0	153.8	3520400000	64
P63017	Heat shock cognate 71 kDa protein	Hspa8	590880	643860	570210	496190	463300	454380	439330	425420	484540	561450	46	69.2	70.87	0	323.31	79083000000	136
Q7TPR4	Alpha-actinin-1	Actn1	510710	513330	428220	368760	321830	322970	382040	302380	401790	462350	46	55.5	103.07	0	323.31	32364000000	143
Q80U49	Centrosomal protein of 170 kDa protein B	Cep170b	217070	197450	148630	131940	116210	119090	127430	113960	142160	169810	46	39.1	170.82	0	248.45	3397100000	82
O88935	Synapsin-1	Syn1	543790	554200	476710	412790	342390	322380	360300	335590	411750	451750	45	79.7	74.096	0	323.31	88565000000	201
P23819	Glutamate receptor 2	Gria2	452200	468300	367650	337720	315030	307940	268490	279310	316650	361340	45	54.8	98.661	0	311.2	25117000000	99
G5E829	Plasma membrane calcium-transporting ATPase 1	Atp2b1	415030	426530	484500	425440	377960	404670	375800	406760	310440	306290	44	35	134.75	0	304.32	20418000000	101
P08551	Neurofilament light polypeptide	Nefl	607510	531390	362350	322290	315550	270250	317220	258080	463240	588050	44	73.8	61.508	0	312.89	41639000000	135
P35436	Glutamate receptor ionotropic, NMDA 2A	Grin2a	252340	230680	184460	174300	147010	130310	131230	129690	169960	199070	44	34.1	165.42	0	182.94	7567300000	66
Q61301	Catenin alpha-2	Ctnna2	584240	526130	443620	395790	361960	351280	371730	326350	396620	449740	44	49.6	105.28	0	281.81	19567000000	117
A2AGT5	Cytoskeleton-associated protein 5	Ckap5	282440	268260	218010	204930	191970	184210	185040	180160	233960	267630	43	23.3	225.63	0	128.52	4363800000	60
Q01097	Glutamate receptor ionotropic, NMDA 2B	Grin2b	242130	245050	172840	171000	137070	127060	130250	129010	162070	179200	43	30.2	165.96	0	259.59	9798200000	67
Q3UHD9	Arf-GAP with GTPase, ANK repeat and PH domain-containing protein 2	Agap2	377250	356940	273930	245990	234110	224240	237130	216000	270590	317620	43	48.1	124.51	0	323.31	12341000000	128
Q3UTJ2	Sorbin and SH3 domain-containing protein 2	Sorbs2	182370	171270	140750	128390	113300	112120	137950	101130	136040	162930	43	42.8	132.35	0	233.42	5881200000	65
Q62108	Disks large homolog 4	Dlg4	422540	414610	342390	322060	262180	262520	285050	254080	308900	352120	43	57.5	80.471	0	323.31	49625000000	124
Q68FH0	Plakophilin-4	Pkp4	185740	179360	135510	123080	118860	106830	105580	102640	123490	147670	43	41.3	131.55	0	176.62	6125600000	72
Q61315	Adenomatous polyposis coli protein	Apc	191060	163530	121620	116310	100730	95665	100060	92162	113150	140050	42	19.3	311.09	0	206.41	1973400000	65
Q9QZQ1	Afadin	Mllt4	264860	248590	184520	173470	153690	159860	154290	141420	177610	214600	42	28.4	206.5	0	200.23	3196300000	55
O55143	Sarcoplasmic/endoplasmic reticulum calcium ATPase 2	Atp2a2	421710	471080	380730	324120	330660	334890	337020	332540	300990	319160	41	43.9	114.86	0	239.89	13067000000	101
P17427	AP-2 complex subunit alpha-2	Ap2a2	273860	305360	304610	272460	258240	243320	235220	249260	249240	268770	41	44.6	104.02	0	114.76	13123000000	80
P28660	Nck-associated protein 1	Nckap1	434270	429990	366580	336100	321810	308930	310510	310430	333660	368240	41	39.8	128.78	0	208.35	17171000000	96
P46660	Alpha-internexin	Ina	536760	534340	326960	295780	260640	234040	269730	235690	384930	486060	41	68.3	55.382	0	228.93	48793000000	113
Q6A065	Centrosomal protein of 170 kDa	Cep170	169420	165830	120020	111900	98747	95480	97767	90483	113200	135770	41	30.9	175.05	0	168.34	2576600000	54
Q8BSS9	Liprin-alpha-2	Ppfia2	261200	256140	198290	183300	158620	153190	147770	143990	184690	203150	41	37.3	143.23	0	136.82	6017000000	65
Q920I9	WD repeat-containing protein 7	Wdr7	136750	153160	125270	115420	104440	106880	105900	104030	104430	119110	41	35.3	163.45	0	231.54	5921500000	62
A2AQ25	Sickle tail protein	Skt	263150	239350	205060	186790	164220	158040	170990	146290	185150	217130	40	25.3	213.03	0	220.58	6435300000	77
P19246	Neurofilament heavy polypeptide	Nefh	337130	408810	218950	205890	190950	172060	196690	164350	277210	365070	40	34.8	116.99	0	200.98	9941700000	63
Q811P8	Rho GTPase-activating protein 32	Arhgap32	158720	148030	114570	99930	91428	92877	111260	83864	108960	125400	40	27	229.72	0	276.79	2780500000	64
Q99MI1	ELKS/Rab6-interacting/CAST family member 1	Erc1	119460	102730	88775	88161	79916	72836	72608	67368	90343	97292	40	32.9	128.33	0	95.541	2015000000	38
Q9QXS6	Drebrin	Dbn1	421720	398120	304190	266820	243970	231770	226940	226400	297920	326180	40	51.4	77.286	0	323.31	17395000000	93
Q9R0K7	Plasma membrane calcium-transporting ATPase 2	Atp2b2	101620	99450	167570	139820	119010	149030	164300	136610	94973	91126	40	33.8	132.59	0	126.83	6826500000	48
Q9WV92	Band 4.1-like protein 3;Band 4.1-like protein 3, N-terminally processed	Epb41l3	298920	313650	274920	241350	216470	206020	216750	214580	240440	264520	40	45.4	103.34	0	323.31	15014000000	84
P63318	Protein kinase C gamma type	Prkcg	462440	456210	336300	273730	276670	276610	245470	240850	322620	357750	39	57.2	78.357	0	295.58	35628000000	122
Q6ZPE2	Myotubularin-related protein 5	Sbf1	157170	160030	120260	110770	100880	98021	94744	100070	115140	136670	39	29.2	208.69	0	281.53	7377600000	59
Q8VDN2	Sodium/potassium-transporting ATPase subunit alpha-1	Atp1a1	107770	125380	217970	172090	157740	189120	205960	171880	125380	124740	39	40.5	112.98	0	216.24	7316600000	50
O54991	Contactin-associated protein 1	Cntnap1	194830	234410	199510	187710	169020	157330	148670	146180	183400	203970	38	32.9	156.31	0	183.04	7887100000	79
P13595	Neural cell adhesion molecule 1	Ncam1	182040	185010	282430	241250	239970	261520	249680	249430	196880	207930	38	42.5	119.43	0	284	14380000000	99
P58281	Dynamin-like 120 kDa protein, mitochondrial;Dynamin-like 120 kDa protein, form S1	Opa1	292520	366880	250880	229230	197120	220960	218340	197520	163760	177620	38	41.6	111.34	0	202.34	8743600000	69
Q3UQ44	Ras GTPase-activating-like protein IQGAP2	Iqgap2	387940	342960	274860	247530	220350	228960	191960	206200	253800	286730	38	28.2	180.53	0	161.15	3279200000	53
Q61768	Kinesin-1 heavy chain	Kif5b	200310	184240	169010	151460	138340	134000	132170	135380	140920	157790	38	42.3	109.55	0	163.06	3640000000	52
Q62417	Sorbin and SH3 domain-containing protein 1	Sorbs1	186150	171860	131360	127280	113920	112290	109070	102530	130440	152730	38	36.7	143.07	0	255.95	3461800000	66
Q64521	Glycerol-3-phosphate dehydrogenase, mitochondrial	Gpd2	283660	329960	304220	284190	252140	289060	257330	262360	196290	203000	38	55.4	80.953	0	279.17	12336000000	86
Q6PFD5	Disks large-associated protein 3	Dlgap3	247870	238950	200000	183180	146210	146710	158540	137140	168430	194890	38	46.1	105.87	0	157.71	9978400000	102
Q9DBG3	AP-2 complex subunit beta	Ap2b1	395520	425710	451250	410960	359500	351440	354300	364490	351110	393020	38	37.8	104.58	0	154.98	26862000000	126
P28738	Kinesin heavy chain isoform 5C	Kif5c	79653	81805	67752	61500	55032	51248	49934	52629	52004	66707	37	41.3	109.27	0	128.54	2338900000	40
P57780	Alpha-actinin-4	Actn4	160430	163760	147460	135400	115930	123300	123640	109270	138470	159230	37	43.8	104.98	0	94.008	4291900000	41
Q8BYI9	Tenascin-R	Tnr	217330	286700	267380	248280	212270	203570	224720	204860	296620	349290	37	33.5	149.59	0	279.86	9349700000	91
A2A690	Protein TANC2	Tanc2	211650	208860	147710	136080	125660	119900	129670	108480	139550	170300	36	20.4	220.26	0	158.08	2875900000	61
O08788	Dynactin subunit 1	Dctn1	215740	235230	208160	186130	171410	172510	166430	171210	180890	205820	36	36.1	141.67	0	205.29	4378000000	65
O35927	Catenin delta-2	Ctnnd2	183990	158900	137400	127040	112310	116070	115300	106630	120720	144620	36	36.1	135	0	323.31	6245900000	77
P16330	2,3-cyclic-nucleotide 3-phosphodiesterase	Cnp	294360	447260	231620	219210	309230	236370	371880	341170	659730	1042200	36	66.2	47.123	0	310.39	76111000000	128
P19096	Fatty acid synthase;[Acyl-carrier-protein] S-acetyltransferase;[Acyl-carrier-protein] S-malonyltransferase;3-oxoacyl-[acyl-carrier-protein] synthase;3-oxoacyl-[acyl-carrier-protein] reductase;3-hydroxyacyl-[acyl-carrier-protein] dehydratase;Enoyl-[acyl-carrier-protein] reductase;Oleoyl-[acyl-carrier-protein] hydrolase	Fasn	119950	124570	111080	105960	95558	96725	93547	94776	93370	101090	36	17.7	272.43	0	164.49	2592500000	50
P35438	Glutamate receptor ionotropic, NMDA 1	Grin1	454920	424170	338520	315600	274410	252940	249430	241300	310600	351230	36	34.9	105.48	0	154.4	25757000000	90
P58871	182 kDa tankyrase-1-binding protein	Tnks1bp1	141250	139570	89363	90574	78708	76493	67390	79629	91730	104370	36	29.9	181.82	0	229.69	2062700000	52
P70175	Disks large homolog 3	Dlg3	342260	328830	231620	225390	182760	176050	169510	163770	225170	269870	36	48.4	93.481	0	245.05	8627400000	80
Q03265	ATP synthase subunit alpha, mitochondrial	Atp5a1	300000	512110	706970	640820	579290	746440	777180	676540	428050	447990	36	61.1	59.752	0	279.68	124520000000	205
Q80TJ1	Calcium-dependent secretion activator 1	Cadps	180470	203090	233910	213760	178110	184210	170930	189920	151280	160420	36	31.7	153.11	0	188.82	5567900000	71
Q8BKX1	Brain-specific angiogenesis inhibitor 1-associated protein 2	Baiap2	600750	578370	462780	460170	360470	361290	399520	340710	439560	511040	36	73.3	59.236	0	242.85	26978000000	124
Q91XM9	Disks large homolog 2	Dlg2	423500	418550	333310	313770	251300	235290	255900	234620	308980	348340	36	46.8	94.879	0	249.5	20573000000	94
A2AJA9	Uncharacterized protein C9orf172 homolog	Gm996	169180	162450	133730	123850	106540	103560	108210	95484	123350	140030	35	42.4	107.18	0	166.26	7882200000	65
P03995	Glial fibrillary acidic protein	Gfap	455180	423950	340360	356520	400110	321140	304280	305010	399300	458760	35	72.1	49.899	0	181.99	30382000000	99
P38647	Stress-70 protein, mitochondrial	Hspa9	114690	156540	251230	226280	199690	257030	241280	216850	142100	136560	35	53.6	73.46	0	251.05	8968000000	65
P52480	Pyruvate kinase PKM	Pkm	153260	202740	402170	340540	288080	328690	304840	328240	208810	185630	35	63.3	57.844	0	256.19	25834000000	97
Q6R891	Neurabin-2	Ppp1r9b	320940	281320	220920	213330	187870	183240	182000	174110	232570	265290	35	43.5	89.519	0	323.31	14672000000	87
Q9EPN1	Neurobeachin	Nbea	127990	137330	94544	86505	78443	80801	77699	79721	84934	96966	35	15.8	326.74	0	165.78	1435100000	47
Q9JI91	Alpha-actinin-2	Actn2	118580	121100	105050	91252	87083	78806	100640	75703	107510	126320	35	43.7	103.83	0	161.71	3741500000	40
Q9JM52	Misshapen-like kinase 1	Mink1	138060	138770	110420	103210	91562	96263	88865	88795	98637	128550	35	33.9	147.29	0	126.43	4311900000	54
O55017	Voltage-dependent N-type calcium channel subunit alpha-1B	Cacna1b	151410	161890	120780	115050	98888	97659	105750	94253	114140	142730	34	13.8	261.48	0	138.52	2046200000	50
P23818	Glutamate receptor 1	Gria1	396610	403050	317790	291520	270270	262770	213510	242370	270910	297760	34	40.8	101.57	0	166.23	13937000000	80
P50516	V-type proton ATPase catalytic subunit A	Atp6v1a	452430	502980	580020	552440	460910	479910	476520	457230	456520	503360	34	62.6	68.325	0	260.49	35386000000	112
P59281	Rho GTPase-activating protein 39	Arhgap39	140280	136760	99615	93073	81054	83420	76493	80574	93691	110900	34	38.6	125.2	0	153.05	3863500000	53
Q60597	2-oxoglutarate dehydrogenase, mitochondrial	Ogdh	152060	226210	261970	242370	232670	250960	273270	234140	213010	241870	34	36.4	116.45	0	199.13	11854000000	68
Q99KI0	Aconitate hydratase, mitochondrial	Aco2	157110	197450	402630	342540	291110	397630	371650	349380	202650	180530	34	53.8	85.462	0	288.01	29791000000	87
Q9D415	Disks large-associated protein 1	Dlgap1	270860	279830	197500	188110	156010	140810	135890	143170	190000	209150	34	41.7	110.37	0	245.95	11802000000	73
Q9Z0H8	CAP-Gly domain-containing linker protein 2	Clip2	238840	220610	193150	182820	161110	157780	170920	147810	191720	198850	34	37.6	115.91	0	130.59	3430200000	49
Q9Z2H5	Band 4.1-like protein 1	Epb41l1	310700	322010	247350	236300	205890	219720	207860	207790	227410	253120	34	43.9	98.314	0	171.3	10257000000	77
B1AZP2	Disks large-associated protein 4	Dlgap4	188380	180260	135000	132330	114290	106480	113770	100830	125670	149660	33	50.2	108.04	0	269.7	3429100000	57
P07901	Heat shock protein HSP 90-alpha	Hsp90aa1	185890	207820	359370	304160	246910	282170	269050	269790	208890	190240	33	46.9	84.787	0	162.33	8491100000	65
O08599	Syntaxin-binding protein 1	Stxbp1	252630	359340	637740	529940	490120	532950	573160	504160	337610	308960	32	52.2	67.568	0	181.97	33892000000	116
O55131	Septin-7	2020-09-07	315660	353560	324240	290240	277170	251320	310580	265980	319670	385040	32	61.5	50.549	0	323.31	37681000000	87
P11499	Heat shock protein HSP 90-beta	Hsp90ab1	93577	103100	173010	146720	119260	142400	129310	130310	95990	88358	32	47.8	83.28	0	152.9	3754600000	31
Q3UHK6	Teneurin-4	Tenm4	295910	308770	222060	206530	196020	195490	194020	181420	203690	236700	32	14.2	308.42	0	137.15	1552900000	40
Q6DFV3	Rho GTPase-activating protein 21	Arhgap21	108410	107700	82500	77746	67159	66044	65812	62123	82616	92828	32	21.9	215.74	0	152	1062700000	40
Q7TMB8	Cytoplasmic FMR1-interacting protein 1	Cyfip1	102140	103140	89246	84769	82687	76491	69352	76646	78453	88866	32	27.8	145.24	0	80.996	1167100000	25
Q8BH59	Calcium-binding mitochondrial carrier protein Aralar1	Slc25a12	167870	220390	304460	282430	230750	286130	313870	268710	183590	182610	32	50.8	74.569	0	173.79	14275000000	77
Q8CHG7	Rap guanine nucleotide exchange factor 2	Rapgef2	194410	198690	150350	144160	131910	125790	126110	123910	132900	142750	32	30.7	166.41	0	222.64	2842700000	41
Q99PL5	Ribosome-binding protein 1	Rrbp1	139800	127480	96426	92197	101410	94184	97621	84613	94119	113640	32	32.8	172.88	0	53.998	1106800000	36
Q9CS84	Neurexin-1	Nrxn1	65782	66395	61468	57472	50374	50425	47982	48229	52766	61493	32	26.7	166.17	0	124.46	4394300000	39
G3X9J0		Sipa1l3	177510	172390	120160	116840	98264	94820	82857	93321	121430	142790	31	25.2	195.06	0	164.37	2237800000	42
P17156	Heat shock-related 70 kDa protein 2	Hspa2	144230	145190	122010	117880	98350	99866	92857	101290	105670	122810	31	49.3	69.641	0	94.065	2636600000	40
P59764	Dedicator of cytokinesis protein 4	Dock4	206040	199290	136290	136140	121990	113710	107040	115800	140690	163510	31	16.8	226.55	0	96.6	3235000000	43
Q02248	Catenin beta-1	Ctnnb1	523710	475840	389890	349030	329240	320160	317380	296950	360730	424190	31	46.9	85.47	0	213.43	19840000000	122
Q4KMM3	Oxidation resistance protein 1	Oxr1	98912	93282	134630	123600	99093	102190	103280	108350	81930	83070	31	43.6	95.911	0	197.73	3160500000	44
Q61316	Heat shock 70 kDa protein 4	Hspa4	188570	208650	285210	251690	215590	228910	226050	225010	189090	201520	31	45.9	94.132	0	152.57	3728500000	52
Q6P5U7	NACHT and WD repeat domain-containing protein 2	Nwd2	136710	130470	97469	92162	76765	70944	73230	65282	88690	97095	31	20.1	197.41	0	116.09	3579500000	40
Q80TV8	CLIP-associating protein 1	Clasp1	96024	89478	60605	55831	61029	55643	60012	51571	61540	70248	31	24.5	169.23	0	94.614	1500200000	39
Q80YA9	Connector enhancer of kinase suppressor of ras 2	Cnksr2	279890	276830	208030	184840	159110	163400	155970	150610	189590	211270	31	35.6	117.39	0	164.07	6516600000	70
Q8BJ42	Disks large-associated protein 2	Dlgap2	174700	161600	131730	117570	99176	98484	109370	92178	118580	131700	31	32.7	119.07	0	149.68	5987400000	70
Q8C419	Probable G-protein coupled receptor 158	Gpr158	174520	164070	156230	143740	129840	130140	135600	118610	140130	156030	31	29.2	134.42	0	196.11	3666900000	60
B0V2N1	Receptor-type tyrosine-protein phosphatase S	Ptprs	226070	233230	222050	205650	171060	181730	166230	165050	179000	204910	30	22.8	211.9	0	255.05	3100300000	44
O35643	AP-1 complex subunit beta-1	Ap1b1	93150	103180	97074	93410	81477	79584	77752	78738	77756	81467	30	30.3	103.93	0	68.678	2089400000	22
P11798	Calcium/calmodulin-dependent protein kinase type II subunit alpha	Camk2a	935770	904290	651020	610970	494580	466390	481930	429100	616290	686230	30	56.9	54.114	0	323.31	163750000000	184
P62814	V-type proton ATPase subunit B, brain isoform	Atp6v1b2	362960	436410	461930	433100	411810	408360	393630	369850	390760	436750	30	66.9	56.55	0	323.31	22813000000	96
P68369;P05214	Tubulin alpha-1A chain;Tubulin alpha-3 chain	Tuba1a;Tuba3a	634910	728750	567770	509320	442270	452590	440230	432420	468060	510730	30	63.2	50.135	0	323.31	134350000000	170
Q61290	Voltage-dependent R-type calcium channel subunit alpha-1E	Cacna1e	131620	122280	92925	90608	76219	82468	85157	75204	88610	101100	30	15.8	257.23	0	199.15	2881600000	42
Q7TME0	Lipid phosphate phosphatase-related protein type 4	Lppr4	231410	229800	170600	166150	152150	145310	129510	137240	159950	183980	30	44.3	83.289	0	186.22	5216300000	67
Q810U3	Neurofascin	Nfasc	179450	221960	214500	191840	160040	160410	155000	157530	177950	212370	30	29.4	137.97	0	323.31	9645900000	78
Q9EQZ6	Rap guanine nucleotide exchange factor 4	Rapgef4	205030	179970	167840	152610	125270	119730	124560	118390	146530	170320	30	30.7	115.49	0	101.58	6105100000	53
Q9EQZ7	Regulating synaptic membrane exocytosis protein 2	Rims2	174750	181490	143250	141490	119710	118540	122460	111970	136560	158480	30	22.4	172.86	0	139.86	2115500000	39
Q9QYC0	Alpha-adducin	Add1	376590	375690	284270	268780	258260	245760	236730	245960	288590	318780	30	40.1	80.646	0	246.84	14354000000	79
Q9Z1G4	V-type proton ATPase 116 kDa subunit a isoform 1	Atp6v0a1	221430	254710	270170	251720	219360	216730	214830	207280	211960	238960	30	33	96.466	0	165.67	32816000000	104
O08553	Dihydropyrimidinase-related protein 2	Dpysl2	261520	329020	413420	362320	276190	304710	297530	316550	237440	302390	29	68.4	62.277	0	263.82	50515000000	116
P05064	Fructose-bisphosphate aldolase A	Aldoa	226280	260550	288050	264190	235950	245730	222340	243960	214450	236890	29	78	39.355	0	323.31	78652000000	88
P05213	Tubulin alpha-1B chain	Tuba1b	0	0	0	0	0	0	0	0	0	0	29	63	50.151	0	8.0916	0	0
P20029	78 kDa glucose-regulated protein	Hspa5	226950	246040	250900	214660	199450	225770	212630	201130	179020	193910	29	46.9	72.421	0	148.8	4862100000	42
P27546	Microtubule-associated protein 4	Map4	256430	234640	160890	150630	146610	131550	117980	128750	165680	197040	29	30.7	117.43	0	111.92	6119800000	61
P39447	Tight junction protein ZO-1	Tjp1	157400	135660	112070	107640	96559	94822	94563	85425	113160	137910	29	19.5	194.74	0	123.31	2874000000	53
P47708	Rabphilin-3A	Rph3a	202870	235690	194050	172680	171300	162320	167390	151570	149050	162250	29	45.1	75.488	0	222.32	9108000000	72
P68372	Tubulin beta-4B chain	Tubb4b	413950	574110	445210	398220	369040	360970	362860	345400	379580	420050	29	74.2	49.83	0	323.31	84439000000	170
Q05512	Serine/threonine-protein kinase MARK2	Mark2	95046	88826	70625	66794	59702	57414	62895	57302	64449	74033	29	37.4	86.305	0	141.06	2921300000	36
Q64332	Synapsin-2	Syn2	265230	289650	265370	253150	212670	195110	193590	202280	242770	277240	29	59.4	63.372	0	323.31	35840000000	101
Q64487	Receptor-type tyrosine-protein phosphatase delta	Ptprd	110530	104940	116340	105890	90481	93535	88406	83808	93834	111100	29	24.3	214.41	0	177.35	1144000000	44
Q811D0	Disks large homolog 1	Dlg1	92958	87638	81651	72881	64228	62288	72413	58361	76251	88983	29	34.3	100.12	0	123.32	8356700000	34
Q8CC35	Synaptopodin	Synpo	244540	255950	224330	199770	159770	167990	204390	157300	206770	242380	29	40	99.55	0	323.31	14896000000	70
Q91VD9	NADH-ubiquinone oxidoreductase 75 kDa subunit, mitochondrial	Ndufs1	205030	290580	311880	295310	277180	323230	340100	309320	221650	236310	29	49	79.776	0	308.12	13853000000	80
Q922S4	cGMP-dependent 3,5-cyclic phosphodiesterase	Pde2a	118280	128120	123190	116950	97692	104570	107400	91356	102560	113970	29	39.7	103.25	0	188.24	3913500000	40
O70318	Band 4.1-like protein 2	Epb41l2	154710	155940	185130	177590	145220	153000	147920	148980	152870	171820	28	30.5	109.94	0	210.01	2458700000	51
P68368	Tubulin alpha-4A chain	Tuba4a	80294	112320	87969	78608	64673	63190	65474	58943	71944	80780	28	62.7	49.924	0	63.776	20739000000	43
P68373	Tubulin alpha-1C chain	Tuba1c	5230.5	6185.8	4914.3	4817	3835.3	3664.2	3152.6	3268.7	3615.5	3737	28	58.8	49.909	0.00064641	2.3649	16496000	1
P70336	Rho-associated protein kinase 2	Rock2	171170	171920	149510	132480	122950	126960	121900	123940	127910	139070	28	22.8	160.58	0	65.519	1569900000	39
P70398	Probable ubiquitin carboxyl-terminal hydrolase FAF-X	Usp9x	123550	120700	94779	86774	80142	81910	76210	72560	84486	98419	28	12.7	290.71	0	123.18	1786000000	34
Q60875	Rho guanine nucleotide exchange factor 2	Arhgef2	127970	119950	95208	88417	82962	80867	79792	79143	90226	96648	28	33.2	111.97	0	107.89	3589900000	40
Q64331	Unconventional myosin-VI	Myo6	165350	129710	121260	118410	98345	97177	95091	96182	124930	144990	28	24	146.41	0	114.85	4325900000	45
Q68FF6	ARF GTPase-activating protein GIT1	Git1	179150	196900	150570	138270	122580	119110	124510	116100	140110	156180	28	46.1	85.299	0	177.37	7130600000	56
Q6NS60	F-box only protein 41	Fbxo41	169340	160700	119550	115230	101600	94841	104610	90434	112510	128840	28	39.2	94.33	0	291.6	4274400000	45
Q80UG5	Septin-9	2020-09-09	102200	111150	97499	87377	81812	78400	81759	78837	91952	109520	28	53.3	65.574	0	99.229	5680600000	43
Q80Y24	Prickle-like protein 2	Prickle2	207450	202700	151900	139050	125690	120500	119010	113100	140050	161830	28	42.5	95.78	0	227.89	3777800000	59
Q8VD37	SH3-containing GRB2-like protein 3-interacting protein 1	Sgip1	164460	166250	159400	153900	127450	130060	130600	131380	133150	151230	28	51.6	86.062	0	286.53	6069900000	70
Q99P72	Reticulon-4	Rtn4	154530	156510	131340	120660	108000	111900	112070	115150	106410	120140	28	39.8	126.61	0	196.05	4800300000	62
Q9ES28	Rho guanine nucleotide exchange factor 7	Arhgef7	109470	104840	90894	82071	72034	74173	73852	69192	72167	82300	28	37.2	97.055	0	100.22	2456700000	34
P28652	Calcium/calmodulin-dependent protein kinase type II subunit beta	Camk2b	233970	271760	176740	159670	154540	137410	140550	125580	172220	185530	27	49.8	60.46	0	251.53	48333000000	69
P83510	Traf2 and NCK-interacting protein kinase	Tnik	77817	71887	61190	56945	52641	49645	54063	46829	57300	66013	27	21.5	150.37	0	80.173	1692400000	25
Q01853	Transitional endoplasmic reticulum ATPase	Vcp	99185	120930	176660	153950	142920	155430	141970	150940	117710	120320	27	48.3	89.321	0	246.93	4278600000	48
Q3UHJ0	AP2-associated protein kinase 1	Aak1	128620	134630	152630	133920	121350	124610	115240	124540	115910	126100	27	40.5	103.35	0	285.05	5257900000	62
Q60634	Flotillin-2	Flot2	198540	213420	203080	204290	176840	165470	152570	139860	189470	222750	27	65.7	47.037	0	180.46	7966700000	50
Q6NZL0	Protein SOGA3	Soga3	181710	182520	160510	143510	131040	126430	123480	125390	130790	159100	27	28.7	103.48	0	79.491	2411200000	41
Q80U28	MAP kinase-activating death domain protein	Madd	123000	135540	106530	95935	85943	87377	83189	89938	83391	100470	27	20.7	175.18	0	127.47	1532600000	41
Q91V92	ATP-citrate synthase	Acly	79075	77719	76055	71048	68959	62752	63585	62903	64281	80238	27	30.3	119.73	0	77.141	1869000000	37
Q9JLM8	Serine/threonine-protein kinase DCLK1	Dclk1	266720	259810	168340	159230	153590	145430	148140	136120	147570	163970	27	44.6	84.152	0	248.81	7889400000	46
Q9Z2W9	Glutamate receptor 3	Gria3	190330	179770	151130	142460	127780	125730	128310	112290	138890	155160	27	29.2	100.53	0	126.59	5108400000	37
D3YVF0	A-kinase anchor protein 5	Akap5	160070	177630	161520	159280	124660	126980	132200	115860	155700	175910	26	60.1	79.396	0	323.31	4855600000	49
P05202	Aspartate aminotransferase, mitochondrial	Got2	195210	262080	502670	417240	376710	463840	449090	396090	256000	225120	26	59.1	47.411	0	155.44	22172000000	69
P10637	Microtubule-associated protein tau	Mapt	169350	182250	164440	156850	149260	146650	142110	143810	143780	171190	26	39.4	76.243	0	119.36	17201000000	78
P46096	Synaptotagmin-1	Syt1	294290	313080	448990	418570	316310	357340	343660	335230	288890	297460	26	56.3	47.417	0	198.37	26096000000	80
P97427	Dihydropyrimidinase-related protein 1	Crmp1	113860	130150	133160	119910	117980	122730	112210	122330	93861	93470	26	58.4	62.167	0	110.87	9756500000	45
P97434	Myosin phosphatase Rho-interacting protein	Mprip	101680	90848	68706	64906	54959	55507	55560	49098	69064	76865	26	31.5	116.41	0	127.79	1366800000	32
Q2PFD7	PH and SEC7 domain-containing protein 3	Psd3	156370	158030	150910	146290	140770	140640	150390	129000	145710	162430	26	24.5	114.72	0	89.387	6117900000	39
Q5SXY1	Cytospin-B	Specc1	130370	115600	94937	84227	79409	74475	77498	71927	93945	108780	26	28	118.1	0	94.347	1642200000	39
Q7TMM9	Tubulin beta-2A chain	Tubb2a	289420	341750	264210	242290	214390	226000	207670	223510	217620	245010	26	69.9	49.906	0	220.87	30183000000	90
Q80VC9	Calmodulin-regulated spectrin-associated protein 3	Camsap3	105450	86014	68931	64672	55999	54281	53604	51865	61612	71497	26	27.1	135.17	0	266.96	2147700000	42
Q812A2	SLIT-ROBO Rho GTPase-activating protein 3	Srgap3	153370	120760	116040	98552	98895	95525	85094	88811	105570	123640	26	26.3	124.42	0	127.17	3190800000	43
Q8K4G5	Actin-binding LIM protein 1	Ablim1	122390	114170	97040	89247	78704	74382	86437	67329	87983	91670	26	33.3	96.804	0	198.14	4476200000	40
Q91V14	Solute carrier family 12 member 5	Slc12a5	104750	113340	102880	90173	75649	84457	81588	82476	70172	78696	26	20.8	126.27	0	86.079	6546900000	39
Q9CWF2	Tubulin beta-2B chain	Tubb2b	0	0	0	0	0	0	0	0	0	0	26	69.9	49.953	0	4.1338	0	0
Q9Z2Q6	Septin-5	2020-09-05	275300	288660	269200	245550	228070	214630	261900	221100	254980	288540	26	70.7	42.747	0	121.82	26021000000	87
Q9Z2Y3	Homer protein homolog 1	Homer1	244330	259770	206080	183690	153650	158090	177740	152750	191300	243920	26	73	41.412	0	142.74	14916000000	65
O08917	Flotillin-1	Flot1	161300	181000	157960	153470	134960	127370	119530	111750	146120	168420	25	65.4	47.513	0	135.41	6599900000	59
P05063	Fructose-bisphosphate aldolase C	Aldoc	78696	85299	174400	154360	118440	144770	123760	146510	93891	89547	25	66.4	39.394	0	229.21	6922500000	42
P26443	Glutamate dehydrogenase 1, mitochondrial	Glud1	144940	191170	229930	218560	232860	238480	237730	230210	153390	149370	25	44.8	61.336	0	159.16	17178000000	64
P35486	Pyruvate dehydrogenase E1 component subunit alpha, somatic form, mitochondrial	Pdha1	188440	275150	290230	278470	250870	277370	295670	261410	242750	281650	25	69	43.231	0	136.01	23227000000	68
P48722	Heat shock 70 kDa protein 4L	Hspa4l	108040	122530	138440	122340	109050	115800	107610	109620	101820	104530	25	36	94.381	0	136.46	2132500000	32
P63260;P60710	Actin, cytoplasmic 2;Actin, cytoplasmic 2, N-terminally processed;Actin, cytoplasmic 1;Actin, cytoplasmic 1, N-terminally processed	Actg1;Actb	554540	626700	563990	523690	449110	443880	454680	447420	556380	651690	25	61.6	41.792	0	323.31	298130000000	213
P62259	14-3-3 protein epsilon	Ywhae	273570	303250	334630	305780	250050	262750	280640	257900	237410	231850	25	67.5	29.174	0	111.27	36583000000	83
P99024	Tubulin beta-5 chain	Tubb5	6779.6	6983	6564.6	5614.6	5368.7	5521.7	5210.1	5707.3	4750.6	6706.3	25	66.2	49.67	0	42.192	431780000	2
Q3UHB8	Coiled-coil domain-containing protein 177	Ccdc177	58889	63650	48686	48681	38905	37751	36093	37609	41666	52646	25	44.5	79.856	0	130.74	2291800000	40
Q3UHL1	CaM kinase-like vesicle-associated protein	Camkv	302130	333400	249580	239490	211180	223160	194330	211320	212900	227360	25	55.9	54.819	0	323.31	12766000000	94
Q60598	Src substrate cortactin	Cttn	245660	238220	180740	178210	159230	147460	137620	150780	191100	211050	25	40.8	61.249	0	60.767	8714200000	68
Q9D6F9	Tubulin beta-4A chain	Tubb4a	82235	98287	83781	68997	58567	60674	67520	62658	75714	88337	25	66.4	49.585	0	31.096	7838900000	24
Q9QYB8	Beta-adducin	Add2	237450	234110	177300	157990	163800	156170	152480	151370	179990	197100	25	41.1	80.641	0	210.71	6827900000	64
Q9WTS5	Teneurin-2;Ten-2, soluble form;Ten-2 intracellular domain	Tenm2	127900	120770	95711	87680	79115	82779	69628	75184	83731	93787	25	12.7	306.46	0	184.23	1142500000	30
Q9Z0R4	Intersectin-1	Itsn1	92384	94816	84241	80301	69690	73392	68514	69288	74824	88877	25	18	194.29	0	105.44	1192800000	33
F8VPU2	FERM, RhoGEF and pleckstrin domain-containing protein 1	Farp1	119790	108950	95459	87706	82200	84439	78370	74062	85958	97755	24	28.5	118.87	0	206.49	3222300000	49
O55106	Striatin	Strn	113740	97276	80913	76027	66726	67152	71562	66236	72554	86946	24	43.8	85.965	0	231	2745500000	40
P11881	Inositol 1,4,5-trisphosphate receptor type 1	Itpr1	40576	42601	32602	26462	29814	40078	31315	26626	30375	32672	24	10.2	313.16	0	80.554	1113500000	36
P68404	Protein kinase C beta type	Prkcb	109350	109830	95347	77601	78613	85596	86642	74122	76594	77285	24	41	76.75	0	122.54	4633100000	36
P97820	Mitogen-activated protein kinase kinase kinase kinase 4	Map4k4	17465	13264	9484	9518.9	8881.6	7754.7	7919.3	8283.4	9138.1	11926	24	20.9	140.6	0	66.435	287060000	15
Q3UVX5	Metabotropic glutamate receptor 5	Grm5	255680	284020	197400	185140	172120	158650	147200	147720	186650	197050	24	24.3	131.86	0	149.65	4478200000	54
Q69ZH9	Rho GTPase-activating protein 23	Arhgap23	80005	76748	59780	56199	51855	53338	52904	49689	58259	69007	24	22.3	161.83	0	110.34	1643900000	33
Q76MZ3	Serine/threonine-protein phosphatase 2A 65 kDa regulatory subunit A alpha isoform	Ppp2r1a	231110	255840	209850	190550	176990	168170	169300	165480	180730	190320	24	40.6	65.322	0	121.8	12291000000	63
Q80U23	Syntaphilin	Snph	185080	185100	120940	118380	114080	108500	106350	99870	119820	136090	24	60.8	53.752	0	185.14	4008700000	40
Q8BUV3	Gephyrin;Molybdopterin adenylyltransferase;Molybdopterin molybdenumtransferase	Gphn	172330	177010	129440	115020	101510	99020	101160	93491	113740	118130	24	39.5	83.281	0	106.78	6974800000	48
Q8CGY8	UDP-N-acetylglucosamine--peptide N-acetylglucosaminyltransferase 110 kDa subunit	Ogt	173080	170390	137820	124340	100220	104060	105710	97349	115330	134040	24	30	116.95	0	123.08	4132400000	42
Q8CI94	Glycogen phosphorylase, brain form	Pygb	134620	167300	247500	219920	166080	190820	166580	192840	134950	130430	24	33.1	96.729	0	84.507	3437000000	38
Q9JME5	AP-3 complex subunit beta-2	Ap3b2	143900	145790	138070	127380	115870	120330	115030	119220	118270	141650	24	27.1	119.19	0	149.29	2520900000	38
Q9R1V6	Disintegrin and metalloproteinase domain-containing protein 22	Adam22	118100	132110	123010	114860	106580	96828	109130	100340	118950	129860	24	38.4	99.714	0	122.88	4334300000	45
Q9WV18	Gamma-aminobutyric acid type B receptor subunit 1	Gabbr1	206610	208580	161590	152910	129990	124420	130060	114700	153680	162820	24	24.3	108.21	0	64.306	3973800000	40
Q9Z1B3	1-phosphatidylinositol 4,5-bisphosphate phosphodiesterase beta-1	Plcb1	157650	186470	199720	180020	179420	188880	216410	186130	170110	198320	24	21.9	138.39	0	130.66	2126100000	38
P15105	Glutamine synthetase	Glul	200020	244870	220700	205390	193070	192100	174400	184340	163780	162710	23	61.4	42.119	0	122.82	23937000000	72
P17182	Alpha-enolase	Eno1	148020	198100	432710	375700	286670	342530	345220	344900	200230	165490	23	59.4	47.14	0	162.43	16612000000	84
P20152	Vimentin	Vim	170320	158440	104100	98508	106110	96966	85319	88638	124000	134570	23	46.1	53.687	0	69.279	2309000000	27
P47857	ATP-dependent 6-phosphofructokinase, muscle type	Pfkm	126470	142240	157590	134910	116920	131180	125870	125400	105500	112100	23	36.9	85.268	0	143.77	5122800000	55
P63038	60 kDa heat shock protein, mitochondrial	Hspd1	123660	167440	326100	275210	220870	291520	285640	257500	162880	144540	23	46.9	60.955	0	264.15	6485300000	45
P84091	AP-2 complex subunit mu	Ap2m1	238510	275630	263370	237730	215980	213820	204660	207170	212500	231700	23	53.1	49.654	0	124.96	19718000000	64
Q5RJI5	Serine/threonine-protein kinase BRSK1	Brsk1	71327	76647	61138	54074	49903	54679	54343	49158	55970	66098	23	38.6	85.154	0	115.16	2602000000	45
Q6P9K9	Neurexin-3	Nrxn3	72620	75629	80822	74800	65743	66319	61066	57823	64026	66351	23	18.7	173.43	0	111.85	1203100000	20
Q6Q477	Calcium-transporting ATPase	Atp2b4	110680	114530	126820	108930	103370	115190	119270	92625	85962	85270	23	20.5	133.07	0	42.476	1390900000	15
Q80U40	RIMS-binding protein 2	Rimbp2	197080	204590	170970	158900	134180	128210	131170	119400	152090	161770	23	29.9	118.34	0	152.28	2511200000	41
Q8BZ98	Dynamin-3	Dnm3	60212	65626	58299	54803	57982	53146	56794	54584	55805	58966	23	28.5	97.189	0	55.987	2338900000	24
Q8CH77	Neuron navigator 1	Nav1	76223	60009	43956	43810	37398	41490	40354	34202	42367	50961	23	18.2	202.37	0	108.09	972650000	32
Q99JY9	Actin-related protein 3	Actr3	363130	396850	329910	309420	267880	266290	245660	260750	290340	314990	23	59.1	47.357	0	175.41	14369000000	71
Q9CZW5	Mitochondrial import receptor subunit TOM70	Tomm70a	143260	216420	217860	194720	243860	237580	260020	211760	166120	173510	23	44.7	67.589	0	129.7	9559800000	51
Q9ERD7	Tubulin beta-3 chain	Tubb3	72774	95231	87999	75989	65102	70657	70269	67297	66890	71793	23	62.4	50.418	0	124.78	8858000000	38
Q9Z1G3	V-type proton ATPase subunit C 1	Atp6v1c1	131090	156960	177690	165040	150620	151440	145160	141650	138950	147620	23	53.4	43.887	0	72.53	9296000000	40
B9EJA2	Cortactin-binding protein 2	Cttnbp2	104670	90943	65452	64779	55249	53520	51509	54918	65350	77882	22	14.9	178.77	0	106.86	3252000000	33
Q03141	MAP/microtubule affinity-regulating kinase 3	Mark3	60751	55429	45738	41813	39147	36026	37281	34623	44649	52890	22	30.3	84.389	0	43.125	1299500000	22
Q3UHC7	Disabled homolog 2-interacting protein	Dab2ip	57855	55173	42590	36852	35507	30272	38389	30839	43379	43523	22	23.5	131.72	0	48.444	1041200000	19
Q5DTL9	Sodium-driven chloride bicarbonate exchanger	Slc4a10	153610	134020	137090	121480	119500	116470	120220	109770	111320	124630	22	22.1	125.82	0	54.732	3145900000	38
Q60932	Voltage-dependent anion-selective channel protein 1	Vdac1	127400	208990	192410	182310	204590	223320	221220	187200	153530	173730	22	71.6	32.351	0	323.31	52034000000	86
Q61644	Protein kinase C and casein kinase substrate in neurons protein 1	Pacsin1	92422	137780	207660	184700	159840	180820	172180	162720	113530	108070	22	58	50.575	0	125.61	6739200000	38
Q62188	Dihydropyrimidinase-related protein 3	Dpysl3	110250	114440	111070	100740	127210	133020	117400	138080	81478	78963	22	50.2	61.936	0	136.87	5231500000	34
Q68FD9	UPF0606 protein KIAA1549	Kiaa1549	62454	60350	50959	46951	38380	40985	40890	38982	44249	54337	22	13.1	209.22	0	98.344	2071200000	39
Q6PAJ1	Breakpoint cluster region protein	Bcr	108410	109930	76798	77397	61611	62700	61936	53425	68833	78862	22	24.7	143.07	0	160.31	1394500000	41
Q6PHZ2	Calcium/calmodulin-dependent protein kinase type II subunit delta	Camk2d	290840	260640	214850	198830	175650	176530	211800	152620	206620	249100	22	52.1	56.369	0	53.372	8701600000	53
Q7TQF7	Amphiphysin	Amph	136100	143840	202000	183400	147880	165800	158480	167910	139920	144540	22	35.1	75.012	0	114.11	6280800000	47
Q8BIK4	Dedicator of cytokinesis protein 9	Dock9	123150	124240	91487	85089	81478	77846	77994	77096	94299	112340	22	11.4	235.31	0	88.729	1061000000	27
Q8BMS1	Trifunctional enzyme subunit alpha, mitochondrial;Long-chain enoyl-CoA hydratase;Long chain 3-hydroxyacyl-CoA dehydrogenase	Hadha	141020	159510	143440	140490	149390	157250	143330	142340	133500	146560	22	36.3	82.669	0	157.8	6900600000	45
Q8C8N2	Protein SCAI	Scai	114450	108010	87742	87796	67085	60154	60181	61916	75915	84737	22	39.4	70.274	0	94.305	7496300000	45
Q8JZQ2	AFG3-like protein 2	Afg3l2	109010	139200	138770	127160	114890	131960	144620	122560	109850	115590	22	30.4	89.518	0	110.31	1478000000	24
Q8K0U4	Heat shock 70 kDa protein 12A	Hspa12a	166330	193580	174380	156120	146220	138780	133680	136850	149650	161820	22	37.3	74.87	0	155.45	6251000000	52
Q8K212	Phosphofurin acidic cluster sorting protein 1	Pacs1	144380	153820	125530	128450	120090	115940	116190	104380	121500	129390	22	30.3	104.83	0	162.1	3290900000	55
Q9ESN9	C-Jun-amino-terminal kinase-interacting protein 3	Mapk8ip3	130250	117210	97962	93179	78079	76857	78582	75740	87062	102460	22	22.4	147.56	0	67.223	1481800000	26
Q9Z0E0	Neurochondrin	Ncdn	152000	162930	124030	114410	101880	105400	96966	102300	99564	111570	22	32.8	78.894	0	98.542	7967200000	50
Q9Z218	Dipeptidyl aminopeptidase-like protein 6	Dpp6	116600	128960	184370	165340	186390	188050	135230	160280	130170	138320	22	31.5	91.259	0	96.12	4527600000	40
O08532	Voltage-dependent calcium channel subunit alpha-2/delta-1;Voltage-dependent calcium channel subunit alpha-2-1;Voltage-dependent calcium channel subunit delta-1	Cacna2d1	99912	116940	143820	134560	114780	122090	108490	102930	105700	119740	21	21.1	124.63	0	86.962	1761800000	29
O08539	Myc box-dependent-interacting protein 1	Bin1	92820	121900	132120	111770	109270	106210	111840	109930	104100	106310	21	37.2	64.469	0	133.17	4002400000	35
O35382	Exocyst complex component 4	Exoc4	85610	80216	62964	60392	59680	52051	54743	58541	67736	84824	21	24.4	110.54	0	104.37	1866900000	34
O70589	Peripheral plasma membrane protein CASK	Cask	113070	116470	96684	91105	82966	78787	79475	71871	87341	92298	21	28.7	105.11	0	73.2	2996700000	29
P28740	Kinesin-like protein KIF2A	Kif2a	232190	233310	177090	165700	151580	137770	137740	135250	161290	194340	21	34.5	79.755	0	129.98	5113400000	49
P56480	ATP synthase subunit beta, mitochondrial	Atp5b	141960	209510	276020	259430	224660	289440	305970	264960	176610	182540	21	55.6	56.3	0	212.44	57526000000	121
P58252	Elongation factor 2	Eef2	113620	127950	98548	86846	81216	82577	79252	81354	81136	78277	21	27.2	95.313	0	61.976	2825300000	29
Q02357	Ankyrin-1	Ank1	31909	29066	26661	22625	23602	25279	22713	21103	24778	28973	21	12.8	204.22	0	80.672	493670000	17
Q04690	Neurofibromin	Nf1	66106	66403	56092	52125	45174	45102	47864	46109	54340	63634	21	8.1	319.59	0	56.713	1159900000	25
Q2M3X8	Phosphatase and actin regulator 1	Phactr1	166890	159000	129400	117430	108420	112800	129070	100780	119100	134510	21	42.1	66.285	0	74.201	3334100000	30
Q61137	Astrotactin-1	Astn1	91469	84362	80484	71278	68103	66956	65085	60910	72225	77329	21	19.4	144.88	0	72.022	1474800000	35
Q61699	Heat shock protein 105 kDa	Hsph1	66975	66397	68076	58898	52216	56776	52678	50859	46215	49904	21	34.5	96.406	0	125.65	2596900000	26
Q62420	Endophilin-A1	Sh3gl2	123750	159330	320390	283450	213950	264790	244040	257630	155150	135790	21	50.9	39.955	0	107.44	8825000000	56
Q80T41	Gamma-aminobutyric acid type B receptor subunit 2	Gabbr2	127510	130300	105220	98431	83976	80840	80389	77791	97770	114480	21	24.5	105.67	0	140.77	4866600000	32
Q80TS3	Latrophilin-3	Lphn3	99675	92066	79797	70834	67110	68576	65618	62454	69889	81130	21	17.2	171.08	0	85.168	1209700000	32
Q8BFR5	Elongation factor Tu, mitochondrial	Tufm	88780	115390	162750	144380	131520	168530	171330	150410	106220	111820	21	49.8	49.508	0	85.683	4968900000	43
Q8BIZ1	Ankyrin repeat and sterile alpha motif domain-containing protein 1B	Anks1b	262000	291770	216690	204730	164660	136630	151350	131010	189080	189110	21	16.9	139.05	0	97.056	9398600000	58
Q8C1B7	Septin-11	2020-09-11	43807	54755	44239	40477	44135	38112	45793	37729	44988	48249	21	52.2	49.694	0	97.833	3200800000	25
Q8CIQ7	Dedicator of cytokinesis protein 3	Dock3	76093	70416	51697	45887	42846	40201	43779	37203	53033	61608	21	11.1	232.91	0	39.212	998060000	23
Q923T9	Calcium/calmodulin-dependent protein kinase type II subunit gamma	Camk2g	180400	160460	133810	121570	101780	92121	118680	91655	121270	143800	21	43.5	59.606	0	55.668	8635100000	27
Q9DBR7	Protein phosphatase 1 regulatory subunit 12A	Ppp1r12a	126600	107950	83625	75741	72896	73154	67876	63146	81663	97178	21	20.3	114.99	0	87.174	1553300000	36
Q9R1T4	Septin-6	2020-09-06	296740	359970	335220	303300	299350	270850	324630	275330	323230	362360	21	54.1	49.619	0	233.27	20998000000	76
A2AN08	E3 ubiquitin-protein ligase UBR4	Ubr4	50321	49826	38236	34940	30170	30810	28884	31075	36356	42939	20	5.5	572.28	0	77.421	682080000	29
O08638	Myosin-11	Myh11	7208.1	6887.1	6001.4	5521.2	5253.5	5947.6	6071.4	4577.3	5189.6	5819.8	20	8.5	227.03	0.0067528	1.4486	566900000	2
O35129	Prohibitin-2	Phb2	155970	177980	166380	162000	147910	160740	158040	145090	138210	156380	20	62.5	33.296	0	90.456	17667000000	51
O70161	Phosphatidylinositol 4-phosphate 5-kinase type-1 gamma	Pip5k1c	185470	193810	172820	157570	140610	144660	140040	134980	144580	157120	20	35.1	72.407	0	181.32	4131500000	44
P08249	Malate dehydrogenase, mitochondrial	Mdh2	192160	337960	566100	486860	461680	588170	537670	483710	292970	248300	20	62.4	35.611	0	165.24	47966000000	111
P09411	Phosphoglycerate kinase 1	Pgk1	57752	75016	171240	139550	121970	137610	136380	137000	75220	63317	20	53.7	44.55	0	98.668	5309700000	35
P16054	Protein kinase C epsilon type	Prkce	80295	95927	76275	66555	64850	68070	62332	64385	61929	66391	20	28.4	83.56	0	113.17	1192400000	24
P26231	Catenin alpha-1	Ctnna1	60587	50162	42668	38083	36632	37609	35383	33269	42120	46316	20	24.4	100.11	0	25.968	512080000	14
P28661	Septin-4	2020-09-04	92461	108300	89822	83799	83895	75933	85186	76787	100430	119880	20	49.4	54.935	0	129.05	2480600000	39
P60879	Synaptosomal-associated protein 25	Snap25	67032	72190	96771	79819	77354	81280	85760	77558	76217	81724	20	73.8	23.315	0	163.8	8773800000	47
Q60625	Intercellular adhesion molecule 5	Icam5	73822	91004	72062	70156	59145	60421	52011	56117	59531	61177	20	26.2	96.944	0	110.84	4099700000	26
Q68EF6	Brain-enriched guanylate kinase-associated protein	Begain	150090	151460	113790	109070	90618	85206	89350	84348	103750	124510	20	41.5	65.308	0	134.39	3784400000	36
Q7TT50	Serine/threonine-protein kinase MRCK beta	Cdc42bpb	86895	90392	69507	66701	62901	62362	69687	59488	69123	82580	20	14.6	194.75	0	49.515	1098200000	25
Q80SW1	Putative adenosylhomocysteinase 2	Ahcyl1	152600	176590	205620	178090	171480	169990	143420	140850	121410	118820	20	36.4	58.951	0	61.217	4670800000	32
Q80TR1	Latrophilin-1	Lphn1	86936	80343	64904	63621	50952	54618	52678	50500	55556	66666	20	18.7	161.68	0	176.35	976440000	45
Q80YN3	Breast carcinoma-amplified sequence 1 homolog	Bcas1	152250	146980	97132	86858	122310	98949	137580	128570	185930	301310	20	35.9	67.377	0	163.64	5260300000	41
Q8K0T0	Reticulon-1	Rtn1	75699	77107	79687	67647	59468	65214	63681	62201	54624	60797	20	35.8	83.571	0	121.71	4897500000	45
Q8K2B3	Succinate dehydrogenase [ubiquinone] flavoprotein subunit, mitochondrial	Sdha	62011	83434	144050	123420	119140	160740	158090	132070	77708	69931	20	35.4	72.585	0	171.58	6036800000	49
Q8R0Y6	Cytosolic 10-formyltetrahydrofolate dehydrogenase	Aldh1l1	57915	66943	78640	73506	62602	70622	61422	66620	54013	51815	20	28.8	98.708	0	96.041	1366300000	25
Q8VHJ5	Serine/threonine-protein kinase MARK1	Mark1	24201	20235	18629	16413	14681	13937	18046	14692	16885	20841	20	31.3	88.334	0	69.185	572960000	17
Q9EQH3	Vacuolar protein sorting-associated protein 35	Vps35	47716	58600	67768	60711	52669	55550	54576	53603	42913	44627	20	26.5	91.712	0	54.993	1593100000	24
Q9JIA1	Leucine-rich glioma-inactivated protein 1	Lgi1	192170	213740	206670	193190	165320	161220	164280	154700	180920	192400	20	34.3	63.643	0	62.067	7428500000	38
Q9QVP9	Protein-tyrosine kinase 2-beta	Ptk2b	154810	162670	115260	110420	95748	93843	88771	102280	104680	116330	20	25.1	115.79	0	71.643	1769500000	26
Q9QXL2	Kinesin-like protein KIF21A	Kif21a	67135	64438	58723	55522	47893	48410	43206	46362	44572	50764	20	16.2	186.53	0	135.92	1210200000	23
Q9WVQ1	Membrane-associated guanylate kinase, WW and PDZ domain-containing protein 2	Magi2	95670	91213	78973	66595	64368	66095	63059	60984	71299	79930	20	24	140.92	0	61.832	1022800000	27
Q9Z0U1	Tight junction protein ZO-2	Tjp2	59831	61369	45228	45370	41697	40044	40152	39227	49233	63046	20	21.3	131.28	0	104.09	1144900000	27
Q9Z1S5	Neuronal-specific septin-3	2020-09-03	215390	237550	206440	197940	179200	165300	188440	167430	197270	209370	20	57.7	40.037	0	177.28	13968000000	56
Q9Z268	RasGAP-activating-like protein 1	Rasal1	71135	86381	59054	55162	49691	46548	44244	46406	46688	47819	20	28.2	89.394	0	99.772	1542900000	30
D3Z7P3	Glutaminase kidney isoform, mitochondrial	Gls	56952	76115	133260	108450	99186	134220	131070	116680	68855	65647	19	35.5	73.963	0	128.03	2532800000	32
O54774	AP-3 complex subunit delta-1	Ap3d1	79366	85838	76687	72603	71544	70969	61729	64539	63108	67234	19	17	135.08	0	106.1	1977400000	30
P11627	Neural cell adhesion molecule L1	L1cam	75906	63446	63766	61569	52715	51799	51439	49599	54243	59593	19	16.5	140.97	0	105.32	2600800000	27
P27671	Ras-specific guanine nucleotide-releasing factor 1	Rasgrf1	100450	94265	77219	62612	60379	60416	57726	58102	72199	80080	19	19.7	144.1	0	84.707	1171900000	22
P30275	Creatine kinase U-type, mitochondrial	Ckmt1	137960	233410	172970	153870	163770	165780	174050	157740	159280	169500	19	50	47.003	0	274.56	24679000000	73
P30999	Catenin delta-1	Ctnnd1	65610	59094	49229	48381	40703	40260	44433	39808	46471	55353	19	23.6	104.92	0	69.963	1136900000	22
P35564	Calnexin	Canx	64731	84930	142880	124820	161530	174170	139820	144320	87552	79827	19	32.8	67.277	0	62.053	2207400000	30
P56399	Ubiquitin carboxyl-terminal hydrolase 5	Usp5	114740	119310	112560	101510	81240	93607	92010	86445	88732	94565	19	26.8	95.832	0	84.788	2715100000	35
P63328	Serine/threonine-protein phosphatase 2B catalytic subunit alpha isoform	Ppp3ca	158870	181400	214700	196630	164810	183170	181230	180290	152600	150130	19	49.7	58.643	0	126.12	10849000000	50
Q02053	Ubiquitin-like modifier-activating enzyme 1	Uba1	74814	83797	106690	97214	73003	86154	81652	86610	71730	75514	19	23.9	117.81	0	122.53	3502700000	34
Q0VGY8	Protein TANC1	Tanc1	52734	48398	43894	38015	35102	32197	29838	37082	38497	46848	19	16.8	200.8	0	86.924	731470000	31
Q6ZQ38	Cullin-associated NEDD8-dissociated protein 1	Cand1	85691	95742	114260	104110	86583	93905	90930	94042	78880	80582	19	16.5	136.33	0	53.848	1721200000	26
Q8BH44	Coronin-2B	Coro2b	116820	117210	103060	94214	78722	79526	85030	80151	93637	111510	19	46	54.936	0	81.203	6628700000	40
Q8BHL5	Engulfment and cell motility protein 2	Elmo2	193470	192040	133100	123390	113100	105390	98315	105640	135410	157590	19	32.7	83.886	0	138.13	2129200000	42
Q8BL65	Actin-binding LIM protein 2	Ablim2	166450	160560	113760	105940	102190	94960	101940	84982	112250	120920	19	34.3	68.106	0	119.18	4245300000	31
Q8BMF4	Dihydrolipoyllysine-residue acetyltransferase component of pyruvate dehydrogenase complex, mitochondrial	Dlat	133890	197800	234720	224910	197080	219280	230420	205310	193710	217690	19	37.1	67.941	0	123.41	14937000000	82
Q8CGF6	WD repeat-containing protein 47	Wdr47	63835	62884	48559	48282	40502	37657	41096	36800	42557	48658	19	29.9	102.31	0	100.05	1990800000	21
Q8CJ19	Protein-methionine sulfoxide oxidase MICAL3	Mical3	96839	92527	81011	77008	71513	72138	74316	67084	72826	80503	19	12.1	223.72	0	78.154	641190000	21
Q8K1M6	Dynamin-1-like protein	Dnm1l	110510	115410	112700	106960	84528	96245	87315	96741	87060	94408	19	31.9	82.657	0	151.62	2924700000	39
Q91WD5	NADH dehydrogenase [ubiquinone] iron-sulfur protein 2, mitochondrial	Ndufs2	94558	131810	132860	121850	112720	133740	135510	119460	103710	114510	19	51	52.625	0	85.532	6950200000	46
Q922J3	CAP-Gly domain-containing linker protein 1	Clip1	87597	85633	64523	63079	57181	53675	51503	50893	63660	68663	19	17.3	155.81	0	64.922	680360000	23
Q925I1	ATPase family AAA domain-containing protein 3	Atad3	76946	80083	68430	62473	62160	60638	62765	60285	65152	77491	19	38.2	66.741	0	95.699	4161200000	38
Q9ES97	Reticulon-3	Rtn3	106380	109220	88386	76892	69116	65860	68922	71375	68553	77180	19	27.9	103.88	0	74.597	2785400000	31
Q9WV69	Dematin	Dmtn	64634	68300	52935	44995	41368	43843	49697	39814	49132	57704	19	53.8	45.468	0	82.394	3060100000	31
Q9Z2I9	Succinyl-CoA ligase [ADP-forming] subunit beta, mitochondrial	Sucla2	108840	146470	267690	230030	185110	245910	244120	216510	138030	125990	19	45.8	50.113	0	124.76	5701100000	47
A2AHC3	Calmodulin-regulated spectrin-associated protein 1	Camsap1	129480	112300	87095	80818	71177	68798	71448	62067	77847	86555	18	15.3	175.89	0	70.639	789280000	25
O08749	Dihydrolipoyl dehydrogenase, mitochondrial	Dld	136080	224400	266590	249280	226340	260980	277790	248380	209980	231870	18	41.3	54.272	0	157.33	17519000000	73
O88342	WD repeat-containing protein 1	Wdr1	48551	58505	79415	72223	61953	65501	61229	65782	51227	57846	18	36.8	66.406	0	68.998	2251700000	25
O88343	Electrogenic sodium bicarbonate cotransporter 1	Slc4a4	76770	76159	96067	90028	89693	94616	66370	72189	70908	78238	18	20.5	121.48	0	117.91	4683400000	29
O89053	Coronin-1A	Coro1a	117810	134180	135390	121460	118380	109250	104160	108500	115810	123680	18	40.6	50.989	0	91.05	7395200000	40
P06837	Neuromodulin	Gap43	285920	292480	317530	310300	257710	282800	310480	253540	271670	324400	18	80.6	23.632	0	184.18	12624000000	71
P14094	Sodium/potassium-transporting ATPase subunit beta-1	Atp1b1	144880	174300	286360	240020	188720	228440	211500	229830	144920	136450	18	42.4	35.194	0	91.376	24877000000	54
P16858	Glyceraldehyde-3-phosphate dehydrogenase	Gapdh	148110	208660	266380	229680	186140	213060	212290	234730	159420	150860	18	59.8	35.81	0	195.48	46791000000	80
P18872	Guanine nucleotide-binding protein G(o) subunit alpha	Gnao1	202360	231600	278910	262270	204850	230260	221280	220800	197200	212320	18	47.2	40.084	0	124.54	23180000000	55
P26039	Talin-1	Tln1	57331	55631	49387	46440	40706	40046	43313	44695	41473	49339	18	7.8	269.82	0	81.264	346920000	13
P48962	ADP/ATP translocase 1	Slc25a4	397430	451550	441690	424990	365030	418880	463680	371650	364640	371560	18	49.7	32.904	0	72.215	112410000000	140
P50396	Rab GDP dissociation inhibitor alpha	Gdi1	58122	73098	139750	118390	102820	116960	118920	111970	73877	58805	18	43.2	50.521	0	83.928	2912300000	25
P55066	Neurocan core protein	Ncan	53370	67776	46403	46925	34268	32638	31726	32708	43561	47939	18	14.8	137.2	0	66.672	5364900000	27
P58404	Striatin-4	Strn4	79669	79012	51558	50031	47439	43217	39834	40327	50908	59820	18	33.8	81.644	0	199.6	2041500000	29
P61264	Syntaxin-1B	Stx1b	111550	127820	247010	209490	172610	210020	195180	193240	127470	126760	18	56.9	33.244	0	114.84	7902000000	46
P61922	4-aminobutyrate aminotransferase, mitochondrial	Abat	72494	84191	116340	106930	97436	115700	110120	94355	74622	77103	18	44.6	56.451	0	105.5	3520500000	28
P97807	Fumarate hydratase, mitochondrial	Fh	70245	85910	152820	139920	115950	146500	133320	130190	85071	78346	18	40.8	54.356	0	65.741	5692300000	35
P98203	Armadillo repeat protein deleted in velo-cardio-facial syndrome homolog	Arvcf	50309	48014	37718	35541	31045	31195	32247	29149	34622	38213	18	23.7	105.06	0	137.01	1035400000	28
Q03173	Protein enabled homolog	Enah	135410	136440	99969	99445	80679	78585	76612	75685	90463	106420	18	28.9	85.843	0	159.87	2643000000	29
Q14BI2	Metabotropic glutamate receptor 2	Grm2	100900	95428	92208	84246	73350	72876	78057	71296	83653	100100	18	20.5	95.886	0	67.277	2003100000	29
Q5F2E8	Serine/threonine-protein kinase TAO1	Taok1	77350	84539	65067	66255	63739	57095	60850	55873	74514	82868	18	21.3	116.05	0	49.993	967250000	24
Q5SYD0	Unconventional myosin-Id	Myo1d	64236	75183	58201	60701	58025	52467	57176	54551	81400	110660	18	19.4	116.08	0	51.579	1189300000	19
Q641P0	Actin-related protein 3B	Actr3b	117770	122160	102240	94928	84053	82223	81314	83732	95203	102110	18	47.6	47.579	0	111.34	3661700000	26
Q78PY7	Staphylococcal nuclease domain-containing protein 1	Snd1	112860	118110	87903	84993	78928	79188	78498	74932	80965	89493	18	23.2	102.09	0	84.513	1257400000	28
Q7TPD3	Roundabout homolog 2	Robo2	35109	34391	29966	28934	24903	27022	25174	26279	26674	28720	18	18.9	161.19	0	58.854	408670000	19
Q7TQG1	Pleckstrin homology domain-containing family A member 6	Plekha6	87975	71658	65775	60400	52226	52404	56260	46077	60900	72458	18	18.8	131.43	0	64.683	853800000	23
Q80TQ2	Ubiquitin carboxyl-terminal hydrolase CYLD	Cyld	119940	126310	90236	88805	69785	70143	80219	64318	82315	97340	18	25.1	106.58	0	56.26	1409200000	21
Q80U35	Rho guanine nucleotide exchange factor 17	Arhgef17	49639	45727	34367	32771	28658	27678	24013	27188	32281	38090	18	12.8	221.67	0	86.265	599570000	22
Q80ZF8	Brain-specific angiogenesis inhibitor 3	Bai3	115940	117760	87530	77675	71404	70250	76945	70334	82652	101200	18	15.5	171.31	0	134.15	1613000000	29
Q8BGH2	Sorting and assembly machinery component 50 homolog	Samm50	184340	218840	156530	143140	149590	149530	157780	135720	135080	153220	18	46.9	51.863	0	165.73	7250400000	49
Q8BVE3	V-type proton ATPase subunit H	Atp6v1h	141950	170060	219740	200990	166750	175600	177110	168150	157300	166970	18	42.9	55.854	0	163.07	6642600000	54
Q8CGM1	Brain-specific angiogenesis inhibitor 2	Bai2	40586	37373	30977	29823	24842	22647	23817	24832	28020	34794	18	14.2	169.86	0	88.384	1617000000	24
Q8CIP4	MAP/microtubule affinity-regulating kinase 4	Mark4	79233	83286	57463	54940	47021	45732	44407	43547	54375	62225	18	28.2	82.643	0	54.651	1092100000	18
Q8QZT1	Acetyl-CoA acetyltransferase, mitochondrial	Acat1	166510	207900	177840	169940	189310	195140	177820	173650	154760	169300	18	47.2	44.816	0	157.97	15039000000	60
Q8R071	Inositol-trisphosphate 3-kinase A	Itpka	171830	163570	128520	121690	109460	106930	97838	105580	129050	151610	18	42.7	50.934	0	271.82	4989100000	46
Q8R0S4	Voltage-dependent L-type calcium channel subunit beta-4	Cacnb4	139030	134030	108690	103920	86607	87534	93837	80794	100450	113860	18	41.6	57.949	0	89.021	3706100000	35
Q99LC3	NADH dehydrogenase [ubiquinone] 1 alpha subcomplex subunit 10, mitochondrial	Ndufa10	106570	186840	200870	183630	176280	207710	225380	180370	132250	129760	18	51.8	40.603	0	77.07	3744000000	36
Q9CZU6	Citrate synthase, mitochondrial	Cs	222730	317430	343970	325800	294690	345700	320990	302490	236160	264300	18	36.6	51.736	0	98.781	29610000000	78
Q9JJZ2	Tubulin alpha-8 chain	Tuba8	0	0	0	0	0	0	0	0	0	0	18	40.1	50.051	0	9.3571	0	0
Q9QYB5	Gamma-adducin	Add3	155930	171980	121590	121420	113870	108030	103700	103710	124900	139480	18	29.3	78.776	0	97.718	2514100000	36
Q9WV34	MAGUK p55 subfamily member 2	Mpp2	136140	140010	130040	116640	104470	109720	109740	99961	108550	126050	18	36.6	61.554	0	60.596	2281500000	24
Q9Z0P4	Paralemmin-1	Palm	183900	192220	204170	192600	162060	153780	152360	146030	177610	197940	18	53.5	41.614	0	102.72	3731300000	41
Q9Z2I0	LETM1 and EF-hand domain-containing protein 1, mitochondrial	Letm1	122640	143380	169140	152190	136900	159540	163840	147840	127840	137490	18	27.9	82.988	0	93.344	3825900000	30
E9Q8I9	Protein furry homolog	Fry	65955	63974	43676	40905	36796	37766	36809	34878	41596	48724	17	8.3	339.09	0	59.484	1274700000	25
O35526	Syntaxin-1A	Stx1a	40271	47000	79269	68393	55921	65809	79416	63419	41450	40431	17	48.3	33.054	0	97.857	3984300000	28
O70443	Guanine nucleotide-binding protein G(z) subunit alpha	Gnaz	177480	184080	185650	173540	145300	142580	139070	128950	165150	187720	17	49.9	40.849	0	97.038	7467900000	48
P05201	Aspartate aminotransferase, cytoplasmic	Got1	78140	93644	183700	158940	125230	143120	145970	144340	96426	87125	17	43.3	46.247	0	56.477	4338400000	30
P10126	Elongation factor 1-alpha 1	Eef1a1	273860	281890	235320	214370	218090	216460	216920	208700	223050	253280	17	36.4	50.113	0	40.768	32029000000	81
P17879	Heat shock 70 kDa protein 1B	Hspa1b	2059.2	2198.8	2649.4	2021.5	1762.2	1971	1581.5	2305	2080.8	3188.4	17	35	70.175	0	6.2262	30307000	3
P23242	Gap junction alpha-1 protein	Gja1	128340	126320	112610	111320	98470	90666	87737	84583	99893	108620	17	47.9	43.004	0	155.29	8058200000	23
P33173	Kinesin-like protein KIF1A	Kif1a	67128	72377	62110	58037	51839	55319	51792	51162	49093	52545	17	12	191.72	0	73.739	995210000	20
P33175	Kinesin heavy chain isoform 5A	Kif5a	25604	23619	17821	17351	15869	13846	13640	13617	15630	16139	17	18.9	117.02	0	33.996	247580000	8
P39054	Dynamin-2	Dnm2	16861	19682	19158	17346	17367	17047	17269	18480	16435	16238	17	18	98.144	0	12.148	3409500000	13
P47754	F-actin-capping protein subunit alpha-2	Capza2	32850	35760	26706	27562	21977	24288	22274	22038	25732	27449	17	75.2	32.967	0	235.65	7422100000	31
P47757	F-actin-capping protein subunit beta	Capzb	223990	233980	192090	179700	154380	151880	148600	151290	179080	204330	17	56.3	31.345	0	77.751	9750400000	50
P50518	V-type proton ATPase subunit E 1	Atp6v1e1	181300	210390	247110	231160	195260	205350	202200	196760	190560	215940	17	61.1	26.157	0	127.49	12900000000	53
P51881	ADP/ATP translocase 2;ADP/ATP translocase 2, N-terminally processed	Slc25a5	147870	191850	173320	157710	156180	165930	181030	136640	137060	130360	17	45	32.931	0	71.302	31105000000	63
P63101	14-3-3 protein zeta/delta	Ywhaz	135870	172700	234650	200090	173670	187550	190130	179750	145110	134920	17	61.6	27.771	0	129.53	15597000000	36
P70704	Phospholipid-transporting ATPase IA	Atp8a1	67004	77551	94028	87395	75954	77571	69227	71721	63197	70917	17	18	131.41	0	48.765	1241600000	29
Q3UH68	LIM and calponin homology domains-containing protein 1	Limch1	80887	70773	55460	55211	47447	45285	46366	43883	55427	71046	17	23.4	118.19	0	102.91	749410000	29
Q3UXZ6	Protein FAM81A	Fam81a	71732	76627	63685	59635	50986	50346	52696	46984	58818	65957	17	43.4	41.709	0	54.932	1595400000	25
Q5DTT2	PH and SEC7 domain-containing protein 1	Psd	143790	127130	100340	95075	82109	84481	83188	78030	95495	113980	17	20.7	109.69	0	84.687	1950600000	29
Q5SSL4	Active breakpoint cluster region-related protein	Abr	148970	156420	124950	108340	93473	106320	98720	97193	105280	118980	17	22.9	97.666	0	59.181	1707900000	27
Q61595	Kinectin	Ktn1	76948	72949	47701	45062	48262	45754	47063	40715	48492	51458	17	15.4	152.59	0	68.23	1058400000	25
Q61696	Heat shock 70 kDa protein 1A	Hspa1a	16111	15897	16049	15206	11234	12898	12153	12918	12564	16146	17	34.9	70.078	0	41.697	793180000	14
Q64516	Glycerol kinase	Gk	91299	135990	114340	107030	127000	122370	115820	103980	89380	95626	17	36.5	61.227	0	81.779	2731000000	38
Q68FM6	Protein phosphatase 1 regulatory subunit 29	Elfn2	75997	87360	66791	66550	55297	57189	53736	52665	61775	65583	17	29.9	90.028	0	59.973	2173000000	21
Q69Z38	Pseudopodium-enriched atypical kinase 1	Peak1	76819	68881	50267	46765	44207	40125	40690	38745	52131	66196	17	16.7	191.09	0	79.204	488940000	25
Q6PGN3	Serine/threonine-protein kinase DCLK2	Dclk2	105030	99303	76762	70538	69676	64590	56081	60821	68626	77294	17	25.9	82.978	0	64.965	1768900000	31
Q6ZPQ6	Membrane-associated phosphatidylinositol transfer protein 2	Pitpnm2	77422	82409	67878	56525	55513	58697	63532	57529	62130	68485	17	16.5	148.03	0	74.946	843290000	26
Q7TPH6	E3 ubiquitin-protein ligase MYCBP2	Mycbp2	48543	41671	34916	32150	28299	27115	27527	27654	32420	36859	17	3.9	517.73	0	32.648	419190000	22
Q80TK0	Uncharacterized protein KIAA1107	Kiaa1107	58686	58310	44863	42269	37755	36880	40234	35861	40538	49702	17	16.7	148.74	0	91.098	497040000	25
Q80UG2	Plexin-A4	Plxna4	52051	51506	55531	49834	43078	46823	43586	45443	42995	50283	17	11.3	212.56	0	42.484	509600000	22
Q8BHL3	TBC1 domain family member 10B	Tbc1d10b	45866	49280	42976	41353	42037	34979	34191	35289	42860	49812	17	27.4	87.274	0	110.64	1276500000	31
Q8C052	Microtubule-associated protein 1S;MAP1S heavy chain;MAP1S light chain	Map1s	37662	32901	23775	24569	24258	20921	20762	23246	28696	29458	17	17.6	102.94	0	40.62	760690000	22
Q8CHH9	Septin-8	2020-09-08	63880	84856	69404	64148	63125	57369	64763	58491	71508	78636	17	38.9	49.812	0	100.57	3959000000	25
Q8CJ40	Rootletin	Crocc	36133	19474	18609	16810	17561	16810	18336	15320	20294	25017	17	11	226.94	0	68.769	573000000	22
Q8K596		Slc8a2	182980	176930	196210	176770	138620	151390	151090	155670	127380	126940	17	26.2	100.71	0	190.39	5486000000	57
Q8R1A4	Dedicator of cytokinesis protein 7	Dock7	97402	81294	81422	76038	66274	65536	64232	59175	67754	76874	17	8.2	241.44	0	81.318	640440000	23
Q8R5H6	Wiskott-Aldrich syndrome protein family member 1	Wasf1	125930	125970	99160	93504	87448	83965	84610	83892	87380	95407	17	29.9	61.508	0	62.761	5047500000	32
Q9CVB6	Actin-related protein 2/3 complex subunit 2	Arpc2	172450	153010	130310	130830	106520	106900	103060	104820	118070	122420	17	43.7	34.357	0	40.464	11915000000	39
Q9CZ13	Cytochrome b-c1 complex subunit 1, mitochondrial	Uqcrc1	51946	88309	99422	90641	86269	105070	103520	89277	59497	60648	17	39.8	52.851	0	121.63	15387000000	41
Q9D6R2	Isocitrate dehydrogenase [NAD] subunit alpha, mitochondrial	Idh3a	78086	98210	190460	158410	134300	170610	172410	148620	99910	86166	17	41.8	39.638	0	56.394	6936000000	32
Q9DB77	Cytochrome b-c1 complex subunit 2, mitochondrial	Uqcrc2	42593	64422	78239	74397	62012	77511	86674	68787	46893	48892	17	38.2	48.234	0	107.93	11208000000	26
Q9DC69	NADH dehydrogenase [ubiquinone] 1 alpha subcomplex subunit 9, mitochondrial	Ndufa9	102400	134280	140190	130600	120180	138250	143860	131080	108990	121680	17	44	42.525	0	79.061	6732400000	37
Q9ERG2	Striatin-3	Strn3	109950	115530	90621	85232	74837	73920	72726	68775	79835	84496	17	28.6	87.149	0	85.695	1167900000	19
Q9QUP5	Hyaluronan and proteoglycan link protein 1	Hapln1	130510	191680	123680	126430	94443	86861	87217	88765	113730	132500	17	50.6	40.477	0	116.3	4953100000	23
Q9QWW1	Homer protein homolog 2	Homer2	84745	84858	60741	60608	49540	45030	42187	41921	54892	57647	17	42.9	40.57	0	34.533	3218400000	23
Q9QWY8	Arf-GAP with SH3 domain, ANK repeat and PH domain-containing protein 1	Asap1	109700	96065	85428	76708	78496	77697	85316	74278	84249	95113	17	21.1	127.42	0	70.881	1288400000	34
Q9R0Q6	Actin-related protein 2/3 complex subunit 1A	Arpc1a	148590	168790	135080	122440	113230	106770	101400	98217	113170	116530	17	52.4	41.626	0	76.929	10371000000	28
Q9WUA3	ATP-dependent 6-phosphofructokinase, platelet type	Pfkp	145130	163220	194250	172930	139460	155430	161000	150550	127370	134490	17	28.3	85.454	0	108.21	2173700000	27
Q9Z0X1	Apoptosis-inducing factor 1, mitochondrial	Aifm1	74677	95971	95111	89200	83583	97148	104240	87211	74563	81014	17	34.6	66.765	0	85.008	1001100000	28
A2AAE1	Uncharacterized protein KIAA1109	Kiaa1109	38161	36970	29477	25479	21723	24059	21849	22559	23493	31419	16	4.4	555.36	0	32.186	736610000	21
A2AGL3	Ryanodine receptor 3	Ryr3	30918	30510	21821	22400	21350	18822	17467	18912	24732	26446	16	3.8	551.32	0	14.725	249790000	10
O35136	Neural cell adhesion molecule 2	Ncam2	97708	112720	119110	123550	109570	111810	112490	93027	100380	101430	16	22	93.203	0	52.468	1720700000	17
O35250	Exocyst complex component 7	Exoc7	57017	57414	45515	45297	44496	41967	41847	42086	54342	67526	16	25.7	79.959	0	58.425	674810000	20
P06745	Glucose-6-phosphate isomerase	Gpi	133750	158640	275920	244360	194390	223350	215090	230810	156240	157870	16	33.5	62.766	0	63.522	5638100000	29
P12367	cAMP-dependent protein kinase type II-alpha regulatory subunit	Prkar2a	115910	125670	117160	115600	91547	92743	92915	85262	95623	107270	16	45.9	45.389	0	126.87	3967700000	28
P26040	Ezrin	Ezr	58290	77365	77363	72654	63848	64636	68021	65924	69197	86411	16	26.8	69.406	0	21.004	897690000	13
P26043	Radixin	Rdx	47278	53883	46192	44793	42939	40654	45956	41986	53442	69751	16	26.4	68.542	0	30.237	1512800000	21
P28663	Beta-soluble NSF attachment protein	Napb	81188	101680	145400	129720	110560	125320	119810	116360	91361	93355	16	60.4	33.557	0	82.074	2603700000	30
P42859	Huntingtin	Htt	43061	43772	39783	33324	29883	29452	30056	31902	31810	38313	16	7.2	344.69	0	61.291	996850000	24
P62137	Serine/threonine-protein phosphatase PP1-alpha catalytic subunit	Ppp1ca	130720	120390	100380	94299	81456	82256	86526	81049	93207	101320	16	47.6	37.54	0	64.124	9658900000	32
P62631	Elongation factor 1-alpha 2	Eef1a2	82175	94351	77607	67789	77196	70564	73548	66625	69704	79122	16	33.7	50.454	0	19.231	7353800000	24
P62715	Serine/threonine-protein phosphatase 2A catalytic subunit beta isoform	Ppp2cb	5138.2	7150.2	6284.9	4431.2	5282.4	5182.9	5208.3	4515.5	4279.4	4445.7	16	59.5	35.575	0	4.1993	361470000	4
P63330	Serine/threonine-protein phosphatase 2A catalytic subunit alpha isoform	Ppp2ca	117600	135040	105710	97871	90982	86262	82346	81916	88910	93648	16	59.5	35.608	0	82.102	7419900000	42
P68134;P68033;P63268;P62737	Actin, alpha skeletal muscle;Actin, alpha cardiac muscle 1;Actin, gamma-enteric smooth muscle;Actin, aortic smooth muscle	Acta1;Actc1;Actg2;Acta2	0	0	0	0	0	0	0	0	0	0	16	32.4	42.051	0	6.8977	0	0
Q03137	Ephrin type-A receptor 4	Epha4	39833	39862	37124	36684	26670	32372	29399	32174	29004	34515	16	20.4	109.81	0	92.16	870420000	21
Q3TES0	IQ motif and SEC7 domain-containing protein 3	Iqsec3	71980	63876	48943	44251	39216	39628	39912	34791	45984	54201	16	16.4	129.12	0	90.856	1133700000	29
Q5DTY9	BTB/POZ domain-containing protein KCTD16	Kctd16	116650	119760	95102	81863	71702	70116	86152	63957	89494	99801	16	32.8	48.972	0	43.934	3874200000	25
Q5PR69	Uncharacterized protein KIAA1211	Kiaa1211	24874	28214	20110	19621	17795	16624	14697	15350	19424	25837	16	19.1	132.28	0	57.6	504580000	20
Q60803	TNF receptor-associated factor 3	Traf3	103800	102180	75801	73416	65452	59097	58828	57811	69344	74234	16	32.3	64.293	0	54.482	1571000000	23
Q61548	Clathrin coat assembly protein AP180	Snap91	73484	85281	106240	96402	76155	80348	79859	80774	63123	61296	16	19.9	91.85	0	60.03	5134700000	38
Q62059	Versican core protein	Vcan	72587	101380	81235	71802	64849	57273	65860	57840	83632	91047	16	5.8	366.78	0	79.858	1553500000	19
Q62167;P16381	ATP-dependent RNA helicase DDX3X;Putative ATP-dependent RNA helicase Pl10	Ddx3x;D1Pas1	42310	44400	35742	33683	30474	31180	30632	27782	36844	41206	16	30.5	73.101	0	51.429	1207100000	18
Q62407	Striated muscle-specific serine/threonine-protein kinase	Speg	64578	58023	45451	39747	38374	37729	40407	36575	41091	50704	16	7.5	354.34	0	57.503	449430000	23
Q62418	Drebrin-like protein	Dbnl	73798	93039	67587	61734	62270	57655	54608	57683	64921	76354	16	39.9	48.699	0	102.3	2625100000	23
Q6NSW3	A-kinase anchor protein SPHKAP	Sphkap	81226	74205	48181	42412	35396	39475	36487	33897	44720	53290	16	12.3	185.09	0	78.061	631570000	24
Q6PB66	Leucine-rich PPR motif-containing protein, mitochondrial	Lrpprc	24434	27874	36448	33144	36961	41068	42301	37286	32009	35119	16	16.6	156.61	0	53.195	993930000	23
Q7TQD2	Tubulin polymerization-promoting protein	Tppp	130420	179500	145480	138970	129860	121300	128130	123210	146510	160600	16	55.5	23.574	0	166.45	22877000000	52
Q810U4	Neuronal cell adhesion molecule	Nrcam	43861	37404	43925	39782	37133	33956	32420	33846	34625	39010	16	16.1	138.52	0	64.24	933860000	21
Q8BYM5	Neuroligin-3	Nlgn3	192600	177560	135290	132450	108950	111360	102320	102440	121690	140890	16	25.5	91.161	0	79.296	2123300000	27
Q8CDG3	Deubiquitinating protein VCIP135	Vcpip1	29314	25232	21715	19707	14800	17254	17686	15853	19183	22029	16	18.3	134.5	0	52.619	826220000	18
Q8JZP2	Synapsin-3	Syn3	77155	65107	56621	53998	47848	45946	53587	46139	49975	55928	16	38.9	63.314	0	99.567	1661000000	20
Q8R1Q8	Cytoplasmic dynein 1 light intermediate chain 1	Dync1li1	72605	76875	59996	57668	47535	50022	47087	48380	51456	58937	16	42.8	56.614	0	84.107	2894900000	30
Q91XV3	Brain acid soluble protein 1	Basp1	130670	203840	172320	170610	156180	166210	218180	204630	227160	408520	16	86.7	22.086	0	228.8	5030500000	46
Q91YT0	NADH dehydrogenase [ubiquinone] flavoprotein 1, mitochondrial	Ndufv1	160060	227890	233800	213010	208840	238540	254470	214660	167850	168650	16	37.7	50.834	0	88.967	7935500000	41
Q920P5	Adenylate kinase isoenzyme 5	Ak5	54138	53765	41928	36234	37863	41609	36283	36207	36784	44038	16	30.6	63.322	0	46.202	1983900000	23
Q9D051	Pyruvate dehydrogenase E1 component subunit beta, mitochondrial	Pdhb	121910	184390	194650	186470	172580	191410	210230	185040	168450	192590	16	60.4	38.937	0	128.87	14733000000	68
Q9EQF6	Dihydropyrimidinase-related protein 5	Dpysl5	124440	121090	108860	101180	107230	110900	104900	114090	89009	97751	16	41.1	61.516	0	85.55	2902300000	27
Q9JLN9	Serine/threonine-protein kinase mTOR	Mtor	90730	89035	72677	67257	59201	58632	63406	58282	67410	83483	16	7.9	288.79	0	68.122	731180000	18
Q9QYS2	Metabotropic glutamate receptor 3	Grm3	77576	75759	76989	69545	63199	62554	69006	58328	67855	82508	16	20.5	99.113	0	93.539	2102000000	23
Q9R111	Guanine deaminase	Gda	215140	221700	210810	194860	161310	178550	183280	168130	147700	149140	16	35.9	51.012	0	111.26	3619300000	25
Q9Z0R6	Intersectin-2	Itsn2	70358	63496	47291	45142	41728	41088	39954	39392	47021	55897	16	9.5	188.91	0	16.495	517740000	16
Q9Z140	Copine-6	Cpne6	56896	68512	55241	50196	44363	46127	36267	46822	41106	44773	16	31.4	61.78	0	56.361	2078000000	20
A2APV2	Formin-like protein 2	Fmnl2	144410	141490	119930	116270	102430	94969	101940	94879	121710	142750	15	13.4	123.1	0	29.816	738380000	20
O08919	Numb-like protein	Numbl	52177	53472	42895	41434	39615	34569	37102	35996	38496	46383	15	26.8	64.13	0	65.484	1316800000	24
O35098	Dihydropyrimidinase-related protein 4	Dpysl4	42330	46612	39628	35272	35697	38433	33858	36350	29730	30272	15	40.6	61.961	0	111.88	3156000000	24
O88447	Kinesin light chain 1	Klc1	82945	87870	75903	70206	63998	65556	60344	60390	61544	64386	15	28.7	61.449	0	61.764	2197800000	23
P15116	Cadherin-2	Cdh2	106410	100810	89033	82461	75803	74312	75151	69751	80345	88516	15	24.3	99.795	0	191.05	2487000000	19
P17183	Gamma-enolase	Eno2	31607	39549	76293	61157	53161	60562	63543	59447	42468	37052	15	46.5	47.296	0	95.982	3374400000	25
P51830	Adenylate cyclase type 9	Adcy9	19029	22935	22506	20131	18711	19307	16116	19161	17724	19548	15	12.3	150.95	0	51.233	545350000	17
P62482	Voltage-gated potassium channel subunit beta-2	Kcnab2	149870	165370	138080	129750	111230	112410	110120	112580	130510	153330	15	48	41.021	0	79.583	4582500000	39
P62812	Gamma-aminobutyric acid receptor subunit alpha-1	Gabra1	80292	77242	69228	66377	57519	56378	54476	52806	57323	68367	15	26.8	51.753	0	42.332	4022500000	19
P67778	Prohibitin	Phb	134720	140220	130200	131320	115670	128640	120530	115770	116080	140240	15	55.9	29.82	0	70.259	9871100000	42
P68254	14-3-3 protein theta	Ywhaq	68682	80295	66639	56631	55984	56667	54085	53348	53541	54526	15	53.5	27.778	0	84.908	3880200000	25
P80318	T-complex protein 1 subunit gamma	Cct3	23728	30363	25749	22180	19770	20770	22193	21084	20361	23324	15	29.5	60.629	0	29.567	1506600000	18
P97300	Neuroplastin	Nptn	84785	111380	152540	119730	127020	132750	130370	130540	93263	89104	15	32	44.373	0	69.558	6204900000	31
Q3UH66	Serine/threonine-protein kinase WNK2	Wnk2	63865	57146	43798	41304	32185	35333	37594	38163	40182	48925	15	10.3	227.52	0	118.43	838990000	23
Q3UTQ8	Cyclin-dependent kinase-like 5	Cdkl5	38741	35714	28295	26091	24159	22524	25440	22372	27837	35451	15	21.4	105.49	0	49.36	1119300000	19
Q5U458	DnaJ homolog subfamily C member 11	Dnajc11	76587	83704	62533	56882	61097	58786	65729	54374	55121	61972	15	30.1	63.232	0	37.978	2025700000	20
Q60902	Epidermal growth factor receptor substrate 15-like 1	Eps15l1	72529	74433	68581	64794	61013	62205	56323	56616	61464	71896	15	21.2	99.307	0	55.711	1091100000	24
Q60930	Voltage-dependent anion-selective channel protein 2	Vdac2	277050	419450	338020	312290	396280	377670	375440	315820	266410	284260	15	65.4	31.732	0	314.59	30760000000	70
Q61097	Kinase suppressor of Ras 1	Ksr1	61085	60559	41459	38052	39106	37622	33798	36285	42009	45888	15	19.7	96.754	0	73.253	642900000	18
Q61553	Fascin	Fscn1	41702	46254	53606	47985	43132	45965	52314	45939	40443	40250	15	41.4	54.507	0	58.945	1830900000	20
Q68ED2	Metabotropic glutamate receptor 7	Grm7	92500	94005	76670	71670	59975	62835	58803	58335	72258	88892	15	20.4	102.22	0	62.527	1501700000	20
Q69ZK9	Neuroligin-2	Nlgn2	86772	88560	70415	66840	58571	55782	53103	51534	64775	75760	15	25.8	90.988	0	131.72	2055300000	30
Q80TL4	Protein KIAA1045	Kiaa1045	132440	137060	140440	131450	108570	113620	133130	109940	110260	113110	15	32.2	45.222	0	127.95	1507700000	23
Q80WJ7	Protein LYRIC	Mtdh	106680	101560	77802	74425	77281	71888	78262	71064	79751	85215	15	34	63.845	0	70.519	1067800000	28
Q8BPM0	Disheveled-associated activator of morphogenesis 1	Daam1	89413	92185	80532	75875	66791	65448	68228	63840	75769	88469	15	14.9	123.37	0	37.305	676660000	21
Q8C1B1	Calmodulin-regulated spectrin-associated protein 2	Camsap2	47407	42235	32597	28017	27973	26682	26196	24474	30605	32876	15	12.1	164.33	0	52.181	436360000	16
Q8C3Q5	Protein shisa-7	Shisa7	160740	161430	130630	121990	99027	102320	109170	99343	116010	134130	15	31.5	58.333	0	90.623	5450300000	35
Q8CBW3	Abl interactor 1	Abi1	117240	130950	90549	87473	82727	77854	73063	73130	83088	93449	15	27.7	52.287	0	57.049	3513400000	22
Q8CFI0	E3 ubiquitin-protein ligase NEDD4-like	Nedd4l	72658	71345	61378	58024	48728	51286	50520	49411	55923	61477	15	18	115.42	0	90.034	1080700000	17
Q8VEM8	Phosphate carrier protein, mitochondrial	Slc25a3	157190	206130	224950	193610	151160	203430	210880	171510	121540	109540	15	38.7	39.632	0	84.436	17631000000	45
Q99JP6	Homer protein homolog 3	Homer3	87920	91753	65158	65023	59329	57729	43287	53082	68081	77390	15	49.7	39.694	0	59.365	1940000000	22
Q99KJ8	Dynactin subunit 2	Dctn2	145670	159490	141960	136830	120860	122190	122180	121510	129390	143670	15	49.3	44.116	0	110.04	3685100000	35
Q9CR68	Cytochrome b-c1 complex subunit Rieske, mitochondrial;Cytochrome b-c1 complex subunit 11	Uqcrfs1	66435	87352	104620	96762	84062	101630	108240	88511	67270	69330	15	48.2	29.367	0	106.19	6894600000	29
Q9CWZ7	Gamma-soluble NSF attachment protein	Napg	49191	64402	105250	91333	80950	91269	88662	91342	59215	55160	15	55.4	34.732	0	47.524	1919100000	22
Q9D2G2	Dihydrolipoyllysine-residue succinyltransferase component of 2-oxoglutarate dehydrogenase complex, mitochondrial	Dlst	75360	116440	136430	127850	120700	133460	139420	124270	113280	126950	15	39	48.994	0	92.973	12197000000	38
Q9D6M3	Mitochondrial glutamate carrier 1	Slc25a22	213060	269870	219070	218510	184130	212620	208840	192940	174950	184220	15	50.8	34.67	0	134.55	11434000000	52
Q9D8N0	Elongation factor 1-gamma	Eef1g	112840	117040	93664	86539	90867	91436	83905	81508	90404	102440	15	37.3	50.06	0	63.564	2519000000	21
Q9ESJ4	NCK-interacting protein with SH3 domain	Nckipsd	43079	44958	34993	31583	26888	27254	26852	26166	30341	33109	15	21.6	78.572	0	52.308	1382600000	17
Q9JKK7	Tropomodulin-2	Tmod2	174870	198200	169590	158230	145140	143760	148970	142950	171230	196000	15	51.6	39.51	0	128.52	9647700000	55
Q9R0N7	Synaptotagmin-7	Syt7	89717	94405	77822	76586	65397	61466	64974	59831	66507	73592	15	36.5	45.472	0	57.256	3044000000	24
Q9WTS6	Teneurin-3	Tenm3	48833	45613	40738	34087	37333	35965	30810	34093	36597	47599	15	7.9	303.06	0	35.473	296310000	14
Q9WUM4	Coronin-1C	Coro1c	134340	146870	112280	105330	95854	88424	87242	84728	102860	108050	15	31.2	53.12	0	50.774	6315300000	35
B5TVM2	Immunoglobulin-like domain-containing receptor 2	Ildr2	59995	55574	51561	47731	43105	41497	41395	39060	41799	56212	14	23.4	73.235	0	89.885	1251800000	26
E9Q6P5		Ttc7b	78961	83469	69727	62682	56599	58485	57138	55906	67106	75483	14	18.1	94.202	0	26.419	1121700000	17
O88485	Cytoplasmic dynein 1 intermediate chain 1	Dync1i1	122300	128990	105850	100120	84816	85144	81307	88785	93089	107590	14	32.5	70.724	0	95.782	2011800000	23
O88704	Potassium/sodium hyperpolarization-activated cyclic nucleotide-gated channel 1	Hcn1	84587	84874	73023	69758	65717	63443	56167	65162	65251	79371	14	15.8	102.43	0	52.205	1408600000	26
P08752	Guanine nucleotide-binding protein G(i) subunit alpha-2	Gnai2	77665	89162	88766	86750	71427	73092	69105	69912	76842	85161	14	47	40.489	0	96.052	3998400000	28
P31324	cAMP-dependent protein kinase type II-beta regulatory subunit	Prkar2b	63250	61372	64623	62687	54434	57803	66394	50745	51030	51862	14	42.1	46.167	0	151.87	2941600000	21
P42669	Transcriptional activator protein Pur-alpha	Pura	93831	101260	97485	84488	85313	88683	90944	80262	90696	109390	14	54.8	34.883	0	180.27	3443900000	31
P46097	Synaptotagmin-2	Syt2	13482	15619	16974	13080	14938	17029	14183	13781	11865	13036	14	30.3	47.262	0	101.53	285410000	6
P48678	Prelamin-A/C;Lamin-A/C	Lmna	33269	34698	31856	37430	49366	43967	45490	44971	63549	70956	14	24.7	74.237	0	59.537	991790000	23
P51660	Peroxisomal multifunctional enzyme type 2;(3R)-hydroxyacyl-CoA dehydrogenase;Enoyl-CoA hydratase 2	Hsd17b4	82214	81337	72639	64558	62376	63376	65898	60723	62104	70152	14	23.4	79.481	0	116.64	1777400000	23
P54285	Voltage-dependent L-type calcium channel subunit beta-3	Cacnb3	41528	43837	35006	32498	26604	27930	28692	25712	31487	37183	14	24.4	54.571	0	42.13	828750000	16
P55096	ATP-binding cassette sub-family D member 3	Abcd3	135630	115410	90257	82849	84466	75944	75430	76718	89708	110410	14	24.7	75.474	0	36.778	1076900000	18
P61161	Actin-related protein 2	Actr2	157740	186500	147600	136480	123910	120090	113590	120360	135840	142090	14	46.2	44.76	0	99.632	7481400000	38
P61982	14-3-3 protein gamma;14-3-3 protein gamma, N-terminally processed	Ywhag	112140	136870	173390	155710	126060	143780	142730	133300	110850	106250	14	51.4	28.302	0	64.88	8302200000	24
P62874	Guanine nucleotide-binding protein G(I)/G(S)/G(T) subunit beta-1	Gnb1	122170	171280	205830	177170	151730	165430	160060	152860	135790	132320	14	54.7	37.377	0	170.37	17504000000	62
P62880	Guanine nucleotide-binding protein G(I)/G(S)/G(T) subunit beta-2	Gnb2	49255	70424	71325	66335	63940	60105	59550	59236	57911	56018	14	50.9	37.331	0	93.764	4973600000	27
P63037	DnaJ homolog subfamily A member 1	Dnaja1	117400	131770	94706	88236	83146	78795	79580	72930	92486	113240	14	36.3	44.868	0	89.745	2572400000	33
P68510	14-3-3 protein eta	Ywhah	222190	242660	244410	217760	188140	196200	200100	190940	183890	188890	14	58.5	28.211	0	94.205	6132500000	47
Q04447	Creatine kinase B-type	Ckb	102650	110880	219670	184330	143330	181330	189790	174130	115150	101950	14	50.9	42.713	0	198.6	13170000000	66
Q05920	Pyruvate carboxylase, mitochondrial	Pc	23676	24808	33241	27961	27151	29960	29393	27572	20886	21937	14	14.7	129.68	0	42.192	1338900000	17
Q08460	Calcium-activated potassium channel subunit alpha-1	Kcnma1	96039	90016	72808	69653	61376	54567	58174	53496	67106	79466	14	14	134.39	0	60.149	2726800000	17
Q11011	Puromycin-sensitive aminopeptidase	Npepps	39646	42284	56181	50711	42133	43588	48485	43561	38181	34802	14	16.3	103.32	0	30.157	905750000	16
Q3U214	Microtubule-associated serine/threonine-protein kinase 3	Mast3	34400	30079	27019	26613	21200	22736	26392	21833	25963	30261	14	14.5	144.17	0	48.03	823040000	20
Q4JIM5	Abelson tyrosine-protein kinase 2	Abl2	40048	37729	32943	32137	28634	28129	25946	27316	29926	35735	14	18.4	128.19	0	56.442	824760000	23
Q5SNZ0	Girdin	Ccdc88a	46714	45056	34321	30774	27165	26144	26353	24082	31200	38382	14	10.2	215.92	0	44.904	709370000	15
Q5SSM3	Rho GTPase-activating protein 44	Arhgap44	128400	131950	114010	102420	89842	90026	89566	90207	99817	119070	14	21	88.993	0	61.287	1761300000	23
Q5XJV6	Serine/threonine-protein kinase LMTK3	Lmtk3	101330	110090	78691	76344	68991	65575	66249	61542	75470	92989	14	13.8	150.89	0	81.599	777320000	19
Q61543	Golgi apparatus protein 1	Glg1	57559	64835	55914	53796	54604	48643	49751	46386	47884	48753	14	13.6	133.73	0	34.769	568850000	17
Q64727	Vinculin	Vcl	64833	66496	61387	58884	50512	49122	46680	42650	53690	58011	14	15.6	116.72	0	42.716	467850000	20
Q68FL4	Putative adenosylhomocysteinase 3	Ahcyl2	5232.2	4761.1	5849.7	5575.9	4376.4	6182.6	5062.5	4523.9	3688.6	4572.2	14	28.2	66.899	0	24.106	159470000	7
Q6I6G8	E3 ubiquitin-protein ligase HECW2	Hecw2	8038.8	7824.9	5818.4	3849.9	4272.7	4984.4	5522.6	3633.2	4887.1	6028	14	12.6	176.23	0	46.002	250780000	16
Q80TN7	Neuron navigator 3	Nav3	28930	23223	17530	15881	15235	14179	15826	13769	20188	26106	14	8.1	252.3	0	48.498	241410000	17
Q80XI4	Phosphatidylinositol 5-phosphate 4-kinase type-2 beta	Pip4k2b	68695	68777	63456	59984	49307	51627	48402	50099	52842	60110	14	36.8	47.318	0	87.463	2607100000	29
Q80XN0	D-beta-hydroxybutyrate dehydrogenase, mitochondrial	Bdh1	92554	106760	103060	93102	102600	119490	122880	107040	75008	76067	14	41.4	38.299	0	54.602	5488600000	27
Q8BKZ9	Pyruvate dehydrogenase protein X component, mitochondrial	Pdhx	71370	93937	89089	85652	79418	87066	93292	83353	80455	93414	14	41.5	53.998	0	130.82	3355500000	39
Q8BMK4	Cytoskeleton-associated protein 4	Ckap4	69606	75686	54834	50354	55408	55024	50516	45609	49880	55288	14	28	63.691	0	59.247	897500000	19
Q8R366	Immunoglobulin superfamily member 8	Igsf8	69116	86407	86500	82382	72652	70136	76892	73462	78496	97929	14	26.7	65.01	0	105.72	5906600000	41
Q8R550	SH3 domain-containing kinase-binding protein 1	Sh3kbp1	54402	52998	39595	41722	34907	33960	37882	32969	39117	44369	14	23.7	78.169	0	60.716	718660000	23
Q91YQ5	Dolichyl-diphosphooligosaccharide--protein glycosyltransferase subunit 1	Rpn1	72678	84916	61066	54364	59409	54727	56903	52986	49388	58174	14	22.2	68.527	0	49.504	1425300000	16
Q91Z67	SLIT-ROBO Rho GTPase-activating protein 2	Srgap2	59416	59825	46256	44993	41370	40542	38803	39315	46389	51757	14	13.4	120.8	0	35.295	1550000000	16
Q922F4	Tubulin beta-6 chain	Tubb6	5467.5	7010.2	7967	6623.9	5780.5	5638	6206.2	5791.5	5876.5	5318.1	14	32.7	50.09	0	16.798	5420400	1
Q925T6	Glutamate receptor-interacting protein 1	Grip1	42800	41208	29480	29264	25684	25026	23939	22180	27461	32651	14	14.8	122.06	0	34.163	617230000	22
Q99MK8	Beta-adrenergic receptor kinase 1	Adrbk1	79172	84080	67960	60273	61503	63776	59143	58186	63711	72845	14	24.4	79.638	0	68.742	1012200000	18
Q9CQA3	Succinate dehydrogenase [ubiquinone] iron-sulfur subunit, mitochondrial	Sdhb	85583	110330	170510	158020	132430	184730	180360	157760	99163	98086	14	47.5	31.814	0	45.393	4309700000	21
Q9CR62	Mitochondrial 2-oxoglutarate/malate carrier protein	Slc25a11	94052	120010	127860	124330	106310	123140	142900	117290	100480	110840	14	48.4	34.155	0	80.149	9905600000	45
Q9CRB9	MICOS complex subunit Mic19	Chchd3	208740	252670	166260	158880	172340	165020	171160	148980	151720	171050	14	47.6	26.334	0	162.04	9284500000	28
Q9JIS5	Synaptic vesicle glycoprotein 2A	Sv2a	105470	123330	217080	185200	154240	170920	156260	171020	113340	109270	14	24.4	82.646	0	123.54	5449500000	39
Q9JLZ3	Methylglutaconyl-CoA hydratase, mitochondrial	Auh	176400	208780	166810	158410	147770	150780	155900	133810	150270	161110	14	38.5	33.395	0	94.402	9844900000	40
Q9Z351	Potassium voltage-gated channel subfamily KQT member 2	Kcnq2	59212	59253	46707	44202	37080	35539	34800	34475	47305	54245	14	21.3	84.449	0	53.69	636900000	19
A2AJI0	MAP7 domain-containing protein 1	Map7d1	59978	52776	44053	41412	38461	39410	40063	35775	46136	54656	13	17.4	93.275	0	32.041	1056400000	19
B9EKR1	Receptor-type tyrosine-protein phosphatase zeta	Ptprz1	79430	105150	94173	85854	77601	71089	82801	70863	98691	100380	13	6	254.4	0	60.744	1439600000	15
O08688	Calpain-5	Capn5	60515	60349	48868	47989	46320	44970	44115	42027	52742	65401	13	23.1	72.954	0	35.841	1432700000	26
O35954	Membrane-associated phosphatidylinositol transfer protein 1	Pitpnm1	38957	39226	32914	27561	29613	29225	27585	27036	27000	32543	13	18.4	134.94	0	91.04	476000000	16
O54833	Casein kinase II subunit alpha	Csnk2a2	77492	77242	67188	65195	52458	53638	55904	52396	59312	65924	13	51.7	41.215	0	48.919	1276300000	19
O88448	Kinesin light chain 2	Klc2	102310	106970	82050	75748	68559	64165	61399	66216	73944	79754	13	29.9	66.662	0	52.929	877140000	18
O88487	Cytoplasmic dynein 1 intermediate chain 2	Dync1i2	114700	119280	100890	88548	86800	81130	87785	86413	99057	108310	13	34.2	68.393	0	127	1875000000	25
P10852	4F2 cell-surface antigen heavy chain	Slc3a2	80394	89147	161170	146420	109370	128120	124890	129540	80098	83139	13	27	58.336	0	71.53	2937900000	30
P14152	Malate dehydrogenase, cytoplasmic	Mdh1	91232	116410	314310	264430	201430	235460	261280	246020	141630	107840	13	39.5	36.511	0	61.959	9145700000	38
P14733	Lamin-B1	Lmnb1	22683	24931	23394	26924	47933	39986	40917	45177	66902	73628	13	24.7	66.785	0	36.787	828570000	15
P17742	Peptidyl-prolyl cis-trans isomerase A;Peptidyl-prolyl cis-trans isomerase A, N-terminally processed	Ppia	49309	70455	131080	113790	99233	125300	120930	110330	63474	55129	13	79.3	17.971	0	57.651	8325300000	29
P17751	Triosephosphate isomerase	Tpi1	150800	184560	213280	177130	167630	167950	167410	159540	132800	122180	13	51.2	32.191	0	78.14	6506300000	29
P40142	Transketolase	Tkt	59043	63827	81041	74291	63470	66954	65704	66530	54168	57766	13	28.3	67.63	0	100.5	1369300000	15
P43006	Excitatory amino acid transporter 2	Slc1a2	91081	100170	163200	154460	111060	137600	132470	132180	72939	63748	13	19.4	62.03	0	45.161	13278000000	28
P47738	Aldehyde dehydrogenase, mitochondrial	Aldh2	54406	60078	96352	87164	78397	99948	82974	82387	60466	60314	13	32.6	56.537	0	72.115	2096700000	24
P48318	Glutamate decarboxylase 1	Gad1	98219	98611	87937	84463	74137	76309	66272	69086	67974	70156	13	22.3	66.648	0	47.516	2720100000	27
P48453	Serine/threonine-protein phosphatase 2B catalytic subunit beta isoform	Ppp3cb	44560	45995	41063	38904	32522	34276	31217	33424	33001	34673	13	27.8	59.173	0	41.494	908850000	24
P51863	V-type proton ATPase subunit d 1	Atp6v0d1	167730	197290	217220	217240	176000	182080	184140	169960	175860	191530	13	45.9	40.301	0	124.23	17493000000	51
P56695	Wolframin	Wfs1	72636	102530	65427	58540	64051	67550	54214	66590	52724	66921	13	17	100.58	0	65.674	1685000000	23
P61164	Alpha-centractin	Actr1a	82466	103510	81772	74967	76086	71388	68208	67880	80748	86789	13	31.4	42.613	0	70.789	4130500000	21
P62141	Serine/threonine-protein phosphatase PP1-beta catalytic subunit	Ppp1cb	57646	51967	46244	42449	36765	39515	36372	34791	41718	47699	13	37.3	37.186	0	22.443	710750000	6
P63094;Q6R0H7	Guanine nucleotide-binding protein G(s) subunit alpha isoforms short;Guanine nucleotide-binding protein G(s) subunit alpha isoforms XLas	Gnas	72841	85677	92486	83288	68891	70144	69079	64032	78830	101420	13	35.5	45.663	0	44.52	2456100000	30
P70206	Plexin-A1	Plxna1	36803	39506	40126	39741	34215	38498	32796	37181	31967	34565	13	8.1	211.1	0	29.065	444750000	13
P70392	Ras-specific guanine nucleotide-releasing factor 2	Rasgrf2	41064	43231	36503	34449	28707	30371	34456	26875	34888	39567	13	11.2	135.67	0	28.418	724960000	13
P70414	Sodium/calcium exchanger 1	Slc8a1	91475	100170	95494	91345	73507	76593	69262	74265	70466	72294	13	13.5	108.03	0	24.364	1202600000	27
P84075;P62748	Neuron-specific calcium-binding protein hippocalcin;Hippocalcin-like protein 1	Hpca;Hpcal1	155350	190150	179510	151990	132870	151440	131290	142900	123200	122340	13	65.3	22.427	0	32.646	3283400000	26
Q3TLH4	Protein PRRC2C	Prrc2c	24468	21125	14963	14021	13424	12894	12356	12188	15444	16483	13	5.9	310.89	0	31.962	246760000	16
Q3TXX4	Vesicular glutamate transporter 1	Slc17a7	43477	55735	82896	73654	55029	67631	61367	64008	43380	47783	13	20.5	61.637	0	97.526	4938000000	31
Q3UH99	Protein shisa-6 homolog	Shisa6	87800	89316	59447	56887	50973	46076	36069	47129	56723	70434	13	28.2	58.425	0	48.858	5101100000	20
Q60737	Casein kinase II subunit alpha	Csnk2a1	55843	59482	53373	48151	42007	40698	41675	38364	43119	50030	13	45.5	45.133	0	87.114	2520900000	30
Q61885	Myelin-oligodendrocyte glycoprotein	Mog	57892	90373	56729	52899	74201	56912	78105	75446	127970	180010	13	40.2	28.271	0	59.217	8511200000	25
Q62095	ATP-dependent RNA helicase DDX3Y	Ddx3y	2572	2611.8	1999.2	1456	1784.7	1516.3	1698	1374.1	1929.7	2660.7	13	24.6	73.427	0	21.634	20443000	1
Q6PER3	Microtubule-associated protein RP/EB family member 3	Mapre3	87702	86727	75988	69216	60721	62510	59484	56953	59196	63726	13	43.4	31.966	0	34.997	3749300000	20
Q6VNB8	WD repeat and FYVE domain-containing protein 3	Wdfy3	64821	62346	55251	50995	43408	45225	45082	43527	47013	49241	13	5.7	392.33	0	32.225	306070000	16
Q6WVG3	BTB/POZ domain-containing protein KCTD12	Kctd12	144500	153070	113050	118910	88668	87201	76268	89306	106760	122310	13	45.6	35.892	0	114.35	6003300000	31
Q6ZQ18	Protein EFR3 homolog B	Efr3b	69182	76699	69361	62381	55627	55272	52909	51606	59887	68198	13	18	92.405	0	42.729	761190000	15
Q6ZQ82	Rho GTPase-activating protein 26	Arhgap26	138090	132370	103780	99149	93795	91183	91007	81602	100060	106580	13	16.6	92.07	0	57.154	926440000	20
Q80TZ3	Putative tyrosine-protein phosphatase auxilin	Dnajc6	116150	121160	130500	115180	95057	106050	99449	102610	85253	87380	13	17.9	102.3	0	73.651	1447200000	23
Q80X80	C2 domain-containing protein 2-like	C2cd2l	52647	54546	44766	40972	34552	38979	37600	35557	33741	39930	13	26.5	76.328	0	105	1153400000	16
Q8BGD9	Eukaryotic translation initiation factor 4B	Eif4b	43151	45271	44647	42563	40595	41740	39358	39168	35229	36415	13	25.7	68.839	0	85.227	686650000	19
Q8BLK3	Limbic system-associated membrane protein	Lsamp	93765	106350	116620	115940	99176	100140	85940	83451	104670	116150	13	40.8	38.086	0	86.4	4045300000	43
Q8BYR5	Calcium-dependent secretion activator 2	Cadps2	14786	13797	11693	10926	10277	10480	9959.3	9494.8	11250	13698	13	11.7	147.84	0	23.498	54053000	5
Q8CC27	Voltage-dependent L-type calcium channel subunit beta-2	Cacnb2	27551	29128	17907	18140	19040	15807	13884	14656	19047	21565	13	22.6	73.148	0	34.996	283200000	9
Q8R3Z5	Voltage-dependent L-type calcium channel subunit beta-1	Cacnb1	40807	38768	32180	29892	25376	24879	25213	23749	26772	29928	13	30.2	65.485	0	55.746	643720000	19
Q8R4H2	Rho guanine nucleotide exchange factor 12	Arhgef12	29786	29326	23573	21029	20122	19495	19723	19309	22095	28601	13	14.7	172.35	0	75.807	303940000	15
Q8R570	Synaptosomal-associated protein 47	Snap47	121560	127110	89056	82065	81279	83938	83960	73621	85471	95915	13	40.4	46.524	0	49.779	2490800000	31
Q91VN4	MICOS complex subunit Mic25	Chchd6	68999	83058	57818	56006	56538	54400	55954	51073	52021	57786	13	45.8	29.852	0	101.46	5410400000	27
Q91WC3	Long-chain-fatty-acid--CoA ligase 6	Acsl6	60819	70643	70503	60094	58924	64981	65215	56755	41942	41095	13	23.2	78.016	0	48.942	1058500000	21
Q91ZA3	Propionyl-CoA carboxylase alpha chain, mitochondrial	Pcca	37002	44241	55883	52562	45186	54920	48891	47604	37097	38845	13	24.4	79.921	0	50.628	698060000	15
Q9CQQ7	ATP synthase F(0) complex subunit B1, mitochondrial	Atp5f1	109320	162770	215590	205610	168270	216950	221680	193430	136880	138040	13	35.9	28.948	0	44.802	12980000000	37
Q9CYT6	Adenylyl cyclase-associated protein 2	Cap2	50626	52970	66132	59170	46724	54463	53097	54457	38967	41235	13	35.7	52.861	0	64.118	1013100000	17
Q9EPJ9	ADP-ribosylation factor GTPase-activating protein 1	Arfgap1	76302	79473	99946	86035	72257	83884	80126	77443	62921	63004	13	45.2	45.288	0	91.825	1756600000	25
Q9JL04	Formin-2	Fmn2	45009	44433	35958	35549	34708	31430	31269	30181	37521	42931	13	13.5	167.38	0	112.04	443080000	20
Q9Z2W8	Glutamate receptor 4	Gria4	23408	20908	17873	16884	15059	14236	13776	12683	15216	19443	13	14.6	100.85	0	19.228	408810000	5
A2APX8	Sodium channel protein	Scn1a	81345	87674	92046	77559	77102	74254	69522	75769	77219	83865	12	6.2	228.8	0	26.556	560890000	15
B1AXH1	NHS-like protein 2	Nhsl2	62827	57308	44645	41069	35562	37582	34291	35292	44467	52260	12	25.9	91.872	0	135	793730000	20
O54931	A-kinase anchor protein 2	Akap2	39623	37082	30403	26051	26999	25380	24278	24180	27830	30935	12	16.1	98.577	0	61.472	962670000	14
O88741	Ganglioside-induced differentiation-associated protein 1	Gdap1	134380	147000	116540	112050	102580	103850	102560	91584	88724	96601	12	30.2	41.31	0	42.501	3156800000	21
P0C7L0	WAS/WASL-interacting protein family member 3	Wipf3	45346	51989	29873	29627	24965	24097	18380	29682	29459	35847	12	32.8	49.452	0	31.788	1164500000	30
P11983	T-complex protein 1 subunit alpha	Tcp1	76790	82910	73562	68847	60337	64344	64055	61521	61630	71844	12	24.3	60.448	0	31.682	1186400000	16
P22723	Gamma-aminobutyric acid receptor subunit gamma-2	Gabrg2	44456	51077	40160	37128	34245	33404	33606	31421	32447	33726	12	21.1	55.098	0	27.904	1615000000	13
P27659	60S ribosomal protein L3	Rpl3	85292	81967	67671	60770	59026	59035	61633	58920	63069	68840	12	29.3	46.109	0	30.088	1081800000	14
P31650	Sodium- and chloride-dependent GABA transporter 3	Slc6a11	90309	100570	168850	159740	148890	135150	120740	117260	79860	79963	12	19.3	69.96	0	41.302	2972300000	21
P40124	Adenylyl cyclase-associated protein 1	Cap1	31142	36799	46169	38026	36495	41003	33653	40710	27204	26503	12	36.3	51.564	0	105.26	1860100000	34
P42932	T-complex protein 1 subunit theta	Cct8	37359	51560	54808	48160	41608	42127	43146	43849	46618	48296	12	24.8	59.555	0	41.835	866710000	13
P57746	V-type proton ATPase subunit D	Atp6v1d	111440	118900	142770	138480	115260	121290	117940	114520	118740	132360	12	53	28.369	0	53.622	4595000000	28
P63005	Platelet-activating factor acetylhydrolase IB subunit alpha	Pafah1b1	95294	104570	107620	94918	84578	87754	91798	91746	86562	93282	12	34.4	46.67	0	45.867	1545400000	20
P63087	Serine/threonine-protein phosphatase PP1-gamma catalytic subunit	Ppp1cc	13353	11789	7620	8045.9	7409	6866.2	6793.9	6502.5	8433.5	9836.8	12	37.5	36.983	0	4.6439	1208500000	5
P80314	T-complex protein 1 subunit beta	Cct2	23685	26754	24315	21909	19714	18939	19650	19797	21298	23613	12	26.2	57.477	0	49.672	794730000	16
P97772	Metabotropic glutamate receptor 1	Grm1	69372	65307	56729	54629	55352	49555	44739	42132	50511	55434	12	11.5	133.21	0	34.722	661160000	12
Q3UHD3	Microtubule-associated tumor suppressor candidate 2 homolog	Mtus2	20507	14813	12163	10747	9239.2	9195.5	9187.5	8564.7	12211	17375	12	11.5	147.35	0	51.313	353510000	17
Q3UU96	Serine/threonine-protein kinase MRCK alpha	Cdc42bpa	22750	22101	16400	15877	12591	13424	13111	13334	15662	19348	12	9.8	195.53	0	41.23	337810000	13
Q61792	LIM and SH3 domain protein 1	Lasp1	99943	123340	127540	119440	117470	121840	142100	117070	109270	109370	12	42.2	29.994	0	51.376	3366300000	31
Q69Z98	Serine/threonine-protein kinase BRSK2	Brsk2	30550	29818	25342	24694	23144	21737	22098	20810	22221	26897	12	22.9	81.733	0	72.572	687670000	20
Q6NS52	Diacylglycerol kinase beta	Dgkb	88934	95678	73824	64700	64676	71125	71542	61165	71912	78081	12	19	90.271	0	46.983	1257700000	17
Q6NXK7	Inactive dipeptidyl peptidase 10	Dpp10	37461	39979	52071	44429	42689	45864	44188	39042	35580	33611	12	15.2	90.825	0	44.447	932170000	13
Q6PGF7	Exocyst complex component 8	Exoc8	60376	62021	42789	42437	43370	39661	36842	36821	48132	56656	12	18.2	81.034	0	37.448	2092600000	13
Q791T5	Mitochondrial carrier homolog 1	Mtch1	92604	97228	73002	65619	70090	70226	71933	63402	62798	69465	12	29.8	41.565	0	29.823	3110800000	25
Q7TSC1	Protein PRRC2A	Prrc2a	45562	46672	32058	29745	26854	26380	27919	27275	30670	39847	12	8	229.2	0	37.147	277010000	22
Q80Z24	Neuronal growth regulator 1	Negr1	77085	77983	78331	70397	71795	66069	66887	52026	72750	78028	12	41.4	37.9	0	119.87	2751800000	14
Q8BWF0	Succinate-semialdehyde dehydrogenase, mitochondrial	Aldh5a1	30677	37506	63732	53563	52182	61572	50318	49666	35306	30813	12	28.5	55.968	0	44.643	2816300000	21
Q8CCJ4	APC membrane recruitment protein 2	Amer2	38433	42900	32077	29995	29172	27102	26216	26377	30360	36902	12	31.2	69.932	0	92.043	302160000	15
Q8CGU1	Calcium-binding and coiled-coil domain-containing protein 1	Calcoco1	87636	85449	76334	66958	57810	60517	60358	57502	73915	85170	12	20.3	77.279	0	56.881	894540000	19
Q8R361	Rab11 family-interacting protein 5	Rab11fip5	44592	41603	34131	31835	27996	28788	25792	23881	28958	32905	12	30.4	69.552	0	70.172	790620000	18
Q8R5C5	Beta-centractin	Actr1b	101500	121850	101240	92774	93916	85957	82046	79185	90521	100720	12	33	42.281	0	82.903	1375700000	22
Q8VHH5	Arf-GAP with GTPase, ANK repeat and PH domain-containing protein 3	Agap3	128910	128740	94240	88505	78270	77050	75747	73927	88726	95033	12	18.7	97.964	0	135.24	2637000000	26
Q91V61	Sideroflexin-3	Sfxn3	55255	65276	71986	68047	49267	65839	77645	64395	42863	47185	12	39.9	35.406	0	69.647	8017200000	33
Q91VE0	Long-chain fatty acid transport protein 4	Slc27a4	30999	31065	24526	24416	21901	23829	23557	20146	21945	25152	12	25.8	72.318	0	40.642	668940000	16
Q920P3	BMP/retinoic acid-inducible neural-specific protein 1	Brinp1	51480	48892	46478	39831	36663	39035	34362	36592	37096	42094	12	15.8	88.64	0	35.847	659210000	14
Q922B2	Aspartate--tRNA ligase, cytoplasmic	Dars	59481	61446	46795	45666	41352	44333	40204	43964	41173	46093	12	26.1	57.147	0	28.459	803590000	18
Q99JY0	Trifunctional enzyme subunit beta, mitochondrial;3-ketoacyl-CoA thiolase	Hadhb	56706	60563	53765	56719	59084	59537	56907	56437	53889	60484	12	33.9	51.386	0	45.277	2679900000	23
Q9CQV8	14-3-3 protein beta/alpha;14-3-3 protein beta/alpha, N-terminally processed	Ywhab	44345	50796	68283	65415	50422	54873	54950	55014	44737	40426	12	49.6	28.086	0	108.41	2072300000	15
Q9D0K2	Succinyl-CoA:3-ketoacid coenzyme A transferase 1, mitochondrial	Oxct1	76156	85194	152050	135250	123330	176790	166510	151870	88501	83095	12	32.5	55.988	0	114.43	5398300000	36
Q9D2N4	Dystrobrevin alpha	Dtna	46989	50144	38159	36104	35066	33231	32854	31429	35397	37725	12	19.8	84.066	0	68.674	413380000	13
Q9D8E6	60S ribosomal protein L4	Rpl4	59310	58662	50085	43854	46527	44484	46305	43706	50705	55777	12	31	47.153	0	44.089	1480100000	18
Q9DBC7	cAMP-dependent protein kinase type I-alpha regulatory subunit;cAMP-dependent protein kinase type I-alpha regulatory subunit, N-terminally processed	Prkar1a	46605	47864	35293	32931	28267	28733	29605	25330	29183	32766	12	33.1	43.185	0	57.536	1247600000	18
Q9DC07	LIM zinc-binding domain-containing Nebulette	Nebl	92187	119900	96579	94348	99748	92569	97025	98573	111150	121000	12	45.6	31.113	0	61.659	2870700000	29
Q9DC28	Casein kinase I isoform delta	Csnk1d	66975	67749	60693	54017	48480	48136	48152	47117	54431	62662	12	28.2	47.316	0	38.398	1622700000	17
Q9EPW0	Type I inositol 3,4-bisphosphate 4-phosphatase	Inpp4a	34897	29879	25137	22233	19295	19106	19227	17740	22028	25453	12	17.8	105.54	0	45.268	711200000	18
Q9QYJ0	DnaJ homolog subfamily A member 2	Dnaja2	58486	38517	41190	37613	35112	33667	32924	27783	39530	42578	12	31.1	45.745	0	38.762	3814900000	22
Q9WV55	Vesicle-associated membrane protein-associated protein A	Vapa	153750	166850	138470	130150	121180	120330	126310	118340	115170	127870	12	41.4	27.855	0	72.417	4750700000	21
Q9WV60	Glycogen synthase kinase-3 beta	Gsk3b	106400	121760	90118	86644	86459	81703	82713	79978	81376	86334	12	41.4	46.71	0	85.299	1793800000	24
A2AG50	MAP7 domain-containing protein 2	Map7d2	64636	60634	43239	42932	43870	38178	41185	40577	54675	66916	11	21.1	86.049	0	84.75	917270000	17
A2AHG0	Leucine zipper putative tumor suppressor 3	Lzts3	42074	39613	28257	26640	23324	21960	24845	23238	27683	33526	11	24	74.985	0	93.917	975760000	17
A2RSJ4	UHRF1-binding protein 1-like	Uhrf1bp1l	26772	26797	18323	19294	15226	17064	15640	15267	15768	18240	11	12.2	161.94	0	40.107	220630000	12
O54946	DnaJ homolog subfamily B member 6	Dnajb6	53761	53902	44446	40798	34888	36459	37104	32643	41464	47033	11	26	39.807	0	39.957	1133500000	14
P05132	cAMP-dependent protein kinase catalytic subunit alpha	Prkaca	96170	102150	88355	83327	69993	72498	75592	65902	72094	78958	11	26.5	40.57	0	53.883	4388800000	21
P14824	Annexin A6	Anxa6	19302	19384	35835	31802	25309	26916	30408	23934	19146	17370	11	20.5	75.884	0	36.075	363570000	12
P14869	60S acidic ribosomal protein P0	Rplp0	122900	110540	88064	77453	72475	71834	74537	63465	79697	91372	11	44.5	34.216	0	69.716	3131100000	28
P16125	L-lactate dehydrogenase B chain	Ldhb	68109	90882	219670	184090	132970	166630	181560	161830	93274	71192	11	31.7	36.572	0	46.176	4754900000	50
P16388	Potassium voltage-gated channel subfamily A member 1	Kcna1	24666	26915	26157	25873	21279	20905	22234	20932	23449	27910	11	29.7	56.409	0	56.839	1100400000	14
P20444	Protein kinase C alpha type	Prkca	13640	13696	11058	9790	8810.2	9879.5	8959.4	9508	8182.9	7250.9	11	18.2	76.851	0	4.9882	510290000	5
P26041	Moesin	Msn	2740.9	3467.1	3025.2	3061.7	2590.9	2794.9	2591.4	2539.3	2869.8	2789.4	11	17.7	67.766	0	2.8546	85397000	3
P28028	Serine/threonine-protein kinase B-raf	Braf	49550	50330	37496	34673	28113	34115	31738	31329	32134	36013	11	17.3	88.779	0	32.935	577240000	15
P40630	Transcription factor A, mitochondrial	Tfam	82091	88877	71993	67723	67343	64779	73056	62436	78701	91437	11	35.4	27.987	0	23.313	2669700000	11
P47753	F-actin-capping protein subunit alpha-1	Capza1	28020	42841	23956	24445	20407	20499	18937	19636	22532	23207	11	54.9	32.939	0	51.193	711890000	8
P53810	Phosphatidylinositol transfer protein alpha isoform	Pitpna	29496	37686	64420	57257	46698	49377	53776	47911	34739	29175	11	40.2	31.893	0	42.014	514970000	13
P55012	Solute carrier family 12 member 2	Slc12a2	65517	71627	58212	56452	58066	56407	60705	61832	78153	106650	11	9.7	131.03	0	46.556	803620000	15
P60202	Myelin proteolipid protein	Plp1	43654	124760	43176	43438	81286	58415	98546	94925	186550	279390	11	35	30.077	0	38.742	36858000000	56
P62821	Ras-related protein Rab-1A	Rab1A	66693	89399	179930	161470	112260	150890	149960	141130	76265	72556	11	61	22.677	0	55.668	5166800000	28
P62908	40S ribosomal protein S3	Rps3	48693	46715	45344	41734	40433	41721	42246	36449	43288	50049	11	53.5	26.674	0	42.894	1570800000	20
P63085	Mitogen-activated protein kinase 1	Mapk1	50635	61013	56069	54997	50407	53061	49198	48261	44738	46398	11	38.8	41.275	0	50.085	1428200000	17
P70168	Importin subunit beta-1	Kpnb1	33151	37028	37184	33230	30217	28608	28669	30131	32650	41509	11	15.5	97.183	0	32.774	882870000	14
P70429	Ena/VASP-like protein	Evl	89270	86928	66407	62176	58347	55437	58620	52804	60839	70482	11	34.3	44.337	0	51.105	612190000	17
P97351	40S ribosomal protein S3a	Rps3a	52955	48302	49213	47515	47447	46684	49219	44774	53397	62174	11	43.2	29.885	0	46.222	1648900000	19
Q01063	cAMP-specific 3,5-cyclic phosphodiesterase 4D	Pde4d	87250	87640	70389	63582	56501	51994	58592	52729	61388	67134	11	15	84.562	0	33.291	991760000	17
Q02257	Junction plakoglobin	Jup	15286	12568	11218	10294	8805.8	9626.8	9545.1	8974.1	10457	13816	11	18.3	81.8	0	23.312	849930000	14
Q2NL51	Glycogen synthase kinase-3 alpha	Gsk3a	26672	29714	24898	23192	20853	20617	20553	22420	22940	21828	11	38.4	51.66	0	39.215	803460000	14
Q3UGY8	Brefeldin A-inhibited guanine nucleotide-exchange protein 3	Arfgef3	33579	29740	26531	26620	20837	23942	23181	22918	23171	24018	11	5.9	240.09	0	34.572	8462100000	13
Q3UHB1	5-nucleotidase domain-containing protein 3	Nt5dc3	24329	27927	27337	26360	22797	27576	21679	24831	21505	23853	11	20.7	63.17	0	26.149	1212600000	13
Q3UHD1	Brain-specific angiogenesis inhibitor 1	Bai1	53474	49198	45773	39076	38335	38049	38563	35851	39250	45599	11	9	173.29	0	38.855	777040000	14
Q3UJU9	Regulator of microtubule dynamics protein 3	Rmdn3	25865	29716	23423	22302	22683	23194	23313	19926	20451	24549	11	30.4	52.028	0	59.736	1231900000	19
Q60931	Voltage-dependent anion-selective channel protein 3	Vdac3	55440	80028	61301	62549	75552	76202	75162	61631	48845	52896	11	49.5	30.752	0	124.3	14870000000	31
Q61037	Tuberin	Tsc2	28284	26769	20824	18931	15925	15860	16393	16843	17622	23329	11	7.9	202.07	0	45.451	362960000	17
Q61598	Rab GDP dissociation inhibitor beta	Gdi2	24230	30973	42869	35035	34997	36226	35594	35430	25139	24127	11	25.8	50.537	0	22.584	1450400000	10
Q62415	Apoptosis-stimulating of p53 protein 1	Ppp1r13b	13912	13859	10510	10402	8560.2	7611.1	7444	7539.8	10429	11455	11	10.9	119.17	0	45.536	235950000	12
Q6WQJ1	Sn1-specific diacylglycerol lipase alpha	Dagla	32153	28791	22559	21043	19625	17470	16667	17214	20702	23470	11	13.9	115.37	0	74.24	792320000	15
Q6ZPJ3	E2/E3 hybrid ubiquitin-protein ligase UBE2O	Ube2o	26592	27682	23568	21985	18676	18853	17621	18398	19325	22052	11	14.8	140.83	0	67.454	422290000	13
Q7TMF3	NADH dehydrogenase [ubiquinone] 1 alpha subcomplex subunit 12	Ndufa12	18649	34517	38423	30046	30639	38466	35738	35221	25348	32765	11	80	17.086	0	47.674	2423500000	17
Q7TNM2	Tripartite motif-containing protein 46	Trim46	2377.1	2157.5	1965.1	1935.3	1320.2	1286.3	1608.8	1366.1	1592.6	1779.3	11	20.4	83.431	0	41.75	568470000	13
Q80YF9	Rho GTPase-activating protein 33	Arhgap33	7861.2	7808	6376.5	6219.7	4932	5803.4	5468.5	5136.4	6002.8	7815.6	11	12.6	139.8	0	33.137	446660000	16
Q8BLN6	Protein unc-80 homolog	Unc80	25163	22543	15214	15007	14413	13900	13687	13078	15101	18626	11	5	363.5	0	21.118	134460000	12
Q8BNW9	Kelch repeat and BTB domain-containing protein 11	Kbtbd11	22437	24158	21560	21136	17818	19031	18347	16328	18171	21713	11	25.3	67.945	0	50.919	765280000	17
Q8BR92	Paralemmin-2	Palm2	88393	86314	74066	66977	58630	58896	53900	56593	71067	80771	11	37.8	42.095	0	50.078	1579200000	17
Q8C437	PEX5-related protein	Pex5l	26823	28410	24596	21325	20103	20950	19534	20271	20180	24612	11	26.3	63.134	0	94.947	591770000	18
Q8C5W0	Calmin	Clmn	58481	57697	41087	38519	39821	37072	33877	35161	43964	53223	11	13.7	117.23	0	56.363	431140000	14
Q8C7M3	E3 ubiquitin-protein ligase TRIM9	Trim9	58739	56072	43930	39966	34750	36703	36691	33871	38727	45169	11	20.1	90.869	0	90.699	780950000	16
Q8C8T7	Protein ELFN1	Elfn1	42902	40313	30322	28342	24758	23942	23961	22875	32289	40984	11	21.5	90.814	0	39.445	505110000	20
Q922Q8	Leucine-rich repeat-containing protein 59	Lrrc59	58770	61922	40660	37615	40608	37719	36846	33870	41225	46149	11	37.8	34.877	0	23.645	1045100000	14
Q99M87	DnaJ homolog subfamily A member 3, mitochondrial	Dnaja3	121190	128570	102040	94750	92176	94010	96350	85283	92741	104070	11	27.5	52.443	0	79.593	1330000000	17
Q99PJ0	Neurotrimin	Ntm	98078	106980	129380	120340	102870	103410	108610	82746	99324	112650	11	37.8	37.984	0	77.348	8093800000	26
Q9D4H1	Exocyst complex component 2	Exoc2	80062	80521	68595	64233	66833	57876	62735	60936	74018	79303	11	13.4	103.96	0	52.685	757150000	14
Q9D6J6	NADH dehydrogenase [ubiquinone] flavoprotein 2, mitochondrial	Ndufv2	50826	68067	69581	67271	59749	72868	72825	65369	55277	61870	11	52	27.285	0	65.522	3569600000	32
Q9DBT5	AMP deaminase 2	Ampd2	34782	34685	34901	31735	24763	24178	21244	24351	27029	28450	11	12.9	92.023	0	19.042	478020000	16
Q9R1Q8	Transgelin-3	Tagln3	71989	105080	123260	113510	115980	108750	122720	110530	129470	126030	11	55.8	22.47	0	46.207	6564600000	39
Q9R1R2	Tripartite motif-containing protein 3	Trim3	51418	52326	46582	41408	38438	37214	37480	35265	37243	41595	11	22.3	80.774	0	53.407	540250000	16
Q9WU78	Programmed cell death 6-interacting protein	Pdcd6ip	29303	27312	23526	21066	18990	19648	19098	18701	18028	20414	11	14.4	96.023	0	54.214	621530000	13
Q9WUM3	Coronin-1B	Coro1b	36205	41603	35563	33379	31687	28818	27558	28043	32833	36876	11	20.5	53.912	0	34.69	1812900000	18
Q9WUN2	Serine/threonine-protein kinase TBK1	Tbk1	50708	52785	34839	34153	28597	28221	27518	24399	36909	38527	11	19.2	83.424	0	49.972	430970000	15
Q9Z0J4	Nitric oxide synthase, brain	Nos1	48280	51703	43144	39904	33002	34604	32899	34901	35099	40365	11	9.7	160.47	0	31.22	374020000	14
Q9Z0V2	Potassium voltage-gated channel subfamily D member 2	Kcnd2	85172	83085	71439	65099	68044	60598	53446	55742	65126	74989	11	21.1	70.576	0	41.214	1826300000	20
Q9Z1L5	Voltage-dependent calcium channel subunit alpha-2/delta-3;Voltage-dependent calcium channel subunit alpha-2-3;Voltage-dependent calcium channel subunit delta-3	Cacna2d3	50580	53173	49896	50276	44493	43352	34798	36946	45668	42827	11	13.7	122.78	0	64.42	524410000	12
A2A5R2	Brefeldin A-inhibited guanine nucleotide-exchange protein 2	Arfgef2	32892	30365	24193	22547	19591	18267	21406	19101	22082	24948	10	6.7	202.24	0	25.858	658070000	13
A2A699	Protein FAM171A2	Fam171a2	23519	26685	19483	17625	15431	16361	15855	15621	16685	21934	10	18.6	87.486	0	67.927	538330000	21
B0F2B4	Neuroligin 4-like	Nlgn4l	29540	24605	24430	20958	18069	19468	17357	16819	18734	22272	10	17.6	97.347	0	56.319	477030000	12
O35633	Vesicular inhibitory amino acid transporter	Slc32a1	47195	51023	70407	62266	49500	59753	53693	53412	39066	42001	10	27	57.38	0	73.266	1088100000	17
O89084	cAMP-specific 3,5-cyclic phosphodiesterase 4A	Pde4a	14623	14030	13095	12172	9673.3	9855.7	11108	9438.2	10710	12226	10	19	93.557	0	43.284	107340000	6
P04370	Myelin basic protein	Mbp	84276	138570	68821	64323	101730	75147	115850	118260	230440	404780	10	30.8	27.167	0	59.748	74537000000	94
P04925	Major prion protein	Prnp	147200	168540	128890	125370	127630	110810	109660	105260	142470	175890	10	42.5	27.977	0	57.505	8940800000	40
P06151	L-lactate dehydrogenase A chain	Ldha	33735	47548	78131	67890	57832	67392	64209	59626	38218	31851	10	28.9	36.498	0	30.367	2668800000	19
P0DP28;P0DP27;P0DP26;Q9D6P8	Calmodulin-like protein 3	Calml3	77507	78489	84906	77896	68870	69821	75832	66185	90540	115390	10	51.7	16.837	0	51.79	3003300000	24
P10649	Glutathione S-transferase Mu 1	Gstm1	33693	38418	65152	53653	39826	52519	46062	52073	32247	30870	10	39.9	25.97	0	19.954	3074100000	24
Q8CGP2;Q8CGP1;Q64475;P10853;P70696	Histone H2B type 1-P;Histone H2B type 1-K;Histone H2B type 1-B;Histone H2B type 1-F/J/L;Histone H2B type 1-A	Hist1h2bp;Hist1h2bk;Hist1h2bb;Hist1h2bf;Hist1h2ba	439.43	767.26	593.51	1094.8	2517.3	1682.8	1445.4	2203.2	4093.4	3958	10	63.5	13.992	1	-2	2757800000	2
Q6ZWY9;Q64525;Q64478;P10854	Histone H2B type 1-C/E/G;Histone H2B type 2-B;Histone H2B type 1-H;Histone H2B type 1-M	Hist1h2bc;Hist2h2bb;Hist1h2bh;Hist1h2bm	71662	74485	71178	93367	148910	124520	124750	139810	235390	243930	10	63.5	13.906	0	19.014	17458000000	30
P12382	ATP-dependent 6-phosphofructokinase, liver type	Pfkl	24614	35079	42807	36764	31434	36786	33858	32710	24508	21563	10	17.2	85.359	0	26.243	922630000	7
P12849	cAMP-dependent protein kinase type I-beta regulatory subunit	Prkar1b	4461.5	4443.1	3346.3	2687.3	2706.7	2653.6	2237.8	2377.5	3425.4	3636.9	10	22	43.224	0	17.807	567780000	7
P18760	Cofilin-1	Cfl1	168800	190080	212060	198300	159100	175010	176900	160600	135490	132940	10	57.2	18.559	0	56.581	8689900000	31
P21279	Guanine nucleotide-binding protein G(q) subunit alpha	Gnaq	48690	61970	81676	81836	60013	70990	62945	68190	54444	54447	10	28.7	42.158	0	44.882	1872200000	15
P21619	Lamin-B2	Lmnb2	26068	29174	32953	32176	36208	33306	35260	37300	44441	50587	10	24.3	67.317	0	86.714	441580000	11
P28741	Kinesin-like protein KIF3A	Kif3a	27204	26240	20593	20244	16287	18321	18067	18416	19544	22966	10	15	80.169	0	25.035	473580000	15
P29341	Polyadenylate-binding protein 1	Pabpc1	53261	47637	44816	39178	39878	39865	40609	39007	41131	44002	10	16	70.67	0	17.989	625220000	10
P29387	Guanine nucleotide-binding protein subunit beta-4	Gnb4	12107	14628	12940	11843	14096	13429	15245	11544	14535	15484	10	37.6	37.379	0	9.7294	187730000	7
P48320	Glutamate decarboxylase 2	Gad2	35463	49290	41934	38849	34367	35215	29599	31685	29192	28135	10	23.1	65.223	0	23.562	1580200000	17
P56564	Excitatory amino acid transporter 1	Slc1a3	46738	52192	95011	85107	77907	93385	67445	83543	58390	59490	10	16	59.622	0	60.659	1954400000	20
P62484	Abl interactor 2	Abi2	31165	33214	26451	23841	24278	22263	23053	22589	22757	28846	10	22.6	49.387	0	18.428	749180000	10
P62761	Visinin-like protein 1	Vsnl1	92330	100330	114250	101030	88937	101970	104370	86485	91071	85019	10	56.5	22.142	0	28.539	2408100000	21
P62823	Ras-related protein Rab-3C	Rab3c	45551	61263	118030	100740	88825	95689	91699	90042	56792	52414	10	44.9	25.872	0	49.163	4734400000	31
P63001;Q05144;P60764	Ras-related C3 botulinum toxin substrate 1;Ras-related C3 botulinum toxin substrate 2;Ras-related C3 botulinum toxin substrate 3	Rac1;Rac2;Rac3	154610	175590	174830	162290	154190	151080	164590	139760	162510	170240	10	50	21.45	0	85.473	14336000000	39
P63137	Gamma-aminobutyric acid receptor subunit beta-2	Gabrb2	50767	56519	49527	45604	41112	42929	41630	41161	42375	47934	10	22.7	59.196	0	37.056	2047200000	21
P63141	Potassium voltage-gated channel subfamily A member 2	Kcna2	19482	19379	17256	16043	13661	13126	13429	12755	15567	17532	10	32.3	56.7	0	33.066	734290000	9
P70404	Isocitrate dehydrogenase [NAD] subunit gamma 1, mitochondrial	Idh3g	28066	37001	43834	37948	35864	39913	35630	34056	27568	27001	10	31.3	42.785	0	68.3	2964000000	20
P70408	Cadherin-10	Cdh10	22493	23388	18319	17394	16699	16590	17138	16128	19092	22876	10	13.8	88.311	0	37.802	440380000	14
P80315	T-complex protein 1 subunit delta	Cct4	24896	25734	23613	23871	18381	19803	20720	19654	17984	19994	10	21.3	58.066	0	47.767	778410000	16
P80317	T-complex protein 1 subunit zeta	Cct6a	24327	29006	24344	23160	19532	21101	20412	20398	21420	23092	10	18.3	58.004	0	28.702	1100800000	10
P83093	Stromal interaction molecule 2	Stim2	31191	31504	20019	21278	17555	16309	13880	15721	17276	22884	10	14.9	83.924	0	57.118	443690000	13
P83741	Serine/threonine-protein kinase WNK1	Wnk1	61044	56621	47611	42561	39968	40137	39879	38160	46997	55955	10	4.5	250.93	0	16.663	247130000	10
P99029	Peroxiredoxin-5, mitochondrial	Prdx5	70864	87947	120050	113360	89701	110260	108420	95560	78734	75550	10	41	21.897	0	57.728	4791300000	28
Q148V7	LisH domain and HEAT repeat-containing protein KIAA1468	Kiaa1468	37086	42188	40922	37739	33662	34727	32333	34141	30843	33355	10	9.7	134.59	0	28.784	494660000	15
Q14BB9	MAP6 domain-containing protein 1	Map6d1	20182	21974	14265	13592	12067	11553	15724	11381	17152	22505	10	64.4	20.432	0	33.12	1530500000	19
Q3U0M1	Trafficking protein particle complex subunit 9	Trappc9	48885	48927	40427	36919	32209	33271	32300	31186	34929	39540	10	10.5	128.23	0	33.996	557770000	11
Q60780	Growth arrest-specific protein 7	Gas7	28683	37651	28450	28801	32890	29228	36435	30635	31921	38376	10	28.5	48.173	0	56.416	1133800000	17
Q61361	Brevican core protein	Bcan	56005	62397	44998	46973	42349	36535	40205	36834	54569	61615	10	17.3	95.814	0	64.754	867750000	19
Q6GYP7	Ral GTPase-activating protein subunit alpha-1	Ralgapa1	37055	36801	27668	28417	24423	23332	22902	24024	24791	30799	10	6.5	229.39	0	25.241	279240000	14
Q6NZJ6	Eukaryotic translation initiation factor 4 gamma 1	Eif4g1	25746	25017	18103	16802	18853	19099	17722	17019	17798	22054	10	6.2	176.07	0	23.965	279130000	13
Q6P1F6	Serine/threonine-protein phosphatase 2A 55 kDa regulatory subunit B alpha isoform	Ppp2r2a	56586	59484	52337	47640	43528	45315	45257	42064	40795	46935	10	27.7	51.691	0	28.085	1679500000	14
Q6PCN3	Tau-tubulin kinase 1	Ttbk1	45255	43593	34482	33420	30271	29934	29094	28790	33336	40486	10	9.6	141.61	0	35.9	180630000	11
Q6PE13	Proline-rich transmembrane protein 3	Prrt3	18525	18441	19889	16824	16128	18186	17980	15324	15393	15740	10	15.2	101.22	0	40.509	381520000	9
Q6PEV3	WAS/WASL-interacting protein family member 2	Wipf2	18224	19400	16107	15531	11462	12068	10668	11890	11367	17414	10	32.7	46.297	0	44.339	319470000	15
Q6PHN9	Ras-related protein Rab-35	Rab35	121610	139600	133620	132750	102650	107710	99783	90736	104090	120040	10	55.7	23.025	0	60.044	3035300000	25
Q6ZQ58	La-related protein 1	Larp1	34685	32965	27200	27547	23424	25642	24413	23854	25747	27878	10	14.7	121.12	0	46.826	277490000	14
Q791V5	Mitochondrial carrier homolog 2	Mtch2	56438	74232	50765	49882	58389	51182	53860	45569	49168	52034	10	43.6	33.499	0	73.602	5541400000	29
Q7TMY8	E3 ubiquitin-protein ligase HUWE1	Huwe1	25625	26051	20034	19669	16509	18503	17413	19110	19169	24423	10	3.2	482.63	0	78.811	164980000	12
Q7TQH0	Ataxin-2-like protein	Atxn2l	33773	29470	25108	24523	21965	22972	23443	22044	24241	27213	10	11.4	110.65	0	58.099	157010000	10
Q80TH2	Protein LAP2	Erbb2ip	22482	18687	13085	12394	11158	10909	11671	9889.4	15009	19984	10	8.1	157.25	0	14.346	193290000	11
Q80TS7	Dendrin	Ddn	38034	35211	26556	26466	23616	20934	21033	20340	23243	28683	10	19	76.406	0	29.072	502440000	14
Q80WG5	Volume-regulated anion channel subunit LRRC8A	Lrrc8a	44436	39004	39993	39479	31885	33945	33161	33434	34057	39281	10	16.7	94.118	0	25.248	472300000	11
Q8BFZ3	Beta-actin-like protein 2	Actbl2	0	0	0	0	0	0	0	0	0	0	10	26.3	42.004	0.0027248	1.7292	0	0
Q8BFZ9	Erlin-2	Erlin2	69115	87912	60147	58920	62791	58871	59041	57042	57446	66970	10	34.1	37.872	0	55.154	1079500000	13
Q8BGQ7	Alanine--tRNA ligase, cytoplasmic	Aars	49600	50427	58489	53870	42068	45943	48655	47356	37374	39840	10	11.6	106.91	0	25.914	610990000	15
Q8BLQ9	Cell adhesion molecule 2	Cadm2	27793	32921	80703	64237	48861	58734	64249	60881	33444	32509	10	31.3	47.558	0	107.53	1807500000	23
Q8BWT1	3-ketoacyl-CoA thiolase, mitochondrial	Acaa2	38561	45766	45418	44688	41375	42790	42525	41832	36991	40060	10	44.6	41.829	0	57.532	860260000	15
Q8BX10	Serine/threonine-protein phosphatase PGAM5, mitochondrial	Pgam5	81732	83281	60488	57485	60289	68060	66809	59775	54413	59334	10	44.1	31.994	0	55.801	1858100000	26
Q8CBE3	WD repeat-containing protein 37	Wdr37	88336	97345	74517	74557	68303	70193	71579	68130	73169	80947	10	21.6	55.045	0	42.256	2646500000	22
Q8K341	Alpha-tubulin N-acetyltransferase 1	Atat1	42045	37648	30288	27879	25328	25769	24834	24082	27999	33535	10	24.7	47.163	0	31.038	829700000	17
Q8VHW2	Voltage-dependent calcium channel gamma-8 subunit	Cacng8	53612	55759	37813	37941	34951	39521	24064	32938	33832	39560	10	31.2	43.452	0	221.39	5495300000	32
Q91V12	Cytosolic acyl coenzyme A thioester hydrolase	Acot7	25959	32787	77260	62496	51198	59518	57456	61275	34788	29065	10	24.4	42.536	0	23.124	909370000	24
Q91VR2	ATP synthase subunit gamma, mitochondrial	Atp5c1	127470	202100	266680	244180	225040	286270	291780	255990	166520	171450	10	32.6	32.886	0	67.197	9401100000	47
Q91WG7	Diacylglycerol kinase gamma	Dgkg	76603	74932	56443	50829	52035	52228	41686	48303	54664	59659	10	18.7	88.522	0	70.437	693110000	13
Q91YR1	Twinfilin-1	Twf1	43438	47994	41387	38833	36502	34549	34832	32614	37191	40879	10	34.9	40.079	0	41.406	1688400000	14
Q922D8	C-1-tetrahydrofolate synthase, cytoplasmic;Methylenetetrahydrofolate dehydrogenase;Methenyltetrahydrofolate cyclohydrolase;Formyltetrahydrofolate synthetase;C-1-tetrahydrofolate synthase, cytoplasmic, N-terminally processed	Mthfd1	17456	15838	15690	14037	13308	12758	13671	13284	14111	15065	10	14.2	101.2	0	48.88	589630000	12
Q99MN9	Propionyl-CoA carboxylase beta chain, mitochondrial	Pccb	15542	19080	25937	22956	21203	26650	23317	22247	17224	18864	10	26.4	58.408	0	38.929	531950000	17
Q99N28	Cell adhesion molecule 3	Cadm3	23250	27699	72639	62094	41510	52325	56103	53668	31025	26455	10	30.6	42.964	0	100.86	1069500000	18
Q9CPW0	Contactin-associated protein-like 2	Cntnap2	13127	25144	27917	25031	24198	23602	24852	22646	24303	26222	10	10.4	148.2	0	22.571	316790000	10
Q9CPW4	Actin-related protein 2/3 complex subunit 5	Arpc5	23993	29933	22066	20361	19563	18446	14566	17533	19190	18812	10	58.9	16.288	0	65.634	1718000000	17
Q9CQS4	Solute carrier family 25 member 46	Slc25a46	28133	36334	35179	32537	36856	34003	33564	29039	23528	27784	10	27.8	46.224	0	106	726670000	16
Q9D0M3	Cytochrome c1, heme protein, mitochondrial	Cyc1	79333	124850	132420	122460	118770	142820	154570	123300	79381	82804	10	38.2	35.327	0	71.543	4256200000	30
Q9D1G1	Ras-related protein Rab-1B	Rab1b	7378.8	9500.3	14832	12482	9875.5	13363	11515	10485	7200.6	6777.7	10	52.7	22.187	0	23.193	557710000	6
Q9D2P8	Myelin-associated oligodendrocyte basic protein	Mobp	7704	16240	8297.9	8104.3	16357	9473.1	14985	14931	33840	45313	10	40	19.197	0	20.106	5400500000	17
Q9D898	Actin-related protein 2/3 complex subunit 5-like protein	Arpc5l	55427	60128	52206	49850	40753	44054	42298	37214	41662	47662	10	72.5	16.98	0	151.18	3559800000	21
Q9DB41	Mitochondrial glutamate carrier 2	Slc25a18	19029	26807	22388	22211	27444	26792	24261	21720	21119	20635	10	29.7	34.166	0	37.063	634020000	9
Q9DCX2	ATP synthase subunit d, mitochondrial	Atp5h	25795	43638	61973	57449	54731	72042	81203	60377	37807	38118	10	64	18.749	0	44.589	7806000000	28
Q9JLB0	MAGUK p55 subfamily member 6	Mpp6	8668.6	9041	9178.8	8722.9	6479.1	7010.9	7256.6	7692.6	6438.1	6874.8	10	22.1	62.63	0	27.418	536970000	9
Q9JLV5	Cullin-3	Cul3	36535	36241	37967	35078	32060	30836	29868	31335	27833	31016	10	14.3	88.947	0	44.125	368880000	11
Q9R1L5	Microtubule-associated serine/threonine-protein kinase 1	Mast1	46102	42064	32356	30430	29437	27215	27521	24818	31904	39974	10	8.5	171	0	50.192	427770000	13
Q9R1P4	Proteasome subunit alpha type-1	Psma1	27560	32693	42545	41777	32590	39078	38040	38019	30093	30694	10	33.1	29.546	0	39.469	537250000	15
Q9R1V7	Disintegrin and metalloproteinase domain-containing protein 23	Adam23	87321	110480	102860	90954	89222	82423	85413	81270	95872	108190	10	12.7	91.547	0	31.536	1446600000	17
Q9WTS4	Teneurin-1;Ten-1 intracellular domain;Teneurin C-terminal-associated peptide	Tenm1	10228	8780	6674.6	6238.9	6378.6	7088	6287.1	5369.6	7326	7761.1	10	5.2	305.79	0	23.578	113330000	8
Q9WTX5	S-phase kinase-associated protein 1	Skp1	73833	88476	69116	62136	62838	57348	61256	53509	67692	68705	10	62	18.672	0	39.797	1064600000	14
Q9Z2C4	Myotubularin-related protein 1	Mtmr1	16036	15760	11547	10792	10449	10118	8385.5	8867.5	10712	13453	10	16.7	75.313	0	28.52	750570000	15
A2A8L5	Receptor-type tyrosine-protein phosphatase F	Ptprf	875.85	843.47	721.99	591.32	581.24	568.36	761.52	493.26	391.17	685.99	9	8	211.49	0	8.4469	49266000	5
B2RSH2	Guanine nucleotide-binding protein G(i) subunit alpha-1	Gnai1	22923	26771	25942	23166	21283	19227	20608	20068	24254	27269	9	26	40.361	0	46.144	2137400000	13
G3XA57	Rab11 family-interacting protein 2	Rab11fip2	23604	24476	19789	18860	17788	17449	16870	16532	17454	21529	9	22.9	58.206	0	30.795	522250000	8
O54865	Guanylate cyclase soluble subunit beta-1	Gucy1b3	53545	62907	46468	40072	40479	38388	41359	39362	47043	61201	9	18.4	70.597	0	34.948	481850000	12
O55033	Cytoplasmic protein NCK2	Nck2	19113	19659	16961	16086	13382	13831	11835	11952	14423	16548	9	34.5	42.879	0	37.743	324280000	9
O55126	Protein NipSnap homolog 2	Gbas	81406	101380	96244	90375	81639	86165	85948	75699	82035	81750	9	30.2	32.932	0	18.856	2641000000	20
O88703	Potassium/sodium hyperpolarization-activated cyclic nucleotide-gated channel 2	Hcn2	21005	18621	17325	18633	17287	15807	14262	16228	15351	17958	9	14.6	94.721	0	59.813	229090000	11
O88998	Noelin	Olfm1	79829	78569	72138	69672	62659	61270	61196	57150	72153	82319	9	26.6	55.397	0	49.922	4562700000	20
P05480	Neuronal proto-oncogene tyrosine-protein kinase Src	Src	32372	40434	34958	34647	31545	32564	31678	29108	31978	35862	9	18.3	60.644	0	30.601	1103200000	15
P14148	60S ribosomal protein L7	Rpl7	42377	38211	34068	30811	27159	26003	29165	27305	36273	42197	9	30.4	31.419	0	74.833	810190000	11
P14231	Sodium/potassium-transporting ATPase subunit beta-2	Atp1b2	24490	24854	43986	42409	34389	39899	33572	34949	25710	25571	9	34.1	33.344	0	52.495	3318000000	18
P15209	BDNF/NT-3 growth factors receptor	Ntrk2	78142	74593	70657	66834	55273	58922	57860	57054	58308	67453	9	15.1	92.132	0	59.767	653850000	11
P19783	Cytochrome c oxidase subunit 4 isoform 1, mitochondrial	Cox4i1	66958	124640	152770	141290	124120	162600	185470	134840	89112	83448	9	53.8	19.53	0	27.409	14792000000	43
P22315	Ferrochelatase, mitochondrial	Fech	68905	76257	67221	64416	58333	65547	60866	58889	53705	56431	9	28.8	47.13	0	48.004	1224300000	13
P24369	Peptidyl-prolyl cis-trans isomerase B	Ppib	138740	109470	98342	93122	85447	86009	76145	79760	86841	93600	9	40.7	23.713	0	29	1291300000	18
P26645	Myristoylated alanine-rich C-kinase substrate	Marcks	18270	18542	32891	27029	25837	30616	36255	29359	19649	17547	9	55.7	29.661	0	153.58	1215300000	27
P27661	Histone H2AX	H2afx	6696.1	6675.5	6577	9720	16060	13081	13325	14625	25446	27312	9	33.6	15.142	0	12.694	7441500000	13
P27773	Protein disulfide-isomerase A3	Pdia3	62206	76240	103530	97773	81091	94796	93547	90331	67689	65421	9	21.4	56.678	0	30.859	916000000	13
P35700	Peroxiredoxin-1	Prdx1	230440	229590	243830	231340	188390	204100	196260	196880	207850	221720	9	40.7	22.176	0	23.648	4940300000	29
P39087	Glutamate receptor ionotropic, kainate 2	Grik2	56274	54228	45455	44297	39079	37732	38735	36491	43297	51975	9	10.7	102.49	0	18.566	379590000	9
P42208	Septin-2	2020-09-02	63396	70151	60527	61324	55702	51040	54753	55651	67989	78419	9	31.3	41.525	0	81.427	1987700000	15
P46638;P62492	Ras-related protein Rab-11B;Ras-related protein Rab-11A	Rab11b;Rab11a	48057	53946	73629	65212	50692	58713	58393	56685	46037	48689	9	44.5	24.489	0	24.323	1282300000	11
P46935	E3 ubiquitin-protein ligase NEDD4	Nedd4	36859	35000	29588	26204	20972	25079	23902	22081	23956	29093	9	11	102.71	0	44.486	185060000	8
P47911	60S ribosomal protein L6	Rpl6	19137	20662	15980	15007	15162	13733	14192	12754	15983	21556	9	29.1	33.509	0	22.048	1316900000	10
P48774	Glutathione S-transferase Mu 5	Gstm5	62781	73297	89883	78606	63816	75732	69262	73024	57009	51804	9	36.2	26.635	0	15.412	604960000	12
P49813	Tropomodulin-1	Tmod1	36708	31145	24949	23650	20858	18813	26151	18546	25297	28753	9	29.5	40.466	0	35.889	492300000	10
P50571	Gamma-aminobutyric acid receptor subunit beta-1	Gabrb1	27151	33001	20468	21164	17386	18551	14607	16731	18048	22954	9	21.7	54.1	0	30.979	343120000	10
P55288	Cadherin-11	Cdh11	69033	57708	54908	51494	47688	47077	45135	44343	50175	51938	9	16	88.111	0	59.812	694950000	14
P59999	Actin-related protein 2/3 complex subunit 4	Arpc4	47072	47457	41531	41427	31907	34441	31780	32158	34569	39002	9	57.1	19.667	0	30.899	8166100000	21
P60335	Poly(rC)-binding protein 1	Pcbp1	40946	44897	33897	28465	29679	29493	28637	30228	30165	32363	9	32	37.497	0	51.203	1275500000	10
P62881	Guanine nucleotide-binding protein subunit beta-5	Gnb5	97073	113380	98164	90781	84219	84982	92504	77197	88265	97619	9	28.1	43.565	0	64.357	1728900000	14
P63011	Ras-related protein Rab-3A	Rab3a	94022	134140	394960	340330	231370	291260	284190	292610	141370	105020	9	48.6	24.97	0	66.226	7790700000	46
P63080	Gamma-aminobutyric acid receptor subunit beta-3	Gabrb3	42056	33613	30692	28821	27039	26237	24904	24642	26232	31840	9	19.5	54.165	0	11.363	228400000	5
P68181	cAMP-dependent protein kinase catalytic subunit beta	Prkacb	37815	36009	31090	26968	23006	23429	30863	23900	23962	26531	9	24.5	40.707	0	19.445	769060000	8
P80313	T-complex protein 1 subunit eta	Cct7	44964	56989	49722	41657	39360	40112	39931	38938	42083	42813	9	20	59.652	0	25.528	682470000	11
P84096	Rho-related GTP-binding protein RhoG	Rhog	12676	16256	12834	11468	12797	10778	13792	12067	20519	24689	9	55	21.308	0	22.541	768510000	12
P97492	Regulator of G-protein signaling 14	Rgs14	36473	41828	33446	31209	25948	30273	25861	28548	27537	34492	9	25.2	59.846	0	34.447	517720000	16
Q0PHV7	Dapper homolog 3	Dact3	14005	13561	8356.1	7745.3	6651.4	7673.3	7206.3	6380	8661	10759	9	21.1	63.286	0	54.093	398030000	16
Q3TYD6	Serine/threonine-protein kinase LMTK2	Lmtk2	18675	18493	13165	14330	11161	10336	11286	10061	12611	13690	9	8.4	160.51	0	22.384	141540000	12
Q3UHF7	Transcription factor HIVEP2	Hivep2	33541	33478	21857	22496	18083	19209	18133	17678	21853	27921	9	4	266.7	0	14.261	80648000	9
Q3UVL4	Vacuolar protein sorting-associated protein 51 homolog	Vps51	19528	19985	18580	16074	14428	15549	14279	14898	15149	17300	9	14.8	86.186	0	22.078	264950000	9
Q58A65	C-Jun-amino-terminal kinase-interacting protein 4	Spag9	19917	17143	15827	14083	13622	12689	12482	12742	17445	16896	9	7.8	146.22	0	21.183	123950000	6
Q5DQR4	Syntaxin-binding protein 5-like	Stxbp5l	47467	43487	48117	47338	36400	41669	37340	39921	37560	41551	9	11.4	131.84	0	50.631	688890000	14
Q5SVL6	Rap1 GTPase-activating protein 2	Rap1gap2	24011	22927	21871	20022	19952	18089	17697	18759	17668	18619	9	20.2	78.253	0	42.671	302300000	12
Q60575	Kinesin-like protein KIF1B	Kif1b	541.44	250.06	603.88	166.06	298.09	502.88	185.12	205.17	198.45	228.79	9	6.6	204.08	0	4.3185	70135000	3
Q60864	Stress-induced-phosphoprotein 1	Stip1	69018	82896	130460	109540	101840	104750	100840	101690	76795	72993	9	17.3	62.581	0	21.609	663520000	13
Q61330	Contactin-2	Cntn2	12036	15246	13797	12862	10557	10872	11927	11689	14121	14439	9	14.3	113.22	0	34.053	468460000	14
Q62419	Endophilin-A2	Sh3gl1	8014.9	7538.3	8875	8716.8	7793.6	8659.5	7493.5	7361.2	5404.6	6353.2	9	23.1	41.518	0	16.384	203880000	4
Q62443	Neuronal pentraxin-1	Nptx1	3769.9	4063.7	3477.1	3773.2	3511.3	2696.2	2832.7	2696	3714.8	4025.2	9	16.9	47.117	0	24.81	619940000	10
Q62448	Eukaryotic translation initiation factor 4 gamma 2	Eif4g2	27099	23107	21434	18930	16716	16547	17934	16591	18133	20594	9	12.5	102.1	0	64.566	343700000	12
Q63912	Oligodendrocyte-myelin glycoprotein	Omg	79617	96974	87522	79861	62765	61088	69260	62427	77246	90820	9	16.1	49.283	0	47.394	4264800000	30
Q64133	Amine oxidase [flavin-containing] A	Maoa	18974	19008	20869	20440	17662	19393	19660	18988	16027	17424	9	21.3	59.601	0	26.386	736970000	12
Q69ZX8	Actin-binding LIM protein 3	Ablim3	37188	30277	25549	24295	21078	21266	22909	20364	25410	28963	9	12.6	77.63	0	29.628	379860000	13
Q6IR34	G-protein-signaling modulator 1	Gpsm1	40202	36789	31703	31844	27479	29179	28350	26113	29138	34908	9	21.7	74.361	0	91.612	295050000	11
Q6P9S0	MTSS1-like protein	Mtss1l	32485	33427	24708	24601	25567	22276	21159	19989	23409	28049	9	22.9	76.843	0	78.788	409520000	14
Q6PCP5	Mitochondrial fission factor	Mff	41568	50701	40519	38368	36349	40080	36770	34675	29411	34766	9	54.3	32.931	0	68.485	733220000	15
Q6PNC0	DmX-like protein 1	Dmxl1	52563	59059	41335	47477	37906	36220	35499	33520	44892	44897	9	3.5	336	0	46.745	139910000	8
Q80U87	Ubiquitin carboxyl-terminal hydrolase 8	Usp8	6035.4	5355.7	3862.2	3752.4	3316	3022	3367	3206.4	4424.9	4920.6	9	9.6	122.61	0	24.352	193310000	9
Q80UW2	F-box only protein 2	Fbxo2	36968	44868	44118	40025	36592	35684	34771	33475	36050	38889	9	39.1	33.676	0	60.327	625590000	11
Q811L6	Microtubule-associated serine/threonine-protein kinase 4	Mast4	11830	11598	7591.2	5905.8	5783.1	6220	5451.5	6059.4	7191.5	9172.2	9	4.5	284	0	14.854	82762000	8
Q8BG39	Synaptic vesicle glycoprotein 2B	Sv2b	37864	44215	106980	87415	67128	78049	76672	82275	47044	43156	9	14.5	77.456	0	51.114	2211200000	20
Q8BG51	Mitochondrial Rho GTPase 1	Rhot1	3186.1	2952.6	2590.2	2713.7	2223.9	2175.8	2467	2521.8	1927.6	3741.8	9	18.4	72.241	0	21.499	821000000	14
Q8BGT8	Phytanoyl-CoA hydroxylase-interacting protein-like	Phyhipl	43065	48254	44167	40875	35377	35803	34072	32525	29304	30147	9	28.8	42.34	0	24.291	895270000	14
Q8BH57	WD repeat-containing protein 48	Wdr48	25649	29489	23634	22502	21920	20878	21534	18931	22564	27592	9	17.6	76.006	0	29.933	596610000	12
Q8BH95	Enoyl-CoA hydratase, mitochondrial	Echs1	40943	59555	75024	65796	72374	85789	72983	72999	50513	50651	9	34.1	31.474	0	35.945	1506700000	16
Q8BJI1	Sodium-dependent neutral amino acid transporter SLC6A17	Slc6a17	8042.5	11655	20308	17822	12900	14862	15110	16665	9864	8398.3	9	16.9	81.07	0	50.275	480610000	10
Q8BQZ4	Ral GTPase-activating protein subunit beta	Ralgapb	30114	27565	20445	18641	17903	18508	17811	18607	19068	22924	9	8.8	165.2	0	91.296	264150000	11
Q8BW75	Amine oxidase [flavin-containing] B	Maob	49382	61477	86443	78022	74665	82465	87567	75639	53070	51949	9	25.2	58.557	0	63.486	1072000000	17
Q8BWS5	G protein-regulated inducer of neurite outgrowth 3	Gprin3	24036	22838	21232	18777	17935	15459	18738	15486	19348	19568	9	22.7	80.484	0	38.164	121240000	8
Q8C078	Calcium/calmodulin-dependent protein kinase kinase 2	Camkk2	38427	32241	27666	25645	21620	22716	24590	21042	22524	23928	9	22.6	64.617	0	36.856	527800000	12
Q8C0M9	Isoaspartyl peptidase/L-asparaginase;Isoaspartyl peptidase/L-asparaginase alpha chain;Isoaspartyl peptidase/L-asparaginase beta chain	Asrgl1	59354	69602	62879	63184	52791	56679	52313	53978	49705	51398	9	30.4	33.95	0	36.6	1072900000	11
Q8C7X2	ER membrane protein complex subunit 1	Emc1	40781	35487	31356	30568	24882	26137	28969	27535	28800	30273	9	12.5	111.6	0	27.09	367110000	12
Q8CBY8	Dynactin subunit 4	Dctn4	19079	20431	17534	18089	14857	15029	14155	15320	14592	18984	9	32.8	53.056	0	127.41	616590000	16
Q8CCB4	Vacuolar protein sorting-associated protein 53 homolog	Vps53	12859	13780	13429	12788	10469	10881	10758	11982	10576	11695	9	12.5	94.422	0	22.857	757600000	13
Q8CGC7	Bifunctional glutamate/proline--tRNA ligase;Glutamate--tRNA ligase;Proline--tRNA ligase	Eprs	91372	84594	59173	58590	54736	52610	48999	49551	56355	69898	9	7.5	170.08	0	60.88	545630000	13
Q9D2U9;Q8CGP0;Q64524	Histone H2B type 3-A;Histone H2B type 3-B;Histone H2B type 2-E	Hist3h2ba;Hist3h2bb;Hist2h2be	17508	18110	15607	18020	24584	22510	21475	24034	35121	34572	9	57.9	13.994	0	4.4794	237290000	2
Q8CHT1	Ephexin-1	Ngef	39415	35061	29007	26411	23093	25942	30793	20771	25695	27309	9	17	82.198	0	17.004	355350000	11
Q8K3I4	Rab effector MyRIP	Myrip	17959	17670	12973	11366	10074	10397	11015	10661	11953	14376	9	13.2	94.923	0	59.227	175960000	10
Q8K4P8	E3 ubiquitin-protein ligase HECW1	Hecw1	13822	9839.7	9147.6	6994.3	7152.7	7509.2	8661.7	6475.2	7140.8	8832	9	9	179.47	0	69.271	221890000	12
Q8R3Q2	Serine/threonine-protein phosphatase 6 regulatory subunit 2	Ppp6r2	4224.4	4062.4	3047.4	2632.5	2471.5	2530	2151.1	1739.6	3075.1	2982.7	9	15.9	100.46	0	22.567	334740000	12
Q8R3S6	Exocyst complex component 1	Exoc1	32622	33667	31915	29273	28179	27851	26542	28701	29932	34011	9	11.1	101.89	0	27.232	564350000	10
Q8R3V5	Endophilin-B2	Sh3glb2	44675	48142	45280	43080	35820	38770	37545	35669	36693	36403	9	21.5	44.503	0	14.231	1042500000	14
Q8R554	OTU domain-containing protein 7A	Otud7a	7522.3	7607	6160.6	5682.4	5256.7	5558	4764.2	4624.8	5304.6	6545.5	9	11.7	100.8	0	15.453	172050000	11
Q8VBX6	Multiple PDZ domain protein	Mpdz	4199.1	2938.9	2664	2931.3	2364.6	2008.6	2052.1	1614.4	2715.8	2882.2	9	7.4	218.71	0	24.553	154690000	9
Q8VD04	GRIP1-associated protein 1	Gripap1	37874	35371	33151	27173	24005	27199	25932	24181	26871	31255	9	14.3	92.714	0	42.305	318290000	11
Q8VHI6	Wiskott-Aldrich syndrome protein family member 3	Wasf3	29087	27657	27120	24984	22628	23131	21759	22254	22706	27083	9	17.6	55.203	0	14.848	5942600000	13
Q91V41	Ras-related protein Rab-14	Rab14	62297	64263	95044	86399	63154	76721	71563	73391	50017	48788	9	49.3	23.897	0	32.021	1559200000	18
Q91ZX7	Prolow-density lipoprotein receptor-related protein 1;Low-density lipoprotein receptor-related protein 1 85 kDa subunit;Low-density lipoprotein receptor-related protein 1 515 kDa subunit;Low-density lipoprotein receptor-related protein 1 intracellular domain	Lrp1	15038	15780	20519	17364	16359	17142	15630	17913	15702	18496	9	2.7	504.74	0	23.21	189680000	11
Q921Q7	Ras and Rab interactor 1	Rin1	14625	13686	9203.1	8254	8055.9	9300	8764.6	8712.7	10196	12631	9	13.5	83.013	0	19.319	417440000	10
Q99JF8	PC4 and SFRS1-interacting protein	Psip1	44094	43708	43384	52000	80144	68723	71082	78392	119300	117210	9	19.7	59.696	0	35.557	751590000	13
Q99K10	Neuroligin-1	Nlgn1	16371	15024	13082	12515	10292	11714	10236	10645	11051	12079	9	13.9	94.148	0	7.9301	106390000	4
Q99LC5	Electron transfer flavoprotein subunit alpha, mitochondrial	Etfa	58806	69414	103140	91090	83172	105410	92696	81429	63257	61502	9	36	35.009	0	46.037	896250000	17
Q99MX7	Cat eye syndrome critical region protein 6 homolog	Cecr6	29355	30166	21638	22273	17494	18963	18646	16514	20626	25474	9	22.7	58.158	0	101.08	1377200000	34
Q9CQD1	Ras-related protein Rab-5A	Rab5a	22082	20234	25717	23508	19026	21233	22705	21501	18477	19067	9	60.5	23.598	0	58.782	866090000	15
Q9CQJ8	NADH dehydrogenase [ubiquinone] 1 beta subcomplex subunit 9	Ndufb9	28205	42110	47877	40901	39942	47380	49817	42573	34624	38032	9	54.2	21.984	0	40.823	1951000000	24
Q9CR95	Adaptin ear-binding coat-associated protein 1	Necap1	15141	20214	28886	28191	21344	24057	22898	22957	16309	18503	9	36.7	29.639	0	40.557	3261500000	23
Q9CTY5	Calcium uptake protein 3, mitochondrial	Micu3	65098	83086	59589	57034	57607	59826	56414	52614	50530	51776	9	19.1	59.809	0	26.904	1006000000	10
Q9CY27	Very-long-chain enoyl-CoA reductase	Tecr	24577	25508	21426	19518	19443	19365	19146	19562	19149	23029	9	24	36.09	0	17.105	2639200000	12
Q9D172	ES1 protein homolog, mitochondrial	D10Jhu81e	35612	40313	80970	73923	52278	73332	70578	63376	39742	35434	9	43.6	28.09	0	119.82	1996200000	17
Q9D1G5	Leucine-rich repeat-containing protein 57	Lrrc57	19189	25643	23858	26934	25220	24316	29286	24530	25810	28666	9	41	26.76	0	30.221	573020000	12
Q9D8Y0	EF-hand domain-containing protein D2	Efhd2	39433	47903	62726	52850	49666	51369	54493	48171	57888	67524	9	31.2	26.791	0	28.945	725620000	10
Q9DB05	Alpha-soluble NSF attachment protein	Napa	19523	23109	32590	30131	25935	29584	28086	30659	21234	21758	9	31.5	33.189	0	23.037	596580000	9
Q9DB20	ATP synthase subunit O, mitochondrial	Atp5o	115240	177160	230300	218050	186940	253000	255720	216570	147930	151830	9	49.8	23.363	0	85.107	10796000000	42
Q9DBF1	Alpha-aminoadipic semialdehyde dehydrogenase	Aldh7a1	11129	12517	23518	18865	20235	24689	19233	19058	12636	10305	9	25.4	58.861	0	56.177	597030000	12
Q9DBJ1	Phosphoglycerate mutase 1	Pgam1	45373	56589	106700	91561	73225	86740	88942	83973	53611	50441	9	36.2	28.832	0	46.886	2665200000	22
Q9DCT2	NADH dehydrogenase [ubiquinone] iron-sulfur protein 3, mitochondrial	Ndufs3	57882	85788	86683	84710	76867	91408	97841	76784	65461	70706	9	30.8	30.149	0	53.12	5966200000	21
Q9EQ20	Methylmalonate-semialdehyde dehydrogenase [acylating], mitochondrial	Aldh6a1	21843	24230	43374	39341	30577	44571	35960	37488	23094	23476	9	25.2	57.915	0	54.894	889600000	20
Q9ET77	Junctophilin-3	Jph3	37191	40051	27041	24610	21538	21018	21173	21258	26053	35451	9	13.7	81.228	0	25.933	801840000	12
Q9JI90	E3 ubiquitin-protein ligase RNF14	Rnf14	20563	15951	13277	11797	11066	10637	9872.3	9147.6	12425	14254	9	22.1	54.926	0	72.745	591740000	12
Q9JJ28	Protein flightless-1 homolog	Flii	22833	22514	17023	16300	15303	14190	13894	13205	16694	21356	9	8.1	144.8	0	16.31	285930000	12
Q9JJK2	LanC-like protein 2	Lancl2	64518	70137	70678	60991	51385	55017	56596	50985	51885	56432	9	30	50.777	0	59.927	2049000000	21
Q9JLC8	Sacsin	Sacs	26147	18890	14821	15207	12339	12437	12979	12543	17795	20924	9	2.4	520.68	0	31.571	162860000	9
Q9JMK2	Casein kinase I isoform epsilon	Csnk1e	14171	12639	10466	10124	8036.3	9060.2	7906.3	8389.6	10357	13039	9	23.3	47.321	0	14.387	461200000	12
Q9QXY6	EH domain-containing protein 3	Ehd3	27369	35576	48249	43786	34976	39983	36731	39840	28895	28860	9	23	60.82	0	36.286	563740000	11
Q9WVK8	Cholesterol 24-hydroxylase	Cyp46a1	59649	65486	54767	50565	47107	51062	51906	43914	42045	46894	9	21.4	56.813	0	29.239	409960000	11
Q9Z2D6	Methyl-CpG-binding protein 2	Mecp2	34952	34923	36072	44288	66976	54329	57008	62466	102220	110510	9	24.8	52.307	0	52.04	1022600000	10
A2AWA9	Rab GTPase-activating protein 1	Rabgap1	38747	33520	25712	24790	19662	20571	19158	19909	23497	26270	8	7.1	120.8	0	11.585	192280000	8
A6H5Z3	Exocyst complex component 6B	Exoc6b	24091	24058	19210	17622	17804	16079	16305	17824	19733	22453	8	13.8	94.128	0	26.107	209360000	10
E9PUL5	Proline-rich transmembrane protein 2	Prrt2	3194.3	4598.8	14633	10841	9199.8	14155	15133	14763	5949.1	5390.6	8	42.2	35.923	0	31.448	689930000	16
O35295	Transcriptional activator protein Pur-beta	Purb	25922	23622	23576	21352	22225	23229	24194	18676	21546	22090	8	53.4	33.901	0	89.916	735930000	17
O54988	STE20-like serine/threonine-protein kinase	Slk	18841	17391	14311	14222	10272	12191	12376	12604	11106	13178	8	12.6	141.46	0	74.315	205240000	10
O55042	Alpha-synuclein	Snca	52027	62616	127790	120440	88940	111720	110430	103340	65271	57240	8	57.1	14.485	0	52.099	2608100000	21
O55091	Protein IMPACT	Impact	32252	32241	22637	21995	18871	19766	18802	16279	19188	20676	8	33	36.276	0	83.177	305600000	13
O55125	Protein NipSnap homolog 1	Nipsnap1	94546	126950	106390	102230	86125	93148	93605	84501	85030	91089	8	25.4	33.363	0	40.262	3687100000	12
O70172	Phosphatidylinositol 5-phosphate 4-kinase type-2 alpha	Pip4k2a	16839	18322	14883	13480	12416	12091	12418	12167	13878	18602	8	20	46.151	0	12.401	218840000	5
O88712;P56546	C-terminal-binding protein 1;C-terminal-binding protein 2	Ctbp1;Ctbp2	22441	29990	49583	42322	34594	37571	37450	35065	28175	27987	8	18.6	47.744	0	19.037	1195400000	10
P00920	Carbonic anhydrase 2	Ca2	22437	30215	44606	42473	29025	35645	41413	37245	29361	23881	8	47.7	29.032	0	49.116	862970000	11
P09671	Superoxide dismutase [Mn], mitochondrial	Sod2	6569.4	11077	27115	20688	16975	24649	24020	19824	13275	10107	8	41.9	24.603	0	30.406	2475800000	17
P0C192	Leucine-rich repeat-containing protein 4B	Lrrc4b	18805	15933	13707	14976	11348	11890	11606	10610	11678	13828	8	11.8	76.155	0	15.754	394790000	8
P11531	Dystrophin	Dmd	0	0	0	0	0	0	0	0	0	0	8	2.9	425.83	0	14.367	132660000	7
P12970	60S ribosomal protein L7a	Rpl7a	44569	42776	39484	36239	36098	33841	36246	34318	41372	45068	8	30.5	29.976	0	30.61	348650000	9
P14211	Calreticulin	Calr	14392	17262	31733	25926	19991	26905	27317	24054	16757	13379	8	22.8	47.994	0	19.096	1320400000	10
P14685	26S proteasome non-ATPase regulatory subunit 3	Psmd3	11089	9950.8	9503.9	9484.1	7067.7	7554.3	7757.8	7925.4	6856.3	7912.9	8	16.8	60.718	0	31.779	329320000	14
P20917	Myelin-associated glycoprotein	Mag	45490	67069	39070	37500	53298	43645	65517	65347	104250	158280	8	17.1	69.259	0	62.611	1587600000	22
P21278	Guanine nucleotide-binding protein subunit alpha-11	Gna11	13147	16948	20163	18558	15311	17478	16585	17536	12541	13968	8	24.2	42.024	0	8.3182	194930000	4
P23116	Eukaryotic translation initiation factor 3 subunit A	Eif3a	5711	6833.2	5727.9	5254.8	5138.7	5736.9	5132.9	4884.4	5732.2	5735.6	8	6.4	161.93	0	7.8273	74362000	9
P31938	Dual specificity mitogen-activated protein kinase kinase 1	Map2k1	84819	93196	90691	86562	72098	75735	76170	73880	72008	75001	8	23.2	43.474	0	74.747	2037400000	16
P35803	Neuronal membrane glycoprotein M6-b	Gpm6b	73117	84791	159510	135390	95411	124880	129190	125670	77003	71428	8	25.9	36.209	0	57.946	2413600000	20
P47802	Metaxin-1	Mtx1	49977	64926	50326	49906	58500	56703	58422	48065	41890	47342	8	24.3	35.623	0	54.478	1178600000	15
P51174	Long-chain specific acyl-CoA dehydrogenase, mitochondrial	Acadl	12252	13226	22056	19308	15617	21389	18005	17443	12517	15191	8	21.6	47.907	0	14.84	384290000	7
P55937	Golgin subfamily A member 3	Golga3	14680	15090	9725.9	9271.2	7936.1	7674.2	6832.2	7227.4	8707.2	10165	8	8.5	167.22	0	28.947	333240000	8
P84078;P61205;Q8BSL7	ADP-ribosylation factor 1;ADP-ribosylation factor 3;ADP-ribosylation factor 2	Arf1;Arf3;Arf2	74584	74711	155940	135490	91415	122830	129710	122360	79397	71030	8	47	20.697	0	59.569	3999400000	32
P62806	Histone H4	Hist1h4a	88264	90609	87392	105940	152140	132790	130730	139880	243920	231470	8	58.3	11.367	0	30.565	17510000000	41
P62897	Cytochrome c, somatic	Cycs	46865	80210	75170	73195	67371	85071	101570	66302	50896	54138	8	64.8	11.605	0	36.297	4440200000	22
P62900	60S ribosomal protein L31	Rpl31	32394	28315	23640	23248	23805	24251	26864	22192	29376	31762	8	42.4	14.463	0	12.045	1439200000	16
P63034	Cytohesin-2	Cyth2	50574	52490	45150	39881	35217	38825	38220	34599	37968	45930	8	28.2	46.585	0	49.16	1005600000	10
P67871	Casein kinase II subunit beta	Csnk2b	34193	36690	30100	28789	24341	25168	23747	22394	26173	27299	8	45.6	24.942	0	33.232	2134800000	11
P70296	Phosphatidylethanolamine-binding protein 1;Hippocampal cholinergic neurostimulating peptide	Pebp1	89103	98300	104840	92184	84864	95896	88321	90757	76927	82024	8	74.3	20.83	0	47.167	1746600000	19
P84309	Adenylate cyclase type 5	Adcy5	20429	20924	20066	17595	14480	15824	18975	14448	14724	16447	8	8	139.12	0	94.621	305650000	10
Q01815	Voltage-dependent L-type calcium channel subunit alpha-1C	Cacna1c	19437	17702	14590	14503	13623	11232	10451	10121	12906	14328	8	4.3	240.14	0	33.537	257610000	9
Q08509	Epidermal growth factor receptor kinase substrate 8	Eps8	20838	21243	15906	16076	12925	12669	13575	11176	15152	17069	8	12.5	91.736	0	34.509	350870000	12
Q3TDK6	Protein rogdi homolog	Rogdi	80506	81670	71130	68230	58799	58646	57182	58310	58510	64263	8	31.4	32.1	0	56.652	2001200000	14
Q3TLI0	Trafficking protein particle complex subunit 10	Trappc10	18221	16807	13616	12668	12067	10990	9468.4	10422	12175	13926	8	7.5	141.59	0	27.663	404460000	9
Q3TPX4	Exocyst complex component 5	Exoc5	4222.7	6411.9	3943.8	3868.3	3942.1	3939.8	2765.4	3647.3	4207.9	4126.5	8	12.7	81.737	0	17.61	425300000	8
Q3UMR5	Calcium uniporter protein, mitochondrial	Mcu	37470	46094	36961	36524	35095	36779	34740	33972	29711	32444	8	22.3	39.681	0	19.217	1804400000	12
Q60676	Serine/threonine-protein phosphatase 5	Ppp5c	35155	43096	46347	43000	36045	39834	36014	37234	30823	31181	8	20	56.876	0	32.679	384560000	9
Q60996	Serine/threonine-protein phosphatase 2A 56 kDa regulatory subunit gamma isoform	Ppp2r5c	64622	75511	58761	53177	48902	47601	45958	44998	55234	62949	8	16.4	60.824	0	37.932	1111600000	16
Q63810	Calcineurin subunit B type 1	Ppp3r1	24832	28093	39118	34905	26010	31600	29753	29645	27801	24231	8	68.8	19.3	0	33.18	1292100000	12
Q64514	Tripeptidyl-peptidase 2	Tpp2	36110	39002	34616	34597	28866	32788	35074	34407	32635	37591	8	8.8	139.88	0	24.964	344340000	9
Q69ZW3	EH domain-binding protein 1	Ehbp1	12002	13309	10862	11145	9536.5	9338.7	10255	8862.4	10655	11907	8	11.2	139.1	0	21.878	129750000	12
Q6IRU5	Clathrin light chain B	Cltb	76673	88405	131340	115780	93225	100930	93035	105260	76268	77483	8	34.5	25.171	0	37.231	1527000000	13
Q6KAR6	Exocyst complex component 3	Exoc3	58971	58183	47869	44128	42271	39524	40144	39019	49492	55510	8	11.8	86.454	0	38.48	768070000	14
Q6P4S6	Serine/threonine-protein kinase SIK3	Sik3	21019	20111	18441	17059	17987	15807	16495	16810	15747	18881	8	7.7	145.78	0	15.083	392050000	8
Q6PAR5	GTPase-activating protein and VPS9 domain-containing protein 1	Gapvd1	22783	22222	19702	17118	16139	16558	16633	15453	17468	20339	8	6.4	162.4	0	12.207	231640000	10
Q6V4S5	Protein sidekick-2	Sdk2	14039	12409	10954	10713	10120	9600.7	9121.4	8266.8	10293	12525	8	7.2	239.9	0	32.449	140110000	9
Q6ZPS6	Ankyrin repeat and IBR domain-containing protein 1	Ankib1	16072	15093	12188	11379	9751	9896.8	9802.6	8642.2	10527	12650	8	9.9	121.87	0	31.905	178920000	8
Q6ZQ29	Serine/threonine-protein kinase TAO2	Taok2	153710	137520	133000	121310	106680	109370	106410	102180	117140	124770	8	9.3	139.3	0	22.16	517540000	10
Q6ZQK5	Arf-GAP with coiled-coil, ANK repeat and PH domain-containing protein 2	Acap2	37153	31881	24088	23566	20592	20191	20141	22065	23574	26412	8	13.6	87.21	0	27.348	352920000	13
Q70FJ1	A-kinase anchor protein 9	Akap9	27202	22677	19300	16887	15884	15210	18874	14955	17553	22087	8	2.8	435.87	0	31.966	121720000	8
Q7TQI3	Ubiquitin thioesterase OTUB1	Otub1	40140	40570	40887	37260	29308	37467	35975	33378	30382	29608	8	44.3	31.27	0	51.982	1140900000	16
Q80XI3	Eukaryotic translation initiation factor 4 gamma 3	Eif4g3	13487	11497	7943.3	8287.7	7048.8	7513.9	8046.7	6849.7	8578.7	10896	8	6	174.89	0	11.172	103490000	6
Q80YX1	Tenascin	Tnc	44214	44410	39720	37425	34545	32684	33353	32324	39219	43064	8	5.4	231.8	0	27.74	130610000	8
Q8BFU3	RING finger protein 214	Rnf214	41959	34768	26856	25279	21297	21703	23077	20470	22229	24135	8	14.5	73.624	0	32.051	285260000	13
Q8BJH1	Zinc finger C2HC domain-containing protein 1A	Zc2hc1a	38086	35737	31239	28358	25490	25348	27014	25536	29799	35285	8	29	35.152	0	26.901	527810000	11
Q8BP47	Asparagine--tRNA ligase, cytoplasmic	Nars	29790	29741	32553	29990	26715	28893	25747	26705	21769	24739	8	12.9	64.279	0	16.326	682400000	13
Q8BP67	60S ribosomal protein L24	Rpl24	22841	20806	17664	18455	18048	18713	18800	16360	20331	22254	8	40.8	17.779	0	14.984	705600000	10
Q8BTM8	Filamin-A	Flna	47044	42500	32425	33952	27153	27548	27536	27311	30639	34577	8	5	281.22	0	17.595	287630000	8
Q8BXK8	Arf-GAP with GTPase, ANK repeat and PH domain-containing protein 1	Agap1	8848.8	7448.8	7019.5	5838.6	4556.1	5319	4505.1	5618.2	5250.4	6664.9	8	14.9	94.41	0	38.602	237300000	9
Q8C015	Serine/threonine-protein kinase PAK 7	Pak7	46207	46116	38031	33985	27386	29464	34199	28276	32930	39018	8	13.2	80.947	0	20.848	487550000	12
Q8C079	Striatin-interacting protein 1	Strip1	12608	12914	8993.8	8570.3	7402.4	6121.2	5999.3	7036.5	7474.3	8839.8	8	15.5	95.584	0	57.326	262810000	14
Q8C0P5	Coronin-2A	Coro2a	40844	38361	32779	28204	26828	25826	27193	23083	29962	32708	8	18.1	59.573	0	26.024	765830000	13
Q8C163	Nuclease EXOG, mitochondrial	Exog	18642	25742	26367	22939	26365	24417	26948	23282	21211	19286	8	28.3	41.383	0	47.838	542080000	9
Q8C729	Protein FAM126B	Fam126b	15236	16350	16947	15107	11966	14300	12772	13106	13571	14223	8	22.1	58.586	0	109.45	382230000	8
Q8CI71	Coiled-coil domain-containing protein 132	Ccdc132	10521	10948	12246	10327	8673.5	10841	8540.9	10095	9724.9	8757.6	8	11.2	111.17	0	19.339	127800000	8
Q8JZR6	Electroneutral sodium bicarbonate exchanger 1	Slc4a8	4059.4	2789.8	3231.8	2968.5	2649.1	2714.9	2706.3	2992.4	3572.1	4915.7	8	7.8	122.42	0	4.4691	146880000	2
Q8JZU2	Tricarboxylate transport protein, mitochondrial	Slc25a1	53995	61189	48155	48281	43215	49800	49466	43158	44183	41962	8	24.1	33.931	0	15.926	1429000000	12
Q8K3J1	NADH dehydrogenase [ubiquinone] iron-sulfur protein 8, mitochondrial	Ndufs8	79826	125620	135080	123760	120440	153250	159840	133860	101470	115390	8	36.8	24.038	0	28.739	4429400000	38
Q8R2R9	AP-3 complex subunit mu-2	Ap3m2	42030	50190	41066	39482	34626	35615	35400	34710	36228	39466	8	26.3	46.916	0	81.116	644420000	11
Q8R307	Vacuolar protein sorting-associated protein 18 homolog	Vps18	28751	30802	23155	21703	20167	19868	19726	17887	22535	22164	8	11.9	110.22	0	28.559	223050000	9
Q8R4U7	Leucine zipper protein 1	Luzp1	34766	18966	21432	19022	19147	16436	16632	15716	22292	29786	8	10.5	119.31	0	36.096	207750000	12
Q91VM5;Q9WV02	RNA binding motif protein, X-linked-like-1;RNA-binding motif protein, X chromosome;RNA-binding motif protein, X chromosome, N-terminally processed	Rbmxl1;Rbmx	11960	12223	6208.6	6970.9	6481.6	6481.5	6869.9	6162.3	8224.9	9683	8	20.1	42.161	0	9.3919	183250000	10
Q91W50	Cold shock domain-containing protein E1	Csde1	28634	29745	26045	22260	20231	22460	20062	20202	22005	21854	8	11.4	88.79	0	36.978	479110000	10
Q91X97	Neurocalcin-delta	Ncald	11567	11480	17141	12259	12100	14210	12835	12074	10706	9757.5	8	34.2	22.245	0	4.6394	47362000	1
Q91YD9	Neural Wiskott-Aldrich syndrome protein	Wasl	46980	50263	36809	34320	31564	30109	29140	30896	36180	42497	8	13.6	54.274	0	14.529	217340000	11
Q921M7	Protein FAM49B	Fam49b	45494	52473	57418	48770	42645	46279	48385	45182	41009	43731	8	29.9	36.776	0	39.919	735320000	12
Q99KX1	Myeloid leukemia factor 2	Mlf2	79385	94170	75138	64255	57844	55166	62991	55612	68962	78592	8	36.8	28.055	0	18.318	965880000	17
Q99MR1	PERQ amino acid-rich with GYF domain-containing protein 1	Gigyf1	31392	32616	21486	23402	21472	19875	21938	16696	20634	25565	8	12.8	116.24	0	28.398	201810000	9
Q9CXS4	Centromere protein V	Cenpv	10362	10030	9085.2	11724	16785	13888	13834	15500	22909	25916	8	47.2	27.541	0	73.703	658530000	17
Q9CXZ1	NADH dehydrogenase [ubiquinone] iron-sulfur protein 4, mitochondrial	Ndufs4	20453	29268	33695	31864	28401	34559	39918	32516	22386	25608	8	37.7	19.784	0	36.336	1777900000	9
Q9CZX8	40S ribosomal protein S19	Rps19	25124	23522	20233	21411	21416	18879	19775	16859	26739	30034	8	43.4	16.085	0	19.717	754620000	11
Q9D1T0	Leucine-rich repeat and immunoglobulin-like domain-containing nogo receptor-interacting protein 1	Lingo1	25862	30500	35462	35368	28573	32138	29732	30249	27307	29084	8	13	69.1	0	32.997	522720000	10
Q9D394	Protein RUFY3	Rufy3	32684	31737	26212	23964	20797	23559	22858	21368	23786	26071	8	22.6	53.006	0	60.796	1280000000	18
Q9D855	Cytochrome b-c1 complex subunit 7	Uqcrb	38595	65995	91185	88825	67389	101850	100250	80470	50072	48784	8	61.3	13.527	0	22.881	4971100000	17
Q9DCS9	NADH dehydrogenase [ubiquinone] 1 beta subcomplex subunit 10	Ndufb10	34530	52411	58620	51542	52396	60952	60782	53252	41200	43895	8	40.9	21.024	0	26.195	3750100000	25
Q9EP53	Hamartin	Tsc1	22301	19634	15237	16052	12556	12956	13044	12310	14089	14948	8	12.6	128.74	0	58.753	152670000	8
Q9EPL8	Importin-7	Ipo7	6141.1	5552.1	5063.8	4661.2	3776.3	3348.2	4277.6	3624	4378.3	5284.6	8	11	119.49	0	28.32	278390000	9
Q9ESN6	Tripartite motif-containing protein 2	Trim2	24204	29177	26706	24141	23662	23356	22738	21922	22035	24826	8	15.6	81.444	0	45.248	433830000	9
Q9ESW4	Acylglycerol kinase, mitochondrial	Agk	61938	61405	61846	59059	46624	54180	60820	51745	45324	51380	8	23.8	46.975	0	33.711	1788800000	20
Q9JMC3	DnaJ homolog subfamily A member 4	Dnaja4	30060	27437	25666	23594	20332	19759	18715	18415	25115	27027	8	17.4	44.901	0	21.807	486960000	9
Q9QUR8	Semaphorin-7A	Sema7a	45356	41056	37030	34382	32901	26984	29076	25797	40677	46905	8	17.5	74.993	0	32.806	383020000	10
Q9QYH6	Melanoma-associated antigen D1	Maged1	17011	14582	11676	12321	9827.2	10241	10237	9691.3	11429	13924	8	15.5	85.669	0	32.368	167480000	8
Q9QZF2	Glypican-1;Secreted glypican-1	Gpc1	14861	15424	13794	12762	12586	13340	11177	11238	13133	14031	8	19.4	61.359	0	50.96	708140000	10
Q9R0L6	Pericentriolar material 1 protein	Pcm1	4081.4	3969.1	2717.1	2523.2	2421.1	2638.9	2743.4	2272.5	2411.9	4323.5	8	5.1	228.84	0	27.85	95039000	12
Q9R0X4	Acyl-coenzyme A thioesterase 9, mitochondrial	Acot9	16448	18391	21718	20036	20271	21158	20349	19504	16747	17734	8	16.9	50.56	0	10.977	445130000	9
Q9WTT4	V-type proton ATPase subunit G 2	Atp6v1g2	92129	106830	120950	122190	100690	112410	107160	104200	93448	112050	8	62.7	13.651	0	56.241	4542200000	24
Q9WUM5	Succinyl-CoA ligase [ADP/GDP-forming] subunit alpha, mitochondrial	Suclg1	37973	49178	44056	39573	44816	41833	43648	36549	35566	31265	8	28	36.154	0	82.552	3356700000	16
Q9Z0P5	Twinfilin-2	Twf2	18972	19924	22252	18477	16241	16293	17706	17789	19189	21197	8	26.4	39.47	0	25.106	845050000	6
Q9Z1K7	Adenomatous polyposis coli protein 2	Apc2	5825.4	5915.9	4254.6	3075.4	3244.7	4237.8	3245.4	2882.1	3677.4	4830.9	8	4.5	243.14	0	24.012	75026000	8
Q9Z1R2	Large proline-rich protein BAG6	Bag6	22779	20506	14919	14602	13122	12367	11842	12765	15254	16745	8	7.3	121.04	0	28.324	393550000	9
Q9Z1S3	RAS guanyl-releasing protein 1	Rasgrp1	13492	12688	9132.5	9324.4	8337.8	8132.1	7578.3	8271.6	9751.5	10699	8	17.6	90.303	0	41.309	94468000	6
A2RT62	F-box/LRR-repeat protein 16	Fbxl16	21811	20111	15853	14440	10640	11299	11618	9992.2	11506	12365	7	26.1	51.878	0	69.938	497990000	23
G3X9K3	Brefeldin A-inhibited guanine nucleotide-exchange protein 1	Arfgef1	11613	12780	8707.2	8195.3	6615.8	7642.2	7832.8	7634.4	7603.2	9902.4	7	5.3	208.5	0	5.7794	50085000	6
O08756	3-hydroxyacyl-CoA dehydrogenase type-2	Hsd17b10	23439	29629	26824	25812	25480	26779	28216	25788	24899	27299	7	37.2	27.418	0	56.378	1647900000	12
O09111	NADH dehydrogenase [ubiquinone] 1 beta subcomplex subunit 11, mitochondrial	Ndufb11	7271	12422	11243	10726	10906	13948	16214	12750	9098.2	9651.4	7	51	17.444	0	21.153	1353000000	10
O35681	Synaptotagmin-3	Syt3	49488	51963	40093	40435	34000	31294	28066	33833	34181	41874	7	14.7	63.253	0	23.92	469750000	8
O54734	Dolichyl-diphosphooligosaccharide--protein glycosyltransferase 48 kDa subunit	Ddost	28410	34481	24642	24467	23738	24708	22687	24371	24018	27801	7	17.9	49.027	0	27.567	527860000	9
O54829	Regulator of G-protein signaling 7	Rgs7	63451	68408	59374	55195	51240	49348	52175	47257	56555	65091	7	14.9	54.791	0	24.106	1133300000	11
O54983	Ketimine reductase mu-crystallin	Crym	36548	30902	52565	50686	36413	40253	35254	44615	30082	28506	7	25.9	33.523	0	17.002	739860000	11
O88441	Metaxin-2	Mtx2	41617	46590	31366	30957	32607	31293	31972	26581	31522	34191	7	31.2	29.758	0	34.095	3479900000	19
O88569	Heterogeneous nuclear ribonucleoproteins A2/B1	Hnrnpa2b1	3105.3	2301.5	2849.7	2825.9	4668	6371.3	6565.7	5012	6804.4	5833.4	7	20.4	37.402	0	19.38	209070000	10
O88602	Voltage-dependent calcium channel gamma-2 subunit	Cacng2	64400	73938	57977	48724	52009	44111	44512	40429	56387	60675	7	30.3	35.894	0	31.242	836360000	11
O88643	Serine/threonine-protein kinase PAK 1	Pak1	43004	49035	62095	53329	47169	51447	57148	50786	40467	44086	7	18.5	60.736	0	41.771	345180000	10
O88845	A-kinase anchor protein 10, mitochondrial	Akap10	11108	11533	10381	9762.6	8178.1	9851.7	8411.3	8642.3	9362.7	10298	7	12.1	73.631	0	24.301	75454000	7
O89112	LanC-like protein 1	Lancl1	40670	51913	35723	33278	30545	29572	28786	27625	30900	32672	7	22.8	45.341	0	34.94	787060000	12
P00405	Cytochrome c oxidase subunit 2	Mtco2	57796	100430	116920	110470	99944	131150	142220	115370	75492	76095	7	35.2	25.976	0	30.953	12313000000	22
P04627	Serine/threonine-protein kinase A-Raf	Araf	15172	15332	11901	12437	11060	10663	12296	10106	10405	13353	7	14.6	67.581	0	10.684	350250000	7
P08228	Superoxide dismutase [Cu-Zn]	Sod1	18614	20921	59948	49140	34373	46227	51098	42759	26355	19775	7	39.6	15.942	0	39.055	1316500000	11
P19536	Cytochrome c oxidase subunit 5B, mitochondrial	Cox5b	79215	120540	115350	116820	105210	136110	142410	115340	86538	89025	7	43	13.813	0	18.888	17228000000	32
P25444	40S ribosomal protein S2	Rps2	24093	20934	20853	19449	19055	20225	19840	18252	20664	24631	7	23.5	31.231	0	15.848	876060000	10
P26638	Serine--tRNA ligase, cytoplasmic	Sars	4354.3	4792.2	5160.8	5122.1	5053.2	4641.4	4853.5	4674.1	3437.6	3486.5	7	13.3	58.388	0	13.441	180110000	9
P28656	Nucleosome assembly protein 1-like 1	Nap1l1	15034	13516	12235	11488	10319	11875	11911	8285.9	10143	9137.7	7	32.7	45.345	0	52.318	838250000	10
P31648	Sodium- and chloride-dependent GABA transporter 1	Slc6a1	70498	78824	122470	105610	85043	99128	89545	92716	63015	66035	7	17.7	67.001	0	41.054	2587200000	23
P32921	Tryptophan--tRNA ligase, cytoplasmic;T1-TrpRS;T2-TrpRS	Wars	8073.2	9577.3	10775	9165.2	8274.9	9824	8629.9	9013.9	6426.2	6687.5	7	16.4	54.357	0	8.5636	273380000	8
P35278	Ras-related protein Rab-5C	Rab5c	9753.9	10958	17939	13964	10570	15463	13390	12402	8365.7	7682.4	7	47.7	23.412	0	41.811	414710000	5
P35802	Neuronal membrane glycoprotein M6-a	Gpm6a	32654	39340	86265	75074	56619	74649	77854	71904	36787	32982	7	18.3	31.149	0	21.983	8098200000	21
P35979	60S ribosomal protein L12	Rpl12	57804	55853	40878	40142	36065	33746	35938	30582	39489	46027	7	58.8	17.804	0	29.862	1029000000	15
P36916	Guanine nucleotide-binding protein-like 1	Gnl1	24616	27167	23278	23048	20947	21036	20322	19476	21794	23861	7	12.4	68.77	0	16.322	161230000	7
P43274	Histone H1.4	Hist1h1e	22407	22271	25920	33110	54084	39058	42727	46342	84611	75395	7	29.7	21.977	0	18.514	1783400000	12
P43277;P15864	Histone H1.3;Histone H1.2	Hist1h1d;Hist1h1c	0	0	0	0	0	0	0	0	0	0	7	29.9	22.099	0	3.6586	315890000	2
P46471	26S protease regulatory subunit 7	Psmc2	19172	19193	18851	18791	15976	16419	16380	15796	15843	15496	7	16.6	48.647	0	16.827	314130000	11
P47962	60S ribosomal protein L5	Rpl5	119850	115060	100990	94442	94670	90063	92376	85468	109380	119880	7	26.6	34.4	0	22.632	1003500000	10
P47963	60S ribosomal protein L13	Rpl13	40249	34378	32511	31023	30725	31060	34210	30861	35144	37556	7	29.4	24.305	0	24.881	1414900000	12
P53026	60S ribosomal protein L10a	Rpl10a	8823.5	8624.3	7511.4	7141.1	6942.9	6842.3	7787.9	6312	7124.9	7946.7	7	26.7	24.916	0	10.538	997680000	8
P53395	Lipoamide acyltransferase component of branched-chain alpha-keto acid dehydrogenase complex, mitochondrial	Dbt	8537.9	8427.8	10495	10717	9416	9746.7	9487.5	8920	8878.7	10423	7	17.4	53.246	0	15.608	398250000	9
P54071	Isocitrate dehydrogenase [NADP], mitochondrial	Idh2	16707	22106	30289	24668	26743	29422	28561	27720	19434	17783	7	18.6	50.906	0	19.362	448160000	6
P56391	Cytochrome c oxidase subunit 6B1	Cox6b1	32029	55248	55433	45919	48000	58795	61965	47877	36174	40172	7	58.1	10.071	0	22.032	5235800000	16
P59644	Phosphatidylinositol 4,5-bisphosphate 5-phosphatase A	Inpp5j	13175	12267	10048	8583.6	8392.5	8926.4	8235.2	8393.8	9786.1	11375	7	9.2	107.54	0	14.173	189710000	10
P59759	MKL/myocardin-like protein 2	Mkl2	12334	12706	10520	9838.9	8977.3	9744.8	9339.1	8515.4	10597	12261	7	7.7	117.55	0	14.964	323940000	7
P60853	Leucine zipper putative tumor suppressor 1	Lzts1	3913	3663.4	3297.1	3182.1	2768.4	2868.6	3101	2456.9	2758.9	3853.5	7	16.7	67.289	0	39.045	393930000	7
P60904	DnaJ homolog subfamily C member 5	Dnajc5	17176	23945	48068	44683	29254	36252	39350	36991	23728	21257	7	33.3	22.101	0	51.631	2063900000	7
P61027	Ras-related protein Rab-10	Rab10	16291	18581	30362	27505	19602	28249	27085	26253	13824	12859	7	33.5	22.541	0	24.232	1061200000	8
P61226	Ras-related protein Rap-2b	Rap2b	18908	24551	30483	27239	23610	26233	23179	24166	22539	25380	7	39.3	20.504	0	20.72	702780000	11
P62702	40S ribosomal protein S4, X isoform	Rps4x	36712	35579	28764	27995	26221	25932	27809	23440	31115	31736	7	27.4	29.597	0	16.322	677790000	8
P62869	Transcription elongation factor B polypeptide 2	Tceb2	67032	66903	59127	55977	47335	53847	52447	49974	51639	56710	7	74.6	13.17	0	21.305	537850000	8
P63143	Voltage-gated potassium channel subunit beta-1	Kcnab1	2144	1879	2034.7	1192.8	944.41	1210.2	1230.3	1172.4	1401.3	1838.6	7	17.7	44.722	0	7.682	44849000	3
P63321	Ras-related protein Ral-A	Rala	19335	30549	35536	31957	29370	32628	35524	33077	23207	23555	7	35.9	23.553	0	28.384	1691600000	9
P63325	40S ribosomal protein S10	Rps10	10720	11083	8713.5	8711.4	10575	8682.7	8299.2	7985.9	9375.3	11950	7	35.2	18.916	0	11.556	1424800000	13
P70207	Plexin-A2	Plxna2	0	0	0	0	0	0	0	0	0	0	7	4.2	211.53	0	4.69	2405000	1
P70441	Na(+)/H(+) exchange regulatory cofactor NHE-RF1	Slc9a3r1	17463	20704	36214	33074	27950	30062	31639	28038	22664	18862	7	26.8	38.6	0	37.247	556340000	7
P80316	T-complex protein 1 subunit epsilon	Cct5	29270	37036	37591	34122	30514	34462	31663	31540	29272	32566	7	15.5	59.623	0	17.123	427130000	6
P84084	ADP-ribosylation factor 5	Arf5	2212.1	2415.7	2486.4	2173.3	2118.9	2555	2318.8	2469.6	2328.7	1771.3	7	40.6	20.529	0	7.0334	418160000	6
P97315	Cysteine and glycine-rich protein 1	Csrp1	59600	80053	74291	72881	67765	59083	75597	69046	77533	77906	7	47.2	20.583	0	82.267	2248900000	18
P98084	Amyloid beta A4 precursor protein-binding family A member 2	Apba2	13650	12389	10133	9206.2	7932	8526.1	8392.3	8151.2	8328.8	9369.9	7	14.3	82.757	0	39.424	152050000	6
Q00493	Carboxypeptidase E	Cpe	12598	12658	20030	22464	15260	16104	16726	17948	12881	12713	7	16.6	53.255	0	18.24	333060000	8
Q01405	Protein transport protein Sec23A	Sec23a	16323	16603	14216	12734	11114	11606	11099	11064	11257	12050	7	13.3	86.161	0	38.8	368610000	8
Q0GNC1	Inverted formin-2	Inf2	18823	15316	15839	13039	13126	11848	13766	12376	14277	15341	7	8.1	138.56	0	18.092	84983000	10
Q14CH0	Protein FAM171B	Fam171b	17507	17604	14825	14600	12243	13192	12061	12433	13349	15497	7	10.7	92.044	0	14.684	191320000	9
Q32MW3	Acyl-coenzyme A thioesterase 10, mitochondrial	Acot10	1892	1278.6	1486.7	1415.2	895.12	1178.7	1069.5	1110.2	1181.6	1435.1	7	14.4	50.552	1	-2	3390000	1
Q3THE2;Q9CQ19	Myosin regulatory light chain 12B;Myosin regulatory light polypeptide 9	Myl12b;Myl9	97665	105450	80526	74486	76335	71040	71653	66194	99822	119890	7	55.8	19.779	0	40.897	2280300000	18
Q3U1J4	DNA damage-binding protein 1	Ddb1	27153	26285	24995	23347	22812	22583	22516	22007	21632	25768	7	5.5	126.85	0	16.002	209890000	12
Q3UFQ8	Leucine-rich repeat-containing protein 16B	Lrrc16b	5026.7	3843.8	2566.3	3356.3	2456.9	2480.1	2247.5	2466.4	2386.3	2822.4	7	7.1	150.41	0	34.421	54358000	8
Q3UMT1	Protein phosphatase 1 regulatory subunit 12C	Ppp1r12c	30070	29095	23604	21040	19034	19929	20248	18254	21233	28181	7	11	84.684	0	52.925	215510000	11
Q3URD3	Sarcolemmal membrane-associated protein	Slmap	29816	34598	24533	23988	21400	22510	23077	20944	21297	26264	7	10.4	96.932	0	15.197	172460000	6
Q3V3R1	Monofunctional C1-tetrahydrofolate synthase, mitochondrial	Mthfd1l	13772	16996	20130	18959	14549	18949	18601	18497	13746	15538	7	9.3	105.73	0	14.322	232840000	7
Q3V3V9	Leucine-rich repeat-containing protein 16C	Rltpr	22975	22996	18845	17887	16251	15296	14008	16326	17770	19150	7	8.6	141.37	0	39.599	353070000	13
Q52KF3	Protein spire homolog 1	Spire1	7943.1	7509.4	6554.3	6233.1	6062	5048.6	5952.1	5145	6636	7304.3	7	13.9	68.45	0	24.053	526380000	6
Q5DTX6	Junctional protein associated with coronary artery disease	Jcad	31847	28466	21322	18952	18418	17452	21783	16256	20651	26080	7	8.2	144.8	0	33.38	172920000	7
Q5PR73	GTP-binding protein Di-Ras2	Diras2	103370	112590	85753	78156	75623	72766	83204	74049	81206	90005	7	32.2	22.498	0	22.226	776030000	10
Q5SRX1	TOM1-like protein 2	Tom1l2	32343	31398	33337	31853	28616	29688	28200	29162	27976	32386	7	22.7	55.662	0	29.466	503200000	12
Q60605	Myosin light polypeptide 6	Myl6	78094	79864	62625	56776	62070	55674	56076	51264	76964	89691	7	41.7	16.93	0	22.715	3128300000	19
Q61151	Serine/threonine-protein phosphatase 2A 56 kDa regulatory subunit epsilon isoform	Ppp2r5e	47073	53330	43465	39583	36844	35895	35439	33623	37172	38741	7	12.8	54.713	0	19.841	799720000	14
Q61234	Alpha-1-syntrophin	Snta1	22704	25402	25862	23017	22937	24499	20680	21380	19778	18772	7	17.5	53.664	0	26.805	298720000	8
Q61411	GTPase HRas;GTPase HRas, N-terminally processed	Hras	36024	48750	44208	38934	38602	40699	43569	38174	35534	37950	7	49.7	21.298	0	39.126	832750000	12
Q61584	Fragile X mental retardation syndrome-related protein 1	Fxr1	27133	23735	23391	20061	21396	22431	20625	18094	20997	20707	7	12.1	76.221	0	51.031	200420000	6
Q61771	Kinesin-like protein KIF3B;Kinesin-like protein KIF3B, N-terminally processed	Kif3b	17583	15763	12960	11922	11338	12495	11855	10862	13386	15482	7	11.6	85.287	0	26.998	254140000	8
Q62277	Synaptophysin	Syp	19834	28558	84001	73018	45943	62296	59372	59309	30835	22452	7	18.5	34.024	0	14.299	11375000000	25
Q62413	Ephrin type-A receptor 6	Epha6	16955	13511	11750	11170	10956	10052	9328.6	9282.8	11316	12969	7	6.8	116.18	0	10.7	172850000	5
Q640R3	Hepatocyte cell adhesion molecule	Hepacam	45554	44806	53024	48331	45312	47989	42347	45640	42385	47815	7	21.1	46.366	0	69.624	1471400000	20
Q64433	10 kDa heat shock protein, mitochondrial	Hspe1	32857	36452	62106	55098	46831	70785	66643	57043	38248	33867	7	67.6	10.963	0	18.862	1469600000	8
Q64444	Carbonic anhydrase 4	Ca4	24138	15914	20612	18477	16721	15773	14741	13665	18984	23237	7	27.9	34.351	0	20.75	450270000	9
Q6GQS1	Calcium-binding mitochondrial carrier protein SCaMC-3	Slc25a23	31578	35843	38485	36938	30516	39542	40638	33179	27815	29132	7	18.6	52.496	0	20.037	600830000	11
Q6PDL0	Cytoplasmic dynein 1 light intermediate chain 2	Dync1li2	44298	40696	35236	30070	28390	28010	30053	28060	33418	38458	7	16.1	54.218	0	35.962	675730000	18
Q6PGL7	WASH complex subunit FAM21	Fam21	10138	9898	7950.4	8015.1	6230.6	6947.6	6441.6	6759.9	6647.1	9634.6	7	10.1	145.31	0	25.007	114290000	9
Q6RHR9	Membrane-associated guanylate kinase, WW and PDZ domain-containing protein 1	Magi1	38538	37420	33943	32414	30430	32238	32417	28570	33765	34309	7	10.3	161.97	0	47.123	221730000	9
Q6VNS1	NT-3 growth factor receptor	Ntrk3	12714	12145	10255	9289.7	7835.9	7870.1	6458.8	8232.7	9642.9	10664	7	9.8	92.759	0	13.053	773420000	4
Q6ZWN5	40S ribosomal protein S9	Rps9	10443	8982.7	7837.2	7884.8	6886.6	6760.8	6545	5985.7	6901.9	10532	7	30.4	22.591	0	12.386	285030000	8
Q7TNP2	Serine/threonine-protein phosphatase 2A 65 kDa regulatory subunit A beta isoform	Ppp2r1b	0	0	0	0	0	0	0	0	0	0	7	12	65.934	0.0015733	2.0957	0	0
Q7TPB0	Lipid phosphate phosphatase-related protein type 3	Lppr3	40913	34325	28137	28172	28658	30181	26354	25381	24826	33017	7	16.3	76.692	0	106.4	271300000	11
Q80TE4	Signal-induced proliferation-associated 1-like protein 2	Sipa1l2	27570	21740	15118	14769	12283	11592	12933	11339	17003	18219	7	5.2	189.41	0	9.8023	133560000	7
Q80TL1	Adenylate cyclase type 2	Adcy2	27744	26812	22830	22761	18987	19838	18951	17427	19736	22524	7	8.1	123.27	0	19.849	282800000	9
Q80U22	Iporin	Rusc2	2231.3	2059.8	1694.9	1354.9	1378.8	1156.8	1262.8	1134.5	1074.4	1664.3	7	9	161.14	0	22.593	87464000	7
Q80UK0	SEC14 domain and spectrin repeat-containing protein 1	Sestd1	51045	46783	36094	33917	28894	31289	32316	28200	31204	35980	7	13.2	79.375	0	18.915	367240000	6
Q80X50	Ubiquitin-associated protein 2-like	Ubap2l	16673	17381	11628	11837	11997	13117	12250	11379	13181	17238	7	9.2	116.8	0	41.347	106490000	6
Q8BG67	Protein EFR3 homolog A	Efr3a	72880	67653	58738	57140	50144	46206	43685	44855	57909	64829	7	8.1	92.612	0	18.419	967030000	9
Q8BG95	Protein phosphatase 1 regulatory subunit 12B	Ppp1r12b	14785	14286	9902.8	8933.6	9449.4	9489.9	8690.2	8278.7	10892	12914	7	8.2	109.05	0	30.413	163430000	7
Q8BH66	Atlastin-1	Atl1	13262	14240	21669	19288	18309	19297	17793	19188	13936	12638	7	14	63.377	0	18.943	355690000	10
Q8BKC5	Importin-5	Ipo5	73047	72093	60311	52370	50070	49691	45526	45982	53292	56395	7	8.8	123.59	0	37.408	429170000	10
Q8BW96	Calcium/calmodulin-dependent protein kinase type 1D	Camk1d	11594	12655	12992	10495	10455	13964	11071	10890	9219.8	8820.3	7	25.7	42.918	0	29.395	523860000	6
Q8BX70	Vacuolar protein sorting-associated protein 13C	Vps13c	5881.2	6250.4	6105.6	6074.1	4922.7	5697.8	4502.3	4761.2	4788.4	5619.7	7	2.9	420.08	0	31.3	119220000	8
Q8BYC6	Serine/threonine-protein kinase TAO3	Taok3	6242.4	6271.9	4702.2	5822.1	4716.8	5212.3	5008.1	4630.9	5006.7	7262.7	7	9.1	105.33	0	12.857	56960000	4
Q8C9H6	Striatin-interacting proteins 2	Strip2	4713.9	4271.9	2474	2171.1	1647.9	1348.8	1588.2	1592.6	2331.9	2361	7	9.6	96.293	0	25.892	347550000	8
Q8CCN5	Breast carcinoma-amplified sequence 3 homolog	Bcas3	20638	21014	18386	16655	14838	15331	14998	14129	13914	17233	7	10.6	101.02	0	18.824	285070000	11
Q8CHU3	Epsin-2	Epn2	18768	18032	13956	15339	12429	12282	11540	12262	13515	16195	7	17.5	63.471	0	46.563	227370000	12
Q8CHX7	Raftlin-2	Rftn2	58239	50807	49989	52656	37595	38634	38290	37548	37747	39681	7	16.4	54.971	0	34.52	360000000	9
Q8JZS0	Protein lin-7 homolog A	Lin7a	47278	57763	50042	49963	47533	48625	48306	42194	44560	46951	7	35.2	25.992	0	25.867	1366200000	10
Q8K377	Leucine-rich repeat transmembrane neuronal protein 1	Lrrtm1	17905	18398	12899	12312	11427	8802	9957.7	9532.1	11114	12942	7	13.4	58.717	0	13.301	921190000	13
Q8K3E5	Jouberin	Ahi1	46598	47617	31913	29882	27153	27217	28245	21841	29617	33925	7	9.1	119.65	0	22.077	143680000	7
Q8K400	Syntaxin-binding protein 5	Stxbp5	30268	36839	40124	38042	34680	35435	32961	33168	27983	28187	7	10.9	127.65	0	51.909	235030000	6
Q8R001	Microtubule-associated protein RP/EB family member 2	Mapre2	12113	12513	17545	13652	10688	16673	15024	15123	10845	13492	7	28.5	36.946	0	13.565	938240000	11
Q8R0A7	Uncharacterized protein KIAA0513	Kiaa0513	29824	36839	45676	42075	35190	35631	36473	32838	24844	22907	7	16.2	46.318	0	25.613	695840000	8
Q8VBY2	Calcium/calmodulin-dependent protein kinase kinase 1	Camkk1	52128	48201	38300	34467	29598	29463	28922	30858	34455	37181	7	13.9	55.837	0	11.494	358400000	9
Q8VCD6	Receptor expression-enhancing protein 2	Reep2	25269	29888	26799	24243	24502	25161	23374	25566	24809	35256	7	34.3	28.436	0	32.351	761370000	13
Q8VCX5	Calcium uptake protein 1, mitochondrial	Micu1	68770	81070	61738	59160	61132	62194	59154	59205	52978	62162	7	9.6	54.352	0	13.248	680200000	12
Q8VDM4	26S proteasome non-ATPase regulatory subunit 2	Psmd2	44342	48992	48695	46953	40875	42841	38936	39601	40282	43270	7	8	100.2	0	23.904	269400000	7
Q8VHK5	Membrane protein MLC1	Mlc1	36225	31185	32874	31137	26913	32464	27549	25893	26663	28276	7	20.2	41.595	0	36.508	486910000	9
Q91VR5	ATP-dependent RNA helicase DDX1	Ddx1	14036	16275	15623	12845	13863	13063	13742	10984	13724	15852	7	13.6	82.499	0	23.619	204520000	7
Q91WG5	5-AMP-activated protein kinase subunit gamma-2	Prkag2	50955	48229	46687	42787	40964	42644	38975	37234	42826	49255	7	12.4	62.948	0	27.637	268930000	11
Q91WQ3	Tyrosine--tRNA ligase, cytoplasmic;Tyrosine--tRNA ligase, cytoplasmic, N-terminally processed	Yars	28073	22833	27190	22951	24599	24185	24224	24818	25041	26878	7	14.8	59.105	0	15.875	521500000	11
Q91ZP9	N-terminal EF-hand calcium-binding protein 2	Necab2	15448	18463	14463	13800	10482	11329	9674.8	12809	11437	15458	7	33.2	43.44	0	52.815	495610000	13
Q921M4	Golgin subfamily A member 2	Golga2	23298	21812	11487	9984.1	13180	10789	9175.4	9801.5	12033	13056	7	9.9	113.28	0	24.66	157160000	8
Q922Q4	Pyrroline-5-carboxylate reductase 2	Pycr2	66563	78179	52461	51754	54731	54676	54286	52690	52506	61711	7	30.3	33.659	0	71.577	617710000	13
Q925N0	Sideroflexin-5	Sfxn5	41956	44340	47898	48136	42650	51622	52805	45797	34126	36566	7	22.5	37.328	0	23.861	3846200000	16
Q99JY8	Lipid phosphate phosphohydrolase 3	Ppap2b	61368	71424	67459	62080	55420	56363	46788	47251	46945	53553	7	21.8	35.216	0	51.342	1770500000	11
Q99K51	Plastin-3	Pls3	44298	50698	42594	32847	35394	31546	30958	33949	34063	37555	7	15.7	70.741	0	26.912	328230000	11
Q99KK2	N-acylneuraminate cytidylyltransferase	Cmas	26007	27241	23703	23978	29425	26817	24866	26201	34692	38478	7	17.1	48.057	0	14.279	520640000	10
Q99LB2	Dehydrogenase/reductase SDR family member 4	Dhrs4	47269	60464	43595	45541	43671	41507	41702	35954	44904	42676	7	30.5	29.884	0	28.369	514260000	8
Q99LG2	Transportin-2	Tnpo2	28181	27913	24793	22900	21984	21632	22042	19529	22134	24513	7	11.6	100.46	0	25.249	397760000	9
Q99LI8	Hepatocyte growth factor-regulated tyrosine kinase substrate	Hgs	12963	13261	11472	10609	8462.8	9789.6	9924.7	8612.2	9433.8	14994	7	17	86.014	0	13.423	259100000	11
Q99LR1	Monoacylglycerol lipase ABHD12	Abhd12	33148	37740	29227	25669	26055	24475	25469	24306	24192	27933	7	24.9	45.269	0	21.6	648910000	8
Q99PL6	UBX domain-containing protein 6	Ubxn6	32103	36830	42795	38360	33949	35310	34937	35306	34498	41543	7	20.1	49.795	0	7.8877	275020000	8
Q9CQH3	NADH dehydrogenase [ubiquinone] 1 beta subcomplex subunit 5, mitochondrial	Ndufb5	54396	78916	84543	81991	70053	88498	94706	73080	56229	53115	7	26.5	21.71	0	13.991	2496200000	14
Q9CR16	Peptidyl-prolyl cis-trans isomerase D	Ppid	3957.4	3786.5	7643.8	6726.8	4701.5	6559.3	5406.7	5292.9	3335.6	4221.3	7	22.7	40.742	0	12.705	219060000	6
Q9CR61	NADH dehydrogenase [ubiquinone] 1 beta subcomplex subunit 7	Ndufb7	32216	43206	40463	40687	36122	39993	38168	35011	31938	35568	7	70.1	16.331	0	57.722	993440000	16
Q9CRD2	ER membrane protein complex subunit 2	Emc2	12850	10925	9593.4	8425.2	7895.2	8353.7	8139.2	7645.7	8514.6	9733.3	7	25.6	34.934	0	14.216	271240000	9
Q9CX00	IST1 homolog	Ist1	64155	71585	65204	63163	58011	57998	66061	59443	64334	74540	7	17.4	39.468	0	13.145	669840000	10
Q9CZ42	ATP-dependent (S)-NAD(P)H-hydrate dehydratase	Carkd	2612.2	2618.3	2969.1	2113.2	1941.2	2045.3	2067.9	2424.8	2150.7	2107.6	7	30	36.717	0	26.268	215730000	6
Q9CZS1	Aldehyde dehydrogenase X, mitochondrial	Aldh1b1	25252	31339	42112	36779	36096	49398	44003	46184	26829	24733	7	17.3	57.552	0	50.857	283050000	7
Q9D832	DnaJ homolog subfamily B member 4	Dnajb4	22165	23993	19173	17578	14667	16329	16733	15278	16753	19307	7	21.1	37.781	0	14.987	314250000	9
Q9D8W7	OCIA domain-containing protein 2	Ociad2	45303	70206	56163	52453	55965	54090	53221	48820	43742	38830	7	40.9	16.925	0	11.881	1460100000	13
Q9DB72	BTB/POZ domain-containing protein 17	Btbd17	24524	25414	21503	19837	18405	18946	19199	17996	20970	26518	7	18.8	52.602	0	28.927	856940000	9
Q9DCJ5	NADH dehydrogenase [ubiquinone] 1 alpha subcomplex subunit 8	Ndufa8	5711	7605.2	7835.2	7807.5	7228.2	8518.8	7819.2	6801	5954.2	6817.6	7	41.3	19.992	0	15.152	1476500000	11
Q9EP89	Serine beta-lactamase-like protein LACTB, mitochondrial	Lactb	56993	61361	69887	64400	56324	63610	74664	60272	60125	65242	7	12	60.705	0	24.678	640490000	16
Q9ER00	Syntaxin-12	Stx12	44075	53926	62169	57628	46918	54046	48722	48493	44510	43931	7	29.2	31.195	0	50.431	683620000	13
Q9ERG0	LIM domain and actin-binding protein 1	Lima1	12851	9601	7672.9	6615.4	5943.3	5781	5502.5	5276.1	7139.6	9173	7	11.3	84.059	0	23.738	830590000	9
Q9ERR1	Nuclear distribution protein nudE-like 1	Ndel1	12382	11464	9860.4	8099.6	8102.6	7292.3	8506.3	8047	9524	10713	7	25.5	38.365	0	27.998	437650000	8
Q9ESK9	RB1-inducible coiled-coil protein 1	Rb1cc1	23038	21106	15044	15914	14043	14351	13506	13828	13844	17325	7	7	182.35	0	49.882	160180000	9
Q9JJY3	Sphingomyelin phosphodiesterase 3	Smpd3	29777	29592	31363	28374	24147	25306	25002	24633	23166	24196	7	13.9	71.196	0	43.662	354280000	9
Q9JKC6	Cell cycle exit and neuronal differentiation protein 1	Cend1	32117	37667	45005	42952	38884	53682	51991	45813	25199	32465	7	54.4	14.987	0	79.508	4979700000	7
Q9JKY5	Huntingtin-interacting protein 1-related protein	Hip1r	27597	26727	30570	26140	22420	22766	23423	23208	24661	26198	7	7.2	119.43	0	33.517	286560000	8
Q9JL26	Formin-like protein 1	Fmnl1	4924.2	4849.9	4914.4	4679.8	2811.2	4111	3972.4	3994.3	4287.5	4488	7	7.8	122.06	0	6.0607	174580000	8
Q9JM76	Actin-related protein 2/3 complex subunit 3	Arpc3	109560	113550	92907	86728	73644	73200	66959	70576	76784	103200	7	37.1	20.524	0	16.203	3499100000	31
Q9QUI0;Q62159	Transforming protein RhoA;Rho-related GTP-binding protein RhoC	Rhoa;Rhoc	43990	55644	69732	61998	55635	60505	62913	54738	47295	49300	7	42	21.782	0	29.227	1026400000	11
Q9QY76	Vesicle-associated membrane protein-associated protein B	Vapb	37803	47736	39870	34809	36110	35296	33601	32852	31492	32410	7	38.3	26.946	0	23.491	1670600000	7
Q9QYG0	Protein NDRG2	Ndrg2	16518	17177	24791	22728	16636	23452	19996	19400	12859	13169	7	26.7	40.789	0	36.835	1127500000	15
Q9QZB7	Actin-related protein 10	Actr10	50551	54196	45679	44502	38910	37998	38412	36525	42867	48156	7	24.7	46.207	0	31.084	310760000	7
Q9WTU3	Sodium channel protein type 8 subunit alpha	Scn8a	3028.2	2719.3	2451.5	1845.7	2390.1	2221.4	2430.3	2330.1	2275.5	2974.8	7	4.6	225.14	0	8.2033	48166000	3
Q9WUB3	Glycogen phosphorylase, muscle form	Pygm	5495.6	7333.6	9709.8	8449.3	9656.1	9196.4	8189.5	8351.7	6150.1	6370	7	8.2	97.285	0	5.1433	77243000	3
Q9WVR4	Fragile X mental retardation syndrome-related protein 2	Fxr2	10650	8670.9	8336.1	7422	6085	6277.4	7896.7	6253.3	8095.4	7805.9	7	14.9	73.742	0	31.134	123820000	6
Q9Z0Y1	Dynactin subunit 3	Dctn3	42814	50234	47268	43620	38029	41193	38610	38379	37381	37863	7	38.7	20.978	0	32.555	693530000	8
Q9Z1P6	NADH dehydrogenase [ubiquinone] 1 alpha subcomplex subunit 7	Ndufa7	19784	36486	45644	41056	37505	50082	52917	41357	24355	24591	7	61.1	12.575	0	25.087	3467100000	24
Q9Z1W8	Potassium-transporting ATPase alpha chain 2	Atp12a	1512.8	1997.1	3343.8	2993.4	2897.4	3172.6	3402.7	2542.4	2156.1	2007.1	7	5.4	114.73	1	-2	587390000	1
Q9Z329	Inositol 1,4,5-trisphosphate receptor type 2	Itpr2	0	0	0	0	0	0	0	0	0	0	7	2.7	307.47	0	9.2796	12810000	2
A2AP18	1-phosphatidylinositol 4,5-bisphosphate phosphodiesterase eta-2	Plch2	7397.1	6016.6	4783.6	5335	4132.8	5071.4	4020.1	3698.3	4554.6	5841.5	6	7.1	164.3	0	16.372	167650000	10
[truncated: 2,334 more rows]

## Sheet: EXPERIMENT-3
Protein IDs	Protein names	Gene names	PTEN WT	PTEN HET	C57- Wildtype	CNTNAP- KO	BTBR+	Anks1b- Wildtype	Anks1b- Wildtype	Anks1b- HET	C57- Wildtype	FMR1- KO	Peptides	Seq. coverage [%]	Mr [kDa]	Q-value	Score	Intensity
[truncated: 2,718 more rows]

[truncated: 1 more sheets: OVERLAP with SYNAPTIC DATABASES]
