# Supplementary material for: Comparing synaptic proteomes across five mouse models for autism reveals converging molecular similarities including deficits in oxidative phosphorylation and Rho GTPase signaling
Source: Front Aging Neurosci. 2023 May 15;15:1152562. doi: 10.3389/fnagi.2023.1152562 (PMC10225639; doi:10.3389/fnagi.2023.1152562)
Supplement: Supplementary file 3 [file Table_2.XLSX]

## Sheet: Fold-ratios calculated
			EXPERIMENT 1						EXPERIMENT 2						EXPERIMENT 3							AVERAGE ratios for ALL 3 EXPs.							STATISTICS (p-value, one sample TTEST)
Protein IDs	Protein names	Gene names	PTEN	FMR1	BTBR+	CNTNAP2	Anks1b (1)	Anks1b (2)	PTEN	CACNA1a	FMR1	CNTNAP2	BTBR+	SHANK3	PTEN	CNTNAP	BTBR	ANKS1B	FMR1		Gene names	PTEN	CNTNAP	BTBR	ANKS1B	FMR1		Gene names	PTEN	CNTNAP	BTBR	ANKS1B	FMR1
Q3UHJ0	AP2-associated protein kinase 1	Aak1	1.06839	1.11971	1.00547	1.17962	1.07573	1.13964	0.894051	0.910445	0.902824	0.941149	0.93938	0.846106	1.01783	1.06838	0.90046	1.00839	1.10276		Aak1	0.993422	1.06305	0.948437	1.07458	1.04177		Aak1	0.151756	0.0761176	0.0390895	0.0313148	0.101598
Q8BGQ7	Alanine--tRNA ligase, cytoplasmic	Aars	0.949021	1.26634	1.05885	1.27092	1.0343	1.13009							1.24137	0.941005	0.81518	1.19448	1.55868		Aars	1.0952	1.10596	0.937013	1.11962	1.41251		Aars	0.0910296	0.0935916	0.0603022	0.0206387	0.15235
Q80YE4	Serine/threonine-protein kinase LMTK1	Aatk	0.839725	0.606232	0.871024	0.679882	0.954773	1.44865													Aatk	0.839725	0.679882	0.871024	1.20171	0.606232
P61922	4-aminobutyrate aminotransferase, mitochondrial	Abat	1.08582	1.48605	1.04512	1.49453	1.13853	0.984202							1.61063	0.783448	0.902388	1.18379	1.00628		Abat	1.34822	1.13899	0.973753	1.10218	1.24616		Abat	0.141804	0.10553	0.065971	0.0388121	0.122731
Q61102	ATP-binding cassette sub-family B member 7, mitochondrial	Abcb7	1.17815	1.29995	1.09026	1.48286	1.10883	1.03906							1.25704	0.917661	1.0687	1.13974	1.0599		Abcb7	1.21759	1.20026	1.07948	1.09588	1.17993		Abcb7	0.114795	0.114863	0.0862526	0.0140712	0.107762
Q9CXJ4	ATP-binding cassette sub-family B member 8, mitochondrial	Abcb8	0.993856	1.32234	1.71428	1.17304	1.05189	0.842954							0.681986	0.864901	0.959503	0.807781	0.988651		Abcb8	0.837921	1.01897	1.33689	0.900876	1.1555		Abcb8	0.0452437	0.0762461	0.141137	0.0538252	0.103568
P55096	ATP-binding cassette sub-family D member 3	Abcd3	1.01513	0.751702	0.935338	0.756975	0.970068	1.03876	0.890291	1.15253	1.41162	1.13312	1.00218	0.954555	0.85883	0.973099	0.920772	1.03067	1.05399		Abcd3	0.921416	0.954399	0.952763	1.01316	1.07244		Abcd3	0.0402339	0.119382	0.0333566	0.100899	0.123439
P61222	ATP-binding cassette sub-family E member 1	Abce1	0.937928	0.989118	1.00811	0.877379	0.929272	1.06625													Abce1	0.937928	0.877379	1.00811	0.99776	0.989118
Q6P542	ATP-binding cassette sub-family F member 1	Abcf1	1.39311	0.696105	1.20248	0.869345	1.09648	1.27817													Abcf1	1.39311	0.869345	1.20248	1.18732	0.696105
Q99LE6	ATP-binding cassette sub-family F member 2	Abcf2	0.921991	0.94561	0.727915	0.667447	1.03202	0.928937													Abcf2	0.921991	0.667447	0.727915	0.980477	0.94561
Q99LR1	Monoacylglycerol lipase ABHD12	Abhd12	1.00927	0.915259	1.202	0.9633	0.970196	1.02131	0.83004	0.919593	1.05346	1.01983	1.03238	0.788275	1.08273	1.12927	1.05124	1.0819	1.11688		Abhd12	0.974013	1.03747	1.09521	1.02447	1.02853		Abhd12	0.127027	0.0870423	0.0363475	0.0879381	0.113161
Q9Z1Q2	Abhydrolase domain-containing protein 16A	Abhd16a	0.976899	0.99899	0.862991	1.15869	0.72381	0.907856													Abhd16a	0.976899	1.15869	0.862991	0.815833	0.99899
Q8CBW3	Abl interactor 1	Abi1	0.966449	0.89274	1.19378	0.854234	1.02068	1.01627	1.03415	1.05093	1.07886	0.97903	0.963824	0.953623	0.906546	1.19821	1.19073	0.910738	0.961001		Abi1	0.969047	1.01049	1.11611	0.982562	0.977533		Abi1	0.0815684	0.154402	0.044468	0.112574	0.119915
P62484	Abl interactor 2	Abi2	1.10832	0.903964	1.1249	0.927067	0.960692	1.03325	0.949608	1.05809	1.1413	0.996415	0.959135	1.19752	0.931257	1.09558	1.09447	1.00959	0.980226		Abi2	0.996395	1.00635	1.0595	1.00118	1.0085		Abi2	0.159117	0.151417	0.0605374	0.160166	0.152404
P00520	Tyrosine-protein kinase ABL1	Abl1	0.977305	0.804709	0.971886	0.781023	1.05874	1.04587													Abl1	0.977305	0.781023	0.971886	1.05231	0.804709
Q4JIM5	Abelson tyrosine-protein kinase 2	Abl2	1.05804	0.938991	0.984687	0.889737	1.05261	1.08352													Abl2	1.05804	0.889737	0.984687	1.06807	0.938991
Q8K4G5	Actin-binding LIM protein 1	Ablim1	0.902782	0.867354	0.99111	0.871758	0.91994	0.882677	1.11426	1.09305	0.966889	1.06946	0.880453	0.930037	0.925268	1.06365	0.996355	0.981252	0.897307		Ablim1	0.98077	1.00162	0.955973	0.927956	0.910517		Ablim1	0.133546	0.163723	0.0606937	0.0215039	0.0155948
Q8BL65	Actin-binding LIM protein 2	Ablim2	0.898891	0.77717	1.05211	0.771414	0.950124	0.901311	0.977315	1.01041	1.22458	1.04957	1.05838	1.05763	0.910378	1.11197	1.02367	1.00245	0.924367		Ablim2	0.928861	0.97765	1.04472	0.951294	0.975374		Ablim2	0.0167719	0.141787	0.00876116	0.039544	0.144812
Q69ZX8	Actin-binding LIM protein 3	Ablim3	0.958581	0.793504	0.883308	0.771345	0.987433	1.00229							0.814069	1.06444	1.01956	1.00019	0.927805		Ablim3	0.886325	0.917891	0.951436	0.996638	0.860655		Ablim3	0.050651	0.0576731	0.0618268	0.0907034	0.046467
Q5SSL4	Active breakpoint cluster region-related protein	Abr	0.969525	0.871206	1.12355	0.928775	1.12986	1.09484	1.11142	0.854322	1.04115	1.08022	1.04244	1.11472	0.883914	0.998097	1.16271	1.09838	1.04487		Abr	0.988287	1.00236	1.10956	1.10769	0.985742		Abr	0.14602	0.160309	0.0150876	0.00175178	0.137776
Q921H8;Q8VCH0	3-ketoacyl-CoA thiolase A, peroxisomal;3-ketoacyl-CoA thiolase B, peroxisomal	Acaa1b	1.02778	1.1955	0.982777	1.32529	1.12295	1.25268													Acaa1b	1.02778	1.32529	0.982777	1.18781	1.1955
Q8BWT1	3-ketoacyl-CoA thiolase, mitochondrial	Acaa2	1.09853	1.20931	1.10626	1.1361	1.04166	1.07945							1.03974	1.02309	0.931411	0.883337	0.972014		Acaa2	1.06913	1.07959	1.01883	1.00148	1.09066		Acaa2	0.0842107	0.0865197	0.0747982	0.16376	0.0895894
Q5SWU9	Acetyl-CoA carboxylase 1;Biotin carboxylase	Acaca	1.02107	0.944541	1.16714	0.87109	1.02246	1.10586													Acaca	1.02107	0.87109	1.16714	1.06416	0.944541
Q8JZN5	Acyl-CoA dehydrogenase family member 9, mitochondrial	Acad9	1.15944	1.53145	1.19263	1.44843	1.14284	1.06839							1.16553	0.88615	0.884597	0.900156	1.02933		Acad9	1.16248	1.16729	1.03861	1.03713	1.28039		Acad9	0.103362	0.108554	0.0800304	0.109414	0.129358
P51174	Long-chain specific acyl-CoA dehydrogenase, mitochondrial	Acadl	1.27064	1.59376	0.975169	1.68288	1.29931	1.12319													Acadl	1.27064	1.68288	0.975169	1.21125	1.59376
P45952	Medium-chain specific acyl-CoA dehydrogenase, mitochondrial	Acadm	0.951535	1.32302	1.19394	1.26192	1.12598	0.975958													Acadm	0.951535	1.26192	1.19394	1.05097	1.32302
Q6ZQK5	Arf-GAP with coiled-coil, ANK repeat and PH domain-containing protein 2	Acap2	0.901084	0.793409	0.95876	0.749642	1.01241	1.17277													Acap2	0.901084	0.749642	0.95876	1.09259	0.793409
Q8QZT1	Acetyl-CoA acetyltransferase, mitochondrial	Acat1	1.09177	1.08148	1.1818	1.04615	1.08561	1.02402	1.009	1.03551	1.03892	1.23312	1.23691	1.10756	1.02604	1.22775	1.05654	0.891539	0.909418		Acat1	1.04227	1.16901	1.15842	1.00039	1.00994		Acat1	0.0393191	0.0184457	0.0162019	0.165865	0.144233
Q5XG73	Acyl-CoA-binding domain-containing protein 5	Acbd5	0.752094	0.783731	1.02257	0.775423	0.974175	0.998388							0.848725	0.98206	0.955616	1.10719	0.982616		Acbd5	0.80041	0.878741	0.989093	1.02658	0.883174		Acbd5	0.0373725	0.0500288	0.0684642	0.0970719	0.0506575
Q91V92	ATP-citrate synthase	Acly	1.15961	1.01328	0.990082	1.00264	0.966972	1.02746	0.909917	0.993155	1.00016	0.913548	0.842862	0.946793	1.24988	0.92912	0.990415	0.973962	0.908938		Acly	1.10647	0.948437	0.94112	0.989465	0.974126		Acly	0.0674863	0.0335591	0.058913	0.106122	0.085503
Q99KI0	Aconitate hydratase, mitochondrial	Aco2	1.03964	1.94667	1.00231	2.11509	1.22538	1.14129	0.672587	0.748938	0.766098	0.695088	0.656026	0.627127	1.9692	0.628584	0.73681	1.15538	0.891017		Aco2	1.22714	1.14625	0.798384	1.17402	1.20126		Aco2	0.102619	0.131896	0.0322887	0.00360054	0.107455
Q8VHQ9	Acyl-coenzyme A thioesterase 11	Acot11	0.943043	1.02947	1.07956	1.03925	1.08838	1.05893													Acot11	0.943043	1.03925	1.07956	1.07366	1.02947
Q9CQR4	Acyl-coenzyme A thioesterase 13;Acyl-coenzyme A thioesterase 13, N-terminally processed	Acot13	0.967891	2.16825	1.00812	2.12913	1.29562	1.19641							1.49195	0.699857	0.859026	1.00742	0.766877		Acot13	1.22992	1.41449	0.933572	1.16648	1.46757		Acot13	0.120047	0.155966	0.0587284	0.0312863	0.162653
Q91V12	Cytosolic acyl coenzyme A thioester hydrolase	Acot7	0.991269	2.10339	0.985681	2.40362	1.11879	1.22093							2.55236	0.290558	0.551286	1.40768	1.24567		Acot7	1.77181	1.34709	0.768484	1.24914	1.67453		Acot7	0.138339	0.150877	0.0382352	0.0164194	0.144412
Q9R0X4	Acyl-coenzyme A thioesterase 9, mitochondrial	Acot9	1.10683	1.23405	1.01179	1.23647	1.06385	1.03953	1.05599	1.01472	0.853663	0.906166	1.01148	0.814688							Acot9	1.08141	1.07132	1.01164	1.05169	1.04385		Acot9	0.0866887	0.0867131	0.0726943	0.0806321	0.0820459
Q99PU5	Long-chain-fatty-acid--CoA ligase ACSBG1	Acsbg1	0.896548	1.15673	1.08605	1.14524	1.01985	1.04289							1.75418	0.76777	1.01357	1.4258	1.48981		Acsbg1	1.32537	0.956505	1.04981	1.16285	1.32327		Acsbg1	0.139925	0.0657868	0.0803544	0.0569362	0.136421
Q8VCW8	Acyl-CoA synthetase family member 2, mitochondrial	Acsf2	1.00548	1.20801	1.01502	1.22914	1.14785	1.01115													Acsf2	1.00548	1.22914	1.01502	1.0795	1.20801
Q9CZW4	Long-chain-fatty-acid--CoA ligase 3	Acsl3	1.82927	0.676616	0.992456	0.673258	0.826161	1.146							0.957944	1.05272	1.1091	0.919134	0.960161		Acsl3	1.39361	0.862988	1.05078	0.963765	0.818389		Acsl3	0.150914	0.0502824	0.080726	0.123261	0.0419441
Q91WC3	Long-chain-fatty-acid--CoA ligase 6	Acsl6	0.828527	1.19563	1.25545	1.29662	1.06912	0.989807							1.26821	0.79895	0.791736	1.09528	1.00719		Acsl6	1.04837	1.04779	1.02359	1.0514	1.10141		Acsl6	0.0838451	0.0847395	0.07959	0.0410784	0.0913867
P63260;P60710	Actin, cytoplasmic 2;Actin, cytoplasmic 2, N-terminally processed;Actin, cytoplasmic 1;Actin, cytoplasmic 1, N-terminally processed	Actg1	1.21536	0.963794	1.03024	0.959453	1.0031	1.07177	0.943511	1.0829	1.16892	1.22251	1.16141	1.66489	0.933607	1.1706	1.12688	0.991116	1.12372		Actg1	1.03083	1.11752	1.10617	1.022	1.08548		Actg1	0.128366	0.046916	0.0189715	0.078946	0.0505408
Q7TPR4	Alpha-actinin-1	Actn1	1.04975	0.826235	1.02736	0.886889	0.937165	0.930069	1.02587	1.16419	1.02876	1.12313	1.0187	1.34161	0.855615	1.03718	0.985629	0.919075	0.920315		Actn1	0.977078	1.01573	1.01056	0.92877	0.925102		Actn1	0.123947	0.14015	0.0822512	0.000902329	0.054823
Q9JI91	Alpha-actinin-2	Actn2	1.15754	0.82519	0.978188	0.878112	0.857409	0.873072	1.05827	1.09603	0.980481	1.17945	0.954778	1.03139	0.902729	0.990942	0.891167	0.93926	0.833515		Actn2	1.03951	1.01617	0.941378	0.889914	0.879729		Actn2	0.107902	0.145172	0.0254737	0.00803283	0.023312
P57780	Alpha-actinin-4	Actn4	1.10368	0.926159	1.00056	0.93236	1.05118	0.987468	0.927817	0.929848	1.1798	1.13764	0.826751	1.1268	0.799645	1.0743	0.95565	1.13157	1.13237		Actn4	0.943715	1.0481	0.927652	1.05674	1.07944		Actn4	0.0980694	0.0851872	0.0498844	0.0510995	0.0691467
Q9QZB7	Actin-related protein 10	Actr10	1.06799	0.973962	1.05949	0.924105	1.0037	1.02268							1.05858	1.14349	0.842989	0.957566	1.21764		Actr10	1.06328	1.0338	0.951239	0.99465	1.0958		Actr10	0.0829565	0.0781053	0.0625154	0.134666	0.0906826
P61164	Alpha-centractin	Actr1a	1.10167	0.939086	1.1582	0.946852	1.01047	1.01847	0.879422	1.02695	1.15507	0.985872	0.983515	1.34592	0.987013	1.07403	1.0235	0.98348	1.02705		Actr1a	0.98937	1.00225	1.05507	1.00414	1.0404		Actr1a	0.147276	0.159621	0.0677885	0.122242	0.0975666
Q8R5C5	Beta-centractin	Actr1b	1.08671	0.987803	1.15887	0.996411	0.99772	0.974268	0.929563	1.01319	1.1105	0.921508	0.846215	1.49663	1.0091	1.00414	0.999642	1.0945	1.04322		Actr1b	1.00846	0.97402	1.00158	1.02216	1.04717		Actr1b	0.144886	0.0713501	0.164608	0.101362	0.0524956
P61161	Actin-related protein 2	Actr2	1.00273	0.950463	1.16014	0.950156	1.03274	1.09717	1.06024	1.02914	1.03612	1.08572	1.19003	1.15528	0.9666	1.12463	1.07624	0.951652	0.923852		Actr2	1.00986	1.0535	1.14214	1.02719	0.970144		Actr2	0.125394	0.06969	0.00881676	0.0974382	0.078505
Q99JY9	Actin-related protein 3	Actr3	0.998658	0.96809	1.10907	0.954124	1.05908	1.09927	1.06967	1.0614	1.16955	1.11064	1.17041	1.14262	0.973606	1.17221	1.14871	0.913605	0.895608		Actr3	1.01398	1.07899	1.14273	1.02398	1.01108		Actr3	0.112516	0.0579616	0.00257695	0.118671	0.150803
Q641P0	Actin-related protein 3B	Actr3b	0.993321	0.911303	1.04752	0.907259	1.01553	1.09622	1.1871	0.996262	0.97343	1.15811	1.07955	1.04017	0.933898	1.2087	1.09	0.863813	0.863489		Actr3b	1.03811	1.09136	1.07236	0.991853	0.916074		Actr3b	0.111262	0.0717226	0.0049664	0.152622	0.0197896
Q9R1V4	Disintegrin and metalloproteinase domain-containing protein 11	Adam11	1.07637	1.05021	1.03023	0.957321	0.815214	0.844367	0.837361	0.990513	0.947909	0.942515	0.847059	0.885166	1.11336	0.993206	0.869722	0.901888	0.928031		Adam11	1.00903	0.964347	0.915672	0.853823	0.975383		Adam11	0.154399	0.0235578	0.0468474	0.00483822	0.0970318
Q9R1V6	Disintegrin and metalloproteinase domain-containing protein 22	Adam22	1.13496	0.990653	1.01778	0.980699	0.916805	1.00707	0.937553	1.08327	1.0279	1.0066	1.04088	0.854226	1.00534	0.985154	1.03912	0.970624	0.889934		Adam22	1.02595	0.990817	1.03259	0.964832	0.969495		Adam22	0.116321	0.0615873	0.00802479	0.0519681	0.0893754
Q9R1V7	Disintegrin and metalloproteinase domain-containing protein 23	Adam23	1.22356	1.01509	1.10137	1.06114	0.96397	1.00752							1.01848	1.12063	1.06248	0.937211	0.870779		Adam23	1.12102	1.09089	1.08192	0.969567	0.942936		Adam23	0.0955004	0.0886428	0.0867724	0.0459593	0.0603556
O88444	Adenylate cyclase type 1	Adcy1	0.956425	0.881076	0.991147	0.934674	1.00003	1.09659	0.970252	1.20961	0.992989	0.934753	1.00391	1.04086	1.12973	1.30884	1.27313	1.41023	0.820096		Adcy1	1.0188	1.05942	1.08939	1.16895	0.898054		Adcy1	0.12791	0.113451	0.0722438	0.050943	0.0302756
Q80TL1	Adenylate cyclase type 2	Adcy2	0.982835	0.980107	1.03128	0.90872	1.068	0.994495							1.11105	1.12101	1.06616	0.993418	1.07383		Adcy2	1.04694	1.01487	1.04872	1.01864	1.02697		Adcy2	0.0800207	0.0743571	0.0800499	0.0881689	0.075897
P84309	Adenylate cyclase type 5	Adcy5	0.969327	1.02334	1.08703	1.07878	0.966054	0.934978													Adcy5	0.969327	1.07878	1.08703	0.950516	1.02334
Q01341	Adenylate cyclase type 6	Adcy6	0.999619	0.842112	1.09571	0.784637	1.00691	0.931882													Adcy6	0.999619	0.784637	1.09571	0.969396	0.842112
P51830	Adenylate cyclase type 9	Adcy9	1.10193	1.11986	1.13963	1.15729	1.13226	1.19112							1.12812	1.00011	0.917312	1.03366	0.965673		Adcy9	1.11503	1.0787	1.02847	1.11901	1.04277		Adcy9	0.0935522	0.0865714	0.0770931	0.0203756	0.0793485
Q9QYC0	Alpha-adducin	Add1	0.992882	0.826134	1.03145	0.807657	1.01405	1.07578	0.931137	0.99498	1.1019	1.03199	0.965479	1.20216	0.782354	0.958622	0.994816	1.13785	1.20414		Add1	0.902124	0.932756	0.99725	1.07589	1.04406		Add1	0.0429567	0.0692815	0.149771	0.0279442	0.12233
Q9QYB8	Beta-adducin	Add2	0.978224	0.773799	1.0242	0.802694	1.00849	1.03615	0.762062	0.900074	1.00998	0.897247	0.87583	1.18184	0.757748	1.0078	0.998399	1.17684	1.28513		Add2	0.832678	0.902581	0.966144	1.07383	1.02297		Add2	0.0247102	0.0403285	0.0894161	0.0487228	0.148454
Q9QYB5	Gamma-adducin	Add3	1.029	0.883974	1.11839	0.818256	1.01413	1.03199	0.915165	1.03971	1.06854	1.01747	1.07839	1.11644	0.849946	0.996204	1.0237	1.13666	1.11907		Add3	0.93137	0.943978	1.07349	1.06093	1.02386		Add3	0.0533244	0.0781102	0.01929	0.0419869	0.128363
Q8C4G9		Adgra1	1.02501	0.855883	0.964292	0.808692	1.04307	1.02431							0.941553	1.09887	0.999068	0.881605	0.872121		Adgra1	0.983282	0.953783	0.98168	0.982992	0.864002		Adgra1	0.0674246	0.063903	0.0669795	0.128402	0.0464793
Q3UHD1	Brain-specific angiogenesis inhibitor 1	Adgrb1	1.01885	0.86161	0.96898	0.932937	1.01059	1.00935	1.16858	1.0681	0.957029	1.09893	1.05254	1.21755	1.08378	1.15682	0.911419	0.924706	0.76286		Adgrb1	1.0904	1.0629	0.977645	0.981548	0.8605		Adgrb1	0.0287269	0.0745823	0.106669	0.0971333	0.0217624
Q8CGM1	Brain-specific angiogenesis inhibitor 2	Adgrb2	1.05072	0.888755	0.994845	0.853321	0.950591	1.10485	1.24389	1.0438	0.875507	1.04567	1.11471	1.0311	1.00204	1.21873	1.17561	0.916382	0.788386		Adgrb2	1.09888	1.03924	1.09505	0.990608	0.850883		Adgrb2	0.0520788	0.124287	0.035887	0.147696	0.00696615
Q80ZF8	Brain-specific angiogenesis inhibitor 3	Adgrb3	1.05576	0.799673	1.08292	0.832972	0.967182	1.02644	1.18123	0.888897	0.784726	0.868669	0.849311	1.0629	0.847637	1.08261	1.03811	1.05304	0.863778		Adgrb3	1.02821	0.928084	0.990114	1.01556	0.816059		Adgrb3	0.133189	0.0756003	0.150467	0.100382	0.0028226
Q80TR1	Latrophilin-1	Adgrl1	0.969304	0.912857	1.02972	0.860827	1.07646	1.05502	1.08274	1.03984	1.05492	1.091	1.06345	1.06326	0.944797	1.11926	1.10389	1.02944	0.994412		Adgrl1	0.998947	1.02369	1.06569	1.05364	0.987397		Adgrl1	0.163747	0.133239	0.015347	0.00976767	0.131398
Q8JZZ7	Latrophilin-2	Adgrl2	0.936314	0.634346	0.911926	0.818711	0.99668	0.9551													Adgrl2	0.936314	0.818711	0.911926	0.97589	0.634346
Q80TS3	Latrophilin-3	Adgrl3	0.991274	0.854085	0.991574	0.889381	1.05525	1.01871	1.14292	0.983444	1.04378	1.04575	0.961849	1.06843	0.918964	1.10719	1.10489	1.02928	0.823344		Adgrl3	1.01772	1.01411	1.01944	1.03442	0.90707		Adgrl3	0.135578	0.141321	0.116535	0.0144571	0.0516644
P28474	Alcohol dehydrogenase class-3	Adh5	1.05405	1.38398	1.04724	1.39452	1.21497	1.13598													Adh5	1.05405	1.39452	1.04724	1.17548	1.38398
Q6PDY2	2-aminoethanethiol dioxygenase	Ado	0.971888	1.08157	1.13605	1.22559	1.0104	1.1338													Ado	0.971888	1.22559	1.13605	1.0721	1.08157
Q9JKV1	Proteasomal ubiquitin receptor ADRM1	Adrm1	1.05267	0.972037	1.16832	1.22907	1.06896	1.03998													Adrm1	1.05267	1.22907	1.16832	1.05447	0.972037
Q9QZQ1	Afadin	Afdn	1.00483	0.801555	1.02603	0.788124	1.06014	0.994129	1.11521	1.04876	1.02386	1.08844	1.0756	1.40436	0.890267	1.06719	0.998403	0.968453	1.05414		Afdn	1.00344	0.981253	1.03334	1.00757	0.959852		Afdn	0.160436	0.144045	0.0463034	0.134589	0.110698
Q8JZQ2	AFG3-like protein 2	Afg3l2	1.09421	1.18789	1.16154	1.1983	1.03857	1.02247							1.01546	1.04737	0.855746	1.03786	1.01618		Afg3l2	1.05484	1.12283	1.00864	1.03297	1.10204		Afg3l2	0.0813826	0.0955438	0.0742471	0.00407772	0.0914054
Q8BXK8	Arf-GAP with GTPase, ANK repeat and PH domain-containing protein 1	Agap1	0.979366	0.846656	0.964832	0.940907	1.19892	1.34235							0.770984	1.10045	1.17081	1.13602	1.09347		Agap1	0.875175	1.02068	1.06782	1.22576	0.970065		Agap1	0.0494773	0.0750414	0.08473	0.0109969	0.0662865
Q3UHD9	Arf-GAP with GTPase, ANK repeat and PH domain-containing protein 2	Agap2	1.01575	0.776323	1.00621	0.799111	0.97189	0.992353	1.26465	0.983764	0.89335	1.1108	1.06173	1.12639	0.81284	1.0496	1.16199	0.978478	0.954405		Agap2	1.03108	0.986505	1.07664	0.980907	0.874693		Agap2	0.13902	0.15007	0.0391215	0.0144918	0.0231005
Q8VHH5	Arf-GAP with GTPase, ANK repeat and PH domain-containing protein 3	Agap3	0.904669	0.831438	1.0803	0.818351	1.02176	1.03918	1.34024	1.04996	1.03305	1.17262	1.13517	1.24691	0.879207	1.12959	1.20037	0.932765	0.925659		Agap3	1.04137	1.04019	1.13861	0.997901	0.93005		Agap3	0.134683	0.125545	0.00955821	0.159169	0.0587804
Q8K2K6	Arf-GAP domain and FG repeat-containing protein 1	Agfg1	1.08255	1.27968	1.0609	1.1795	1.02853	1.07461													Agfg1	1.08255	1.1795	1.0609	1.05157	1.27968
Q80WC7	Arf-GAP domain and FG repeat-containing protein 2	Agfg2	1.09898	0.993651	1.09959	1.0316	1.04988	1.27008													Agfg2	1.09898	1.0316	1.09959	1.15998	0.993651
Q9ESW4	Acylglycerol kinase, mitochondrial	Agk	0.992417	1.12573	1.04548	1.08968	1.02992	1.04266							1.08115	0.955141	1.09192	1.09149	1.25395		Agk	1.03678	1.02241	1.0687	1.05469	1.18984		Agk	0.077815	0.0752137	0.0840963	0.0167224	0.109237
Q9D1E8	1-acyl-sn-glycerol-3-phosphate acyltransferase epsilon	Agpat5	1.09255	1.0216	1.10839	1.03647	0.976683	0.962312													Agpat5	1.09255	1.03647	1.10839	0.969498	1.0216
Q641K1	Cytosolic carboxypeptidase 1	Agtpbp1	1.02381	0.766823	1.16149	0.803911	0.884755	1.17785													Agtpbp1	1.02381	0.803911	1.16149	1.0313	0.766823
Q80SW1	Putative adenosylhomocysteinase 2	Ahcyl1	0.898399	1.32882	1.17695	1.41819	1.10255	0.968364							1.5856	0.734262	0.818038	1.15717	0.967499		Ahcyl1	1.242	1.07623	0.997496	1.07603	1.14816		Ahcyl1	0.123985	0.0935895	0.0729319	0.0513456	0.102374
Q68FL4	Putative adenosylhomocysteinase 3	Ahcyl2	1.06186	1.27792	0.974682	1.23927	1.33782	1.03764													Ahcyl2	1.06186	1.23927	0.974682	1.18773	1.27792
Q8K3E5	Jouberin	Ahi1	0.9222	0.801608	1.14099	0.791338	1.00344	0.853558							0.363212	1.32462	0.527742	0.513009	0.940237		Ahi1	0.642706	1.05798	0.834365	0.790003	0.870923		Ahi1	0.0277995	0.0873041	0.0517627	0.047462	0.0481186
Q8BK64	Activator of 90 kDa heat shock protein ATPase homolog 1	Ahsa1	0.759	0.938021	1.55043	1.01873	0.910397	0.915405	1.08632	0.986362	1.08722	1.07631	1.14513	1.24292	0.95792	1.15434	1.10954	1.01722	1.00252		Ahsa1	0.934412	1.08313	1.26836	0.947675	1.00925		Ahsa1	0.0936842	0.028112	0.0330247	0.0452699	0.141713
Q9Z0X1	Apoptosis-inducing factor 1, mitochondrial	Aifm1	1.12466	1.222	1.1744	1.20443	1.05641	1.00526							1.08753	0.817841	0.957039	0.935729	1.04002		Aifm1	1.1061	1.01113	1.06572	0.999131	1.13101		Aifm1	0.0917241	0.0759245	0.0844053	0.163739	0.0973959
Q3TY86	Apoptosis-inducing factor 3	Aifm3	1.18765	1.14748	1.05345	0.891426	0.92313	0.925975							0.966693	1.18663	1.07613	0.970898	0.954902		Aifm3	1.07717	1.03903	1.06479	0.940001	1.05119		Aifm3	0.0867316	0.0799512	0.0832704	0.0100852	0.0813029
P31230	Aminoacyl tRNA synthase complex-interacting multifunctional protein 1;Endothelial monocyte-activating polypeptide 2	Aimp1	0.986771	0.718342	1.22166	0.689275	1.06604	1.14963													Aimp1	0.986771	0.689275	1.22166	1.10784	0.718342
A2AJA9	Uncharacterized protein C9orf172 homolog	Ajm1	0.991737	0.865602	1.01417	0.86396	0.98493	0.962614	1.16021	1.05197	1.01654	1.11879	1.10035	1.12373	0.910693	1.13416	1.09562	0.896233	0.827482		Ajm1	1.02088	1.03897	1.07004	0.947926	0.903209		Ajm1	0.133838	0.116665	0.0215452	0.0316284	0.0392651
Q9R0Y5	Adenylate kinase isoenzyme 1	Ak1	0.965514	1.37028	1.12666	1.53918	1.03261	1.11666							1.37855	0.836764	1.01123	1.0044	0.891052		Ak1	1.17203	1.18797	1.06894	1.05122	1.13067		Ak1	0.107668	0.114347	0.0843725	0.0446717	0.100357
Q9WTP7	GTP:AMP phosphotransferase AK3, mitochondrial	Ak3	0.858971	1.38846	0.955731	1.44916	1.06368	1.07525													Ak3	0.858971	1.44916	0.955731	1.06946	1.38846
Q9WUR9	Adenylate kinase 4, mitochondrial	Ak4	1.01137	1.82322	1.09043	2.17803	1.27761	1.22097													Ak4	1.01137	2.17803	1.09043	1.24929	1.82322
Q920P5	Adenylate kinase isoenzyme 5	Ak5	1.00347	0.81478	1.07992	0.871506	1.14616	1.05721	1.39426	0.922936	0.851787	1.04694	0.946215	1.24384	0.79498	1.10095	1.33596	0.965625	1.20479		Ak5	1.06424	1.00646	1.1207	1.05633	0.957119		Ak5	0.124939	0.155693	0.0669742	0.0654626	0.127168
O08715	A-kinase anchor protein 1, mitochondrial	Akap1	1.0967	0.829091	1.22438	0.751826	1.04134	0.899223													Akap1	1.0967	0.751826	1.22438	0.97028	0.829091
O88845	A-kinase anchor protein 10, mitochondrial	Akap10	1.04224	0.975047	1.02889	0.958388	1.21291	1.12785													Akap10	1.04224	0.958388	1.02889	1.17038	0.975047
Q9WTQ5	A-kinase anchor protein 12	Akap12	1.15205	0.701167	1.00909	0.810367	0.949404	1.08751													Akap12	1.15205	0.810367	1.00909	1.01846	0.701167
O54931	A-kinase anchor protein 2	Akap2	0.950156	0.789616	1.00397	0.851825	1.01092	1.02091							0.926637	0.982525	0.858859	0.894607	0.738107		Akap2	0.938396	0.917175	0.931415	0.975479	0.763862		Akap2	0.0590086	0.0557299	0.0583172	0.101123	0.0323718
D3YVF0	A-kinase anchor protein 5	Akap5	1.15416	1.0313	1.02732	0.966697	1.00968	0.976544	1.19422	0.914582	1.07516	1.07377	1.08363	1.08328	0.878759	1.42634	0.987103	0.949303	0.884583		Akap5	1.07571	1.1556	1.03268	0.97851	0.997012		Akap5	0.087482	0.063157	0.0605587	0.0572425	0.16056
Q70FJ1	A-kinase anchor protein 9	Akap9	1.02245	0.771443	0.925345	0.814987	0.89376	0.931507							0.999219	1.22659	0.873975	1.16492	0.89879		Akap9	1.01083	1.02079	0.89966	0.99673	0.835117		Akap9	0.0725502	0.0781523	0.052351	0.162123	0.0425292
P07724	Serum albumin	Alb	0.907075	1.40147	0.966078	1.29538	1.02283	0.946842													Alb	0.907075	1.29538	0.966078	0.984836	1.40147
Q61490	CD166 antigen	Alcam	0.886046	1.33684	0.952214	1.39577	1.07666	0.950759													Alcam	0.886046	1.39577	0.952214	1.01371	1.33684
Q9CZS1	Aldehyde dehydrogenase X, mitochondrial	Aldh1b1	0.983883	1.44382	1.09892	1.52813	1.25959	1.2483													Aldh1b1	0.983883	1.52813	1.09892	1.25394	1.44382
Q8R0Y6	Cytosolic 10-formyltetrahydrofolate dehydrogenase	Aldh1l1	0.959097	1.34269	1.09226	1.32782	1.163	1.16293													Aldh1l1	0.959097	1.32782	1.09226	1.16297	1.34269
P47738	Aldehyde dehydrogenase, mitochondrial	Aldh2	1.0878	1.55137	0.955127	1.58519	1.26501	1.10532							1.69668	0.810888	0.639845	1.07663	1.37716		Aldh2	1.39224	1.19804	0.797486	1.14899	1.46426		Aldh2	0.149695	0.117166	0.0395792	0.0210175	0.160948
P47740	Fatty aldehyde dehydrogenase	Aldh3a2	0.983207	0.934223	0.963881	0.916094	1.04619	1.08085													Aldh3a2	0.983207	0.916094	0.963881	1.06352	0.934223
Q80VQ0	Aldehyde dehydrogenase family 3 member B1	Aldh3b1	1.84438	0.694871	0.994841	0.596182	0.83002	1.16069													Aldh3b1	1.84438	0.596182	0.994841	0.995356	0.694871
Q8CHT0	Delta-1-pyrroline-5-carboxylate dehydrogenase, mitochondrial	Aldh4a1	1.19654	1.76128	1.02153	1.64805	1.29393	1.0128													Aldh4a1	1.19654	1.64805	1.02153	1.15336	1.76128
Q8BWF0	Succinate-semialdehyde dehydrogenase, mitochondrial	Aldh5a1	0.967493	1.65968	1.03807	1.82541	1.22689	1.04903							1.6021	0.738893	0.949689	1.23353	1.05377		Aldh5a1	1.2848	1.28215	0.993882	1.16982	1.35673		Aldh5a1	0.1312	0.13497	0.0694574	0.0177856	0.143674
Q9EQ20	Methylmalonate-semialdehyde dehydrogenase [acylating], mitochondrial	Aldh6a1	1.08235	1.78992	0.984711	1.82415	1.36816	1.21979													Aldh6a1	1.08235	1.82415	0.984711	1.29397	1.78992
Q9DBF1	Alpha-aminoadipic semialdehyde dehydrogenase	Aldh7a1	0.898372	1.62297	0.961883	1.87024	1.27763	1.04541							1.54309	0.882162	0.831581	0.997688	1.07063		Aldh7a1	1.22073	1.3762	0.896732	1.10691	1.3468		Aldh7a1	0.119624	0.148765	0.0522608	0.0569654	0.141688
P05064	Fructose-bisphosphate aldolase A	Aldoa	1.11358	1.22557	1.07964	1.23518	1.09513	1.15248	1.27886	0.826386	0.676331	0.929154	0.860398	0.642893	1.49593	1.10144	1.04136	0.658514	0.53656		Aldoa	1.29612	1.08859	0.993798	0.968706	0.812819		Aldoa	0.0193275	0.0704312	0.155878	0.143257	0.0778846
P05063	Fructose-bisphosphate aldolase C	Aldoc	1.07495	1.8286	0.9026	1.90974	1.22082	1.30963	0.741793	0.699518	0.752773	0.627555	0.550213	0.635058	2.03662	0.647157	0.858191	1.04542	0.897924		Aldoc	1.28446	1.06148	0.770335	1.19195	1.15977		Aldoc	0.0899895	0.149673	0.0289934	0.0219885	0.113697
Q9DBE8	Alpha-1,3/1,6-mannosyltransferase ALG2	Alg2	1.05979	1.03634	1.09292	0.979241	1.10971	1.23073	0.795528	0.958307	1.03045	1.00468	1.08249	0.774475	1.19801	1.02364	1.23142	0.978136	0.970224		Alg2	1.01778	1.00252	1.13561	1.10619	1.01234		Alg2	0.149024	0.143788	0.0176287	0.0471164	0.103049
Q8CCJ4	APC membrane recruitment protein 2	Amer2	1.11135	0.891451	1.13887	0.88122	0.999383	1.03101							0.98591	1.24192	1.10833	1.21655	1.07713		Amer2	1.04863	1.06157	1.1236	1.08232	0.984292		Amer2	0.0803427	0.0851975	0.0953258	0.0580436	0.0682869
Q9R049	E3 ubiquitin-protein ligase AMFR	Amfr	1.17192	0.697571	0.905341	0.807502	1.241	1.07976													Amfr	1.17192	0.807502	0.905341	1.16038	0.697571
Q8VHG2	Angiomotin	Amot	1.13734	0.836477	0.967597	0.737892	0.946849	1.13249													Amot	1.13734	0.737892	0.967597	1.03967	0.836477
Q9DBT5	AMP deaminase 2	Ampd2	0.953592	1.0497	1.02479	1.06711	1.07335	1.1459													Ampd2	0.953592	1.06711	1.02479	1.10963	1.0497
Q7TQF7	Amphiphysin	Amph	1.08491	1.35847	0.951697	1.38308	1.10535	1.18659	0.789023	0.797869	0.866059	0.792463	0.829752	0.866649	1.34899	0.8388	0.836512	1.22938	1.23508		Amph	1.07431	1.00478	0.872654	1.17377	1.15321		Amph	0.11517	0.163697	0.0140823	0.00685488	0.0681926
Q02357	Ankyrin-1	Ank1	1.0589	0.816015	0.9364	0.888849	1.11477	0.986455							0.789161	1.01681	1.16719	1.41759	1.06183		Ank1	0.924032	0.952831	1.0518	1.17294	0.938924		Ank1	0.0583857	0.0620231	0.0817573	0.0514475	0.0606657
Q8C8R3	Ankyrin-2	Ank2	0.958281	0.800824	1.06518	0.809631	0.969091	1.02778	0.919068	1.10799	0.823044	0.776075	0.858176	0.953048	0.931006	1.11788	0.976118	1.07878	0.992032		Ank2	0.936118	0.901194	0.966491	1.02522	0.871967		Ank2	0.00524211	0.0765948	0.105406	0.0849385	0.0280049
G5E8K5	Ankyrin-3	Ank3	1.05005	0.810174	1.00511	0.8235	0.968507	1.00306	0.862004	0.973634	0.865571	0.819123	0.842389	0.764586	0.921992	1.13689	0.974912	1.04602	0.936374		Ank3	0.944682	0.926505	0.940804	1.00586	0.870706		Ank3	0.0706037	0.0928499	0.0596474	0.136361	0.0118921
Q810B6	Rabankyrin-5	Ankfy1	0.928804	0.928131	1.14834	0.971348	1.07951	1.10877													Ankfy1	0.928804	0.971348	1.14834	1.09414	0.928131
Q6ZPS6	Ankyrin repeat and IBR domain-containing protein 1	Ankib1	0.985306	0.874645	1.03626	0.865969	1.03375	0.956868													Ankib1	0.985306	0.865969	1.03626	0.995308	0.874645
Q8BIZ1	Ankyrin repeat and sterile alpha motif domain-containing protein 1B	Anks1b	0.868574	0.927942	1.18126	0.907863	0.883063	0.897549	1.3313	1.06153	0.906741	1.18476	1.18801	1.00804	0.900512	1.07933	1.10956	0.642228	0.797975		Anks1b	1.03346	1.05732	1.15961	0.807613	0.877553		Anks1b	0.140563	0.0918573	0.00397573	0.0242968	0.0155368
Q6PB70	Anoctamin-8	Ano8	0.79808	0.815575	1.00508	0.86876	1.23787	0.975135													Ano8	0.79808	0.86876	1.00508	1.1065	0.815575
P07356	Annexin A2	Anxa2	0.587618	0.72003	1.33574	0.75512	1.02934	0.988171													Anxa2	0.587618	0.75512	1.33574	1.00876	0.72003
P14824	Annexin A6	Anxa6	0.935992	1.69112	0.920724	1.76144	0.986664	0.929998							0.954778	0.864743	0.721506	0.922281	0.486936		Anxa6	0.945385	1.31309	0.821115	0.946314	1.08903		Anxa6	0.0602572	0.138213	0.0411703	0.0196901	0.106722
Q07076	Annexin A7	Anxa7	1.11661	1.27934	1.05088	1.26907	1.04303	1.17837							1.17928	0.907678	0.953705	0.912359	0.899691		Anxa7	1.14795	1.08838	1.00229	1.04459	1.08951		Anxa7	0.100412	0.0904726	0.0711086	0.103367	0.0909339
O35643	AP-1 complex subunit beta-1	Ap1b1	0.987575	1.11745	1.10255	1.07345	1.02082	1.07057	1.01863	1.07789	1.30157	1.20467	1.12494	1.10446	1.09431	0.984989	0.955206	1.14065	1.11089		Ap1b1	1.0335	1.0877	1.0609	1.07735	1.17663		Ap1b1	0.0668845	0.0505139	0.0618559	0.0260008	0.0176165
P22892	AP-1 complex subunit gamma-1	Ap1g1	1.04662	1.31	0.942888	1.12361	1.17524	1.14669							1.53501	1.31509	1.2226	0.990426	1.073		Ap1g1	1.29081	1.21935	1.08274	1.10412	1.1915		Ap1g1	0.1312	0.115507	0.0884058	0.0352623	0.110095
P35585	AP-1 complex subunit mu-1	Ap1m1	1.30337	1.25107	1.11708	1.21156	1.06278	1.20092													Ap1m1	1.30337	1.21156	1.11708	1.13185	1.25107
P17426	AP-2 complex subunit alpha-1	Ap2a1	1.03392	1.07003	1.0576	1.07813	0.995703	1.04253	0.971162	0.960688	0.972562	0.990871	0.932986	1.07585	0.997184	0.992129	0.96834	1.05936	1.08111		Ap2a1	1.00075	1.02038	0.986308	1.03253	1.04124		Ap2a1	0.161783	0.0922584	0.124558	0.0382871	0.0590563
P17427	AP-2 complex subunit alpha-2	Ap2a2	1.06449	1.0649	1.06607	1.10051	1.0071	1.09359	0.988752	0.968569	0.997445	1.05688	0.943663	1.11751	1.01957	1.00825	0.956314	1.0583	1.13988		Ap2a2	1.02427	1.05521	0.988683	1.053	1.06741		Ap2a2	0.0641236	0.0290059	0.133058	0.0282072	0.0404907
Q9DBG3	AP-2 complex subunit beta	Ap2b1	1.09057	1.12535	1.04128	1.14221	1.00559	1.10551	1.03178	1.00426	1.06598	1.07974	0.985595	1.20233	1.0272	1.02009	0.96598	1.04525	1.07801		Ap2b1	1.04985	1.08068	0.997619	1.05212	1.08978		Ap2b1	0.022425	0.0248904	0.154257	0.0357752	0.00640038
P84091	AP-2 complex subunit mu	Ap2m1	1.06435	1.07768	1.11609	1.10361	1.03821	1.06628	0.967815	1.02788	1.11741	1.10194	1.04216	1.08716	0.985295	0.976712	0.943714	0.994545	1.02967		Ap2m1	1.00582	1.06075	1.03399	1.03301	1.07492		Ap2m1	0.143785	0.0475246	0.0943796	0.0424207	0.0163416
P62743	AP-2 complex subunit sigma	Ap2s1	0.931308	1.2767	1.0048	1.23513	1.12665	1.03693	1.10544	1.04542	1.2012	1.15199	1.16463	1.02468	1.12686	0.950139	1.02786	0.945871	1.06664		Ap2s1	1.05454	1.11242	1.06577	1.03648	1.18152		Ap2s1	0.078563	0.05255	0.0530146	0.0928126	0.0163337
Q9JME5	AP-3 complex subunit beta-2	Ap3b2	1.11938	0.99337	1.01556	0.995294	1.06438	1.11784	0.928825	0.974108	0.943841	0.831313	0.91883	1.01089	1.08876	1.01911	1.00352	1.07526	1.14309		Ap3b2	1.04566	0.948571	0.979301	1.08583	1.02677		Ap3b2	0.086746	0.0792495	0.094434	0.00571261	0.116447
O54774	AP-3 complex subunit delta-1	Ap3d1	0.977686	1.04187	1.10028	1.01723	1.08761	1.04842	0.948901	0.917624	1.1346	1.03084	1.0775	0.676654	1.00527	0.96425	1.01344	1.03628	1.10475		Ap3d1	0.977285	1.00411	1.06374	1.05743	1.09374		Ap3d1	0.0495846	0.143066	0.0222938	0.0109417	0.0125846
Q8R2R9	AP-3 complex subunit mu-2	Ap3m2	1.04482	1.03149	1.17125	0.991719	1.03877	1.07312													Ap3m2	1.04482	0.991719	1.17125	1.05595	1.03149
Q9DCR2	AP-3 complex subunit sigma-1	Ap3s1	0.937798	0.963209	1.02878	1.04498	1.16681	1.10197							0.722949	0.842135	0.908234	1.08725	1.09574		Ap3s1	0.830374	0.94356	0.968505	1.11868	1.02948		Ap3s1	0.0426977	0.0609939	0.0648501	0.0066466	0.0765868
Q8BSZ2	AP-3 complex subunit sigma-2	Ap3s2	1.0818	0.996743	1.09075	0.950453	0.974308	1.02825													Ap3s2	1.0818	0.950453	1.09075	1.00128	0.996743
P98084	Amyloid beta A4 precursor protein-binding family A member 2	Apba2	0.883236	0.856385	1.02942	0.871303	1.06675	1.08104													Apba2	0.883236	0.871303	1.02942	1.07389	0.856385
Q61315	Adenomatous polyposis coli protein	Apc	0.953796	0.781693	0.981711	0.755556	0.9731	0.993721							0.823572	1.2033	1.02926	1.03935	1.09612		Apc	0.888684	0.979429	1.00549	1.00206	0.938905		Apc	0.050928	0.071192	0.0715541	0.15431	0.0616307
Q9Z1K7	Adenomatous polyposis coli protein 2	Apc2	1.05323	0.661672	1.13692	0.84614	1.33363	0.961418							0.814055	1.09124	1.03934	1.06317	0.824347		Apc2	0.933641	0.968692	1.08813	1.11941	0.743009		Apc2	0.0596541	0.0660141	0.0881946	0.065803	0.0305394
P08226	Apolipoprotein E	Apoe	1.07872	1.3396	1.06906	1.35028	1.01069	0.924635													Apoe	1.07872	1.35028	1.06906	0.967664	1.3396
Q9DCZ4	Apolipoprotein O	Apoo	0.865494	1.31026	1.19423	1.2891	1.17523	1.00938							1.23873	0.903167	0.896221	0.94968	0.990285		Apoo	1.05211	1.09613	1.04522	1.04476	1.15027		Apoo	0.0835355	0.092321	0.0811929	0.0958834	0.102388
Q78IK4	MICOS complex subunit Mic27	Apool	0.896594	0.958419	0.936102	0.932649	1.14196	1.13044													Apool	0.896594	0.932649	0.936102	1.1362	0.958419
Q8K3H0	DCC-interacting protein 13-alpha	Appl1	0.963621	0.890592	1.15564	0.93375	1.07012	1.2144							0.92616	1.05709	1.00269	0.929512	0.99292		Appl1	0.944891	0.99542	1.07917	1.07135	0.941756		Appl1	0.0601959	0.0699295	0.0866408	0.0795207	0.0598725
Q8K3G9	DCC-interacting protein 13-beta	Appl2	0.934425	0.878902	0.95638	0.815084	0.942607	1.03013													Appl2	0.934425	0.815084	0.95638	0.98637	0.878902
P55088	Aquaporin-4	Aqp4	1.01228	1.17067	1.08802	1.07301	0.933863	0.896709							0.911519	0.987754	0.917078	1.16684	1.18283		Aqp4	0.961898	1.03038	1.00255	0.999136	1.17675		Aqp4	0.0635197	0.0765357	0.0716243	0.165462	0.106316
P04627	Serine/threonine-protein kinase A-Raf	Araf	1.08162	0.994166	1.09473	0.879365	0.932454	0.936775							0.880523	1.08068	1.06622	1.00527	0.978891		Araf	0.981072	0.980025	1.08048	0.958166	0.986529		Araf	0.0678283	0.0676349	0.0864638	0.0363499	0.0678727
Q9WV31	Activity-regulated cytoskeleton-associated protein	Arc	1.07924	0.898414	0.955611	0.951634	0.929011	0.955907	1.20695	1.01896	1.71042	1.2008	1.03886	1.06915	0.754174	1.15311	1.14827	0.898155	0.737451		Arc	1.01346	1.10185	1.04758	0.927691	1.11543		Arc	0.15493	0.0523121	0.0805939	0.00822227	0.123061
P84078;P61205;Q8BSL7	ADP-ribosylation factor 1;ADP-ribosylation factor 3;ADP-ribosylation factor 2	Arf1	0.955698	1.79901	0.886088	1.91393	1.13452	1.198	0.684384	0.82565	0.580889	0.719803	0.550708	0.755661							Arf1	0.820041	1.31687	0.718398	1.16626	1.18995		Arf1	0.0419876	0.14119	0.0301945	0.104203	0.122364
P84084	ADP-ribosylation factor 5	Arf5	0.808175	0.978543	0.971561	1.03484	1.17592	1.20482							1.131	0.856228	1.0077	1.14233	1.03236		Arf5	0.96959	0.945535	0.989632	1.17436	1.00545		Arf5	0.0672366	0.0611086	0.068489	0.00175914	0.0715622
P62331	ADP-ribosylation factor 6	Arf6	1.18891	1.23386	0.981432	1.24665	1.10937	1.11396													Arf6	1.18891	1.24665	0.981432	1.11166	1.23386
Q9EPJ9	ADP-ribosylation factor GTPase-activating protein 1	Arfgap1	0.937569	1.26345	1.04248	1.35672	1.12432	1.10027							1.26252	0.902271	1.14737	0.996825	1.10636		Arfgap1	1.10004	1.12949	1.09493	1.07381	1.18491		Arfgap1	0.0923532	0.0997905	0.0896116	0.0332961	0.108335
Q99K28	ADP-ribosylation factor GTPase-activating protein 2	Arfgap2	1.02144	0.921613	1.04881	0.869143	1.06069	0.984582													Arfgap2	1.02144	0.869143	1.04881	1.02264	0.921613
Q9D8S3	ADP-ribosylation factor GTPase-activating protein 3	Arfgap3	0.898952	0.806828	0.958846	0.661679	1.14828	0.910696													Arfgap3	0.898952	0.661679	0.958846	1.02949	0.806828
G3X9K3	Brefeldin A-inhibited guanine nucleotide-exchange protein 1	Arfgef1	1.06763	0.871947	1.21457	0.85634	1.08029	1.14394													Arfgef1	1.06763	0.85634	1.21457	1.11211	0.871947
A2A5R2	Brefeldin A-inhibited guanine nucleotide-exchange protein 2	Arfgef2	0.940209	0.838541	1.00873	0.831701	0.910042	1.00869							0.964222	0.928652	1.12385	0.953198	1.10512		Arfgef2	0.952215	0.880177	1.06629	0.957311	0.971828		Arfgef2	0.0615004	0.049326	0.0838351	0.0455842	0.0668555
Q3UGY8	Brefeldin A-inhibited guanine nucleotide-exchange protein 3	Arfgef3	0.876833	0.959036	0.95705	0.883533	1.1109	1.1272							0.986992	1.26195	1.25846	1.27914	1.14576		Arfgef3	0.931912	1.07274	1.10775	1.17242	1.0524		Arfgef3	0.0581672	0.0876244	0.0936437	0.0140807	0.0814962
Q5FWK3	Rho GTPase-activating protein 1	Arhgap1	1.39709	0.908787	1.13512	0.932399	1.0141	1.15263	0.960818	1.01124	0.900316	0.833209	1.00161	1.04603	1.20412	1.09555	1.07912	0.723252	0.882877		Arhgap1	1.18734	0.95372	1.07195	0.963325	0.897327		Arhgap1	0.0460033	0.101101	0.0340224	0.133201	0.000912281
Q8C0D4	Rho GTPase-activating protein 12	Arhgap12	0.890303	0.790049	1.14866	0.811854	1.05673	1.09114							0.545832	1.14997	1.4967	1.16416	1.32269		Arhgap12	0.718068	0.980913	1.32268	1.10401	1.05637		Arhgap12	0.0303309	0.0695402	0.136372	0.0135918	0.0869902
Q3UIA2	Rho GTPase-activating protein 17	Arhgap17	1.26672	0.571087	0.801147	0.684993	0.718359	0.866054													Arhgap17	1.26672	0.684993	0.801147	0.792207	0.571087
Q6DFV3	Rho GTPase-activating protein 21	Arhgap21	1.00677	0.832106	1.02963	0.8162	1.01443	1.01146	0.859193	0.794164	0.935307	0.896521	0.968113	1.02299	0.873051	1.05557	1.05168	1.10732	1.18298		Arhgap21	0.913006	0.922765	1.01648	1.0444	0.983466		Arhgap21	0.0342889	0.0644516	0.0962776	0.0489465	0.148068
Q69ZH9	Rho GTPase-activating protein 23	Arhgap23	1.03402	0.831022	1.01372	0.817113	1.0399	1.02689							0.990532	1.00857	1.08522	0.999577	0.999832		Arhgap23	1.01228	0.91284	1.04947	1.02212	0.915427		Arhgap23	0.0728628	0.0555153	0.0802835	0.0339459	0.0557381
Q6ZQ82	Rho GTPase-activating protein 26	Arhgap26	0.927195	0.851198	1.01508	0.823566	1.00775	0.95598							0.817484	0.993627	1.04973	0.876198	0.957294		Arhgap26	0.872339	0.908596	1.0324	0.946643	0.904246		Arhgap26	0.04814	0.0545843	0.0767988	0.0496453	0.0533634
Q811P8	Rho GTPase-activating protein 32	Arhgap32	0.970571	0.763261	1.00994	0.808891	0.935894	0.895782	1.18187	1.07501	0.973163	1.08601	0.994565	1.28213	0.817474	1.01699	1.03733	0.961627	0.914773		Arhgap32	0.98997	0.970633	1.01394	0.931101	0.883732		Arhgap32	0.155502	0.126347	0.0634839	0.0115618	0.0340252
Q80YF9	Rho GTPase-activating protein 33	Arhgap33	1.16794	0.91722	1.02852	0.869218	1.13966	1.0692							0.904324	1.08535	1.11882	1.1098	1.14827		Arhgap33	1.03613	0.977283	1.07367	1.10622	1.03274		Arhgap33	0.0790172	0.0672744	0.0852248	0.00583674	0.0780123
Q91YM2	Rho GTPase-activating protein 35	Arhgap35	0.956064	0.96097	1.04293	0.992395	1.13839	1.16779							0.956908	1.01392	1.14147	0.940583	0.94417		Arhgap35	0.956486	1.00316	1.0922	1.08225	0.95257		Arhgap35	0.0622649	0.0710611	0.0890301	0.0613535	0.0615572
P59281	Rho GTPase-activating protein 39	Arhgap39	0.982009	0.813307	1.06747	0.804633	1.08145	1.10723	1.35534	0.99705	0.916699	1.1845	1.08492	1.19054	0.838942	1.14854	1.17926	0.943686	0.875189		Arhgap39	1.05876	1.04589	1.11055	1.04412	0.868398		Arhgap39	0.123232	0.123521	0.0143488	0.0794018	0.00805908
Q5SSM3	Rho GTPase-activating protein 44	Arhgap44	1.08094	0.91755	1.0559	0.944126	1.02488	1.08856	1.03668	0.969325	0.945779	1.01329	0.964438	0.888498	0.745977	1.05475	1.19847	0.995933	0.958087		Arhgap44	0.95453	1.00406	1.07293	1.03646	0.940472		Arhgap44	0.117893	0.151905	0.0660412	0.0523698	0.00638539
P97393	Rho GTPase-activating protein 5	Arhgap5	1.1954	0.849501	0.956465	0.878872	1.16153	1.04711													Arhgap5	1.1954	0.878872	0.956465	1.10432	0.849501
Q99PT1	Rho GDP-dissociation inhibitor 1	Arhgdia	0.91287	1.4712	0.960396	1.4431	1.05928	1.13117							1.59669	0.641618	0.771446	1.12982	0.860751		Arhgdia	1.25478	1.04236	0.865921	1.10675	1.16598		Arhgdia	0.126253	0.0901471	0.0477941	0.00767788	0.108972
Q61210	Rho guanine nucleotide exchange factor 1	Arhgef1	1.16226	0.931566	1.03039	0.826473	1.15041	1.12035													Arhgef1	1.16226	0.826473	1.03039	1.13538	0.931566
Q8R4H2	Rho guanine nucleotide exchange factor 12	Arhgef12	1.14214	0.828711	1.0323	0.8587	0.9993	1.04916													Arhgef12	1.14214	0.8587	1.0323	1.02423	0.828711
Q80U35	Rho guanine nucleotide exchange factor 17	Arhgef17	0.963312	0.817886	1.01939	0.792842	1.07327	1.11753	1.24831	0.948791	0.967554	1.23489	1.15881	0.999626	0.56847	1.11209	0.663529	0.95319	0.722204		Arhgef17	0.926698	1.04661	0.947246	1.048	0.835881		Arhgef17	0.124279	0.12622	0.125792	0.071892	0.0247131
Q60875	Rho guanine nucleotide exchange factor 2	Arhgef2	0.917682	0.82848	1.00395	0.824635	1.01481	1.05277	1.0134	0.992862	1.04613	1.02305	1.04018	0.887175	0.865564	1.12025	1.04866	1.04783	1.04033		Arhgef2	0.932214	0.989312	1.03093	1.03847	0.971647		Arhgef2	0.0429787	0.152241	0.0254503	0.0140021	0.121729
Q8K4I3	Rho guanine nucleotide exchange factor 6	Arhgef6	1.10101	0.997662	1.25055	0.876349	1.02297	1.09309													Arhgef6	1.10101	0.876349	1.25055	1.05803	0.997662
Q9ES28	Rho guanine nucleotide exchange factor 7	Arhgef7	0.938732	0.923801	1.0541	0.945727	1.03843	1.02683	1.08785	0.98714	1.06186	1.02375	1.10718	1.22134	0.889738	1.13713	1.10464	0.913537	0.982866		Arhgef7	0.972107	1.03554	1.08864	0.992932	0.989508		Arhgef7	0.114286	0.0979915	0.00599706	0.145921	0.136266
Q3UTH8	Rho guanine nucleotide exchange factor 9	Arhgef9	1.04916	0.625929	1.23167	0.753631	1.13884	1.11174							0.977028	1.24971	1.2463	0.674967	1.15943		Arhgef9	1.01309	1.00167	1.23899	0.975183	0.89268		Arhgef9	0.0730988	0.07617	0.119081	0.14734	0.0583966
E9Q4N7		Arid1b	1.97423	0.73509	0.43991	0.67689	1.01953	1.24488													Arid1b	1.97423	0.67689	0.43991	1.1322	0.73509
Q9CQW2;Q8VEH3	ADP-ribosylation factor-like protein 8B;ADP-ribosylation factor-like protein 8A	Arl8b	1.2699	1.52602	1.03407	1.7983	1.21054	1.19911													Arl8b	1.2699	1.7983	1.03407	1.20482	1.52602
Q9D7A8	Armadillo repeat-containing protein 1	Armc1	1.06857	1.13301	1.0861	1.08725	0.988431	0.96759													Armc1	1.06857	1.08725	1.0861	0.978011	1.13301
Q9D0L7	Armadillo repeat-containing protein 10	Armc10	1.00482	1.33934	1.38783	1.11074	1.10611	1.03937							1.05765	0.967518	1.05594	0.990914	0.983558		Armc10	1.03124	1.03913	1.22188	1.04546	1.16145		Armc10	0.0766035	0.0785568	0.116833	0.0510771	0.104976
Q8BNU0	Armadillo repeat-containing protein 6	Armc6	1.36628	1.22644	1.28114	0.938982	1.21622	1.21051							0.877813	0.776655	0.845541	1.33305	0.946926		Armc6	1.12205	0.857818	1.06334	1.25326	1.08668		Armc6	0.0988121	0.0462638	0.0866478	0.00399433	0.0891912
Q6A058	Armadillo repeat-containing X-linked protein 2	Armcx2	1.18769	0.887134	1.07888	0.792509	0.93418	1.21102													Armcx2	1.18769	0.792509	1.07888	1.0726	0.887134
Q9R0Q6	Actin-related protein 2/3 complex subunit 1A	Arpc1a	0.922317	0.956341	1.17761	0.975266	1.01603	0.99072	1.02679	0.991835	0.907573	1.00366	1.04913	1.00861	0.958319	1.04959	1.02356	0.858028	0.939379		Arpc1a	0.969144	1.00951	1.08344	0.954925	0.934431		Arpc1a	0.0699937	0.117254	0.037021	0.0757842	0.00739724
Q9CVB6	Actin-related protein 2/3 complex subunit 2	Arpc2	0.873016	0.920713	0.961841	0.84769	1.04178	1.0828	1.08599	1.01734	1.0767	1.16784	1.15033	1.24219	0.975045	1.12602	1.10223	0.95322	0.926568		Arpc2	0.978018	1.04718	1.07147	1.02593	0.974661		Arpc2	0.125826	0.114143	0.0556039	0.0945979	0.111471
Q9JM76	Actin-related protein 2/3 complex subunit 3	Arpc3	1.14739	0.951561	1.11284	0.942254	1.06332	1.08672	1.23201	1.09084	1.10349	1.30535	1.31206	1.45465	0.98882	1.10667	1.05732	1.0104	0.95593		Arpc3	1.12274	1.11809	1.16074	1.05348	1.00366		Arpc3	0.037868	0.0629106	0.0288732	0.0235611	0.158038
P59999	Actin-related protein 2/3 complex subunit 4	Arpc4	0.989748	1.03745	1.06158	0.961389	1.10451	1.09318	1.22293	1.09755	1.1656	1.27686	1.49489	1.32645	1.06197	1.06069	1.11209	0.867791	0.881648		Arpc4	1.09155	1.09965	1.22285	1.02183	1.02823		Arpc4	0.0525627	0.0661073	0.0408089	0.133944	0.127286
Q9CPW4	Actin-related protein 2/3 complex subunit 5	Arpc5	0.902543	0.964005	1.26589	0.965708	1.10389	1.11221	0.990314	1.03146	1.00966	1.17573	1.02712	0.980276	1.02727	1.09947	1.22948	0.951369	0.864003		Arpc5	0.973377	1.0803	1.17416	1.05582	0.945889		Arpc5	0.0910694	0.0534868	0.0239455	0.0662421	0.0558905
Q9D898	Actin-related protein 2/3 complex subunit 5-like protein	Arpc5l	1.01706	1.04976	1.13101	1.01621	1.08339	0.970099	1.00795	1.04915	0.990393	1.08211	1.10842	1.10123	0.977972	0.94726	0.988816	0.989642	0.731358		Arpc5l	1.001	1.0152	1.07608	1.01438	0.923835		Arpc5l	0.156749	0.122325	0.0377922	0.120132	0.0862406
P98203	Armadillo repeat protein deleted in velo-cardio-facial syndrome homolog	Arvcf	0.932161	0.855571	1.03243	0.839301	1.00666	0.997079	1.19847	1.0108	1.14369	1.0725	1.1349	1.23101	0.949345	1.16654	1.10015	1.05425	1.07333		Arvcf	1.02666	1.02611	1.08916	1.01933	1.0242		Arvcf	0.131002	0.135583	0.0162499	0.0647232	0.134407
Q9QWY8	Arf-GAP with SH3 domain, ANK repeat and PH domain-containing protein 1	Asap1	1.01601	0.808623	0.90456	0.83243	0.968735	0.981678							0.891553	1.02434	1.02815	0.997272	1.03877		Asap1	0.953782	0.928388	0.966353	0.982561	0.923698		Asap1	0.0621729	0.0582037	0.0644708	0.0281427	0.057813
Q7SIG6	Arf-GAP with SH3 domain, ANK repeat and PH domain-containing protein 2	Asap2	1.06766	0.907901	0.953208	0.846467	1.08608	1.15497													Asap2	1.06766	0.846467	0.953208	1.12052	0.907901
Q6NXK8	Acid-sensing ion channel 1	Asic1	1.21444	0.915667	1.26624	0.805335	0.867767	0.807966													Asic1	1.21444	0.805335	1.26624	0.837866	0.915667
Q8C0M9	Isoaspartyl peptidase/L-asparaginase;Isoaspartyl peptidase/L-asparaginase alpha chain;Isoaspartyl peptidase/L-asparaginase beta chain	Asrgl1	0.976406	1.18451	1.16552	1.08963	1.10141	1.11187							1.10882	0.970232	0.968288	1.04463	1.07674		Asrgl1	1.04261	1.02993	1.0669	1.08597	1.13062		Asrgl1	0.0791828	0.0766027	0.0844764	0.00904662	0.0969582
Q61137	Astrotactin-1	Astn1	0.978713	0.890257	0.941182	0.929206	1.02676	0.990098	0.908148	1.00545	1.05174	0.969542	0.90259	1.07432	0.935963	1.22491	1.04257	0.999931	0.978005		Astn1	0.940942	1.04122	0.962113	1.0056	0.973334		Astn1	0.0170855	0.116618	0.0766439	0.110044	0.104238
Q80Z10	Astrotactin-2	Astn2	0.975342	0.958657	0.808982	0.911712	0.956474	0.933774													Astn2	0.975342	0.911712	0.808982	0.945124	0.958657
Q9D5T0	ATPase family AAA domain-containing protein 1	Atad1	0.994631	1.00689	1.18872	0.987446	1.03394	0.993729							0.965213	1.08578	1.22431	0.890276	1.08022		Atad1	0.979922	1.03662	1.20652	0.97265	1.04356		Atad1	0.0666395	0.0778215	0.112467	0.0980276	0.0791076
Q925I1	ATPase family AAA domain-containing protein 3	Atad3a	1.12982	0.898871	1.02923	0.91011	0.991384	1.04476	0.936027	1.07787	1.26182	1.05672	1.05359	1.15728	0.906994	1.11532	1.05805	1.00102	1.06234		Atad3a	0.990947	1.02738	1.04696	1.01239	1.07434		Atad3a	0.151476	0.116262	0.00575226	0.0882377	0.0920224
Q8K341	Alpha-tubulin N-acetyltransferase 1	Atat1	0.991912	0.813765	0.981591	0.817212	1.04923	1.03938	1.04716	1.09537	1.09793	1.06949	1.05613	0.950844	0.855365	1.14847	1.08743	0.866594	0.92797		Atat1	0.964813	1.01173	1.04172	0.985065	0.946556		Atat1	0.0999907	0.152879	0.0525352	0.137447	0.0972972
Q8BHE3	Caytaxin	Atcay	0.908433	1.47995	0.59825	1.76349	1.40164	1.20664													Atcay	0.908433	1.76349	0.59825	1.30414	1.47995
Q80XK6	Autophagy-related protein 2 homolog B	Atg2b	0.878106	0.814617	1.09981	0.939283	1.13453	1.00317							0.971481	0.968123	1.0807	1.12755	1.15625		Atg2b	0.924794	0.953703	1.09025	1.08842	0.985434		Atg2b	0.0568255	0.0617781	0.0884525	0.0290055	0.0704265
Q8BH66	Atlastin-1	Atl1	0.962692	1.44992	0.956165	1.50569	1.0917	1.15068							1.20502	0.78709	0.868673	1.08611	0.976366		Atl1	1.08386	1.14639	0.912419	1.1095	1.21314		Atl1	0.0882642	0.107006	0.0546551	0.00563008	0.116333
Q9EPE9	Manganese-transporting ATPase 13A1	Atp13a1	0.84519	0.957396	1.08945	0.90384	1.04203	1.06863													Atp13a1	0.84519	0.90384	1.08945	1.05533	0.957396
Q8VDN2	Sodium/potassium-transporting ATPase subunit alpha-1	Atp1a1	1.10845	1.50908	0.982093	1.76684	1.06204	1.02314	0.802005	0.907644	1.13097	0.74775	0.709707	1.02589	1.70763	0.769628	0.784011	1.1232	1.0258		Atp1a1	1.20603	1.09474	0.82527	1.06946	1.22195		Atp1a1	0.0865941	0.134089	0.0274344	0.0233053	0.0449247
Q6PIE5	Sodium/potassium-transporting ATPase subunit alpha-2	Atp1a2	1.05328	1.8051	1.03249	1.96627	1.19279	1.1546	0.783998	0.742672	0.88427	0.781223	0.668043	1.05266	1.83444	0.711319	0.745495	1.25256	1.22903		Atp1a2	1.2239	1.15294	0.815344	1.19999	1.30613		Atp1a2	0.0918212	0.123884	0.0396128	0.0032864	0.0620841
Q6PIC6	Sodium/potassium-transporting ATPase subunit alpha-3	Atp1a3	0.940358	1.5353	1.11251	1.69298	1.15608	1.24197	0.80697	0.916001	1.02652	0.711158	0.849202	1.15139	1.9027	0.628932	0.778691	1.26716	1.16617		Atp1a3	1.21668	1.01102	0.913467	1.22174	1.24266		Atp1a3	0.0990486	0.162867	0.0806704	0.00370533	0.0418261
P14094	Sodium/potassium-transporting ATPase subunit beta-1	Atp1b1	0.975486	1.69333	1.0984	1.86745	1.16579	1.24326	0.753539	0.903652	0.986857	0.6675	0.807966	1.13331	1.97534	0.656755	0.826973	1.19641	1.11117		Atp1b1	1.23479	1.0639	0.911111	1.20182	1.26379		Atp1b1	0.0993131	0.148041	0.0738912	0.0020385	0.058241
P14231	Sodium/potassium-transporting ATPase subunit beta-2	Atp1b2	1.05533	1.72722	0.904174	1.65594	1.19908	1.11334							1.85901	0.657664	0.718889	1.22473	1.16951		Atp1b2	1.45717	1.1568	0.811532	1.17905	1.44836		Atp1b2	0.16042	0.113572	0.0396542	0.00560058	0.158704
P97370	Sodium/potassium-transporting ATPase subunit beta-3	Atp1b3	1.12816	1.63384	0.929279	1.37716	1.11391	1.13036													Atp1b3	1.12816	1.37716	0.929279	1.12214	1.63384
O55143	Sarcoplasmic/endoplasmic reticulum calcium ATPase 2	Atp2a2	0.914948	0.916939	1.19041	0.995621	1.02442	1.07828	0.542827	0.698688	0.663116	0.614119	0.683464	0.722966	1.06181	0.886139	0.829648	1.1056	0.946075		Atp2a2	0.83986	0.83196	0.901174	1.06943	0.842044		Atp2a2	0.068121	0.0461032	0.0965339	0.0167479	0.0368086
G5E829	Plasma membrane calcium-transporting ATPase 1	Atp2b1	0.8747	1.19898	1.07372	1.26215	1.09651	1.16831	0.724795	0.927539	0.840799	0.715781	0.839439	1.02717	1.31989	1.04667	0.928126	1.15793	0.936972		Atp2b1	0.973128	1.0082	0.947094	1.14092	0.99225		Atp2b1	0.149044	0.160589	0.0865941	0.00405944	0.158144
Q9R0K7	Plasma membrane calcium-transporting ATPase 2	Atp2b2	0.960329	1.4541	0.923839	1.61088	1.07438	1.04394	0.816135	1.01815	0.982247	0.797715	0.896578	1.10578	1.46378	0.915781	0.863146	1.16818	0.946342		Atp2b2	1.08008	1.10813	0.894521	1.0955	1.12756		Atp2b2	0.120475	0.118572	0.00443116	0.020856	0.0861948
Q6Q477	Calcium-transporting ATPase	Atp2b4	0.898392	1.13257	1.06366	1.21884	1.05672	0.900699							1.05104	0.853783	0.748922	0.995764	0.864016		Atp2b4	0.974718	1.03631	0.906291	0.984393	0.998292		Atp2b4	0.0662234	0.0803687	0.0560576	0.127295	0.0718083
Q03265	ATP synthase subunit alpha, mitochondrial	Atp5a1	1.27483	1.79957	1.28458	1.83516	1.12391	1.07979	0.674671	0.961635	0.9685	0.714349	0.888177	0.538863	1.3695	0.68131	0.730741	1.15576	1.21801		Atp5a1	1.10633	1.07694	0.967833	1.11982	1.32869		Atp5a1	0.112224	0.142999	0.143875	0.00536234	0.0522577
P56480	ATP synthase subunit beta, mitochondrial	Atp5b	1.18713	1.66498	1.20105	1.63746	1.11407	1.08104	0.737552	0.966761	1.01527	0.719293	0.934009	0.674706	1.38309	0.783474	0.839854	1.13576	1.29794		Atp5b	1.10259	1.04674	0.991636	1.11029	1.32606		Atp5b	0.107513	0.148168	0.157568	0.00336282	0.0375203
Q91VR2	ATP synthase subunit gamma, mitochondrial	Atp5c1	1.20823	1.69813	1.25543	1.71432	1.13131	1.07235	0.701087	0.990102	1.02603	0.700667	0.927788	0.528008	1.25607	0.743512	0.801778	1.14467	1.21429		Atp5c1	1.05513	1.05283	0.994999	1.11611	1.31282		Atp5c1	0.130926	0.147973	0.162309	0.00578534	0.0430899
P56382	ATP synthase subunit epsilon, mitochondrial	Atp5e	1.05001	1.75823	1.31464	1.63192	1.05868	0.987373													Atp5e	1.05001	1.63192	1.31464	1.02302	1.75823
Q9DCX2	ATP synthase subunit d, mitochondrial	Atp5h	1.24167	1.84673	1.25301	1.84148	1.08244	0.961608	0.729936	1.00641	1.02761	0.732858	1.07899	0.554993	1.34138	0.76741	0.816368	1.18244	1.29679		Atp5h	1.10433	1.11392	1.04946	1.0755	1.39038		Atp5h	0.106176	0.130648	0.122391	0.0597554	0.0411269
Q06185	ATP synthase subunit e, mitochondrial	Atp5k	1.19923	1.62686	1.17519	1.56452	1.14036	0.977146							1.31224	0.467479	0.70705	1.02269	1.22034		Atp5k	1.25574	1.016	0.94112	1.04673	1.4236		Atp5k	0.122585	0.0930808	0.0648766	0.0729892	0.154421
Q78IK2	Up-regulated during skeletal muscle growth protein 5	Atp5md	0.882838	1.28729	1.13601	1.27444	1.14064	0.968596													Atp5md	0.882838	1.27444	1.13601	1.05462	1.28729
Q9DB20	ATP synthase subunit O, mitochondrial	Atp5o	1.19527	1.694	1.22939	1.65384	1.16734	1.05921	0.730689	1.04573	1.05881	0.718059	1.00011	0.56977	1.45833	0.695455	0.815917	1.19545	1.18828		Atp5o	1.1281	1.02245	1.01514	1.14067	1.31369		Atp5o	0.101371	0.158298	0.15181	0.0128668	0.0411538
Q9CQQ7	ATP synthase F(0) complex subunit B1, mitochondrial	Atp5pb	1.16162	1.70745	1.20739	1.65491	1.13631	1.07391	0.649657	0.951738	1.03432	0.638999	0.933022	0.437114	1.26322	0.723105	0.790544	1.02996	1.62719		Atp5pb	1.02483	1.00567	0.976984	1.08006	1.45632		Atp5pb	0.15132	0.164613	0.144686	0.0203217	0.0274283
Q9R1Q9	V-type proton ATPase subunit S1	Atp6ap1	1.07161	1.10571	1.04077	1.0745	1.06986	0.980182	0.806502	1.08259	1.36547	1.145	0.957876	1.18859	1.18472	1.15726	1.0729	1.14844	1.07001		Atp6ap1	1.02095	1.12558	1.02385	1.06616	1.1804		Atp6ap1	0.144833	0.00661179	0.0930688	0.0510915	0.0320478
Q9Z1G4	V-type proton ATPase 116 kDa subunit a isoform 1	Atp6v0a1	1.14233	1.18749	1.07331	1.17813	1.0195	1.03355	0.850702	1.02434	1.278	1.0776	0.936109	1.22333	1.03777	1.07529	0.9467	1.02614	1.05443		Atp6v0a1	1.01027	1.11034	0.985374	1.02639	1.17331		Atp6v0a1	0.152532	0.0138069	0.128594	0.0038078	0.0193943
P63082	V-type proton ATPase 16 kDa proteolipid subunit	Atp6v0c	1.14659	1.26822	1.0385	1.21511	1.11247	1.06768							0.969588	0.912793	0.927819	1.00121	0.941276		Atp6v0c	1.05809	1.06395	0.983158	1.06045	1.10475		Atp6v0c	0.0825582	0.0849222	0.0675315	0.0337218	0.0933148
P51863	V-type proton ATPase subunit d 1	Atp6v0d1	1.15489	1.29268	1.04863	1.1948	1.03261	1.02172	0.833726	1.062	1.32798	1.13815	0.953224	1.25535	1.07553	1.05835	0.950374	1.06317	1.0505		Atp6v0d1	1.02138	1.13043	0.984078	1.03916	1.22372		Atp6v0d1	0.140889	0.0135067	0.111792	0.014565	0.0207084
P50516	V-type proton ATPase catalytic subunit A	Atp6v1a	1.14732	1.24262	1.01058	1.20597	1.0456	1.05597	0.90007	0.999427	1.23915	1.0159	0.960928	1.11136	1.11693	1.12385	0.997029	1.06842	1.03279		Atp6v1a	1.05477	1.11524	0.989512	1.05666	1.17152		Atp6v1a	0.0924274	0.0285503	0.0920723	0.00221342	0.0219951
P62814	V-type proton ATPase subunit B, brain isoform	Atp6v1b2	1.20052	1.17482	1.05741	1.15825	1.03551	0.994139	0.826791	0.902681	1.32559	0.960122	0.900074	0.975498	1.14619	1.13603	1.02237	1.04023	1.04443		Atp6v1b2	1.05783	1.0848	0.993287	1.02329	1.18161		Atp6v1b2	0.1115	0.0514436	0.15016	0.0420979	0.0258151
Q9Z1G3	V-type proton ATPase subunit C 1	Atp6v1c1	1.13256	1.24955	1.0615	1.24357	1.04573	1.03682	0.95286	0.945082	1.07294	1.00461	0.992005	0.90554	1.08019	1.07679	0.935053	1.06129	0.980409		Atp6v1c1	1.05521	1.10832	0.996186	1.04794	1.10097		Atp6v1c1	0.0682596	0.0442445	0.154407	0.00358832	0.0548772
P57746	V-type proton ATPase subunit D	Atp6v1d	1.19134	1.23002	0.943352	1.17221	1.06229	1.06318	0.759055	1.02649	1.39619	1.0566	1.01733	0.859268	1.03291	1.11	0.97097	1.09112	1.02159		Atp6v1d	0.994435	1.11294	0.977218	1.0722	1.21593		Atp6v1d	0.161475	0.01291	0.0669752	0.00279324	0.0307522
P50518	V-type proton ATPase subunit E 1	Atp6v1e1	1.20309	1.27094	1.03325	1.25587	1.05523	1.07176	0.865799	0.950982	1.11066	0.938442	0.972768	0.852682	1.14229	1.0652	0.979033	0.983361	0.92961		Atp6v1e1	1.07039	1.0865	0.995017	1.03678	1.10374		Atp6v1e1	0.0945973	0.0745644	0.136584	0.0513341	0.0671825
Q9D1K2	V-type proton ATPase subunit F	Atp6v1f	1.10576	1.05083	0.903282	0.964802	1.0451	1.00172							1.08192	1.07797	1.05641	0.994187	1.0643		Atp6v1f	1.09384	1.02139	0.979848	1.01367	1.05757		Atp6v1f	0.0891912	0.0748924	0.067185	0.0799564	0.0818046
Q9WTT4	V-type proton ATPase subunit G 2	Atp6v1g2	1.25093	1.34618	1.05131	1.23173	1.10459	1.08536	0.987768	1.08195	1.20634	1.03161	1.16054	0.835366	1.10598	1.0958	0.967994	1.02664	0.97869		Atp6v1g2	1.11489	1.11972	1.05995	1.0722	1.17707		Atp6v1g2	0.0450295	0.0299295	0.0657927	0.0152092	0.0400084
Q8BVE3	V-type proton ATPase subunit H	Atp6v1h	1.15598	1.3732	1.03783	1.38775	1.04301	1.05869	0.838617	0.900394	1.15433	0.926138	0.905996	1.04138	1.15737	1.13105	0.915637	1.01013	0.939677		Atp6v1h	1.05066	1.14831	0.953156	1.03728	1.15574		Atp6v1h	0.113319	0.0637251	0.0641068	0.0201926	0.0565666
P70704	Phospholipid-transporting ATPase IA	Atp8a1	1.12845	1.37235	1.08776	1.36483	1.09128	1.06953							1.18651	0.960449	0.869163	1.14966	1.26898		Atp8a1	1.15748	1.16264	0.978461	1.10349	1.32067		Atp8a1	0.102377	0.105716	0.0675193	0.00825151	0.135304
P98200	Phospholipid-transporting ATPase IB	Atp8a2	1.0562	1.2212	1.03955	1.24086	1.0826	1.12583													Atp8a2	1.0562	1.24086	1.03955	1.10422	1.2212
O70228	Probable phospholipid-transporting ATPase IIA	Atp9a	1.20269	0.897557	1.32912	1.01231	1.0207	1.13259													Atp9a	1.20269	1.01231	1.32912	1.07664	0.897557
O70305	Ataxin-2	Atxn2	1.01679	0.745425	1.04978	0.720924	0.998946	0.951897													Atxn2	1.01679	0.720924	1.04978	0.975422	0.745425
Q7TQH0	Ataxin-2-like protein	Atxn2l	0.971828	0.864239	0.927699	0.817927	1.03327	1.05102													Atxn2l	0.971828	0.817927	0.927699	1.04215	0.864239
Q9JLZ3	Methylglutaconyl-CoA hydratase, mitochondrial	Auh	1.02178	0.991439	1.16718	0.965046	1.01412	0.953984	1.01538	1.21749	0.980186	1.08665	1.28464	1.07462	0.975448	1.21402	1.31475	0.748805	0.790524		Auh	1.0042	1.08857	1.25552	0.905636	0.920716		Auh	0.133187	0.0571785	0.0049439	0.06016	0.0579827
Q80U56	Late secretory pathway protein AVL9 homolog	Avl9	0.86708	1.20271	1.08087	1.04004	1.08901	1.17347													Avl9	0.86708	1.04004	1.08087	1.13124	1.20271
Q9JLV1	BAG family molecular chaperone regulator 3	Bag3	0.778796	0.687365	0.740211	0.69562	1.01387	1.08646													Bag3	0.778796	0.69562	0.740211	1.05017	0.687365
Q8CI32	BAG family molecular chaperone regulator 5	Bag5	1.0282	0.879028	0.934483	0.869431	1.01443	1.08906							0.545479	0.901447	0.716808	1.01234	1.26598		Bag5	0.786838	0.885439	0.825645	1.03861	1.0725		Bag5	0.0417606	0.0499459	0.042045	0.0442667	0.0876968
Q9Z1R2	Large proline-rich protein BAG6	Bag6	0.912159	0.784955	0.984646	0.741335	1.0118	1.10703							0.867985	1.13868	1.18429	1.12004	1.11706		Bag6	0.890072	0.940006	1.08447	1.07963	0.951005		Bag6	0.0507344	0.0632576	0.0880306	0.0241275	0.0640437
Q8BKX1	Brain-specific angiogenesis inhibitor 1-associated protein 2	Baiap2	1.01774	0.904375	1.01532	0.840711	0.970944	0.970581	1.24041	1.05937	0.956237	1.16661	1.06993	1.17416	0.878014	1.16807	1.11619	0.848764	0.807806		Baiap2	1.04539	1.05846	1.06714	0.930096	0.889473		Baiap2	0.118168	0.107504	0.0246348	0.0379603	0.0210309
Q91XV3	Brain acid soluble protein 1	Basp1	2.36528	0.974811	1.04033	0.91011	0.906805	1.18341	0.915126	0.865939	1.16843	1.18933	0.914645	1.33986	0.671417	0.827122	0.616953	1.34583	0.963643		Basp1	1.31727	0.97552	0.85731	1.14535	1.03563		Basp1	0.101563	0.140656	0.0622559	0.0623954	0.107606
Q61361	Brevican core protein	Bcan	1.15446	0.868537	1.03055	0.769087	0.903894	0.965974							0.90208	0.936789	0.906549	1.07958	0.982647		Bcan	1.02827	0.852938	0.968551	0.983149	0.925592		Bcan	0.0773635	0.0455618	0.0648801	0.129054	0.057081
Q61334	B-cell receptor-associated protein 29	Bcap29	1.11985	1.05963	1.13702	1.08071	1.12639	1.018													Bcap29	1.11985	1.08071	1.13702	1.0722	1.05963
Q61335	B-cell receptor-associated protein 31	Bcap31	1.10389	1.02666	1.1433	1.18486	1.08321	0.988116													Bcap31	1.10389	1.18486	1.1433	1.03566	1.02666
Q61140	Breast cancer anti-estrogen resistance protein 1	Bcar1	1.14519	0.727383	0.897463	0.844186	0.8919	0.976356													Bcar1	1.14519	0.844186	0.897463	0.934128	0.727383
Q80YN3	Breast carcinoma-amplified sequence 1 homolog	Bcas1	1.84591	0.525115	0.793725	0.542812	0.777621	1.07104	0.666031	0.769784	0.872011	0.815353	0.674338	0.527623	0.620982	1.12261	0.875212	0.924416	0.867007		Bcas1	1.04431	0.826924	0.781091	0.924358	0.754711		Bcas1	0.153685	0.068331	0.0107059	0.0776787	0.027688
Q8CCN5	Breast carcinoma-amplified sequence 3 homolog	Bcas3	1.03332	0.985517	1.1107	1.00566	1.04948	1.02524							0.925894	1.08303	1.04502	0.952705	1.06052		Bcas3	0.979606	1.04434	1.07786	1.00914	1.02302		Bcas3	0.0668457	0.0792777	0.0859991	0.130488	0.0750491
P59017	Bcl-2-like protein 13	Bcl2l13	0.973588	1.06351	1.1412	1.17589	1.14675	1.15109													Bcl2l13	0.973588	1.17589	1.1412	1.14892	1.06351
Q6PAJ1	Breakpoint cluster region protein	Bcr	0.921817	0.892787	1.13268	0.818872	1.03653	0.936196	1.09393	0.961027	0.959119	1.07342	1.02603	1.11813	0.820204	1.14868	1.19435	1.07273	1.06438		Bcr	0.945318	1.01366	1.11769	1.01515	0.972094		Bcr	0.0940567	0.150612	0.0231739	0.124374	0.105438
Q80XN0	D-beta-hydroxybutyrate dehydrogenase, mitochondrial	Bdh1	0.940517	1.13599	1.16357	1.16238	1.08236	1.02776	1.11323	1.11006	1.58025	1.32886	1.44529	0.840961	1.26651	1.00417	1.05752	0.826816	0.960951		Bdh1	1.10675	1.16514	1.22213	0.978978	1.22573		Bdh1	0.0624189	0.0366968	0.0324788	0.135348	0.0575615
Q68EF6	Brain-enriched guanylate kinase-associated protein	Begain	1.01623	0.878493	1.08968	0.847187	0.966988	1.01469	1.23607	1.08242	0.921767	1.15289	1.17587	1.04089	0.931544	1.19067	1.15239	0.887068	0.858674		Begain	1.06128	1.06358	1.13931	0.956249	0.886311		Begain	0.0948533	0.102989	0.00540868	0.0601511	0.00430209
Q8BR07	Protein bicaudal D homolog 1	Bicd1	1.0889	0.83858	0.843412	0.815714	0.992104	1.12964													Bicd1	1.0889	0.815714	0.843412	1.06087	0.83858
O08539	Myc box-dependent-interacting protein 1	Bin1	1.11849	1.16045	1.13051	1.26798	0.981078	1.07637	0.93542	0.864101	0.923923	0.881555	0.936038	0.866277	1.13293	0.847301	0.845606	1.19275	1.17511		Bin1	1.06228	0.998946	0.970717	1.0834	1.08649		Bin1	0.0717542	0.165746	0.1268	0.0510251	0.0665473
P28028	Serine/threonine-protein kinase B-raf	Braf	0.913415	0.867855	1.12525	0.867527	1.16418	1.13326	1.0263	0.952998	0.93945	0.94614	1.08103	1.10756	0.880617	1.10155	1.06552	1.08592	1.03192		Braf	0.94011	0.97174	1.0906	1.12779	0.946409		Braf	0.0512571	0.120155	0.00614318	0.00504761	0.0627137
Q8BXV2	BRI3-binding protein	Bri3bp	0.966894	1.09786	1.98855	0.894986	0.995744	1.03414							0.779996	1.09834	0.976641	1.20352	0.914711		Bri3bp	0.873445	0.996665	1.48259	1.0778	1.00628		Bri3bp	0.0489639	0.070787	0.164285	0.0578563	0.0724414
Q920P3	BMP/retinoic acid-inducible neural-specific protein 1	Brinp1	0.984578	0.919386	1.00805	0.991668	1.12251	1.1154	0.943688	0.93088	1.10645	1.06698	0.963185	0.95091	1.03442	1.39806	1.03451	0.979883	0.942986		Brinp1	0.987561	1.15223	1.00191	1.0726	0.989608		Brinp1	0.113685	0.0578187	0.155852	0.0430266	0.146004
Q5RJI5	Serine/threonine-protein kinase BRSK1	Brsk1	1.07576	0.868487	1.0996	0.90767	1.07129	1.02091	1.16725	1.03088	0.982341	1.08475	1.20628	1.20586	0.806968	1.0171	1.15792	0.99054	1.02887		Brsk1	1.01666	1.00317	1.1546	1.02758	0.959899		Brsk1	0.148616	0.159425	0.00626	0.0603565	0.0814224
Q69Z98	Serine/threonine-protein kinase BRSK2	Brsk2	1.05598	0.956729	1.03191	0.907571	0.981305	0.995829	1.07639	1.03255	1.02717	1.07435	0.987931	1.12352	1.01602	1.14982	1.11715	1.05813	1.07831		Brsk2	1.04946	1.04391	1.04566	1.01176	1.02074		Brsk2	0.0180117	0.100329	0.0586307	0.111222	0.102644
P18572	Basigin	Bsg	1.07371	1.37823	1.04522	1.5307	1.06664	0.926756							1.34653	1.03555	0.937071	1.06505	0.968688		Bsg	1.21012	1.28313	0.991144	1.01948	1.17346		Bsg	0.114081	0.129818	0.0690299	0.119198	0.107913
O88737	Protein bassoon	Bsn	1.05073	0.87962	1.10467	0.898565	0.964713	0.998998	1.28244	1.12307	0.778761	0.808568	0.981049	0.957212	0.985518	1.1713	1.11462	0.893554	0.774414		Bsn	1.10623	0.959478	1.06678	0.952422	0.810932		Bsn	0.0599384	0.124312	0.043387	0.0441964	0.00524809
Q9DB72	BTB/POZ domain-containing protein 17	Btbd17	1.20763	0.891486	1.02018	0.893264	1.02903	1.03609							0.892422	1.09755	1.19363	0.873867	1.05306		Btbd17	1.05002	0.995409	1.10691	0.979663	0.972274		Btbd17	0.0823436	0.0705576	0.0924097	0.122975	0.0658386
Q9CQC6	Basic leucine zipper and W2 domain-containing protein 1	Bzw1	1.36562	1.1519	1.05649	1.13801	0.788648	1.12337													Bzw1	1.36562	1.13801	1.05649	0.956009	1.1519
Q9CQE8	UPF0568 protein C14orf166 homolog	C14orf166	1.18334	0.883972	1.04637	0.876057	0.929987	0.997539													C14orf166	1.18334	0.876057	1.04637	0.963763	0.883972
Q8C3W1	Uncharacterized protein C1orf198 homolog	C1orf198	1.08156	0.962976	1.03025	0.922847	1.09669	1.12195													C1orf198	1.08156	0.922847	1.03025	1.10932	0.962976
O35658	Complement component 1 Q subcomponent-binding protein, mitochondrial	C1qbp	0.923495	1.29851	1.12719	1.35744	1.165	0.915357							1.51946	0.865846	0.876869	1.02705	1.24642		C1qbp	1.22148	1.11164	1.00203	1.0358	1.27247		C1qbp	0.119209	0.0968431	0.072299	0.111517	0.125831
Q02105	Complement C1q subcomponent subunit C	C1qc	1.2027	0.98149	0.964943	1.00356	0.965698	1.16948							0.938751	1.06643	0.794013	0.920217	1.00755		C1qc	1.07073	1.03499	0.879478	1.01847	0.994518		C1qc	0.0858451	0.0773735	0.0497717	0.138676	0.069406
Q80X80	C2 domain-containing protein 2-like	C2cd2l	0.957617	0.969676	1.15311	0.979332	1.10339	1.06692							0.994867	1.05389	1.14991	1.00157	1.22615		C2cd2l	0.976242	1.01661	1.15151	1.05729	1.09791		C2cd2l	0.0659611	0.0737932	0.101088	0.0323879	0.0912235
Q5HZI2	C2cd4cC2CD4 family C2 calcium-dependent domain-containing protein 4C	C2cd4c	1.06757	0.818199	1.08684	0.82528	1.00569	1.23654							0.889368	1.0257	1.05434	0.89361	1.09553		C2cd4c	0.978467	0.92549	1.07059	1.04528	0.956862		C2cd4c	0.0671304	0.0577869	0.0844571	0.116282	0.0642767
Q7TPS5	C2 domain-containing protein 5	C2cd5	1.02174	0.889752	1.15893	0.832205	1.20133	1.09695													C2cd5	1.02174	0.832205	1.15893	1.14914	0.889752
Q3UTZ3	Uncharacterized protein C7orf43 homolog	C7orf43	0.914439	0.830165	0.984629	0.781529	0.902564	1.02685													C7orf43	0.914439	0.781529	0.984629	0.964706	0.830165
P00920	Carbonic anhydrase 2	CA2	0.95518	1.67646	1.06529	1.62748	1.03357	1.14476													CA2	0.95518	1.62748	1.06529	1.08916	1.67646
Q64444	Carbonic anhydrase 4	Ca4	1.11642	0.876043	0.673969	0.903351	1.02394	0.940325	1.03947	1.07068	0.937329	1.04174	0.871367	1.09412	0.870151	1.04048	0.737839	1.0518	0.809813		Ca4	1.00868	0.99519	0.761058	1.00535	0.874395		Ca4	0.152653	0.154357	0.00907383	0.147945	0.0127058
Q06138	Calcium-binding protein 39	Cab39	0.829729	1.33314	1.14885	1.42634	1.04242	1.18402													Cab39	0.829729	1.42634	1.14885	1.11322	1.33314
P97445	Voltage-dependent P/Q-type calcium channel subunit alpha-1A	Cacna1a	1.0443	0.823258	1.01713	0.818474	0.953921	0.950491	1.12311	1.08235	0.968667	1.03521	1.07766	1.07424	0.951873	1.13975	1.15483	1.02312	0.944673		Cacna1a	1.03976	0.99781	1.08321	0.975843	0.912199		Cacna1a	0.0843345	0.163939	0.028671	0.0691041	0.0317271
O55017	Voltage-dependent N-type calcium channel subunit alpha-1B	Cacna1b	1.11356	0.885795	1.11335	0.859575	0.974703	0.997157	1.18478	1.1554	0.943564	1.06043	1.08372	1.11756	0.89871	1.1006	1.14737	1.01782	0.821258		Cacna1b	1.06569	1.00687	1.11481	0.996559	0.883539		Cacna1b	0.0874535	0.155834	0.00411798	0.134695	0.0134972
Q01815	Voltage-dependent L-type calcium channel subunit alpha-1C	Cacna1c	0.917807	0.916791	0.999543	0.852531	0.952917	0.910185													Cacna1c	0.917807	0.852531	0.999543	0.931551	0.916791
Q61290	Voltage-dependent R-type calcium channel subunit alpha-1E	Cacna1e	0.951088	0.841168	1.014	0.797427	1.04374	1.00892	0.996109	0.950916	0.847887	0.881976	0.899171	0.955389	0.922871	1.11321	1.13583	1.03886	0.951248		Cacna1e	0.956689	0.930872	1.01633	1.03051	0.880101		Cacna1e	0.0298954	0.0900174	0.138889	0.0178708	0.0130148
O08532	Voltage-dependent calcium channel subunit alpha-2/delta-1;Voltage-dependent calcium channel subunit alpha-2-1;Voltage-dependent calcium channel subunit delta-1	Cacna2d1	1.20653	1.33801	1.03866	1.32192	1.11685	0.998082	0.902181	1.20413	1.51719	1.38426	1.0778	1.52707	0.931321	1.04429	0.911653	1.16037	1.07359		Cacna2d1	1.01334	1.25016	1.00937	1.09177	1.3096		Cacna2d1	0.150525	0.023169	0.144832	0.0331668	0.02303
Q6PHS9	Voltage-dependent calcium channel subunit alpha-2/delta-2;Voltage-dependent calcium channel subunit alpha-2-2;Voltage-dependent calcium channel subunit delta-2	Cacna2d2	1.11851	1.07168	0.899552	1.25146	1.06416	0.899473													Cacna2d2	1.11851	1.25146	0.899552	0.981815	1.07168
Q9Z1L5	Voltage-dependent calcium channel subunit alpha-2/delta-3;Voltage-dependent calcium channel subunit alpha-2-3;Voltage-dependent calcium channel subunit delta-3	Cacna2d3	0.921875	1.06798	1.00893	0.979736	1.11669	1.00878	0.90379	1.01351	1.06303	1.05704	0.949527	1.17316	0.883558	1.07092	0.858079	1.07305	1.0889		Cacna2d3	0.903074	1.0359	0.938844	1.06617	1.0733		Cacna2d3	0.00213121	0.0555223	0.0496684	0.0281883	0.00191589
Q8R3Z5	Voltage-dependent L-type calcium channel subunit beta-1	Cacnb1	0.917512	0.904349	1.04766	0.899931	1.00444	1.01635	0.883763	1.14508	0.974071	0.991783	1.00627	0.957166	0.838964	1.09408	1.03833	0.980462	0.856208		Cacnb1	0.88008	0.995264	1.03075	1.00042	0.911543		Cacnb1	0.00569254	0.15673	0.0222654	0.16201	0.0204454
Q8CC27	Voltage-dependent L-type calcium channel subunit beta-2	Cacnb2	0.9588	0.795908	1.14157	0.726258	0.98058	0.963735	1.38272	1.35523	0.921826	0.99843	1.02003	0.842519	0.850206	1.06727	1.23218	0.819918	0.90295		Cacnb2	1.06391	0.930653	1.13126	0.921411	0.873561		Cacnb2	0.122002	0.0956504	0.0277041	0.0438507	0.0140316
P54285	Voltage-dependent L-type calcium channel subunit beta-3	Cacnb3	1.05506	0.909992	1.09645	0.906078	1.03163	1.00669	1.00362	0.968304	0.909903	0.91576	0.963655	0.813977	0.815239	1.13493	1.10534	0.915368	0.822223		Cacnb3	0.957972	0.985588	1.05515	0.984563	0.880706		Cacnb3	0.103748	0.144145	0.0586448	0.117479	0.00919329
Q8R0S4	Voltage-dependent L-type calcium channel subunit beta-4	Cacnb4	0.985026	0.887202	1.0221	0.85774	0.990788	0.969374	1.09309	1.0204	1.00952	1.03362	1.04773	1.08462	0.914459	1.11453	1.07115	0.879225	0.880267		Cacnb4	0.997526	1.00196	1.04699	0.946462	0.925662		Cacnb4	0.161058	0.163618	0.0133493	0.0429647	0.0364289
O88602	Voltage-dependent calcium channel gamma-2 subunit	Cacng2	1.04072	0.824737	1.11791	0.907132	0.933408	0.90683	1.0703	1.05422	1.30963	1.04644	1.11043	1.07502	1.03921	1.16631	1.06736	0.947775	0.820688		Cacng2	1.05008	1.03996	1.09857	0.929338	0.985017		Cacng2	0.00641859	0.107828	0.00410024	0.00460368	0.155811
Q9JJV5	Voltage-dependent calcium channel gamma-3 subunit	Cacng3	1.03281	0.89548	0.955104	0.900889	0.988681	0.923902	1.18517	1.03657	1.20029	1.24908	0.923415	0.944485	0.887375	1.10086	0.963705	0.922159	0.821222		Cacng3	1.03512	1.08361	0.947408	0.944914	0.972332		Cacng3	0.120417	0.0823988	0.00836804	0.0213705	0.138944
Q8VHW2	Voltage-dependent calcium channel gamma-8 subunit	Cacng8	0.937286	0.887098	1.16451	0.817234	1.36777	1.20834	1.08167	1.05991	1.16886	1.06205	1.09931	1.14633	0.96384	1.46822	1.21042	0.952343	0.955185		Cacng8	0.994265	1.11583	1.15808	1.17615	1.00372		Cacng8	0.151498	0.100641	0.00652648	0.04712	0.16151
B2RQC6	CAD protein;Glutamine-dependent carbamoyl-phosphate synthase;Aspartate carbamoyltransferase;Dihydroorotase	Cad	0.965544	0.926288	1.02584	0.831308	1.04965	1.12145													Cad	0.965544	0.831308	1.02584	1.08555	0.926288
Q8R5M8	Cell adhesion molecule 1	Cadm1	0.994183	1.2512	0.915535	1.54815	1.0758	1.24426													Cadm1	0.994183	1.54815	0.915535	1.16003	1.2512
Q8BLQ9	Cell adhesion molecule 2	Cadm2	1.09986	2.14469	0.98179	2.49064	1.06056	1.16529							2.03047	0.565849	0.539	1.13147	0.937732		Cadm2	1.56516	1.52824	0.760395	1.11911	1.54121		Cadm2	0.157954	0.163723	0.0374216	0.0101742	0.161453
Q99N28	Cell adhesion molecule 3	Cadm3	1.00984	2.33907	0.932017	2.52933	1.09483	1.19032													Cadm3	1.00984	2.52933	0.932017	1.14257	2.33907
Q8R464	Cell adhesion molecule 4	Cadm4	1.43292	1.26898	1.03506	1.43416	1.24294	1.13591													Cadm4	1.43292	1.43416	1.03506	1.18943	1.26898
Q80TJ1	Calcium-dependent secretion activator 1	Cadps	1.00183	1.31737	1.11799	1.33252	1.07791	1.17801	0.981594	0.908919	0.870971	0.841109	0.881414	1.04632	1.28796	0.962544	0.986676	1.09247	1.0363		Cadps	1.09046	1.04539	0.995359	1.11613	1.07488		Cadps	0.0761675	0.131294	0.158683	0.010882	0.103924
Q8BYR5	Calcium-dependent secretion activator 2	Cadps2	1.09001	0.857985	0.967765	0.848764	1.05773	1.0158							1.33421	0.840242	0.945137	1.02064	1.02392		Cadps2	1.21211	0.844503	0.956451	1.03139	0.940953		Cadps2	0.114309	0.0434622	0.0622717	0.0235408	0.0601766
P12658	Calbindin	Calb1	1.1091	1.02324	1.21251	1.0715	1.14156	0.993129													Calb1	1.1091	1.0715	1.21251	1.06734	1.02324
Q8CGU1	Calcium-binding and coiled-coil domain-containing protein 1	Calcoco1	1.09225	0.847395	0.965955	0.892984	1.04598	1.05351	1.13701	0.929052	1.00072	0.965884	0.965427	1.12373	0.76446	1.00001	1.0247	0.944308	1.0466		Calcoco1	0.997908	0.952958	0.985359	1.0146	0.964905		Calcoco1	0.164567	0.0457675	0.0890394	0.11978	0.103176
P0DP28;P0DP27;P0DP26;Q9D6P8	Calmodulin-like protein 3	Calml3	1.4226	0.947714	0.852978	0.954867	0.985503	0.990238	0.85777	0.921443	0.866817	0.902981	0.808822	1.03184	0.90632	1.1393	1.51839	0.610626	0.544544		Calml3	1.06223	0.999051	1.06006	0.862122	0.786358		Calml3	0.127239	0.165106	0.136341	0.0645493	0.0374817
P14211	Calreticulin	Calr	0.889868	1.7017	1.01206	1.92532	1.16157	1.1008							1.85128	0.880461	0.930338	1.18779	1.04191		Calr	1.37058	1.40289	0.9712	1.15005	1.37181		Calr	0.147767	0.153002	0.0651524	0.00470652	0.146484
Q8BW96	Calcium/calmodulin-dependent protein kinase type 1D	Camk1d	0.877966	1.03092	1.11038	1.17967	1.32493	1.09526													Camk1d	0.877966	1.17967	1.11038	1.2101	1.03092
P11798	Calcium/calmodulin-dependent protein kinase type II subunit alpha	Camk2a	0.916024	0.80483	1.06404	0.792722	0.975481	0.951341	1.31632	1.00764	0.820117	1.17223	1.07875	1.08037	0.613241	0.970538	1.23271	0.840066	0.955234		Camk2a	0.94853	0.978498	1.12517	0.922296	0.86006		Camk2a	0.13734	0.143771	0.0243452	0.033907	0.0165871
P28652	Calcium/calmodulin-dependent protein kinase type II subunit beta	Camk2b	0.946304	0.803687	1.22184	0.82232	0.951065	0.921341	1.3851	0.943974	0.80784	1.12688	1.19471	1.02201	0.606757	1.02378	1.49193	0.976239	0.862155		Camk2b	0.979388	0.990993	1.30283	0.949549	0.824561		Camk2b	0.155907	0.154828	0.0142868	0.0143813	0.00188846
Q6PHZ2	Calcium/calmodulin-dependent protein kinase type II subunit delta	Camk2d	1.03744	0.817178	0.956847	0.81623	0.93057	0.852806	1.48518	1.24096	0.995073	1.06597	0.869392	1.29644	0.699002	0.925815	1.12949	1.04676	1.07342		Camk2d	1.07387	0.936006	0.985244	0.943379	0.96189		Camk2d	0.129397	0.0782228	0.144119	0.0701404	0.110843
Q923T9	Calcium/calmodulin-dependent protein kinase type II subunit gamma	Camk2g	0.987581	0.823924	0.971392	0.838285	0.853444	0.90008	1.34218	1.00577	0.877354	1.09659	1.01288	1.0089	0.631351	0.900083	1.19894	1.07511	0.829788		Camk2g	0.987036	0.944987	1.06107	0.942878	0.843689		Camk2g	0.159228	0.0921879	0.0791303	0.0810611	0.00191868
Q8VBY2	Calcium/calmodulin-dependent protein kinase kinase 1	Camkk1	0.889681	0.813886	1.01668	0.83599	1.0283	1.14161							1.05593	1.13313	0.964667	1.13048	0.899835		Camkk1	0.972807	0.984559	0.990672	1.10013	0.856861		Camkk1	0.0659757	0.0696119	0.0687212	0.0181516	0.0455697
Q8C078	Calcium/calmodulin-dependent protein kinase kinase 2	Camkk2	0.813339	0.86023	0.966023	0.857829	1.00402	0.985838							0.969279	1.33875	0.946407	1.12809	1.17062		Camkk2	0.891309	1.09829	0.956215	1.03931	1.01542		Camkk2	0.0515654	0.0940993	0.0622252	0.0786404	0.0755989
Q3UHL1	CaM kinase-like vesicle-associated protein	Camkv	0.914592	0.950709	1.1822	0.915825	1.12399	1.12822	0.979281	0.847591	0.873224	0.837982	0.577866	1.06239	1.02313	1.19367	0.934597	0.985971	1.01966		Camkv	0.972336	0.982491	0.898223	1.07939	0.947864		Camkv	0.0787918	0.147677	0.103402	0.0385674	0.0571565
A2AHC3	Calmodulin-regulated spectrin-associated protein 1	Camsap1	0.864932	0.796976	0.989199	0.793912	0.985205	0.942149							0.851497	1.07611	0.99788	1.05466	0.938938		Camsap1	0.858215	0.93501	0.993539	0.994005	0.867957		Camsap1	0.0455708	0.060467	0.0692042	0.145291	0.0476747
Q8C1B1	Calmodulin-regulated spectrin-associated protein 2	Camsap2	0.873099	0.734265	0.988714	0.78968	1.00604	0.978157							0.734349	1.07209	0.962425	1.0631	0.97579		Camsap2	0.803724	0.930883	0.97557	1.01576	0.855028		Camsap2	0.0381233	0.0597506	0.0658176	0.0987899	0.0467378
Q80VC9	Calmodulin-regulated spectrin-associated protein 3	Camsap3	0.886658	0.791465	0.940267	0.77978	1.01151	1.02449	1.16444	1.10927	1.0111	1.10997	1.07264	1.22262	0.852669	1.00677	0.986222	1.07875	0.992462		Camsap3	0.967921	0.965506	0.999709	1.03825	0.931674		Camsap3	0.129353	0.126229	0.165782	0.0340612	0.0722778
Q6ZQ38	Cullin-associated NEDD8-dissociated protein 1	Cand1	1.01445	1.2934	1.06245	1.31213	1.08045	1.14695							1.20325	0.943523	0.93756	1.10575	1.05034		Cand1	1.10885	1.12783	1.00001	1.11105	1.17187		Cand1	0.0929055	0.0983939	0.0708157	0.00485535	0.106143
P35564	Calnexin	Canx	1.08604	1.67581	1.01852	1.77319	1.18045	1.03684							1.48053	0.879212	0.895502	1.18922	1.16064		Canx	1.28328	1.3262	0.957011	1.1355	1.41823		Canx	0.129187	0.140326	0.0627518	0.0185288	0.153742
P40124	Adenylyl cyclase-associated protein 1	Cap1	0.941087	1.33249	1.15182	1.49546	1.19384	1.25644							1.2343	1.03207	0.916666	1.25643	1.25302		Cap1	1.08769	1.26377	1.03424	1.23557	1.29275		Cap1	0.0895368	0.125946	0.0783465	0.00129213	0.129865
Q9CYT6	Adenylyl cyclase-associated protein 2	Cap2	0.953538	1.35027	1.07973	1.395	1.11436	1.1811							1.26389	0.909569	0.883723	1.28345	1.08349		Cap2	1.10871	1.15228	0.981727	1.19297	1.21688		Cap2	0.0939292	0.104647	0.0679017	0.00986979	0.115402
O08529	Calpain-2 catalytic subunit	Capn2	0.742534	1.23105	1.76275	1.14521	0.921092	0.906836													Capn2	0.742534	1.14521	1.76275	0.913964	1.23105
O08688	Calpain-5	Capn5	1.19637	0.866302	0.973116	0.815445	1.01562	1.00611	0.937706	0.981951	1.02898	0.941853	0.926453	0.899715	0.862291	1.28868	0.988439	0.92879	0.902088		Capn5	0.998789	1.01533	0.962669	0.983508	0.932457		Capn5	0.165256	0.153936	0.0305235	0.101594	0.0507666
P47753	F-actin-capping protein subunit alpha-1	Capza1	0.951101	0.988654	1.54768	0.895594	1.06414	1.08051							0.901035	1.14587	1.17204	0.993758	0.960099		Capza1	0.926068	1.02073	1.35986	1.04614	0.974377		Capza1	0.0568802	0.0758808	0.143277	0.0375189	0.0655973
P47754	F-actin-capping protein subunit alpha-2	Capza2	0.970752	0.961921	1.11479	0.861549	1.12102	1.07821	1.07157	1.10125	1.10054	1.15981	1.12092	1.26729	0.956966	1.22409	1.14676	0.915203	1.00694		Capza2	0.999763	1.08182	1.12749	1.03815	1.02313		Capza2	0.165892	0.0900081	0.00097582	0.100805	0.104683
P47757	F-actin-capping protein subunit beta	Capzb	1.05026	0.911508	1.06013	0.900657	1.02384	1.08106	1.27591	1.26693	1.10104	1.24416	1.15498	1.30397	0.885601	1.11749	1.08745	0.920872	0.95135		Capzb	1.07059	1.08743	1.10085	1.00859	0.987965		Capzb	0.099388	0.0792072	0.0116708	0.145241	0.142346
Q3V3V9	Leucine-rich repeat-containing protein 16C	Carmil2	0.973734	0.897545	1.03071	0.874092	1.03245	1.1681							0.883045	1.15688	1.21264	1.0262	0.912297		Carmil2	0.92839	1.01549	1.12168	1.07558	0.904921		Carmil2	0.0574421	0.075253	0.0954827	0.0406873	0.0531712
Q3UFQ8	Leucine-rich repeat-containing protein 16B	Carmil3	0.788806	0.925677	0.946949	0.654257	1.07674	1.13505							0.838873	1.07079	0.973009	0.751645	0.944515		Carmil3	0.813839	0.862524	0.959979	0.987811	0.935096		Carmil3	0.0390412	0.0509774	0.0629231	0.154655	0.0584155
O70589	Peripheral plasma membrane protein CASK	Cask	0.95415	0.929423	1.06133	0.911734	0.990616	0.957883	1.12848	1.06369	1.07969	1.01612	1.02821	1.36693	0.942643	1.13795	1.13563	1.0362	0.975662		Cask	1.00842	1.02194	1.07506	0.9949	0.994924		Cask	0.150235	0.128187	0.0236501	0.140531	0.153248
Q6P9K8	Caskin-1	Caskin1	1.01399	0.85453	0.939375	0.83076	0.999199	1.01121	1.17077	0.913709	1.09925	1.15798	1.00286	1.21162	0.83729	1.06244	1.0493	0.978516	0.935099		Caskin1	1.00735	1.01706	0.997177	0.996307	0.96296		Caskin1	0.157687	0.146128	0.156244	0.122698	0.109694
P24270	Catalase	Cat	0.867742	0.961792	0.853407	0.998336	1.12073	1.02052													Cat	0.867742	0.998336	0.853407	1.07063	0.961792
Q66L44	Protein Dos	Cbarp	1.08599	1.31603	1.064	1.31747	1.06632	1.13573							1.27423	1.15711	1.02781	1.01987	1.07688		Cbarp	1.18011	1.23729	1.04591	1.07397	1.19646		Cbarp	0.107499	0.11901	0.0794888	0.0265196	0.111115
P22682	E3 ubiquitin-protein ligase CBL	Cbl	1.0389	0.678794	0.958565	1.00569	1.14005	1.99291													Cbl	1.0389	1.00569	0.958565	1.56648	0.678794
P48758	Carbonyl reductase [NADPH] 1	Cbr1	1.05121	2.14978	1.17934	2.1126	1.41297	1.22154													Cbr1	1.05121	2.1126	1.17934	1.31726	2.14978
Q91VT4	Carbonyl reductase family member 4	Cbr4	1.1289	1.22485	1.07871	0.988379	1.15419	1.06903													Cbr4	1.1289	0.988379	1.07871	1.11161	1.22485
Q8K1A6	Coiled-coil and C2 domain-containing protein 1A	Cc2d1a	1.0209	0.781879	0.729464	0.803556	0.958327	1.08151							0.758816	1.08976	1.11122	0.754324	1.07024		Cc2d1a	0.889857	0.946656	0.920343	0.931388	0.926062		Cc2d1a	0.0525412	0.0625756	0.059598	0.0911203	0.0590029
Q3TC33	Coiled-coil domain-containing protein 127	Ccdc127	1.05221	0.797941	0.908252	0.677093	0.940455	0.967806							1.05518	0.977763	1.07648	0.957589	1.06402		Ccdc127	1.0537	0.827428	0.992365	0.955284	0.930983		Ccdc127	0.0810221	0.0435201	0.0696618	0.00506623	0.0595392
Q3TVA9	Coiled-coil domain-containing protein 136	Ccdc136	0.986565	0.961921	1.04015	0.954704	1.04374	1.07648							1.82521	1.09625	1.49289	1.23258	1.44531		Ccdc136	1.40589	1.02547	1.26652	1.1176	1.20362		Ccdc136	0.152698	0.0758565	0.126389	0.0301686	0.114592
Q3UHB8	Coiled-coil domain-containing protein 177	Ccdc177	1.08469	0.989803	1.15599	0.91503	1.02808	1.08567	0.989544	1.05967	0.881861	1.06475	1.0068	0.990213	0.888728	1.1025	1.06792	1.05386	0.975208		Ccdc177	0.987656	1.02743	1.0769	1.05587	0.948957		Ccdc177	0.141255	0.113186	0.0362859	0.013091	0.0450346
Q5SNZ0	Girdin	Ccdc88a	1.02061	0.807535	1.05608	0.832491	0.997743	0.974198													Ccdc88a	1.02061	0.832491	1.05608	0.98597	0.807535
Q7TQK5	Coiled-coil domain-containing protein 93	Ccdc93	0.967022	0.960608	0.592945	0.930353	1.07112	1.1374													Ccdc93	0.967022	0.930353	0.592945	1.10426	0.960608
Q8K2Y9	Cerebral cavernous malformations protein 2 homolog	Ccm2	1.13053	1.02845	0.937594	0.895522	1.10427	0.994367													Ccm2	1.13053	0.895522	0.937594	1.04932	1.02845
Q8BGU5	Cyclin-Y	Ccny	1.09271	0.988052	1.03663	0.976936	1.05466	0.952102	1.03648	0.92089	0.954756	1.07696	0.915701	1.0746	0.919113	1.1009	1.01672	1.04924	0.930405		Ccny	1.0161	1.0516	0.989684	1.01867	0.957738		Ccny	0.130448	0.0511819	0.13479	0.105281	0.0211924
Q7TSH4	Centriolar coiled-coil protein of 110 kDa	Ccp110	1.04446	0.823985	0.94682	0.856961	0.866862	0.998697													Ccp110	1.04446	0.856961	0.94682	0.93278	0.823985
Q8QZT2	Centriole, cilia and spindle-associated protein	Ccsap	0.96194	0.719808	1.26134	0.69733	0.927955	0.919838													Ccsap	0.96194	0.69733	1.26134	0.923896	0.719808
P80314	T-complex protein 1 subunit beta	Cct2	1.08755	0.995788	1.08618	1.02155	0.982662	1.08882							1.10178	0.984615	1.00533	1.03798	0.940277		Cct2	1.09466	1.00308	1.04575	1.03649	0.968033		Cct2	0.0893531	0.0710686	0.0795706	0.0593444	0.0644725
P80318	T-complex protein 1 subunit gamma	Cct3	1.09602	1.02855	1.25769	1.10374	1.01092	1.08778							1.23863	1.01284	0.994812	1.08344	1.07485		Cct3	1.16732	1.05829	1.12625	1.06071	1.0517		Cct3	0.104661	0.0821197	0.0970152	0.0225368	0.0806661
P80315	T-complex protein 1 subunit delta	Cct4	0.96603	1.13817	1.096	1.04071	1.0344	1.08822							1.00648	0.982121	0.979644	1.11257	1.01284		Cct4	0.986253	1.01142	1.03782	1.0784	1.07551		Cct4	0.0678551	0.0727318	0.0781461	0.0128153	0.085748
P80316	T-complex protein 1 subunit epsilon	Cct5	1.1525	1.19168	1.15536	1.21353	1.13203	1.09821							0.937989	0.927117	1.09224	1.09641	1.05153		Cct5	1.04525	1.07032	1.1238	1.10888	1.12161		Cct5	0.0803119	0.0860034	0.0954204	0.00185464	0.0952382
P80317	T-complex protein 1 subunit zeta	Cct6a	1.04579	1.03507	1.15794	1.00569	1.07894	1.10558							1.09096	0.954226	0.989954	1.11314	0.984554		Cct6a	1.06837	0.979959	1.07395	1.09922	1.00981		Cct6a	0.0840277	0.0666909	0.0856803	0.00179197	0.0723989
P80313	T-complex protein 1 subunit eta	Cct7	1.01898	0.978424	1.19563	1.07952	1.03323	1.06317							1.06157	0.980991	0.998959	1.05122	0.983932		Cct7	1.04028	1.03025	1.09729	1.04921	0.981178		Cct7	0.0783765	0.0765647	0.0906078	0.00498042	0.0668554
P42932	T-complex protein 1 subunit theta	Cct8	1.19151	1.17252	1.12128	1.23344	1.01519	1.12009							1.15062	0.960782	1.00281	1.11905	0.998979		Cct8	1.17107	1.09711	1.06204	1.08478	1.08575		Cct8	0.105162	0.0912159	0.0829954	0.0225228	0.0881044
O54901	OX-2 membrane glycoprotein	Cd200	0.804256	3.25601	1.0259	3.68661	1.29667	1.17337													Cd200	0.804256	3.68661	1.0259	1.23502	3.25601
Q61735	Leukocyte surface antigen CD47	Cd47	1.05	1.1329	1.08592	1.16761	1.03574	0.967859	0.766192	1.06054	0.997775	0.951664	0.908697	1.00765	0.887812	0.905256	0.86787	1.18672	0.870906		Cd47	0.901334	1.00818	0.954161	1.06344	1.00053		Cd47	0.0588226	0.154774	0.094017	0.0716834	0.165847
Q61081	Hsp90 co-chaperone Cdc37;Hsp90 co-chaperone Cdc37, N-terminally processed	Cdc37	0.854752	1.13544	1.16953	1.27047	1.06009	1.03877													Cdc37	0.854752	1.27047	1.16953	1.04943	1.13544
P60766	Cell division control protein 42 homolog	Cdc42	1.04191	1.29756	0.960411	1.29962	0.983194	0.974107	1.07331	0.949918	0.962513	1.00906	1.13188	0.883046	1.27407	0.728821	0.770166	1.13722	1.0122		Cdc42	1.12976	1.0125	0.954153	1.03151	1.09075		Cdc42	0.0360502	0.157739	0.117268	0.102001	0.0793832
Q3UU96	Serine/threonine-protein kinase MRCK alpha	Cdc42bpa	1.04355	0.845073	1.05076	0.806886	1.06675	1.12318							0.857799	1.07163	1.0111	0.978754	1.12655		Cdc42bpa	0.950677	0.939258	1.03093	1.05623	0.985809		Cdc42bpa	0.0620994	0.0609706	0.0765156	0.0521219	0.069633
Q7TT50	Serine/threonine-protein kinase MRCK beta	Cdc42bpb	1.09659	0.874079	1.05807	0.841955	0.960643	0.971359							0.938144	1.0578	1.03685	1.10804	1.07494		Cdc42bpb	1.01737	0.94988	1.04746	1.01335	0.97451		Cdc42bpb	0.0743894	0.062264	0.0797807	0.13415	0.0666046
Q9JM96	Cdc42 effector protein 4	Cdc42ep4	1.07057	0.955347	0.936231	0.953031	1.39469	1.22076													Cdc42ep4	1.07057	0.953031	0.936231	1.30772	0.955347
P70408	Cadherin-10	Cdh10	1.1397	0.855176	1.02711	0.83253	1.00138	1.03191	1.04675	1.03467	1.01749	1.09958	0.942721	1.28968	0.877359	1.11169	1.0191	1.04734	0.921982		Cdh10	1.02127	1.0146	0.99631	1.02688	0.931548		Cdh10	0.134634	0.147902	0.150572	0.0307978	0.0472169
P55288	Cadherin-11	Cdh11	0.902663	0.883169	0.884077	0.870493	1.03586	1.03425	1.1456	0.947307	1.16442	1.05816	0.97468	1.47444	0.97519	1.17612	1.07633	1.11458	1.04154		Cdh11	1.00782	1.03492	0.978364	1.06156	1.02971		Cdh11	0.153907	0.122101	0.122397	0.0243257	0.125019
Q9WTR5	Cadherin-13	Cdh13	1.1895	1.1567	0.918046	1.05899	1.11842	0.968282							0.98348	1.14938	0.894597	1.06901	0.89382		Cdh13	1.08649	1.10419	0.906321	1.05191	1.02526		Cdh13	0.0884888	0.0914562	0.0534181	0.0601605	0.0768973
P15116	Cadherin-2	Cdh2	0.981964	0.902754	0.985805	0.900977	1.00545	1.00037	1.16123	1.04058	0.965452	1.07872	1.0763	1.41482	0.943526	1.18995	1.07469	1.07783	0.968945		Cdh2	1.02891	1.05655	1.0456	1.02788	0.945717		Cdh2	0.118092	0.0951364	0.0444593	0.0635006	0.0212656
P70407	Cadherin-9	Cdh9	1.08928	0.860234	1.02085	0.855326	0.918667	0.85253													Cdh9	1.08928	0.855326	1.02085	0.885599	0.860234
Q8K0D0	Cyclin-dependent kinase 17	Cdk17	1.02371	0.772587	1.10883	0.827067	0.996683	1.03065							0.837559	1.00377	0.981577	0.860465	0.972416		Cdk17	0.930633	0.91542	1.04521	0.9626	0.872502		Cdk17	0.0585393	0.0558105	0.0796698	0.0911143	0.0489537
P49615	Cyclin-dependent-like kinase 5	Cdk5	0.936807	0.958244	1.05264	0.951541	1.01561	0.998941	0.927248	1.00244	0.952159	0.941382	1.00321	1.05405							Cdk5	0.932027	0.946462	1.02792	1.00727	0.955202		Cdk5	0.0578643	0.0604449	0.0759411	0.0718531	0.0620309
O35926	Cyclin-dependent kinase 5 activator 2	Cdk5r2	0.977637	0.728997	0.956077	0.796435	1.03559	1.05885													Cdk5r2	0.977637	0.796435	0.956077	1.04722	0.728997
Q3UTQ8	Cyclin-dependent kinase-like 5	Cdkl5	1.10317	0.801222	0.979642	0.803182	0.927511	0.976532	1.13087	1.02737	0.973819	1.12338	0.983229	1.02908	0.844297	1.01101	1.03782	0.898356	0.793868		Cdkl5	1.02611	0.979191	1.00023	0.934133	0.856303		Cdkl5	0.133613	0.140836	0.165223	0.0169855	0.0224104
Q99L43	Phosphatidate cytidylyltransferase 2	Cds2	0.962792	1.3017	1.14967	1.25112	1.17305	1.325							1.19296	0.845176	0.941623	1.02407	1.01864		Cds2	1.07787	1.04815	1.04565	1.17404	1.16017		Cds2	0.0869531	0.0832616	0.0803336	0.0305067	0.104064
Q4VAA2	Protein CDV3	Cdv3	1.32363	2.07869	0.846643	2.21748	1.15903	1.16497													Cdv3	1.32363	2.21748	0.846643	1.162	2.07869
Q9R0M0	Cadherin EGF LAG seven-pass G-type receptor 2	Celsr2	0.991969	0.916933	1.12462	0.866162	0.908427	1.00065													Celsr2	0.991969	0.866162	1.12462	0.954536	0.916933
Q9JKC6	Cell cycle exit and neuronal differentiation protein 1	Cend1	1.17351	1.53215	1.20018	1.48395	1.20651	1.09144	0.842708	0.788596	1.04009	0.653582	0.611904	0.607409	1.36658	0.864986	0.699439	0.879402	0.860062		Cend1	1.1276	1.00084	0.837173	1.05912	1.1441		Cend1	0.0819902	0.166269	0.0779994	0.100013	0.0912676
Q9CXS4	Centromere protein V	Cenpv	1.61379	0.720448	0.550547	0.516064	0.926393	1.09596							0.662301	0.911595	1.33134	0.752414	1.08364		Cenpv	1.13805	0.713829	0.940943	0.924923	0.902044		Cenpv	0.109616	0.0309065	0.0727286	0.088012	0.0561969
Q6A065	Centrosomal protein of 170 kDa	Cep170	0.995284	0.809506	1.07157	0.802575	0.992351	0.996846	0.999935	0.960423	0.902378	0.873653	0.880887	1.12176	0.768434	1.02035	1.00705	1.04487	1.01226		Cep170	0.921218	0.89886	0.986502	1.01135	0.908048		Cep170	0.0684751	0.042571	0.138663	0.0948227	0.0428609
Q80U49	Centrosomal protein of 170 kDa protein B	Cep170b	0.979347	0.750925	1.00379	0.781932	0.998328	1.01265	1.09638	1.00601	0.932975	1.01842	1.02652	1.10312	0.789427	0.975423	1.05187	1.05429	0.988971		Cep170b	0.955053	0.925257	1.02739	1.02176	0.890957		Cep170b	0.11086	0.0686902	0.0312092	0.0540568	0.0447399
Q60952	Centrosome-associated protein CEP250	Cep250	1.00838	1.09604	1.08732	0.947359	1.04769	1.21137													Cep250	1.00838	0.947359	1.08732	1.12953	1.09604
Q9CZ62	Centrosomal protein of 97 kDa	Cep97	1.02159	0.8042	0.925382	0.789329	1.08928	0.847205													Cep97	1.02159	0.789329	0.925382	0.968245	0.8042
P18760	Cofilin-1	Cfl1	0.905136	1.33238	1.1408	1.31706	1.06382	1.03481	0.821724	0.922161	1.06779	1.04791	1.04945	1.39042	1.43057	0.722628	0.945355	1.10669	1.07238		Cfl1	1.05248	1.0292	1.0452	1.06844	1.15752		Cfl1	0.134813	0.146786	0.0845584	0.0136324	0.0355729
P45591	Cofilin-2	Cfl2	1.00697	1.276	1.0691	1.21548	1.01452	1.05225							1.21001	1.10269	1.05147	1.1611	1.26652		Cfl2	1.10849	1.15909	1.06029	1.07596	1.27126		Cfl2	0.0929309	0.102851	0.082356	0.0376732	0.125567
Q9CRB9	MICOS complex subunit Mic19	Chchd3	0.983132	0.901166	1.28014	0.871697	0.981197	0.938979	0.813715	1.11625	1.0424	0.934995	0.952286	0.943151	0.885228	1.00036	1.02203	0.930175	0.962006		Chchd3	0.894025	0.935685	1.08482	0.950117	0.968523		Chchd3	0.0272634	0.037583	0.0807614	0.0144766	0.0869985
Q91VN4	MICOS complex subunit Mic25	Chchd6	0.989262	0.946172	1.25338	0.902903	0.987697	0.982934	0.777942	1.06053	1.04946	0.874724	0.970968	0.812151	0.902999	1.043	1.02145	0.900722	1.32367		Chchd6	0.890068	0.940207	1.08193	0.957118	1.10643		Chchd6	0.0358331	0.0615646	0.0742545	0.0446843	0.0740732
Q921W0	Charged multivesicular body protein 1a	Chmp1a	1.10861	0.874312	0.795514	0.862825	1.08686	0.937771													Chmp1a	1.10861	0.862825	0.795514	1.01232	0.874312
Q9DB34	Charged multivesicular body protein 2a	Chmp2a	1.08118	0.94173	1.09006	0.889292	0.982595	1.06405													Chmp2a	1.08118	0.889292	1.09006	1.02332	0.94173
Q9D8B3	Charged multivesicular body protein 4b	Chmp4b	1.26669	0.912791	0.857829	0.935826	1.09148	1.00661							1.07684	1.08483	1.0998	0.995822	1.16386		Chmp4b	1.17176	1.01033	0.978816	1.0313	1.03833		Chmp4b	0.105798	0.0729582	0.0678446	0.0682412	0.0793098
P12657	Muscarinic acetylcholine receptor M1	Chrm1	1.0394	0.823193	0.917661	0.707403	0.966139	1.03834							0.889761	1.38431	1.2596	0.955152	0.851993		Chrm1	0.964578	1.04586	1.08863	0.986544	0.837593		Chrm1	0.0643236	0.0879666	0.0902812	0.109565	0.0424459
Q91WS0	CDGSH iron-sulfur domain-containing protein 1	Cisd1	1.06548	1.54368	1.11092	1.54077	1.1691	1.00383							1.11934	0.788841	0.714263	1.1196	0.916187		Cisd1	1.09241	1.1648	0.912592	1.09751	1.22993		Cisd1	0.0889422	0.110878	0.0585833	0.0307837	0.121128
B1AR13	CDGSH iron-sulfur domain-containing protein 3, mitochondrial	Cisd3	0.979355	1.16228	1.1052	1.08882	0.97775	0.953187													Cisd3	0.979355	1.08882	1.1052	0.965468	1.16228
P49025	Citron Rho-interacting kinase	Cit	0.933617	0.800039	0.949588	0.826393	0.897161	0.913497	1.22598	1.07393	0.949164	1.04986	1.12893	1.09039	0.879983	0.99093	1.05994	1.01273	0.913041		Cit	1.01319	0.955727	1.04615	0.941129	0.887414		Cit	0.152258	0.0959993	0.078349	0.0407663	0.0215089
Q8BMK4	Cytoskeleton-associated protein 4	Ckap4	0.958649	0.861608	1.1568	0.867297	1.06097	0.932204	0.828661	0.863267	1.08908	0.923356	1.0272	0.776889	0.916653	1.29142	1.10113	1.03087	1.1209		Ckap4	0.901321	1.02736	1.09504	1.00801	1.02386		Ckap4	0.0205621	0.14268	0.0211574	0.142633	0.132933
A2AGT5	Cytoskeleton-associated protein 5	Ckap5	1.07373	0.811357	0.948701	0.797857	0.997945	1.03457	0.957522	1.08012	0.966784	1.09631	1.01281	0.993134	0.84945	1.04357	0.985689	1.0396	0.948547		Ckap5	0.960234	0.979246	0.982399	1.02404	0.908896		Ckap5	0.100285	0.140402	0.073909	0.0347581	0.0340658
Q04447	Creatine kinase B-type	Ckb	0.969785	1.73034	0.929726	1.90611	1.11177	1.13169	0.679073	0.696084	0.649048	0.626447	0.609138	0.982085	2.29379	0.597509	0.826585	1.21157	1.00058		Ckb	1.31422	1.04336	0.788483	1.15168	1.12666		Ckb	0.0986373	0.154854	0.0257621	0.00635357	0.121544
P30275	Creatine kinase U-type, mitochondrial	Ckmt1	1.18143	1.05837	1.43408	1.09976	1.00229	1.01091	1.10108	1.04232	0.853911	1.03489	1.40109	0.694021	1.12788	1.22444	1.3281	0.687236	0.802515		Ckmt1	1.1368	1.1197	1.38776	0.900144	0.904933		Ckmt1	0.00475719	0.0273821	0.0010762	0.07456	0.0579749
Q80TV8	CLIP-associating protein 1	Clasp1	0.923683	0.724455	1.0371	0.72692	0.938911	0.922418	0.901125	1.06179	1.04395	1.06269	1.04563	0.976282	0.845569	1.14247	1.14534	1.01105	1.03513		Clasp1	0.890125	0.977359	1.07602	0.95746	0.934512		Clasp1	0.006974	0.145874	0.0266953	0.0430777	0.0994455
Q8BRT1	CLIP-associating protein 2	Clasp2	0.968894	0.805647	1.02446	0.831512	0.968598	1.01385	0.962451	0.92567	0.998908	0.999003	0.98423	1.13442	0.809413	1.06948	1.03698	1.0205	1.00743		Clasp2	0.913586	0.966667	1.01522	1.00098	0.937329		Clasp2	0.0398627	0.11387	0.0732824	0.159562	0.0736502
Q60771	Claudin-11	Cldn11	2.55962	0.45357	0.862347	0.39942	0.637256	1.1654	0.341463	0.663973	0.267888	0.372604	0.345796	0.149148	0.465796	0.760597	0.73125	0.932353	0.895158		Cldn11	1.12229	0.510874	0.646464	0.911669	0.538872		Cldn11	0.14678	0.00993753	0.0250244	0.103608	0.0219038
Q80U30	Protein CLEC16A	Clec16a	1.03905	0.933733	1.06686	0.96806	1.05854	1.29543													Clec16a	1.03905	0.96806	1.06686	1.17698	0.933733
Q9QYB1	Chloride intracellular channel protein 4	Clic4	1.28422	0.913499	1.05167	0.963549	1.09243	1.27472													Clic4	1.28422	0.963549	1.05167	1.18357	0.913499
Q922J3	CAP-Gly domain-containing linker protein 1	Clip1	0.940488	0.852633	1.03392	0.806184	1.00868	1.01379							0.832014	1.12772	1.12886	1.02549	1.03842		Clip1	0.886251	0.966954	1.08139	1.01598	0.945526		Clip1	0.0503828	0.0667386	0.086811	0.0141221	0.0611744
Q9Z0H8	CAP-Gly domain-containing linker protein 2	Clip2	0.956837	0.868126	0.935731	0.847805	0.970557	0.963787							0.844891	0.986898	0.998074	1.03054	1.00289		Clip2	0.900864	0.917352	0.966903	0.988295	0.935509		Clip2	0.0528289	0.0558218	0.0642835	0.106084	0.0589632
Q8C5W0	Calmin	Clmn	1.07635	0.768736	1.02854	0.757964	1.02739	1.0329	0.998218	1.0697	0.924275	1.06567	1.21738	1.17485	0.788591	1.08778	0.930826	0.993003	0.958948		Clmn	0.954387	0.97047	1.05892	1.01777	0.883986		Clmn	0.108088	0.134584	0.0926882	0.0484419	0.0309602
O88696	ATP-dependent Clp protease proteolytic subunit, mitochondrial	Clpp	0.974373	1.52716	0.946286	1.86234	1.13391	1.0633													Clpp	0.974373	1.86234	0.946286	1.09861	1.52716
Q8VBZ3	Cleft lip and palate transmembrane protein 1 homolog	Clptm1	1.0352	1.11438	1.19316	1.2115	1.10442	1.19143													Clptm1	1.0352	1.2115	1.19316	1.14792	1.11438
O08585	Clathrin light chain A	Clta	1.08299	1.81281	1.16071	1.85758	1.18048	1.24424	0.530161	0.754429	0.916476	0.60863	1.11971	0.512975							Clta	0.806574	1.23311	1.14021	1.21236	1.36464		Clta	0.0462231	0.129291	0.0987748	0.113699	0.146495
Q6IRU5	Clathrin light chain B	Cltb	1.04961	1.54776	1.05563	1.62296	1.10674	1.22348							1.63113	0.884462	1.02329	1.71977	1.56403		Cltb	1.34037	1.25371	1.03946	1.35	1.55589		Cltb	0.14071	0.126628	0.0781965	0.0339319	0.158211
Q68FD5	Clathrin heavy chain 1	Cltc	1.06828	1.58637	1.10334	1.66544	1.13251	1.24998	0.4932	0.818782	0.803062	0.476957	0.922594	0.475527	1.87158	0.762258	0.82813	1.28894	1.38633		Cltc	1.14435	0.968218	0.951356	1.22381	1.25859		Cltc	0.12543	0.156231	0.101343	0.00690065	0.06431
Q06890	Clusterin;Clusterin beta chain;Clusterin alpha chain	Clu	1.01714	0.777397	1.13444	0.972944	1.61353	1.59618													Clu	1.01714	0.972944	1.13444	1.60485	0.777397
Q99KK2	N-acylneuraminate cytidylyltransferase	Cmas	1.31334	0.807652	0.819599	0.738001	1.00885	1.04483							0.455789	0.911245	1.40827	0.78623	1.00252		Cmas	0.884564	0.824623	1.11394	0.946637	0.905085		Cmas	0.0663633	0.0413949	0.0988205	0.0961977	0.0542366
Q8CJ61	CKLF-like MARVEL transmembrane domain-containing protein 4	Cmtm4	0.907675	1.03367	0.912107	0.530751	1.9532	1.60584													Cmtm4	0.907675	0.530751	0.912107	1.77952	1.03367
Q9D1A2	Cytosolic non-specific dipeptidase	Cndp2	0.982716	1.08823	1.03864	1.1253	1.16253	1.15611													Cndp2	0.982716	1.1253	1.03864	1.15932	1.08823
Q80YA9	Connector enhancer of kinase suppressor of ras 2	Cnksr2	0.932323	0.804955	1.07685	0.837421	1.0592	1.03487	1.30102	0.972886	1.00674	1.13318	1.07076	1.08571	0.832977	1.09707	1.14469	0.951633	0.958711		Cnksr2	1.02211	1.02256	1.09743	1.01524	0.923467		Cnksr2	0.148478	0.138536	0.00905798	0.114324	0.055914
Q9DAW9	Calponin-3	Cnn3	0.886252	0.771572	0.901559	0.815771	0.888487	0.858369													Cnn3	0.886252	0.815771	0.901559	0.873428	0.771572
Q6ZQ08	CCR4-NOT transcription complex subunit 1	Cnot1	0.900302	0.803332	0.991045	0.756082	1.01848	1.08818							0.94099	1.27469	1.27983	1.04007	1.19658		Cnot1	0.920646	1.01538	1.13544	1.04891	0.999955		Cnot1	0.0559108	0.0791226	0.0991048	0.0234726	0.0739507
P16330	2,3-cyclic-nucleotide 3-phosphodiesterase	Cnp	2.26312	0.469747	0.856112	0.458798	0.708796	1.08445	0.528543	0.604057	0.433015	0.521337	0.435778	0.245305	0.499741	0.933816	0.753446	0.901528	0.857908		Cnp	1.09713	0.637984	0.681778	0.898257	0.58689		Cnp	0.147168	0.0226276	0.0213899	0.074535	0.0155578
Q5M8N0	CB1 cannabinoid receptor-interacting protein 1	Cnrip1	0.90622	1.29242	1.13871	1.20906	1.05285	0.987547							1.69514	0.740026	0.784339	0.958886	0.765154		Cnrip1	1.30068	0.974544	0.961524	0.99976	1.02879		Cnrip1	0.135263	0.0707398	0.0662844	0.165651	0.081757
P12960	Contactin-1	Cntn1	1.06449	0.985907	0.973462	0.965184	1.02574	0.975771	0.916588	1.05386	1.07557	1.04451	0.860989	1.12958	0.84652	1.16244	0.853146	0.981162	0.884292		Cntn1	0.942534	1.05738	0.895866	0.994225	0.981923		Cntn1	0.0775778	0.0703619	0.0192708	0.125048	0.129103
Q61330	Contactin-2	Cntn2	1.14366	1.00534	1.06446	0.996855	0.987603	1.12553							0.940231	0.915039	1.05966	1.09271	0.927168		Cntn2	1.04194	0.955947	1.06206	1.06861	0.966255		Cntn2	0.0795617	0.06234	0.0827076	0.0401404	0.0642201
O54991	Contactin-associated protein 1	Cntnap1	1.11727	1.01467	1.13183	0.996882	1.01147	0.996183	0.888844	1.10637	0.995269	0.996414	0.974115	0.930269	0.899043	1.00782	1.01397	0.990894	0.940501		Cntnap1	0.968384	1.00037	1.03997	0.999517	0.98348		Cntnap1	0.118763	0.154924	0.0812396	0.157448	0.0890751
Q9CPW0	Contactin-associated protein-like 2	Cntnap2	1.45142	1.36726	1.2268	1.40956	0.98278	0.999556													Cntnap2	1.45142	1.40956	1.2268	0.991168	1.36726
Q5NBX1	Protein cordon-bleu	Cobl	1.21152	0.977071	0.883002	0.906469	1.06375	1.1781													Cobl	1.21152	0.906469	0.883002	1.12093	0.977071
Q8BIG7	Catechol O-methyltransferase domain-containing protein 1	Comtd1	1.09963	1.27057	1.38224	1.12746	1.07384	0.983126							1.05169	1.11488	1.00123	0.99726	0.922447		Comtd1	1.07566	1.12117	1.19173	1.01808	1.09651		Comtd1	0.0855125	0.0948106	0.111251	0.0978225	0.0919197
P61202	COP9 signalosome complex subunit 2	Cops2	0.767791	1.1958	1.02241	1.09375	1.10827	1.01102													Cops2	0.767791	1.09375	1.02241	1.05965	1.1958
O88543	COP9 signalosome complex subunit 3	Cops3	1.20614	1.22413	1.13738	1.18188	1.03368	1.06578													Cops3	1.20614	1.18188	1.13738	1.04973	1.22413
O88544	COP9 signalosome complex subunit 4	Cops4	0.956153	1.13848	1.03857	1.12091	1.11073	1.1008													Cops4	0.956153	1.12091	1.03857	1.10577	1.13848
Q9CZ04	COP9 signalosome complex subunit 7a	Cops7a	0.779152	1.37161	1.04581	1.41924	1.04857	1.07201							1.07923	0.790386	1.09916	1.11349	0.98136		Cops7a	0.929192	1.10482	1.07249	1.07802	1.17649		Cops7a	0.059719	0.0978029	0.0848783	0.00906657	0.108315
Q8VBV7	COP9 signalosome complex subunit 8	Cops8	0.959119	1.15951	1.02164	1.1512	1.17063	1.2423													Cops8	0.959119	1.1512	1.02164	1.20646	1.15951
O89053	Coronin-1A	Coro1a	1.09682	1.06296	1.04891	1.09525	1.00267	1.05554	0.777451	0.87966	0.976533	0.91058	0.851451	1.1533	1.01343	1.01254	0.931734	0.992409	1.05704		Coro1a	0.962566	1.00612	0.944031	1.01688	1.03218		Coro1a	0.122209	0.153201	0.0719844	0.0798663	0.0612773
Q9WUM3	Coronin-1B	Coro1b	1.10663	0.988503	1.10052	0.973521	0.993479	1.02477							0.846227	1.01018	0.967752	0.936591	1.08142		Coro1b	0.976427	0.991849	1.03413	0.984947	1.03496		Coro1b	0.0676241	0.0689123	0.077506	0.103127	0.0774708
Q9WUM4	Coronin-1C	Coro1c	0.943748	0.907884	1.13078	0.894587	0.986365	1.00185	1.09131	1.13594	1.07421	1.16489	1.10454	1.37093	0.852244	1.04115	1.00205	0.962335	0.957083		Coro1c	0.962434	1.03354	1.07912	0.983516	0.979726		Coro1c	0.107269	0.118248	0.0302548	0.0480042	0.120156
Q8C0P5	Coronin-2A	Coro2a	0.957039	0.814392	0.989417	0.874905	0.976429	0.92509							0.872257	0.943631	0.847332	1.0757	0.999047		Coro2a	0.914648	0.909268	0.918375	0.992408	0.906719		Coro2a	0.055025	0.0540355	0.056021	0.146575	0.0544071
Q8BH44	Coronin-2B	Coro2b	1.09773	0.915261	1.01709	0.925469	0.991902	1.05969	1.02511	1.10424	0.877253	1.07628	0.90772	1.04215	0.902076	1.05857	0.928847	0.936924	1.0085		Coro2b	1.00831	1.02011	0.95122	0.99617	0.933672		Coro2b	0.149615	0.118964	0.047102	0.153991	0.038505
Q9CQI6	Coactosin-like protein	Cotl1	0.908226	1.58221	0.854373	1.74973	1.1133	1.29023													Cotl1	0.908226	1.74973	0.854373	1.20177	1.58221
P19783	Cytochrome c oxidase subunit 4 isoform 1, mitochondrial	Cox4i1	1.10775	1.85091	1.45847	1.84992	1.0727	0.942945	0.637155	0.703378	0.959839	0.600494	0.733897	0.498654	1.161	0.663512	0.706344	1.07446	0.999832		Cox4i1	0.968634	1.03798	0.966237	1.03003	1.27019		Cox4i1	0.144654	0.155677	0.150583	0.09361	0.0751042
P12787	Cytochrome c oxidase subunit 5A, mitochondrial	Cox5a	1.20725	1.42965	1.20955	1.42351	1.13449	0.991622							1.07524	0.692049	0.738426	1.14766	1.2367		Cox5a	1.14125	1.05778	0.973988	1.09125	1.33317		Cox5a	0.0992437	0.0912727	0.0706833	0.0348842	0.137842
P19536	Cytochrome c oxidase subunit 5B, mitochondrial	Cox5b	1.11275	1.44095	1.3281	1.3152	1.12267	1.00844							1.06117	0.736425	0.7722	1.12954	1.14125		Cox5b	1.08696	1.02581	1.05015	1.08688	1.2911		Cox5b	0.087823	0.0822565	0.0862687	0.0262408	0.130185
P56391	Cytochrome c oxidase subunit 6B1	Cox6b1	1.2203	1.37652	1.47936	1.53603	1.09202	0.942599							1.10794	0.7342	0.738445	1.22997	1.09881		Cox6b1	1.16412	1.13512	1.1089	1.0882	1.23767		Cox6b1	0.103888	0.106407	0.100607	0.0665321	0.119619
Q9CPQ1	Cytochrome c oxidase subunit 6C	Cox6c	1.24244	1.84139	1.35114	1.6891	1.16128	0.934401													Cox6c	1.24244	1.6891	1.35114	1.04784	1.84139
Q00493	Carboxypeptidase E	Cpe	1.03374	1.80259	0.907282	1.48571	1.0283	1.21482							1.23236	1.14419	1.0135	1.17452	1.15186		Cpe	1.13305	1.31495	0.960391	1.13921	1.47722		Cpe	0.0979165	0.134898	0.0632717	0.0222209	0.163272
P63040	Complexin-1	Cplx1	1.06148	1.27595	1.09435	1.30603	1.08764	1.0756													Cplx1	1.06148	1.30603	1.09435	1.08162	1.27595
P84086	Complexin-2	Cplx2	1.11766	1.32286	1.23068	1.2132	1.12277	1.12279							1.34162	0.960285	1.03889	1.12328	1.08701		Cplx2	1.22964	1.08674	1.13478	1.12295	1.20494		Cplx2	0.117732	0.0889424	0.0982286	2.99034e-07	0.112813
Q80V42	Carboxypeptidase M	Cpm	1.38459	0.668604	1.03187	0.625296	0.836491	1.01769													Cpm	1.38459	0.625296	1.03187	0.927089	0.668604
Q8BLR2	Copine-4	Cpne4	0.91705	1.07997	1.16597	1.0049	1.287	1.1783							1.04459	1.19773	1.35186	0.739117	0.710629		Cpne4	0.980823	1.10131	1.25891	1.06814	0.8953		Cpne4	0.0671911	0.0913972	0.123427	0.120587	0.0552067
Q9Z140	Copine-6	Cpne6	0.946514	1.04719	1.27671	1.06527	1.16844	1.25721	0.953657	0.815732	0.794429	0.799959	0.738528	1.25076	1.15088	0.985304	1.03668	0.762679	0.68722		Cpne6	1.01702	0.950179	1.01731	1.06278	0.842948		Cpne6	0.137189	0.0984841	0.153604	0.120009	0.0464889
Q0VE82	Copine-7	Cpne7	1.18053	0.855136	1.0132	1.06047	1.03517	1.00883													Cpne7	1.18053	1.06047	1.0132	1.022	0.855136
Q8BGD5	Carnitine O-palmitoyltransferase 1, brain isoform	Cpt1c	1.05723	1.04132	1.12159	0.896075	1.20778	1.03355							0.880304	1.10685	1.12701	1.13094	1.18669		Cpt1c	0.968767	1.00146	1.1243	1.12409	1.114		Cpt1c	0.065319	0.071771	0.0954556	0.0221524	0.0937035
P47934	Carnitine O-acetyltransferase	Crat	1.07632	1.24939	1.20905	1.04935	1.00677	0.990152													Crat	1.07632	1.04935	1.20905	0.998462	1.24939
Q9DCT8	Cysteine-rich protein 2	Crip2	1.10642	1.0216	0.98586	0.96508	1.00678	1.0651													Crip2	1.10642	0.96508	0.98586	1.03594	1.0216
P97427	Dihydropyrimidinase-related protein 1	Crmp1	0.932261	1.18023	1.14426	1.21151	1.08896	1.15054	0.827646	0.840873	1.07859	0.810184	0.89767	1.00161	1.2433	0.977607	0.926625	1.1827	1.07432		Crmp1	1.00107	0.999768	0.989517	1.14073	1.11105		Crmp1	0.165659	0.166432	0.150863	0.00602207	0.014159
Q8CJ40	Rootletin	Crocc	0.918532	0.609079	0.630272	0.623263	0.956436	0.923964							0.943471	0.996321	0.812413	1.00313	0.938498		Crocc	0.931001	0.809792	0.721343	0.961177	0.773789		Crocc	0.0576972	0.0423653	0.0282394	0.0388587	0.0367128
Q8R555	Cartilage acidic protein 1	Crtac1	1.10915	0.850083	0.888914	0.798238	1.09512	1.00555							0.887859	1.26411	0.83482	0.966816	0.864728		Crtac1	0.998506	1.03117	0.861867	1.0225	0.857406		Crtac1	0.0713146	0.0810459	0.0462211	0.102303	0.0454459
P23927	Alpha-crystallin B chain	Cryab	1.5693	0.774663	0.831591	0.773318	0.919815	1.0481							0.818178	1.02102	0.795487	1.13549	0.945084		Cryab	1.19374	0.897169	0.813539	1.03447	0.859874		Cryab	0.116074	0.053546	0.0389628	0.106225	0.0466598
O54983	Ketimine reductase mu-crystallin	Crym	0.886365	1.55529	0.846986	1.49095	1.14716	1.34777							1.33399	0.995544	0.926955	1.129	1.11177		Crym	1.11018	1.24324	0.886971	1.20798	1.33353		Crym	0.0959191	0.122312	0.0503493	0.0162148	0.138791
Q9CZU6	Citrate synthase, mitochondrial	Cs	1.19326	1.45156	1.26328	1.4166	1.14681	1.06368	1.10063	1.05051	0.863522	1.09131	1.14523	0.748597	1.16495	1.26264	1.14277	0.697225	0.68549		Cs	1.15295	1.25685	1.18376	0.969237	1.00019		Cs	0.00510648	0.0186324	0.00729648	0.140736	0.166569
Q91W50	Cold shock domain-containing protein E1	Csde1	0.894112	0.898738	1.07273	0.972018	1.13848	1.08547													Csde1	0.894112	0.972018	1.07273	1.11198	0.898738
Q8BK63	Casein kinase I isoform alpha	Csnk1a1	0.982977	0.80865	0.936149	0.826753	0.954681	0.949547	1.07769	1.03059	2.61737	1.38779	1.32111	1.09498	0.801765	1.03506	1.13337	1.08929	0.992021		Csnk1a1	0.954144	1.0832	1.13021	0.99784	1.47268		Csnk1a1	0.104692	0.110308	0.060341	0.161105	0.082886
Q9DC28	Casein kinase I isoform delta	Csnk1d	1.06933	0.909668	1.01911	0.944786	1.01741	1.05563	1.01714	0.97453	0.846288	0.941621	0.948905	1.02137	0.867698	1.00455	1.08837	0.964289	1.0898		Csnk1d	0.98472	0.963654	1.01879	1.01244	0.948585		Csnk1d	0.137328	0.0362984	0.114421	0.114124	0.0923164
Q9JMK2	Casein kinase I isoform epsilon	Csnk1e	1.10136	0.843884	0.941045	0.806406	1.16071	1.1393	1.10958	0.999503	1.08	1.16126	1.03774	0.967471	0.869308	1.06469	1.10719	0.922083	0.995083		Csnk1e	1.02675	1.01079	1.02866	1.07403	0.972987		Csnk1e	0.127745	0.154697	0.102042	0.0723148	0.122231
Q8BTH8	Casein kinase I isoform gamma-1	Csnk1g1	0.917239	1.06542	0.958425	0.947149	1.09631	1.04306													Csnk1g1	0.917239	0.947149	0.958425	1.06968	1.06542
Q8C4X2	Casein kinase I isoform gamma-3	Csnk1g3	1.14058	1.06611	0.969412	1.11613	1.08582	0.979802							0.971633	1.03117	1.03684	0.919	0.751632		Csnk1g3	1.05611	1.07365	1.00313	0.994873	0.908872		Csnk1g3	0.0821047	0.0852021	0.0711529	0.154304	0.056485
Q60737	Casein kinase II subunit alpha	Csnk2a1	1.04739	0.994786	1.09768	1.01927	0.993316	0.992536	1.02657	1.02391	0.98692	1.03367	1.06559	1.04024	1.00024	1.11365	1.0957	0.956645	0.993049		Csnk2a1	1.02473	1.05553	1.08632	0.980832	0.991585		Csnk2a1	0.0352527	0.0331798	0.00236051	0.0423183	0.0119719
O54833	Casein kinase II subunit alpha	Csnk2a2	0.998368	0.974335	1.03113	0.928171	1.01098	1.04683	1.05727	1.03079	0.988955	1.06272	1.03502	1.03743	1.02386	1.11193	1.02866	0.967237	0.947872		Csnk2a2	1.0265	1.03427	1.0316	1.00835	0.970387		Csnk2a2	0.0434084	0.0993837	0.000567531	0.125257	0.0221313
P67871	Casein kinase II subunit beta	Csnk2b	0.936915	0.97505	1.10998	0.942343	1.06895	1.00821	1.04715	1.17792	1.21579	1.16747	1.19141	0.98014	0.941903	1.08072	1.04844	0.969241	0.906129		Csnk2b	0.975323	1.06351	1.11661	1.01547	1.03232		Csnk2b	0.0938794	0.0724736	0.0177241	0.107877	0.127236
Q71M36	Chondroitin sulfate proteoglycan 5	Cspg5	0.925541	1.03549	1.01321	1.04951	1.11875	1.046							0.97559	0.770325	0.952543	0.940895	1.14915		Cspg5	0.950565	0.909919	0.982879	1.03521	1.09232		Cspg5	0.0612511	0.0561158	0.0672672	0.0942596	0.089115
P97315	Cysteine and glycine-rich protein 1	Csrp1	1.177	1.08659	1.06609	1.02383	0.841734	1.0427	1.14376	0.909037	0.801889	0.969627	1.03696	0.45125	1.27207	0.821895	1.02309	0.849352	0.745323		Csrp1	1.19761	0.938452	1.04205	0.911262	0.877933		Csrp1	0.00597173	0.0691727	0.0133439	0.0516058	0.0611886
O88712;P56546	C-terminal-binding protein 1;C-terminal-binding protein 2	Ctbp1	1.14555	1.70951	1.08205	1.85131	1.06513	1.05373							1.28762	1.16189	1.05322	1.09471	0.983234		Ctbp1	1.21658	1.5066	1.06764	1.07119	1.34637		Ctbp1	0.114754	0.165707	0.0838537	0.00469793	0.142556
P26231	Catenin alpha-1	Ctnna1	0.93428	0.758096	0.891938	0.785122	1.06663	1.00016							0.933626	1.13197	0.950275	1.05408	1.00838		Ctnna1	0.933953	0.958547	0.921106	1.04029	0.883238		Ctnna1	0.058203	0.0656271	0.0560384	0.0311298	0.0513022
Q61301	Catenin alpha-2	Ctnna2	0.949949	0.824994	0.979593	0.85475	0.977884	0.962998	1.09513	1.02305	0.996543	1.05991	1.04678	1.38489	0.921899	1.17332	1.09714	0.941415	0.890483		Ctnna2	0.988994	1.02933	1.04117	0.960766	0.904007		Ctnna2	0.142755	0.130479	0.0583563	0.0109522	0.032459
Q02248	Catenin beta-1	Ctnnb1	0.99366	0.80684	0.982545	0.833122	1.01126	0.994234	1.07781	0.987421	1.00156	1.05732	1.02895	1.26973	0.920273	1.11998	1.01817	0.977356	0.915529		Ctnnb1	0.997248	1.00348	1.00989	0.994284	0.907977		Ctnnb1	0.159546	0.161965	0.0922946	0.10306	0.0406645
P30999	Catenin delta-1	Ctnnd1	1.02319	0.882543	0.962878	0.830088	0.965844	1.01231	1.1108	0.927279	1.10117	1.03117	0.989967	1.35054	1.00454	1.04507	1.02699	1.08302	1.0281		Ctnnd1	1.04618	0.968774	0.993279	1.02039	1.00394		Ctnnd1	0.0490064	0.116175	0.125372	0.101708	0.159451
O35927	Catenin delta-2	Ctnnd2	0.983303	0.852406	0.952351	0.852187	1.04154	1.01424	1.0106	0.991908	1.00681	0.956044	0.890234	1.37181	0.866519	1.07239	1.00546	1.01656	0.949508		Ctnnd2	0.953474	0.960208	0.949347	1.02411	0.936241		Ctnnd2	0.0671341	0.0992379	0.0445985	0.0183433	0.0487883
P10605	Cathepsin B;Cathepsin B light chain;Cathepsin B heavy chain	Ctsb	0.85364	1.6136	0.780039	1.73401	1.02489	0.872633													Ctsb	0.85364	1.73401	0.780039	0.948761	1.6136
P18242	Cathepsin D	Ctsd	1.10014	1.27018	1.03238	1.30771	1.06733	0.994093													Ctsd	1.10014	1.30771	1.03238	1.03071	1.27018
Q60598	Src substrate cortactin	Cttn	1.00113	0.834223	0.996082	0.782072	1.01457	1.09967	0.960691	1.02256	1.05184	1.04286	1.07849	1.32306	0.913729	1.19123	1.11041	0.890766	0.995365		Cttn	0.958515	1.00539	1.06166	1.00167	0.960475		Cttn	0.040356	0.161358	0.0353235	0.163424	0.101001
B9EJA2	Cortactin-binding protein 2	Cttnbp2	0.949037	0.778981	0.976852	0.727542	1.02391	1.1137	1.04654	1.08271	1.15202	1.1055	1.07153	1.15947	0.842053	1.26319	1.09723	0.944014	0.912257		Cttnbp2	0.945876	1.03208	1.04854	1.02721	0.947752		Cttnbp2	0.0760217	0.143118	0.0526637	0.105767	0.113227
Q99LJ0	CTTNBP2 N-terminal-like protein	Cttnbp2nl	0.954484	0.74306	0.946328	0.674935	1.00859	1.18482													Cttnbp2nl	0.954484	0.674935	0.946328	1.09671	0.74306
Q9D4H8	Cullin-2	Cul2	1.10551	0.836681	0.946727	0.966426	1.07073	1.05019													Cul2	1.10551	0.966426	0.946727	1.06046	0.836681
Q9JLV5	Cullin-3	Cul3	0.998301	1.11419	1.02823	1.11473	1.01699	1.09546	0.817201	0.921431	0.95153	0.896688	0.893188	0.805714	1.13109	1.01664	0.920941	0.91448	1.24527		Cul3	0.982197	1.00935	0.947452	1.00898	1.10366		Cul3	0.14382	0.149277	0.0550082	0.146621	0.0577925
Q3TCH7	Cullin-4A	Cul4a	1.0305	0.933137	1.01049	0.973036	1.02474	1.24759													Cul4a	1.0305	0.973036	1.01049	1.13617	0.933137
Q9CQX2	Cytochrome b5 type B	Cyb5b	0.785945	0.98258	0.909738	0.781851	1.0397	0.783368													Cyb5b	0.785945	0.781851	0.909738	0.911532	0.98258
Q9DB73	NADH-cytochrome b5 reductase 1	Cyb5r1	1.2127	0.988172	1.16405	0.88491	1.12856	0.996413													Cyb5r1	1.2127	0.88491	1.16405	1.06249	0.988172
Q9D0M3	Cytochrome c1, heme protein, mitochondrial	Cyc1	1.08089	1.57751	1.43659	1.57679	1.06717	0.976595							1.07594	0.83948	0.876835	1.13706	1.23457		Cyc1	1.07841	1.20813	1.15671	1.06028	1.40604		Cyc1	0.0860273	0.118474	0.106502	0.0539877	0.151321
P62897	Cytochrome c, somatic	Cycs	1.14731	1.53077	1.49838	1.45316	1.02847	0.849662	0.916415	0.97647	0.79503	1.00074	0.885482	0.490992	1.06723	1.16606	0.907037	0.864926	0.781509		Cycs	1.04365	1.20665	1.09697	0.914354	1.03577		Cycs	0.0975133	0.0430613	0.11281	0.0455306	0.149725
Q7TMB8	Cytoplasmic FMR1-interacting protein 1	Cyfip1	1.01948	0.959686	1.043	0.933949	1.02755	1.09141	1.0275	1.1287	1.17272	0.955925	1.11269	1.33912	0.907862	0.958724	0.992445	0.957151	0.942703		Cyfip1	0.98495	0.949532	1.04938	1.02537	1.02504		Cyfip1	0.122384	0.0038761	0.0487154	0.0966816	0.127891
Q5SQX6	Cytoplasmic FMR1-interacting protein 2	Cyfip2	1.03472	0.902139	1.01423	0.887971	0.982731	1.05459	1.01292	1.01603	1.10956	1.01208	0.980766	1.08188	0.946794	1.13718	1.06595	0.955945	0.985494		Cyfip2	0.998146	1.01241	1.02032	0.997756	0.999064		Cyfip2	0.15841	0.146488	0.0830723	0.1577	0.164836
Q80TQ2	Ubiquitin carboxyl-terminal hydrolase CYLD	Cyld	0.997098	0.897699	1.14051	0.843171	0.955054	0.928291	1.32014	0.972072	0.855392	1.10449	1.04011	1.02307	0.826249	0.940719	1.19906	0.995163	0.94241		Cyld	1.04783	0.962794	1.12656	0.959503	0.898501		Cyld	0.128763	0.112301	0.018715	0.0287552	0.00935926
Q9WVK8	Cholesterol 24-hydroxylase	Cyp46a1	0.955362	1.01659	1.17601	1.01779	1.0533	0.960208	1.00028	1.02764	1.13189	1.12377	1.14234	0.839086	1.05083	1.02099	1.09175	0.954546	1.00865		Cyp46a1	1.00216	1.05419	1.1367	0.989351	1.05238		Cyp46a1	0.157458	0.0433031	0.00510441	0.12851	0.053158
Q8BHZ0	Protein FAM49A	Cyria	0.801257	1.01634	0.963679	0.985423	1.20713	1.24554													Cyria	0.801257	0.985423	0.963679	1.22633	1.01634
Q921M7	Protein FAM49B	Cyrib	1.04738	1.1527	1.10781	1.25445	1.03835	1.07457							1.10151	0.92377	0.805638	1.11666	1.07039		Cyrib	1.07444	1.08911	0.956723	1.07653	1.11154		Cyrib	0.0852775	0.0902406	0.0646035	0.0128988	0.0929429
P63034	Cytohesin-2	Cyth2	1.07471	0.920894	1.08265	0.963704	1.0798	1.02001	1.04273	0.930595	0.845706	0.993709	0.959519	0.962968	0.596436	0.66197	0.572925	1.05978	0.93098		Cyth2	0.904628	0.873128	0.871697	1.0532	0.899193		Cyth2	0.0999462	0.0589563	0.081888	0.0156638	0.0107353
Q8BPM0	Disheveled-associated activator of morphogenesis 1	Daam1	1.10962	0.939137	1.01919	0.921384	0.990029	1.02365							1.23995	1.26118	1.11301	0.881357	1.00269		Daam1	1.17479	1.09128	1.0661	0.965013	0.970911		Daam1	0.10615	0.090781	0.0837064	0.0834628	0.0650319
Q80U19	Disheveled-associated activator of morphogenesis 2	Daam2	1.19868	0.837718	0.898745	0.901319	1.05992	1.02797													Daam2	1.19868	0.901319	0.898745	1.04395	0.837718
Q3UHC7	Disabled homolog 2-interacting protein	Dab2ip	0.890714	0.744265	0.995313	0.79509	0.836694	0.903512	1.19586	1.03247	1.15045	1.24309	1.10544	1.36919	0.703022	1.00411	1.13622	0.773139	0.90239		Dab2ip	0.929866	1.0141	1.07899	0.837782	0.932368		Dab2ip	0.112265	0.153868	0.0343412	0.00830768	0.104162
Q0PHV7	Dapper homolog 3	Dact3	0.983429	0.698644	1.09264	0.696729	1.13093	0.996745													Dact3	0.983429	0.696729	1.09264	1.06384	0.698644
Q6WQJ1	Sn1-specific diacylglycerol lipase alpha	Dagla	0.919968	0.813981	0.994788	0.80662	0.983169	1.02689	1.01795	0.855709	0.890412	0.991609	0.98587	0.931263	0.839401	1.13275	1.01795	1.04115	0.940265		Dagla	0.925773	0.976993	0.999537	1.01707	0.881553		Dagla	0.0478441	0.13837	0.160962	0.0718269	0.0140275
Q9ER88	28S ribosomal protein S29, mitochondrial	Dap3	1.05095	0.85753	1.00189	0.960243	0.935182	0.86103													Dap3	1.05095	0.960243	1.00189	0.898106	0.85753
Q80YE7	Death-associated protein kinase 1	Dapk1	1.14472	0.837615	0.959202	0.818794	0.935228	1.05236													Dapk1	1.14472	0.818794	0.959202	0.993794	0.837615
Q922B2	Aspartate--tRNA ligase, cytoplasmic	Dars	0.948746	0.927587	1.11486	0.878625	1.11024	1.16707							0.906584	1.21267	0.950288	1.11965	1.1556		Dars	0.927665	1.04565	1.03258	1.13232	1.04159		Dars	0.0571407	0.0817353	0.0774074	0.00286771	0.0797172
Q9QXS6	Drebrin	Dbn1	0.939048	0.758047	1.01032	0.798849	1.00523	1.04086	1.05627	1.07668	1.17975	1.12941	1.06846	1.60974	0.77491	1.17175	1.09666	0.943736	1.04275		Dbn1	0.923409	1.03334	1.05848	0.996609	0.993517		Dbn1	0.0744993	0.133984	0.0246802	0.152631	0.16052
Q62418	Drebrin-like protein	Dbnl	1.14036	0.909874	1.22487	0.920794	1.00751	1.06849							0.804206	1.06703	1.14243	0.944931	1.06611		Dbnl	0.972283	0.993913	1.18365	1.00698	0.987992		Dbnl	0.0679321	0.0697903	0.107833	0.143831	0.0687405
P53395	Lipoamide acyltransferase component of branched-chain alpha-keto acid dehydrogenase complex, mitochondrial	Dbt	1.23987	1.25806	0.883711	1.13882	1.05308	1.02159													Dbt	1.23987	1.13882	0.883711	1.03734	1.25806
Q9JLM8	Serine/threonine-protein kinase DCLK1	Dclk1	0.819985	0.785802	1.14528	0.767924	0.984423	0.976693	1.02595	1.03771	1.32272	1.19157	1.15605	1.00942	0.826316	1.06493	1.1594	0.947833	0.997514		Dclk1	0.890751	1.00814	1.15358	0.96965	1.03535		Dclk1	0.0412626	0.159033	0.000128136	0.0187257	0.140324
Q6PGN3	Serine/threonine-protein kinase DCLK2	Dclk2	0.922151	0.830474	1.04432	0.835394	1.04901	1.04707	1.02369	1.01331	1.00247	1.22186	1.06763	1.09918	0.823188	1.12901	0.984912	0.980054	0.920571		Dclk2	0.923009	1.06209	1.03229	1.02538	0.917837		Dclk2	0.0524789	0.10788	0.0533534	0.0632199	0.0399848
O08788	Dynactin subunit 1	Dctn1	1.0751	0.959453	1.0831	0.991852	1.04292	1.09717	0.912721	0.991738	1.14383	0.961688	1.07135	1.07622	0.985975	1.01963	0.981644	1.09786	1.09608		Dctn1	0.991265	0.991057	1.04536	1.07932	1.06645		Dctn1	0.144926	0.107746	0.0487476	0.0081388	0.0586858
Q99KJ8	Dynactin subunit 2	Dctn2	1.08214	1.01706	1.05893	0.97538	1.02684	1.0824	0.937912	1.04427	1.03099	0.942458	0.942802	1.25626	0.990725	0.995212	0.986143	1.05244	1.03985		Dctn2	1.00359	0.971016	0.995957	1.0539	1.0293		Dctn2	0.156633	0.0333748	0.152653	0.0130732	0.00793515
Q9Z0Y1	Dynactin subunit 3	Dctn3	0.978168	1.11207	1.14396	1.11392	1.09779	1.08417													Dctn3	0.978168	1.11392	1.14396	1.09098	1.11207
Q8CBY8	Dynactin subunit 4	Dctn4	1.16809	1.09838	1.10814	0.984147	1.05803	1.14324							1.05976	0.926545	0.864058	1.27326	1.05873		Dctn4	1.11393	0.955346	0.986097	1.15818	1.07855		Dctn4	0.093522	0.0621427	0.0692252	0.0212178	0.0860863
Q8K0V2	DCN1-like protein 3	Dcun1d3	0.990401	0.950092	0.869922	0.968422	0.913323	0.910772							0.834383	1.14923	1.04487	1.19697	0.910013		Dcun1d3	0.912392	1.05883	0.957397	1.00702	0.930052		Dcun1d3	0.0551062	0.0827337	0.0632174	0.157965	0.0575563
O88809	Neuronal migration protein doublecortin	Dcx	1.07969	0.749113	0.969334	0.638912	0.870707	1.02206													Dcx	1.07969	0.638912	0.969334	0.946384	0.749113
Q9CWS0	N(G),N(G)-dimethylarginine dimethylaminohydrolase 1	Ddah1	0.915824	2.32046	0.973197	2.33018	1.06901	1.14272													Ddah1	0.915824	2.33018	0.973197	1.10586	2.32046
Q3U1J4	DNA damage-binding protein 1	Ddb1	1.09431	0.978448	0.983969	0.968282	1.01756	1.05111							1.12174	0.926896	1.1498	1.03659	1.10349		Ddb1	1.10803	0.947589	1.06688	1.03509	1.04097		Ddb1	0.09211	0.0606911	0.0842433	0.0114699	0.078816
Q80YA3	Phospholipase DDHD1	Ddhd1	0.975952	1.07834	1.03664	1.47131	1.16139	1.14236													Ddhd1	0.975952	1.47131	1.03664	1.15188	1.07834
Q80TS7	Dendrin	Ddn	0.969779	0.883047	1.0494	0.819031	0.957606	0.986265	1.22286	1.14601	1.01828	1.1411	1.02336	1.09463	0.800123	1.04016	1.06586	0.971303	0.877037		Ddn	0.997587	1.0001	1.0462	0.971725	0.926119		Ddn	0.164352	0.166547	0.0108002	0.0126713	0.0417116
O54734	Dolichyl-diphosphooligosaccharide--protein glycosyltransferase 48 kDa subunit	Ddost	1.09861	0.954136	1.20109	0.888276	1.08701	1.13652							1.00056	1.15661	1.03475	1.06927	1.08199		Ddost	1.04959	1.02244	1.11792	1.0976	1.01806		Ddost	0.080403	0.0764157	0.0946206	0.00666219	0.0743248
Q91VR5	ATP-dependent RNA helicase DDX1	Ddx1	1.18307	0.946036	1.07068	1.0636	0.966499	0.861445	1.06449	0.914635	0.892467	1.05207	1.01697	1.03193	0.921523	1.08366	0.982702	1.04976	1.03369		Ddx1	1.05636	1.06645	1.02345	0.959236	0.957397		Ddx1	0.0889542	0.00312653	0.0760658	0.088728	0.0682339
Q62167;P16381	ATP-dependent RNA helicase DDX3X;Putative ATP-dependent RNA helicase Pl10	Ddx3x	1.07853	0.870023	1.0244	0.853377	1.04217	0.984315							0.765354	1.04905	1.04356	1.10157	1.09592		Ddx3x	0.921944	0.951212	1.03398	1.04268	0.98297		Ddx3x	0.0586765	0.0622924	0.0770926	0.0557455	0.0684376
Q62095	ATP-dependent RNA helicase DDX3Y	Ddx3y	1.22452	0.661268	1.05955	0.839295	0.889233	0.854195	1.06145	0.824105	0.911986	1.07114	0.894391	1.01145	0.510645	1.16319	1.20465	1.05381	1.14976		Ddx3y	0.932204	1.02454	1.05287	0.932412	0.907671		Ddx3y	0.130551	0.137124	0.10251	0.0644355	0.0966516
Q61656	Probable ATP-dependent RNA helicase DDX5	Ddx5	1.15425	0.842878	0.888452	0.790587	1.02427	1.0212							0.769556	1.09258	1.19393	0.915423	0.994862		Ddx5	0.961903	0.941586	1.04119	0.986964	0.91887		Ddx5	0.0668755	0.0619106	0.0804985	0.125088	0.056185
P54823	Probable ATP-dependent RNA helicase DDX6	Ddx6	1.00008	0.805717	1.00844	0.837793	1.02423	1.03631							0.807132	1.07471	1.06004	1.00136	0.888832		Ddx6	0.903605	0.956254	1.03424	1.02063	0.847274		Ddx6	0.0539674	0.0636525	0.0771957	0.0302813	0.044083
Q9CQ62	2,4-dienoyl-CoA reductase, mitochondrial	Decr1	1.20629	0.995444	1.03994	1.14865	1.15138	0.971256							0.773138	1.03922	1.05586	0.917019	1.07621		Decr1	0.989715	1.09394	1.0479	1.01322	1.03583		Decr1	0.072777	0.0894269	0.0798646	0.144862	0.0775955
Q3U1Y4	DENN domain-containing protein 4B	Dennd4b	1.08423	0.888987	1.03591	0.80522	1.11747	1.15431													Dennd4b	1.08423	0.80522	1.03591	1.13589	0.888987
Q6NS52	Diacylglycerol kinase beta	Dgkb	1.00573	0.822407	1.08633	0.867406	1.06643	0.972127	1.07427	0.925916	0.729074	0.866045	0.874597	1.03539	0.895161	1.01183	0.928051	0.985352	1.00194		Dgkb	0.991721	0.915092	0.962992	1.00797	0.851139		Dgkb	0.148083	0.0368783	0.103224	0.135368	0.0340152
Q91WG7	Diacylglycerol kinase gamma	Dgkg	0.9416	0.791678	1.04249	0.812624	1.13818	1.11581	1.08677	0.882186	0.983548	0.975751	0.827719	0.817228							Dgkg	1.01418	0.894188	0.935104	1.127	0.887613		Dgkg	0.0736782	0.0521049	0.0596244	0.0960217	0.0513047
Q6P5E8	Diacylglycerol kinase theta	Dgkq	0.931051	1.39	1.39474	1.23785	1.12717	1.14851													Dgkq	0.931051	1.23785	1.39474	1.13784	1.39
Q80UP3	Diacylglycerol kinase zeta	Dgkz	0.899915	0.923469	1.21834	0.95147	1.19292	1.0511							0.836802	1.12934	1.15481	1.09379	1.13382		Dgkz	0.868358	1.0404	1.18658	1.1126	1.02864		Dgkz	0.0472753	0.0790496	0.108399	0.0192571	0.0770129
Q99L04	Dehydrogenase/reductase SDR family member 1	Dhrs1	0.951464	1.21627	1.05876	1.06533	0.911555	0.971983													Dhrs1	0.951464	1.06533	1.05876	0.941769	1.21627
Q99LB2	Dehydrogenase/reductase SDR family member 4	Dhrs4	0.959237	1.01016	1.19799	0.893857	0.992995	0.911761							0.875269	1.02655	0.959887	0.959672	1.07513		Dhrs4	0.917253	0.960202	1.07894	0.95481	1.04265		Dhrs4	0.0554702	0.0633988	0.0872377	0.0325519	0.0789006
O08808	Protein diaphanous homolog 1	Diaph1	1.04203	0.92524	1.07811	0.932744	1.0649	1.10065													Diaph1	1.04203	0.932744	1.07811	1.08277	0.92524
Q8BWT5	Disco-interacting protein 2 homolog A	Dip2a	1.00525	0.908072	1.14299	0.933354	0.791176	1.06593													Dip2a	1.00525	0.933354	1.14299	0.928553	0.908072
Q3UH60	Disco-interacting protein 2 homolog B	Dip2b	1.02954	1.00611	0.995002	0.950048	1.01702	1.05918							1.05883	1.04808	1.02972	0.919637	0.910508		Dip2b	1.04418	0.999063	1.01236	0.998612	0.958307		Dip2b	0.0791343	0.0704922	0.0728636	0.162709	0.0628348
Q91Z61	GTP-binding protein Di-Ras1	Diras1	0.859116	1.03649	1.10571	1.13752	1.21583	1.1287													Diras1	0.859116	1.13752	1.10571	1.17227	1.03649
Q5PR73	GTP-binding protein Di-Ras2	Diras2	1.01027	0.865725	1.114	0.87803	0.93573	1.00937							1.0441	0.954019	0.976513	0.974607	0.955677		Diras2	1.02719	0.916024	1.04526	0.973235	0.910701		Diras2	0.075767	0.0552233	0.0797378	0.0558727	0.0543731
Q8BMF4	Dihydrolipoyllysine-residue acetyltransferase component of pyruvate dehydrogenase complex, mitochondrial	Dlat	1.3767	1.40365	1.10266	1.35407	1.04763	1.03975	0.681509	1.06463	1.1683	0.878667	0.996296	0.638142	1.08448	1.21857	1.01276	0.975317	1.11146		Dlat	1.04756	1.15043	1.03724	1.0209	1.2278		Dlat	0.139232	0.0664726	0.062821	0.0763073	0.0209544
O08749	Dihydrolipoyl dehydrogenase, mitochondrial	Dld	1.38816	1.47275	1.18422	1.45589	1.05733	1.06667	0.688158	0.93999	0.999258	0.701453	0.908592	0.684205	1.20711	0.952016	0.888867	1.05012	1.00514		Dld	1.09448	1.03645	0.993892	1.05804	1.15905		Dld	0.116093	0.147431	0.159123	0.00112344	0.0695522
Q811D0	Disks large homolog 1	Dlg1	1.08951	0.88061	0.945864	0.911954	0.931043	0.92469	1.04647	1.01525	0.899118	0.943798	0.911438	1.25116	0.981638	0.998228	0.992774	1.10828	1.05663		Dlg1	1.03921	0.951327	0.950025	0.988006	0.945452		Dlg1	0.0562608	0.0321704	0.0280156	0.143403	0.071949
Q91XM9	Disks large homolog 2	Dlg2	0.985266	0.875807	1.04355	0.859979	0.947481	1.00148	1.22464	0.966645	0.856907	1.0538	1.05293	1.04802	0.931997	1.1952	1.11133	0.851739	0.793787		Dlg2	1.0473	1.03633	1.06927	0.933565	0.842167		Dlg2	0.108605	0.12407	0.0137165	0.0447426	0.00396781
P70175	Disks large homolog 3	Dlg3	0.985345	0.812111	1.05832	0.771434	1.02072	1.0065	1.3058	1.03952	1.02048	1.14865	1.06609	1.1465	0.979411	1.23453	1.11593	0.91641	0.894657		Dlg3	1.09018	1.05154	1.08012	0.98121	0.909083		Dlg3	0.0818211	0.125299	0.00786383	0.10386	0.0453714
Q62108	Disks large homolog 4	Dlg4	0.997374	0.900225	1.03519	0.884662	0.979803	1.00521	1.25135	1.03244	0.884735	1.07587	1.03764	1.05471	0.954315	1.14424	1.09434	0.853823	0.779586		Dlg4	1.06768	1.03492	1.05572	0.946278	0.854848		Dlg4	0.0901943	0.116173	0.0170246	0.0616373	0.0103169
E9Q9R9		Dlg5	0.77367	0.995723	1.02548	0.841881	1.2229	1.12633													Dlg5	0.77367	0.841881	1.02548	1.17462	0.995723
Q9D415	Disks large-associated protein 1	Dlgap1	0.940231	0.834518	1.10888	0.809903	0.985248	1.06187	1.30182	1.01073	0.907806	1.10582	1.08258	1.05752	0.902153	1.17909	1.13703	0.850686	0.811528		Dlgap1	1.04807	1.0316	1.1095	0.965936	0.851284		Dlgap1	0.123689	0.134292	0.00333317	0.106077	0.0060093
Q8BJ42	Disks large-associated protein 2	Dlgap2	0.930356	0.819609	1.00628	0.848862	0.964518	0.95693	1.3104	1.03299	1.00306	1.15427	1.08297	1.05605	0.931263	1.25903	1.18423	0.861539	0.832707		Dlgap2	1.05734	1.08739	1.09116	0.927662	0.885124		Dlgap2	0.115808	0.0918657	0.0364887	0.0267839	0.0318863
Q6PFD5	Disks large-associated protein 3	Dlgap3	0.969905	0.899631	1.04824	0.907943	0.983246	0.97426	1.41513	1.11539	0.907026	1.21014	1.22129	0.982031	0.937193	1.13588	1.14504	0.876764	0.791718		Dlgap3	1.10741	1.08466	1.13819	0.944757	0.866125		Dlgap3	0.0930051	0.0750156	0.0183401	0.0411024	0.0115836
B1AZP2	Disks large-associated protein 4	Dlgap4	0.987308	0.861494	1.04824	0.8124	0.953598	0.957184	1.32412	1.02187	0.952951	1.14716	1.0876	1.22305	0.874919	1.12898	1.09213	0.89644	0.850488		Dlgap4	1.06212	1.02952	1.07599	0.93574	0.888311		Dlgap4	0.115088	0.135235	0.00533834	0.0137255	0.0125236
Q9D2G2	Dihydrolipoyllysine-residue succinyltransferase component of 2-oxoglutarate dehydrogenase complex, mitochondrial	Dlst	1.39426	1.38567	1.12727	1.36682	1.04791	1.0343	0.45936	0.973487	1.13577	0.655807	0.85172	0.493284	1.2545	1.0903	0.967679	1.04891	1.15394		Dlst	1.03604	1.03764	0.982223	1.04371	1.22513		Dlst	0.152133	0.145404	0.140757	0.00190387	0.0179136
Q9WV69	Dematin	Dmtn	1.05085	0.80862	1.0964	0.879358	0.983321	0.94654							0.82488	1.0741	1.14027	0.964842	1.09076		Dmtn	0.937863	0.976727	1.11833	0.964901	0.949689		Dmtn	0.0602384	0.0669572	0.0942564	0.0134336	0.0630578
Q08274	Dystrophia myotonica WD repeat-containing protein	Dmwd	1.162	0.791034	0.901255	0.818003	1.17538	1.02819													Dmwd	1.162	0.818003	0.901255	1.10179	0.791034
Q6PNC0	DmX-like protein 1	Dmxl1	0.954463	0.996029	1.10673	0.801584	1.00779	0.988628													Dmxl1	0.954463	0.801584	1.10673	0.998208	0.996029
Q8BPN8	DmX-like protein 2	Dmxl2	1.03257	1.03399	1.2076	0.991519	1.06662	1.18129	0.953104	1.05094	1.09665	0.970393	1.16268	1.02339	1.24675	0.969644	1.0471	1.05466	1.05769		Dmxl2	1.07747	0.977185	1.13913	1.10086	1.06278		Dmxl2	0.0783618	0.0143648	0.0167605	0.0216211	0.0125399
P63037	DnaJ homolog subfamily A member 1	Dnaja1	1.1178	0.859518	1.14655	0.852765	0.988981	0.970295	1.15771	0.958795	0.842114	1.05843	0.983449	1.04775	0.717057	1.05416	1.10693	1.0757	0.957637		Dnaja1	0.99752	0.988451	1.07897	1.01166	0.886423		Dnaja1	0.164589	0.146752	0.0415155	0.125653	0.0145522
Q9QYJ0	DnaJ homolog subfamily A member 2	Dnaja2	0.899983	0.784574	0.717654	0.7942	1.01068	0.884087	1.22626	1.00541	0.846152	1.0347	0.789364	0.854534	0.679838	0.970773	1.04637	1.13171	1.0405		Dnaja2	0.935359	0.933225	0.851129	1.00883	0.890407		Dnaja2	0.120546	0.0751983	0.0457112	0.152173	0.0485315
Q99M87	DnaJ homolog subfamily A member 3, mitochondrial	Dnaja3	1.00785	0.905521	1.09755	0.90143	1.01847	0.979368	1.02589	1.08301	1.10493	1.11696	1.11086	1.05152	0.944259	1.21506	1.15221	0.927953	0.98389		Dnaja3	0.992666	1.07782	1.12021	0.975264	0.998112		Dnaja3	0.132498	0.0815465	0.0030387	0.0741552	0.162831
Q9JMC3	DnaJ homolog subfamily A member 4	Dnaja4	1.01485	0.874283	0.908142	0.879126	1.03353	1.02103							0.710128	0.998607	1.08983	1.02524	1.02622		Dnaja4	0.862488	0.938866	0.998988	1.0266	0.950252		Dnaja4	0.0488404	0.0594569	0.071033	0.00308778	0.0617293
Q9QYJ3	DnaJ homolog subfamily B member 1	Dnajb1	1.2096	1.02267	1.26264	0.916207	1.06153	1.01932	1.06087	1.02295	0.899913	0.929332	0.985763	1.04657	0.609771	1.04971	0.911324	1.22314	0.888631		Dnajb1	0.960081	0.965083	1.05324	1.10133	0.937071		Dnajb1	0.140894	0.0829212	0.111294	0.0407319	0.0467123
Q9QYI4	DnaJ homolog subfamily B member 12	Dnajb12	1.01937	0.885642	1.00375	0.831677	1.12364	1.05729							1.23383	0.838607	1.04105	0.952485	1.04564		Dnajb12	1.1266	0.835142	1.0224	1.04447	0.965642		Dnajb12	0.0967056	0.042058	0.0748305	0.0777079	0.0646002
Q9D832	DnaJ homolog subfamily B member 4	Dnajb4	1.0278	0.923447	1.12588	0.931054	1.06213	1.0534							0.807469	1.13482	1.16454	0.937133	0.89064		Dnajb4	0.917637	1.03294	1.14521	1.01755	0.907043		Dnajb4	0.056653	0.0777932	0.0998077	0.1176	0.0535554
O54946	DnaJ homolog subfamily B member 6	Dnajb6	1.02329	0.875953	1.03375	0.882098	1.03435	0.981658	1.15885	1.03062	0.975265	1.19167	1.53869	0.592542	0.790976	0.935116	0.958687	0.938645	0.848472		Dnajb6	0.991039	1.00296	1.17704	0.984884	0.899896		Dnajb6	0.156852	0.163017	0.0722552	0.106618	0.0202646
Q5U458	DnaJ homolog subfamily C member 11	Dnajc11	0.974831	0.882989	1.16063	0.897289	0.946699	0.928191	0.7862	1.02867	1.11421	0.92286	0.941367	0.863729	0.921351	1.0219	0.941739	0.918298	0.999443		Dnajc11	0.894127	0.947349	1.01458	0.931063	0.998882		Dnajc11	0.0333171	0.0500257	0.14337	0.00237774	0.164693
Q80TN4	DnaJ homolog subfamily C member 16	Dnajc16	1.22466	0.866637	1.15897	0.791471	1.26936	1.07863													Dnajc16	1.22466	0.791471	1.15897	1.17399	0.866637
P60904	DnaJ homolog subfamily C member 5	Dnajc5	1.07667	2.23341	1.06908	2.22088	1.07927	1.16735							1.66022	0.690474	0.744057	1.10222	0.848711		Dnajc5	1.36845	1.45568	0.906567	1.11628	1.54106		Dnajc5	0.145582	0.161363	0.0562736	0.0079688	0.161712
Q80TZ3	Putative tyrosine-protein phosphatase auxilin	Dnajc6	0.89886	1.16924	1.09863	1.22456	1.11359	1.14212							1.12259	0.966604	0.966237	1.11379	0.978834		Dnajc6	1.01073	1.09558	1.03244	1.12317	1.07404		Dnajc6	0.0736732	0.0907677	0.0771689	0.000977924	0.0858571
P39053	Dynamin-1	Dnm1	1.14831	1.03284	1.10304	1.02713	1.00725	1.15345	0.735781	0.833933	0.834837	0.747909	0.793857	0.550262	1.09935	1.00254	1.04064	0.942963	1.02606		Dnm1	0.99448	0.925859	0.979178	1.03455	0.964581		Dnm1	0.161669	0.0822572	0.140982	0.105797	0.106664
Q8K1M6	Dynamin-1-like protein	Dnm1l	0.989997	1.10686	1.0668	1.07805	1.14391	1.2188	0.844788	0.895184	1.00694	0.814251	0.806985	0.982133	1.05672	1.01875	1.02367	0.997954	1.03428		Dnm1l	0.963836	0.970351	0.965818	1.12022	1.04936		Dnm1l	0.103607	0.124368	0.118676	0.0341508	0.0399415
P39054	Dynamin-2	Dnm2	1.01038	1.06512	1.07954	1.08741	1.00523	1.15512	0.719776	0.858396	0.795844	0.700733	0.751306	0.49023	1.2503	0.880619	1.07552	0.966286	0.903085		Dnm2	0.993487	0.889587	0.968788	1.04221	0.921351		Dnm2	0.161665	0.0711932	0.133517	0.0899423	0.0701311
Q8BZ98	Dynamin-3	Dnm3	1.05299	0.965774	1.03303	0.949674	0.945727	1.0296	0.89023	0.902729	0.933627	0.858843	0.838936	0.670817	0.999782	0.906545	1.07974	0.862237	0.907936		Dnm3	0.981002	0.905021	0.983904	0.945855	0.935779		Dnm3	0.121674	0.0114216	0.14124	0.0631532	0.0102768
Q9Z2W0	Aspartyl aminopeptidase	Dnpep	1.07457	1.11017	1.02458	1.16842	1.11918	1.01172													Dnpep	1.07457	1.16842	1.02458	1.06545	1.11017
Q8BZN6	Dedicator of cytokinesis protein 10	Dock10	1.10284	1.66112	1.10696	1.68629	1.12367	1.22422							0.835066	1.06507	0.905921	1.08222	1.32066		Dock10	0.968951	1.37568	1.00644	1.14337	1.49089		Dock10	0.0663438	0.146969	0.0726309	0.0127774	0.165254
A2AF47	Dedicator of cytokinesis protein 11	Dock11	1.18895	0.781518	0.840961	0.705049	1.0131	1.08985													Dock11	1.18895	0.705049	0.840961	1.05147	0.781518
Q8CIQ7	Dedicator of cytokinesis protein 3	Dock3	0.988483	0.726555	0.995904	0.756636	0.947851	0.929799	1.11133	0.92205	0.982929	1.06601	1.01619	0.978593	0.894619	1.02904	1.04476	0.977162	0.912952		Dock3	0.998145	0.950562	1.01895	0.951604	0.874145		Dock3	0.163184	0.11044	0.0521506	0.0120956	0.0402858
P59764	Dedicator of cytokinesis protein 4	Dock4	0.97701	0.802763	1.04967	0.742861	1.01403	1.09464	1.13645	0.925827	0.936082	1.14009	1.04305	1.01376	0.909981	1.15691	1.14274	0.943334	0.923773		Dock4	1.00781	1.01329	1.07849	1.01734	0.887539		Dock4	0.153005	0.155122	0.0224866	0.121662	0.0197042
Q8R1A4	Dedicator of cytokinesis protein 7	Dock7	0.964342	0.941302	0.898926	0.931714	1.02564	0.981663							0.716858	0.867504	0.788509	0.964268	0.96236		Dock7	0.8406	0.899609	0.843718	0.990524	0.951831		Dock7	0.0446369	0.0523839	0.0436981	0.10926	0.0614271
Q8BIK4	Dedicator of cytokinesis protein 9	Dock9	1.07034	0.800035	1.04343	0.795128	0.997007	1.04665	0.931088	0.965411	1.01434	1.24532	1.09535	0.72615	0.93908	1.01811	1.06931	0.943462	1.00191		Dock9	0.98017	1.01952	1.06936	0.995707	0.93876		Dock9	0.117231	0.149065	0.00727596	0.149773	0.0784889
Q6NXK7	Inactive dipeptidyl peptidase 10	Dpp10	0.953368	1.24363	0.999597	1.3473	1.07824	0.97293							1.2538	0.810985	0.762533	1.13779	0.908443		Dpp10	1.10358	1.07914	0.881065	1.06298	1.07604		Dpp10	0.092796	0.0913467	0.0507753	0.0535556	0.0877058
Q9Z218	Dipeptidyl aminopeptidase-like protein 6	Dpp6	1.16128	1.36987	0.954382	1.41199	1.1942	1.07892	0.949439	0.887268	1.05994	0.877124	0.947849	1.03793	1.44347	1.00916	0.910052	1.13332	1.00253		Dpp6	1.18473	1.09943	0.937428	1.13548	1.14411		Dpp6	0.0543015	0.0999225	0.00757717	0.00923683	0.055639
O08553	Dihydropyrimidinase-related protein 2	Dpysl2	1.25559	1.48463	1.20425	1.56589	1.08476	1.19453	0.789803	0.904517	1.1899	0.785243	0.862501	1.218	1.43241	0.8632	0.862068	1.20666	1.10401		Dpysl2	1.15927	1.07144	0.976272	1.16198	1.25952		Dpysl2	0.0822297	0.133431	0.142397	0.00879884	0.0255299
Q62188	Dihydropyrimidinase-related protein 3	Dpysl3	0.853265	1.07426	1.09006	1.09483	1.11068	1.22211	0.820075	0.793011	1.50284	0.919266	0.891669	1.28007	1.5142	1.06313	1.0225	1.10363	1.10599		Dpysl3	1.06251	1.02574	1.00141	1.14547	1.2277		Dpysl3	0.13468	0.113446	0.16381	0.0105121	0.0400744
O35098	Dihydropyrimidinase-related protein 4	Dpysl4	0.870348	1.00076	1.18131	1.0393	1.12855	1.13144							1.06094	0.976435	1.05487	1.07341	1.0146		Dpysl4	0.965642	1.00787	1.11809	1.11114	1.00768		Dpysl4	0.0648687	0.0720555	0.0944517	0.00461089	0.0719299
Q9EQF6	Dihydropyrimidinase-related protein 5	Dpysl5	0.948796	0.969155	1.03603	0.96385	1.06777	1.16439	1.21195	1.14205	1.32518	1.12676	1.0694	1.22534	1.34807	1.05382	0.979398	1.08275	1.0369		Dpysl5	1.16961	1.04814	1.02828	1.10497	1.11041		Dpysl5	0.0474611	0.0690535	0.0657229	0.0121622	0.0697053
E9Q557	Desmoplakin	Dsp	0.85732	0.642528	0.757658	0.684286	1.01267	1.12095	1.21756	1.01137	0.876439	1.06773	0.967753	0.934911	1.16531	0.795628	0.802544	1.35056	1.28577		Dsp	1.08006	0.849216	0.842652	1.1614	0.934914		Dsp	0.0916883	0.0527621	0.0221278	0.041105	0.127032
Q91ZU6	Dystonin	Dst	0.962224	0.786314	0.952788	0.826927	0.954202	0.956587	0.930473	1.05025	0.733111	0.717506	0.816163	0.820446	0.952685	1.04134	0.899863	1.02373	0.856087		Dst	0.948461	0.861925	0.889604	0.978173	0.791837		Dst	0.00528805	0.0472813	0.018164	0.0732076	0.00467254
Q9R0P5	Destrin	Dstn	0.893651	1.25867	1.2244	1.24305	1.07499	1.03782													Dstn	0.893651	1.24305	1.2244	1.05641	1.25867
Q9DD18	D-tyrosyl-tRNA(Tyr) deacylase 1	Dtd1	1.07459	1.37458	0.806396	1.35932	1.06988	1.06091													Dtd1	1.07459	1.35932	0.806396	1.0654	1.37458
Q9D2N4	Dystrobrevin alpha	Dtna	0.948684	0.895973	1.11154	0.875344	0.999291	1.00181							0.941923	1.03608	1.08513	1.02408	1.03536		Dtna	0.945304	0.955712	1.09834	1.0084	0.965666		Dtna	0.0602345	0.0627895	0.0901166	0.0663498	0.0644492
Q80V91	Probable E3 ubiquitin-protein ligase DTX3	Dtx3	1.11315	0.820383	1.07238	0.809963	1.18935	1.09221													Dtx3	1.11315	0.809963	1.07238	1.14078	0.820383
Q9D7X3	Dual specificity protein phosphatase 3	Dusp3	0.822885	0.998617	0.889809	1.01945	1.22448	0.937388							1.01895	1.12576	1.23549	0.957152	1.00973		Dusp3	0.920918	1.0726	1.06265	1.03968	1.00417		Dusp3	0.0569494	0.0850719	0.0852067	0.118332	0.0712491
Q9JHU4	Cytoplasmic dynein 1 heavy chain 1	Dync1h1	1.04593	0.899353	1.11461	0.919572	1.00829	1.09505	0.908861	1.10368	1.17331	0.804423	1.05161	0.825517	1.00384	0.99252	0.970101	1.12397	1.07014		Dync1h1	0.986208	0.905505	1.04544	1.07577	1.0476		Dync1h1	0.127684	0.0377526	0.0651377	0.0268469	0.101952
O88485	Cytoplasmic dynein 1 intermediate chain 1	Dync1i1	1.03489	0.950364	1.09368	0.928758	1.04682	1.15708							0.930124	1.0914	1.08712	0.970951	1.12718		Dync1i1	0.982507	1.01008	1.0904	1.05828	1.03877		Dync1i1	0.0673775	0.0730086	0.088477	0.0655947	0.0787196
O88487	Cytoplasmic dynein 1 intermediate chain 2	Dync1i2	1.04977	0.846937	1.01908	0.891996	0.949119	1.07159													Dync1i2	1.04977	0.891996	1.01908	1.01035	0.846937
Q8R1Q8	Cytoplasmic dynein 1 light intermediate chain 1	Dync1li1	0.984235	0.950369	1.13164	0.913949	1.07973	1.10695	0.842491	1.04854	1.06443	0.990384	1.04198	1.07883	1.00672	1.02822	1.00482	1.06324	1.17566		Dync1li1	0.944482	0.977517	1.05948	1.08331	1.06349		Dync1li1	0.0655132	0.0953974	0.0424724	0.00376785	0.0719896
Q6PDL0	Cytoplasmic dynein 1 light intermediate chain 2	Dync1li2	1.02523	0.791072	0.956315	0.856863	0.978874	1.03946							0.926401	0.971749	0.907181	1.13859	1.06454		Dync1li2	0.975817	0.914306	0.931748	1.05231	0.927805		Dync1li2	0.0660915	0.0551307	0.0578774	0.0629827	0.0590896
P63168	Dynein light chain 1, cytoplasmic	Dynll1	1.07936	0.933818	1.18449	0.91449	1.02004	1.00724							0.921099	1.04065	1.11765	0.913103	0.864545		Dynll1	1.00023	0.977572	1.15107	0.980127	0.899182		Dynll1	0.0710826	0.0665729	0.101067	0.102548	0.0523311
Q9D0M5	Dynein light chain 2, cytoplasmic	Dynll2	1.19414	0.865701	1.00687	0.922803	0.92884	0.879348							0.854331	0.947181	0.951596	0.983317	0.793207		Dynll2	1.02424	0.934992	0.979234	0.930502	0.829454		Dynll2	0.0776892	0.0584035	0.0665647	0.0244439	0.0413728
Q8C008	Double zinc ribbon and ankyrin repeat-containing protein 1	Dzank1	0.924449	0.842686	1.07277	0.776396	0.994486	0.951354													Dzank1	0.924449	0.776396	1.07277	0.97292	0.842686
Q8BH95	Enoyl-CoA hydratase, mitochondrial	Echs1	1.14742	1.47089	1.18923	1.55033	1.20543	1.08727							1.12736	0.735244	1.0904	1.02847	1.06034		Echs1	1.13739	1.14279	1.13982	1.10705	1.26561		Echs1	0.0981703	0.107996	0.098825	0.0293191	0.125918
P42125	Enoyl-CoA delta isomerase 1, mitochondrial	Eci1	0.912946	0.935736	1.03224	1.1244	1.37166	1.05668													Eci1	0.912946	1.1244	1.03224	1.21417	0.935736
Q3UJB9	Enhancer of mRNA-decapping protein 4	Edc4	1.00689	0.990961	1.00165	1.06535	1.05051	0.885126							0.443944	0.810164	0.783467	1.34766	0.618335		Edc4	0.725418	0.937755	0.89256	1.09443	0.804648		Edc4	0.0363875	0.0605795	0.0524128	0.0929136	0.0416471
Q8BL66	Early endosome antigen 1	Eea1	0.878224	0.720209	1.23333	0.866197	1.03645	1.27376													Eea1	0.878224	0.866197	1.23333	1.1551	0.720209
P10126	Elongation factor 1-alpha 1	Eef1a1	1.05601	0.882021	1.036	0.894986	1.01631	1.03867	1.01423	0.949498	0.885	1.01423	0.969601	0.764045	0.968842	1.22312	1.19871	0.800792	0.808751		Eef1a1	1.01303	1.04411	1.06811	0.951923	0.858591		Eef1a1	0.109387	0.115114	0.0703967	0.098494	0.00495225
P62631	Elongation factor 1-alpha 2	Eef1a2	1.07931	0.912545	1.13451	0.965691	0.95607	0.956867	0.983301	0.937526	0.867126	1.0545	0.961719	0.760353	0.901133	1.10417	1.12341	0.822083	0.696874		Eef1a2	0.987914	1.04145	1.07321	0.911673	0.825515		Eef1a2	0.139376	0.0689547	0.0533535	0.0312335	0.019529
O70251	Elongation factor 1-beta	Eef1b2	0.973821	0.886626	1.04794	0.882734	1.05662	0.984159							0.876786	1.31164	1.06346	1.03901	1.10273		Eef1b2	0.925304	1.09719	1.0557	1.0266	0.994678		Eef1b2	0.0569335	0.0931158	0.0814307	0.0578535	0.0705359
Q9D8N0	Elongation factor 1-gamma	Eef1g	1.04423	0.870536	1.05166	0.870944	1.06854	1.00968	0.623695	0.853461	0.925921	0.950355	0.855912	0.754441	0.877635	1.123	1.00978	1.04639	0.997705		Eef1g	0.848521	0.981431	0.97245	1.04154	0.931387		Eef1g	0.0568424	0.137702	0.114816	0.0227724	0.0338932
P58252	Elongation factor 2	Eef2	0.832701	0.9117	1.1998	0.956295	1.05103	1.0976	0.897323	0.940249	0.948623	0.863265	0.956557	1.00148	1.09944	1.12067	1.07519	1.05102	0.997794		Eef2	0.943154	0.980077	1.07718	1.06655	0.952706		Eef2	0.0920906	0.135999	0.0643955	0.00838979	0.0330566
Q9D8Y0	EF-hand domain-containing protein D2	Efhd2	1.43747	1.11028	0.898909	1.21808	1.00728	1.00125							1.09916	0.669198	0.761437	1.43887	1.45729		Efhd2	1.26831	0.943639	0.830173	1.14913	1.28378		Efhd2	0.125984	0.0671239	0.041879	0.0685846	0.129014
Q8BG67	Protein EFR3 homolog A	Efr3a	1.02694	0.893227	0.94466	0.848756	1.00579	1.03497	1.07478	1.09342	0.99934	1.04499	1.03842	0.859775	0.912194	1.10666	0.964603	1.07849	0.870286		Efr3a	1.00464	1.00013	0.982561	1.03975	0.920951		Efr3a	0.155365	0.166464	0.100519	0.0334264	0.0308427
Q6ZQ18	Protein EFR3 homolog B	Efr3b	1.0947	0.988151	1.08524	1.01561	1.04011	1.02939	1.0068	0.996247	0.986799	0.959594	1.08076	0.933298	1.02141	1.07124	1.09036	1.12903	0.960871		Efr3b	1.04097	1.01548	1.08546	1.06618	0.978607		Efr3b	0.0451449	0.11306	0.000175514	0.0285158	0.0229201
Q69ZW3	EH domain-binding protein 1	Ehbp1	1.08879	1.0057	1.07276	0.90603	0.963727	0.969454													Ehbp1	1.08879	0.90603	1.07276	0.966591	1.0057
Q9QXY6	EH domain-containing protein 3	Ehd3	1.0627	1.5911	1.15475	1.62066	1.13883	1.20285													Ehd3	1.0627	1.62066	1.15475	1.17084	1.5911
Q6ZWX6	Eukaryotic translation initiation factor 2 subunit 1	Eif2s1	1.08505	0.948881	1.04859	0.948494	1.02682	1.0093													Eif2s1	1.08505	0.948494	1.04859	1.01806	0.948881
Q99L45	Eukaryotic translation initiation factor 2 subunit 2	Eif2s2	0.98287	1.08466	1.11524	0.907609	1.04245	0.994485							0.835199	1.08985	1.1356	0.857137	1.11008		Eif2s2	0.909035	0.99873	1.12542	0.964689	1.09737		Eif2s2	0.054465	0.0709885	0.0956938	0.0983176	0.0899174
Q9Z0N1;Q9Z0N2	Eukaryotic translation initiation factor 2 subunit 3, X-linked;Eukaryotic translation initiation factor 2 subunit 3, Y-linked	Eif2s3x	1.13268	0.967697	0.882366	0.968951	0.976851	0.956891							0.829971	1.19195	1.34886	0.944352	1.1602		Eif2s3x	0.981324	1.08045	1.11561	0.959365	1.06395		Eif2s3x	0.0690909	0.0874093	0.0972466	0.00836381	0.0838475
P23116	Eukaryotic translation initiation factor 3 subunit A	Eif3a	1.03843	0.938861	1.09053	0.945982	1.14074	1.0295							0.963876	1.15363	0.974878	0.880438	1.14622		Eif3a	1.00115	1.04981	1.0327	1.01689	1.04254		Eif3a	0.0707967	0.0811534	0.0771294	0.140591	0.0797142
Q8JZQ9	Eukaryotic translation initiation factor 3 subunit B	Eif3b	0.986338	0.971774	1.17939	1.01851	1.0317	1.41237													Eif3b	0.986338	1.01851	1.17939	1.22204	0.971774
Q8R1B4	Eukaryotic translation initiation factor 3 subunit C	Eif3c	1.0131	0.897246	1.04015	0.82405	1.22625	1.11383													Eif3c	1.0131	0.82405	1.04015	1.17004	0.897246
Q8QZY1	Eukaryotic translation initiation factor 3 subunit L	Eif3l	0.976138	0.889646	0.931075	0.866621	1.13732	1.12429													Eif3l	0.976138	0.866621	0.931075	1.13081	0.889646
P60843	Eukaryotic initiation factor 4A-I	Eif4a1	0.988007	0.97789	0.970267	1.04091	1.1118	1.06791													Eif4a1	0.988007	1.04091	0.970267	1.08985	0.97789
Q8BGD9	Eukaryotic translation initiation factor 4B	Eif4b	0.962545	1.11025	1.05481	1.07652	1.06626	1.0606							1.02454	1.0573	1.64959	1.14873	1.08917		Eif4b	0.993541	1.06691	1.3522	1.09186	1.09971		Eif4b	0.0692962	0.0836964	0.142838	0.0140268	0.0903939
Q8BMB3	Eukaryotic translation initiation factor 4E type 2	Eif4e2	1.01043	0.828343	1.00428	0.79163	1.01435	1.0236													Eif4e2	1.01043	0.79163	1.00428	1.01898	0.828343
Q6NZJ6	Eukaryotic translation initiation factor 4 gamma 1	Eif4g1	1.04931	0.788906	1.04922	0.785701	1.06653	1.00741							0.789227	0.962331	0.930767	1.14941	1.04991		Eif4g1	0.91927	0.874016	0.989994	1.07445	0.919406		Eif4g1	0.0574349	0.0489503	0.0688681	0.0353982	0.0574708
Q62448	Eukaryotic translation initiation factor 4 gamma 2	Eif4g2	0.94328	0.855653	0.932948	0.895556	0.975354	1.03663							0.783338	1.0331	0.864059	0.895731	0.941577		Eif4g2	0.863309	0.964329	0.898504	0.969238	0.898615		Eif4g2	0.0470975	0.0641901	0.052216	0.088242	0.0523083
Q80XI3	Eukaryotic translation initiation factor 4 gamma 3	Eif4g3	1.02305	0.767908	0.951539	0.680328	1.01663	0.982378													Eif4g3	1.02305	0.680328	0.951539	0.999506	0.767908
Q9WUK2	Eukaryotic translation initiation factor 4H	Eif4h	1.33425	1.20521	1.05697	1.37934	1.10591	1.12888							1.06481	0.857238	1.02453	1.24027	1.27392		Eif4h	1.19953	1.11829	1.04075	1.15835	1.23956		Eif4h	0.111927	0.0985858	0.0784537	0.0103847	0.119246
P63242;Q8BGY2	Eukaryotic translation initiation factor 5A-1;Eukaryotic translation initiation factor 5A-2	Eif5a	1.05607	1.19744	1.22682	1.03086	1.28671	1.05384													Eif5a	1.05607	1.03086	1.22682	1.17028	1.19744
Q8K0G5	Protein TSSC1	Eipr1	1.00875	0.881477	1.09983	0.977698	0.998342	1.06912													Eipr1	1.00875	0.977698	1.09983	1.03373	0.881477
Q61701	ELAV-like protein 4	Elavl4	1.04942	0.791007	0.993544	0.826403	0.919812	0.959789							0.709327	1.05748	0.928993	0.92008	1.15946		Elavl4	0.879374	0.94194	0.961269	0.933227	0.975235		Elavl4	0.052103	0.0610199	0.0632503	0.00622646	0.0689941
Q8C8T7	Protein ELFN1	Elfn1	1.12926	0.77065	0.979127	0.762127	1.00371	1.01652	1.03899	1.08772	1.09485	1.14304	0.997514	1.17302	0.919061	1.19095	1.06932	0.959559	0.88135		Elfn1	1.02911	1.03204	1.01532	0.993264	0.915617		Elfn1	0.113293	0.139215	0.105614	0.122317	0.0781172
Q68FM6	Protein phosphatase 1 regulatory subunit 29	Elfn2	0.986225	0.987597	1.15801	0.916204	1.07127	1.04573	1.22047	1.03041	0.910933	1.06304	1.11704	1.11902	0.882883	1.25217	1.22458	0.889205	0.86741		Elfn2	1.02986	1.07714	1.16654	1.00207	0.92198		Elfn2	0.132191	0.0851306	0.00560436	0.162383	0.0260852
Q8BHL5	Engulfment and cell motility protein 2	Elmo2	0.992744	0.767071	1.06638	0.764849	1.01815	1.0818	1.19867	1.02699	0.972642	1.17798	1.07126	1.04717	0.920024	1.12567	1.09941	0.949953	0.887749		Elmo2	1.03715	1.02283	1.07902	1.01663	0.875821		Elmo2	0.116626	0.146104	0.00275823	0.117469	0.0287965
P62869	Transcription elongation factor B polypeptide 2	Elob	0.990059	0.964401	1.02958	0.941621	1.10219	1.08429							0.99378	0.912461	1.00647	0.966347	0.951064		Elob	0.991919	0.927041	1.01803	1.05094	0.957733		Elob	0.0688932	0.0570061	0.0739535	0.0590699	0.0624978
Q8C7X2	ER membrane protein complex subunit 1	Emc1	0.901386	0.898192	0.931404	0.851658	0.991307	1.107							1.02597	1.07906	1.1615	0.969257	1.28992		Emc1	0.96368	0.965358	1.04645	1.02252	1.09406		Emc1	0.0639843	0.0651982	0.0806948	0.108448	0.0919888
Q9CRD2	ER membrane protein complex subunit 2	Emc2	0.943868	0.806266	0.93387	0.848619	1.06408	1.03233	0.891926	1.08596	1.14347	0.997433	1.07792	0.953028							Emc2	0.917897	0.923026	1.00589	1.0482	0.974866		Emc2	0.0554625	0.0568792	0.0720687	0.0799415	0.0684192
Q9CZX9	ER membrane protein complex subunit 4	Emc4	0.841199	0.930065	1.04301	0.810319	1.04316	0.930109													Emc4	0.841199	0.810319	1.04301	0.986637	0.930065
O70378	ER membrane protein complex subunit 8	Emc8	0.757063	0.766333	0.985425	0.699741	0.951829	1.06599													Emc8	0.757063	0.699741	0.985425	1.00891	0.766333
O08579	Emerin	Emd	0.912482	1.50531	1.11045	0.719868	1.2483	0.886196													Emd	0.912482	0.719868	1.11045	1.06725	1.50531
Q05BC3	Echinoderm microtubule-associated protein-like 1	Eml1	0.908925	0.858916	0.957622	0.815943	0.995114	1.06309													Eml1	0.908925	0.815943	0.957622	1.0291	0.858916
Q03173	Protein enabled homolog	Enah	0.976124	0.900143	1.10316	0.836443	1.02043	1.04174	1.13017	1.13156	1.08641	1.1425	1.2604	1.36461	0.871277	1.23315	1.06442	0.957961	0.906177		Enah	0.992522	1.0707	1.14266	1.00671	0.964242		Enah	0.154974	0.102582	0.0233739	0.135754	0.102942
P17182	Alpha-enolase	Eno1	0.984524	2.20568	1.03885	2.34823	1.10714	1.1817	0.643935	0.647706	0.506612	0.528246	0.427249	0.935455	2.38663	0.545406	0.683749	1.27716	0.948636		Eno1	1.33836	1.14063	0.716616	1.18867	1.22031		Eno1	0.0984421	0.139584	0.0418511	0.0102964	0.117885
P17183	Gamma-enolase	Eno2	1.0363	1.68798	0.975042	1.94647	1.05989	1.10281	0.753188	0.602948	0.66519	0.645512	0.559509	1.16548	2.03053	0.651616	0.829992	1.25569	0.948342		Eno2	1.27334	1.0812	0.788181	1.13946	1.1005		Eno2	0.0922475	0.14474	0.0373427	0.0239124	0.128833
Q8BGN3	Ectonucleotide pyrophosphatase/phosphodiesterase family member 6	Enpp6	1.49584	0.73953	1.33619	0.64081	0.794881	1.03887							0.634961	1.06428	0.747979	0.981259	0.84441		Enpp6	1.0654	0.852543	1.04208	0.938337	0.79197		Enpp6	0.0954462	0.0496129	0.085421	0.0817449	0.0362756
P48193	Protein 4.1	Epb41	0.995463	0.880669	0.783308	0.992087	1.05936	0.920221													Epb41	0.995463	0.992087	0.783308	0.98979	0.880669
Q9Z2H5	Band 4.1-like protein 1	Epb41l1	0.974544	0.897812	1.09284	0.868712	1.08462	1.08728	1.05002	1.02154	1.04032	1.04407	1.055	1.12331	0.937045	1.08297	1.10486	1.02531	1.03757		Epb41l1	0.987203	0.998583	1.08424	1.06574	0.991902		Epb41l1	0.122864	0.164133	0.00506073	0.0138443	0.146532
O70318	Band 4.1-like protein 2	Epb41l2	1.15734	1.18047	0.925889	1.13751	1.06601	1.10029	0.841226	0.843061	0.830707	0.947587	0.752335	0.650175	1.06739	1.0053	0.976252	1.07629	1.01214		Epb41l2	1.02199	1.03013	0.884826	1.08087	1.00777		Epb41l2	0.139481	0.107601	0.0385948	0.00256818	0.157612
Q9WV92	Band 4.1-like protein 3;Band 4.1-like protein 3, N-terminally processed	Epb41l3	1.01607	0.914874	1.062	0.963303	0.971286	1.07235	0.934142	0.973025	0.856991	0.913362	0.956963	1.02521	0.939398	1.02433	0.974659	1.11712	1.09697		Epb41l3	0.963205	0.966998	0.997876	1.05358	0.95628		Epb41l3	0.0498536	0.0686392	0.158964	0.0566693	0.101144
Q03137	Ephrin type-A receptor 4	Epha4	1.0388	1.08955	1.05754	1.01922	1.17922	1.24233							1.13649	1.08704	1.12724	1.02067	1.01347		Epha4	1.08764	1.05313	1.09239	1.14741	1.05151		Epha4	0.0880959	0.0810057	0.0889761	0.0258153	0.0807062
Q62413	Ephrin type-A receptor 6	Epha6	0.95041	0.807802	0.872782	0.785474	1.01212	0.990757													Epha6	0.95041	0.785474	0.872782	1.00144	0.807802
Q61772	Ephrin type-A receptor 7	Epha7	0.716228	0.794532	1.29617	0.843824	1.05686	1.11356							1.07289	1.10654	1.34758	0.967391	1.00484		Epha7	0.894561	0.97518	1.32188	1.04594	0.899684		Epha7	0.0548502	0.0674229	0.135484	0.0655301	0.0535012
P54754;Q8CBF3	Ephrin type-B receptor 3;Ephrin type-B receptor 1	Ephb1	0.53063	0.809486	0.904119	0.688004	0.85733	1.24344													Ephb1	0.53063	0.688004	0.904119	1.05038	0.809486
P54763	Ephrin type-B receptor 2	Ephb2	1.15082	1.02139	0.97675	1.1886	0.979068	1.00637							1.4202	0.630261	0.957664	1.26561	0.963273		Ephb2	1.28551	0.909429	0.967207	1.08368	0.992331		Ephb2	0.128974	0.0616941	0.06425	0.0760233	0.0690537
Q80VP1	Epsin-1	Epn1	1.32518	2.37253	1.018	2.53349	1.57126	1.34691													Epn1	1.32518	2.53349	1.018	1.45909	2.37253
Q8CHU3	Epsin-2	Epn2	1.03933	0.97144	1.02007	0.817	1.04656	1.10756													Epn2	1.03933	0.817	1.02007	1.07706	0.97144
Q8CGC7	Bifunctional glutamate/proline--tRNA ligase;Glutamate--tRNA ligase;Proline--tRNA ligase	Eprs	0.980281	0.81088	1.04578	0.757005	1.03583	1.03415							0.880078	1.02773	0.915624	1.08822	1.03902		Eprs	0.93018	0.892367	0.980701	1.05273	0.924948		Eprs	0.0578057	0.0530755	0.0671848	0.016182	0.0580053
P42567	Epidermal growth factor receptor substrate 15	Eps15	1.0982	0.90527	0.882169	0.862342	1.03743	1.02363													Eps15	1.0982	0.862342	0.882169	1.03053	0.90527
Q60902	Epidermal growth factor receptor substrate 15-like 1	Eps15l1	1.11165	0.988657	1.01448	0.96729	1.08278	1.04463							0.864603	1.01685	0.949531	1.13919	1.18078		Eps15l1	0.988127	0.992068	0.982005	1.08887	1.08472		Eps15l1	0.0696395	0.0689812	0.0671157	0.0139514	0.088025
Q08509	Epidermal growth factor receptor kinase substrate 8	Eps8	0.98259	0.913249	1.07794	0.835246	0.976434	0.913051							1.28118	1.19337	1.36036	0.809444	1.10431		Eps8	1.13188	1.01431	1.21915	0.899643	1.00878		Eps8	0.098477	0.0760732	0.115954	0.0292202	0.0729897
Q80TH2	Protein LAP2	Erbin	1.10434	0.675892	0.910274	0.659602	0.975988	0.937859	1.04455	1.10183	0.990312	1.10259	0.984013	1.25587	1.64181	1.08646	1.70247	0.908687	0.318673		Erbin	1.26356	0.949549	1.19892	0.940845	0.661626		Erbin	0.0499297	0.126862	0.0856018	0.0155879	0.0372117
Q99MI1	ELKS/Rab6-interacting/CAST family member 1	Erc1	0.960752	0.859128	0.894222	0.799676	0.975336	0.956247	1.04415	1.01755	1.08705	1.05948	1.03356	1.15343	0.905831	1.14318	1.01685	0.927134	0.848256		Erc1	0.970245	1.00078	0.981543	0.952906	0.931478		Erc1	0.0893969	0.165779	0.119198	0.0130496	0.0785994
Q6PH08	ERC protein 2	Erc2	0.949515	0.88957	1.00721	0.871511	0.968535	0.989778	1.19309	1.01252	0.903102	1.09393	1.02697	1.13211	0.932322	1.16746	1.09185	0.861766	0.81946		Erc2	1.02498	1.0443	1.04201	0.940026	0.870711		Erc2	0.132455	0.111314	0.040338	0.0448631	0.00632087
Q8BFZ9	Erlin-2	Erlin2	1.09629	0.951822	1.26855	0.898151	0.98693	1.01365							0.790592	0.948911	0.990899	1.10815	1.0104		Erlin2	0.943442	0.923531	1.12972	1.03624	0.981113		Erlin2	0.0622935	0.0564384	0.0978483	0.0713697	0.0669279
Q5EBJ4	Ermin	Ermn	1.35462	0.48621	0.934301	0.512841	0.830556	1.15809													Ermn	1.35462	0.512841	0.934301	0.994321	0.48621
Q8BWY3	Eukaryotic peptide chain release factor subunit 1	Etf1	0.992364	0.974549	0.905312	0.893036	0.938657	1.00192													Etf1	0.992364	0.893036	0.905312	0.970287	0.974549
Q99LC5	Electron transfer flavoprotein subunit alpha, mitochondrial	Etfa	1.04388	1.52574	1.03854	1.5969	1.22417	1.00241													Etfa	1.04388	1.5969	1.03854	1.11329	1.52574
Q9DCW4	Electron transfer flavoprotein subunit beta	Etfb	1.07136	1.46014	1.11057	1.49234	1.20017	1.06947													Etfb	1.07136	1.49234	1.11057	1.13482	1.46014
Q921G7	Electron transfer flavoprotein-ubiquinone oxidoreductase, mitochondrial	Etfdh	0.966664	1.49107	1.00958	1.51429	1.2192	1.07493													Etfdh	0.966664	1.51429	1.00958	1.14706	1.49107
P70429	Ena/VASP-like protein	Evl	0.972786	0.846855	1.05758	0.836069	0.968016	0.977368	0.971856	1.03132	1.13588	0.987641	1.2366	0.967525	0.869481	1.12147	1.08638	0.920755	0.920452		Evl	0.938041	0.981728	1.12685	0.95538	0.967729		Evl	0.0354065	0.140862	0.0249358	0.0209603	0.124254
Q8R3S6	Exocyst complex component 1	Exoc1	1.12645	0.956764	0.982899	0.964217	1.03952	1.13553							1.07675	1.03671	1.14267	0.9495	1.0101		Exoc1	1.1016	1.00046	1.06278	1.04152	0.983433		Exoc1	0.0908193	0.070657	0.0833797	0.0867329	0.0673512
Q9D4H1	Exocyst complex component 2	Exoc2	1.06632	0.852324	0.954383	0.841359	0.91232	1.01819							1.12073	1.10733	1.09226	0.974571	0.965859		Exoc2	1.09353	0.974343	1.02332	0.968362	0.909092		Exoc2	0.0891725	0.0673099	0.0754119	0.0685538	0.0542305
Q6KAR6	Exocyst complex component 3	Exoc3	1.06032	0.831813	0.979657	0.83408	0.979492	1.025							0.931989	0.967318	1.08966	0.969091	0.990032		Exoc3	0.996153	0.900699	1.03466	0.991195	0.910923		Exoc3	0.0700994	0.0529457	0.0774883	0.109844	0.0548742
O35382	Exocyst complex component 4	Exoc4	1.14602	0.805193	0.955319	0.775988	0.929099	1.10765							0.897888	1.0495	1.03941	0.959706	0.939021		Exoc4	1.02195	0.912742	0.997363	0.998817	0.872107		Exoc4	0.0760933	0.0565105	0.0701054	0.164139	0.0482701
Q3TPX4	Exocyst complex component 5	Exoc5	1.01407	0.938112	1.38895	0.88408	1.19966	1.17724							0.944053	0.895715	0.896387	0.910147	0.758187		Exoc5	0.979063	0.889897	1.14267	1.09568	0.848149		Exoc5	0.0665787	0.0506542	0.102873	0.0686128	0.0449523
A6H5Z3	Exocyst complex component 6B	Exoc6b	1.06147	0.822122	1.00255	0.82842	0.962801	1.13133							1.24411	1.45785	1.12909	0.84913	0.893672		Exoc6b	1.15279	1.14313	1.06582	0.981088	0.857897		Exoc6b	0.101868	0.104968	0.0837967	0.139833	0.0456648
O35250	Exocyst complex component 7	Exoc7	1.25629	0.831643	0.941569	0.772439	0.992721	1.05527							0.883944	1.06706	1.27492	1.11077	0.907358		Exoc7	1.07012	0.919748	1.10824	1.05292	0.8695		Exoc7	0.0870281	0.0580128	0.0940852	0.0434725	0.0475071
Q6PGF7	Exocyst complex component 8	Exoc8	1.08176	0.799605	1.04385	0.745256	1.00988	0.993827							0.820698	1.07983	1.02588	1.047	0.985246		Exoc8	0.951228	0.912545	1.03486	1.0169	0.892426		Exoc8	0.0630482	0.0574362	0.0772671	0.0658982	0.0520303
Q8C163	Nuclease EXOG, mitochondrial	Exog	1.0026	1.17681	1.17962	1.25036	0.935418	0.945457							0.918731	0.988014	0.962159	1.05485	1.07864		Exog	0.960665	1.11919	1.07089	0.978576	1.12772		Exog	0.0632129	0.0955781	0.0854411	0.105295	0.0963271
P26040	Ezrin	Ezr	1.40426	1.16516	1.10825	1.14684	1.0011	1.08232	0.993738	0.878986	1.09307	1.05747	0.90282	0.622692	1.1206	1.07009	0.971833	1.01704	1.08198		Ezr	1.17287	1.09147	0.994301	1.03349	1.1134		Ezr	0.0483904	0.0136533	0.155564	0.0516859	0.00817043
O08914	Fatty-acid amide hydrolase 1	Faah	0.99069	1.01529	1.08013	1.04341	1.11711	1.10482							1.08615	1.0449	0.859765	1.1803	1.02091		Faah	1.03842	1.04416	0.969947	1.13408	1.0181		Faah	0.0781671	0.07911	0.065963	0.00484903	0.073956
Q3TDN2	FAS-associated factor 2	Faf2	0.847708	1.09941	1.05065	0.94962	1.04054	0.997432													Faf2	0.847708	0.94962	1.05065	1.01899	1.09941
Q8K097	Protein lifeguard 2	Faim2	1.25246	1.21545	1.12831	1.25813	1.17318	1.03751													Faim2	1.25246	1.25813	1.12831	1.10535	1.21545
Q6A0A9	Constitutive coactivator of PPAR-gamma-like protein 1	Fam120a	1.0064	0.866081	0.965803	0.774065	0.956293	0.832275							0.7186	1.08991	1.0301	0.999743	0.95403		Fam120a	0.862498	0.931989	0.997952	0.929437	0.910056		Fam120a	0.0485685	0.0604483	0.0701476	0.0491442	0.0542531
Q8C729	Protein FAM126B	Fam126b	1.02291	1.07219	1.03652	1.11181	1.18064	1.14699							0.864669	1.0287	1.00944	1.06741	1.01538		Fam126b	0.943792	1.07025	1.02298	1.13168	1.04378		Fam126b	0.0606186	0.0845076	0.0749299	0.00987967	0.0791061
Q3TY60	Protein FAM131B	Fam131b	0.819599	0.845554	1.05273	0.886902	1.04029	0.930849													Fam131b	0.819599	0.886902	1.05273	0.985569	0.845554
Q9D6U8	Protein FAM162A	Fam162a	1.09371	2.06626	1.46781	2.09703	1.20621	1.03916													Fam162a	1.09371	2.09703	1.46781	1.12268	2.06626
Q8BUM6	Protein FAM163B	Fam163b	1.12841	1.15788	1.05189	0.920691	1.17263	0.857771													Fam163b	1.12841	0.920691	1.05189	1.0152	1.15788
A2A699	Protein FAM171A2	Fam171a2	1.1303	0.896299	1.21215	0.915844	1.06809	1.08097													Fam171a2	1.1303	0.915844	1.21215	1.07453	0.896299
Q14CH0	Protein FAM171B	Fam171b	1.04053	0.9674	1.04191	0.908009	1.10861	1.10752													Fam171b	1.04053	0.908009	1.04191	1.10807	0.9674
Q3UXZ6	Protein FAM81A	Fam81a	1.04672	0.933936	1.07193	0.921925	0.991763	0.981073	1.16051	1.07675	0.993969	1.06261	0.958026	1.02517	0.889521	0.993641	0.982307	0.829373	0.772013		Fam81a	1.03225	0.992725	1.00409	0.93407	0.899973		Fam81a	0.120204	0.145724	0.15281	0.0559298	0.0450565
F8VPU2	FERM, RhoGEF and pleckstrin domain-containing protein 1	Farp1	0.984349	0.871538	0.967055	0.876832	1.07405	0.998586	0.945636	0.945122	1.15165	1.05349	0.953569	1.08696	0.902577	1.06103	0.879457	1.03238	0.987064		Farp1	0.944187	0.99712	0.93336	1.03501	1.00342		Farp1	0.0236515	0.16103	0.0223636	0.0416507	0.161712
P19096	Fatty acid synthase;[Acyl-carrier-protein] S-acetyltransferase;[Acyl-carrier-protein] S-malonyltransferase;3-oxoacyl-[acyl-carrier-protein] synthase;3-oxoacyl-[acyl-carrier-protein] reductase;3-hydroxyacyl-[acyl-carrier-protein] dehydratase;Enoyl-[acyl-carrier-protein] reductase;Oleoyl-[acyl-carrier-protein] hydrolase	Fasn	0.981799	1.01555	1.06645	0.9841	1.04468	1.08505	0.892245	1.06749	1.02084	0.918472	1.09469	1.16578	1.28593	0.956323	1.02456	1.10147	1.04919		Fasn	1.05332	0.952965	1.0619	1.07706	1.02853		Fasn	0.116378	0.0219869	0.0155644	0.00745733	0.0186637
A2RT62	F-box/LRR-repeat protein 16	Fbxl16	0.768908	0.886123	1.10237	0.89925	1.03681	0.971918							0.728968	0.985871	0.951394	0.871898	1.02553		Fbxl16	0.748938	0.942561	1.02688	0.96021	0.955826		Fbxl16	0.0305038	0.0599384	0.0761942	0.0823387	0.0626463
Q80UW2	F-box only protein 2	Fbxo2	1.10342	1.12071	1.12219	1.14188	1.02128	1.01555	1.11432	1.08733	1.0426	1.30029	1.35289	1.14244	1.0861	1.01735	1.1983	0.998512	0.990136		Fbxo2	1.10128	1.15318	1.22446	1.01178	1.05115		Fbxo2	0.00108612	0.0337106	0.0134229	0.0378389	0.0516611
Q6NS60	F-box only protein 41	Fbxo41	0.947062	0.835873	1.04126	0.801616	0.939361	0.94946	1.11985	1.04475	1.05655	1.12883	1.09493	0.981997	0.943294	1.1928	1.15307	0.899991	0.898952		Fbxo41	1.0034	1.04108	1.09642	0.929604	0.93046		Fbxo41	0.159786	0.127804	0.0160355	0.00716868	0.066726
P22315	Ferrochelatase, mitochondrial	Fech	0.953537	1.07414	1.13583	1.03613	1.12312	1.06959	0.912825	0.95756	1.21369	0.870831	1.01568	0.687561	0.906239	1.0041	1.06165	0.857244	0.891263		Fech	0.9242	0.970352	1.07105	1.01665	1.0597		Fech	0.00600545	0.102887	0.0299124	0.142747	0.0979993
P97807	Fumarate hydratase, mitochondrial	Fh	1.04507	1.84186	1.01015	1.85951	1.20037	1.13074							1.95996	0.602865	0.734141	1.24444	1.01114		Fh	1.50252	1.23119	0.872147	1.19185	1.4265		Fh	0.166317	0.129101	0.0498983	0.00474974	0.155846
O70433	Four and a half LIM domains protein 2	Fhl2	0.867018	0.730443	1.00384	0.696486	1.00418	1.06461													Fhl2	0.867018	0.696486	1.00384	1.0344	0.730443
Q6P9Q6	FK506-binding protein 15	Fkbp15	0.865469	0.664939	0.944748	0.645219	1.06498	1.09138							0.808576	1.1347	1.07645	1.21843	1.03483		Fkbp15	0.837023	0.88996	1.0106	1.12493	0.849885		Fkbp15	0.0424317	0.0569024	0.0728972	0.019784	0.0480987
P30416	Peptidyl-prolyl cis-trans isomerase FKBP4;Peptidyl-prolyl cis-trans isomerase FKBP4, N-terminally processed	Fkbp4	0.938643	1.29556	1.00424	1.25229	1.08272	1.07067													Fkbp4	0.938643	1.25229	1.00424	1.07669	1.29556
O35465	Peptidyl-prolyl cis-trans isomerase FKBP8	Fkbp8	1.0333	0.990405	1.21625	0.955955	1.03295	0.977573							1.10955	0.814995	1.04763	1.11092	1.04986		Fkbp8	1.07143	0.885475	1.13194	1.04048	1.02013		Fkbp8	0.0847228	0.0504836	0.0975092	0.0675207	0.0744347
Q9JJ28	Protein flightless-1 homolog	Flii	1.11937	0.843115	1.0402	0.813912	0.992637	0.979162							0.935853	1.05613	0.97308	0.940342	1.09323		Flii	1.02761	0.935022	1.00664	0.970714	0.96817		Flii	0.0765784	0.0599341	0.0718308	0.033781	0.0659788
Q8BTM8	Filamin-A	Flna	0.922162	0.893577	0.999131	0.78884	1.02881	1.08117													Flna	0.922162	0.78884	0.999131	1.05499	0.893577
O08917	Flotillin-1	Flot1	1.13503	1.02067	1.07524	0.971069	1.02222	0.950673	0.902144	1.06265	1.03446	0.96509	0.927476	1.19891	0.865375	1.11659	0.9967	0.985266	1.06121		Flot1	0.967516	1.01758	0.999806	0.986052	1.03878		Flot1	0.122913	0.126092	0.166131	0.0948536	0.0137811
Q60634	Flotillin-2	Flot2	1.18938	1.07646	1.0045	0.989144	1.02596	0.919203	0.908833	1.06165	1.12923	1.0176	0.965353	1.19575	0.882816	1.12467	0.967831	0.966459	0.931118		Flot2	0.993676	1.04381	0.97923	0.970539	1.0456		Flot2	0.159081	0.0666032	0.0404169	0.073468	0.0869813
Q9JL04	Formin-2	Fmn2	1.07772	0.88066	0.983226	0.823415	0.972967	0.990366							0.853201	1.07234	1.00115	1.07506	1.05408		Fmn2	0.96546	0.947879	0.99219	1.0128	0.967372		Fmn2	0.0651847	0.0622943	0.0689524	0.120692	0.0650311
Q9JL26	Formin-like protein 1	Fmnl1	1.00939	1.03868	0.961507	1.00824	1.23775	1.27478													Fmnl1	1.00939	1.00824	0.961507	1.25627	1.03868
A2APV2	Formin-like protein 2	Fmnl2	1.11133	0.89327	0.970975	0.851698	0.949098	1.0051							0.887991	1.05911	1.03365	1.11321	1.01093		Fmnl2	0.999662	0.955403	1.00231	1.02247	0.952099		Fmnl2	0.0715554	0.0631695	0.0709809	0.114458	0.0618247
P35922	Fragile X mental retardation protein 1 homolog	Fmr1	0.768622	0.896041	1.4341	0.944623	1.05831	1.04467							0.730219	1.1239	0.848965	0.979204	0.391621		Fmr1	0.749421	1.03426	1.14153	1.02739	0.643831		Fmr1	0.0305584	0.0778498	0.103983	0.0630778	0.0264527
Q8K012	Formin-binding protein 1-like	Fnbp1l	0.945345	0.869038	0.996239	0.898862	0.922896	0.905296													Fnbp1l	0.945345	0.898862	0.996239	0.914096	0.869038
Q920B0	FERM domain-containing protein 4B	Frmd4b	0.944594	1.03615	1.0444	1.11304	1.05968	1.04821													Frmd4b	0.944594	1.11304	1.0444	1.05395	1.03615
A2AFR3	FERM and PDZ domain-containing protein 4	Frmpd4	0.956095	0.788251	1.10066	0.846284	1.03409	0.955425													Frmpd4	0.956095	0.846284	1.10066	0.994759	0.788251
B1AXV0	DOMON domain-containing protein FRRS1L	Frrs1l	1.02387	0.923787	0.993813	0.905088	1.09604	1.14151													Frrs1l	1.02387	0.905088	0.993813	1.11878	0.923787
Q91WJ0	Fibroblast growth factor receptor substrate 3	Frs3	1.072	0.78778	1.08231	0.959593	0.879817	1.0898													Frs3	1.072	0.959593	1.08231	0.984811	0.78778
E9Q8I9	Protein furry homolog	Fry	0.938587	0.777597	1.0863	0.767474	1.04795	1.02589	1.14078	1.0467	0.972088	1.00293	1.1125	1.00295	0.774526	1.03226	1.1832	1.13893	0.993903		Fry	0.951298	0.934223	1.12733	1.07092	0.91453		Fry	0.115133	0.0857868	0.00799434	0.0294768	0.0566316
Q61553	Fascin	Fscn1	1.01515	1.19431	1.02832	1.2333	0.983594	1.04203							1.22168	0.96067	1.03664	1.01613	1.00859		Fscn1	1.11842	1.09698	1.03248	1.01392	1.10145		Fscn1	0.0949795	0.0911897	0.0767885	0.0828214	0.0913766
P09528	Ferritin heavy chain;Ferritin heavy chain, N-terminally processed	Fth1	1.37309	1.42345	0.831066	1.53794	1.03611	1.03098													Fth1	1.37309	1.53794	0.831066	1.03355	1.42345
Q61584	Fragile X mental retardation syndrome-related protein 1	Fxr1	0.891348	0.852176	0.900602	0.918476	1.09026	0.932229							0.889511	1.21378	1.40719	1.15818	1.05443		Fxr1	0.890429	1.06613	1.1539	1.06022	0.953305		Fxr1	0.0507384	0.0852712	0.105237	0.0772026	0.0627367
Q9WVR4	Fragile X mental retardation syndrome-related protein 2	Fxr2	0.862729	0.809504	0.844752	0.840433	0.916993	0.968286							0.697056	0.962506	1.14676	1.23137	0.948112		Fxr2	0.779892	0.90147	0.995755	1.03888	0.878808		Fxr2	0.0351644	0.0529963	0.0717661	0.121377	0.0493823
Q9D164	FXYD domain-containing ion transport regulator 6	Fxyd6	1.05309	1.50847	0.798518	1.30275	1.25056	1.07399													Fxyd6	1.05309	1.30275	0.798518	1.16227	1.50847
P39688	Tyrosine-protein kinase Fyn	Fyn	0.971265	1.14173	1.26429	1.0796	1.20306	1.15077							0.943411	0.9953	0.960516	1.10357	0.994339		Fyn	0.957338	1.03745	1.1124	1.15247	1.06804		Fyn	0.062441	0.0779306	0.0946019	0.00562075	0.0843591
P60521	Gamma-aminobutyric acid receptor-associated protein-like 2	Gabarapl2	1.0807	0.926203	1.0351	0.943334	1.07763	1.06898	1.03181	1.09108	1.03711	1.12709	1.27144	0.879716	0.907675	1.03728	1.05882	1.00878	0.87193		Gabarapl2	1.00673	1.0359	1.12179	1.0518	0.945083		Gabarapl2	0.151333	0.094726	0.0410829	0.0231993	0.0626419
Q9WV18	Gamma-aminobutyric acid type B receptor subunit 1	Gabbr1	0.936271	0.867714	1.05726	0.847613	0.977191	0.954907	1.15062	1.08125	1.0536	1.11717	1.20119	1.10062	0.920332	1.20689	1.12835	0.968811	0.942165		Gabbr1	1.00241	1.05722	1.12893	0.96697	0.954491		Gabbr1	0.162846	0.108173	0.0150084	0.00609933	0.0813618
Q80T41	Gamma-aminobutyric acid type B receptor subunit 2	Gabbr2	1.05282	0.89331	1.05629	0.882695	1.00453	1.02465	1.11993	1.06393	1.06036	1.11046	1.21809	1.00292	0.915771	1.1354	1.1389	0.969764	0.913515		Gabbr2	1.02951	1.04285	1.13776	0.999648	0.955728		Gabbr2	0.111988	0.10789	0.0163864	0.164077	0.0814751
P62812	Gamma-aminobutyric acid receptor subunit alpha-1	Gabra1	1.02926	0.986154	1.02506	0.950717	1.02815	1.0208	1.03191	1.02275	1.08286	1.04471	1.11801	1.02901	0.889802	1.17377	1.07911	0.981685	0.848342		Gabra1	0.983658	1.0564	1.07406	1.01021	0.972453		Gabra1	0.126822	0.0791703	0.0184764	0.0920445	0.120801
P26049	Gamma-aminobutyric acid receptor subunit alpha-3	Gabra3	1.05781	0.876307	0.832332	0.896086	0.984958	0.962936													Gabra3	1.05781	0.896086	0.832332	0.973947	0.876307
Q9D6F4	Gamma-aminobutyric acid receptor subunit alpha-4	Gabra4	0.977426	0.942888	0.893346	0.999026	1.01048	0.81955							0.807033	0.973602	0.872126	0.746839	0.700019		Gabra4	0.89223	0.986314	0.882736	0.858958	0.821453		Gabra4	0.0518481	0.0678423	0.0494875	0.0357773	0.0417737
P50571	Gamma-aminobutyric acid receptor subunit beta-1	Gabrb1	1.05214	0.95733	1.33339	0.855819	1.18429	1.1322							0.83175	1.17777	1.17226	1.00805	0.8099		Gabrb1	0.941947	1.01679	1.25283	1.10818	0.883615		Gabrb1	0.0608977	0.0760179	0.122131	0.0290612	0.0502326
P63137	Gamma-aminobutyric acid receptor subunit beta-2	Gabrb2	1.06621	1.00104	1.10818	1.00492	1.05967	1.077	1.06804	0.910477	1.1691	1.07338	1.21179	0.945134	0.938998	1.12514	1.15605	1.01211	0.865682		Gabrb2	1.02442	1.06781	1.15867	1.04959	1.01194		Gabrb2	0.104205	0.0317988	0.00563492	0.0208234	0.150707
P63080	Gamma-aminobutyric acid receptor subunit beta-3	Gabrb3	0.965994	0.862894	0.898923	0.849407	1.03165	1.02708	1.05983	0.938817	1.11435	1.04463	1.11508	1.02683	0.897857	1.07614	1.05517	0.971328	1.01664		Gabrb3	0.97456	0.99006	1.02306	1.01002	0.997964		Gabrb3	0.107039	0.150228	0.12578	0.10947	0.163389
P22723	Gamma-aminobutyric acid receptor subunit gamma-2	Gabrg2	0.908589	0.987077	1.21295	0.986928	1.00552	1.00258	1.07097	0.999739	1.09395	1.0357	1.05443	1.04895	0.961941	1.22324	1.12024	0.94679	0.959545		Gabrg2	0.9805	1.08196	1.1292	0.984961	1.01352		Gabrg2	0.120459	0.062193	0.0177911	0.0856064	0.128802
P48318	Glutamate decarboxylase 1	Gad1	0.874577	1.03907	1.08361	0.999986	1.11001	1.06525							0.906694	1.03751	0.958832	1.24273	1.18425		Gad1	0.890635	1.01875	1.02122	1.13933	1.11166		Gad1	0.0508015	0.0741152	0.074923	0.0200716	0.0932228
P48320	Glutamate decarboxylase 2	Gad2	0.901552	1.22849	1.39225	1.22574	1.12441	1.07241							1.32618	1.04	1.07318	1.21287	1.03227		Gad2	1.11387	1.13287	1.23271	1.13656	1.13038		Gad2	0.0963262	0.0977997	0.11889	0.0132562	0.0973543
Q99KY4	Cyclin-G-associated kinase	Gak	0.87692	0.876999	0.914163	0.840364	1.20732	1.50154													Gak	0.87692	0.840364	0.914163	1.35443	0.876999
Q7TT15	Putative polypeptide N-acetylgalactosaminyltransferase-like protein 3	Galnt17	0.759804	0.827753	1.02692	0.902333	1.17029	1.12799													Galnt17	0.759804	0.902333	1.02692	1.14914	0.827753
P06837	Neuromodulin	Gap43	1.20535	1.13778	0.957946	1.07623	1.01656	0.966067	0.746443	0.947987	1.25837	0.916457	0.759534	1.40099	0.792896	1.34773	0.810076	1.05679	0.785415		Gap43	0.914895	1.11347	0.842519	1.01314	1.06052		Gap43	0.103095	0.0770843	0.0196842	0.111048	0.11854
P16858	Glyceraldehyde-3-phosphate dehydrogenase	Gapdh	1.01632	1.52696	1.23911	1.637	1.09219	1.27547	1.18811	0.775482	0.486303	0.6632	0.882001	0.681564	1.42266	0.867478	0.954377	0.739099	0.686891		Gapdh	1.20903	1.05589	1.02516	1.03559	0.900052		Gapdh	0.0363149	0.144644	0.139814	0.140357	0.13059
Q6PAR5	GTPase-activating protein and VPS9 domain-containing protein 1	Gapvd1	1.04688	0.869499	1.00825	0.925058	1.03193	1.02086													Gapvd1	1.04688	0.925058	1.00825	1.02639	0.869499
Q3UFT3	GRB2-associated and regulator of MAPK protein	Garem1	0.96976	0.809878	1.06714	0.791667	1.28418	1.12902													Garem1	0.96976	0.791667	1.06714	1.2066	0.809878
Q8JZP9	GAS2-like protein 1	Gas2l1	1.0456	0.767223	0.946275	0.77518	1.19198	1.00489													Gas2l1	1.0456	0.77518	0.946275	1.09843	0.767223
Q60780	Growth arrest-specific protein 7	Gas7	1.31191	0.971626	1.13458	0.887189	0.861104	0.956715							0.787247	0.994883	1.11197	0.748379	0.848766		Gas7	1.04958	0.941036	1.12328	0.855399	0.910196		Gas7	0.0855708	0.0597734	0.0952523	0.0230497	0.0544792
Q9D172	ES1 protein homolog, mitochondrial	Gatd3a	0.974226	2.0057	0.977009	2.03073	1.21911	1.11682	0.91711	0.866343	0.708826	0.670687	0.949795	0.706338							Gatd3a	0.945668	1.35071	0.963402	1.16797	1.35726		Gatd3a	0.0603851	0.147167	0.0635554	0.10465	0.147694
Q9R111	Guanine deaminase	Gda	0.851579	1.098	1.11586	1.09802	1.05829	1.05632	0.965241	0.93219	0.908059	0.784876	0.676932	1.33024	1.15195	1.00943	0.906845	1.09465	0.998802		Gda	0.98959	0.964108	0.899879	1.06975	1.00162		Gda	0.152705	0.122874	0.0853965	0.00507725	0.163189
O88741	Ganglioside-induced differentiation-associated protein 1	Gdap1	0.897057	1.02683	1.20329	0.987195	1.03396	0.966549	0.94971	1.11382	1.26679	1.06171	1.25603	0.942974	1.03001	1.0563	1.04225	0.93902	1.01198		Gdap1	0.958927	1.03507	1.16719	0.979842	1.10187		Gdap1	0.0665562	0.0468767	0.0202536	0.0914832	0.0571072
Q8VE33	Ganglioside-induced differentiation-associated protein 1-like 1	Gdap1l1	0.969991	1.04453	1.19431	1.09692	1.09935	1.01904													Gdap1l1	0.969991	1.09692	1.19431	1.05919	1.04453
P50396	Rab GDP dissociation inhibitor alpha	Gdi1	0.922974	1.83374	1.01133	2.00086	1.07731	1.09323	0.691404	0.758192	0.611532	0.651387	0.517024	1.13366	1.7323	0.702711	0.837118	1.28112	1.06457		Gdi1	1.11556	1.11832	0.788492	1.15055	1.16995		Gdi1	0.124883	0.135637	0.0469065	0.0246835	0.113461
Q61598	Rab GDP dissociation inhibitor beta	Gdi2	1.0125	1.45091	1.14575	1.64106	1.04814	1.08662							1.50479	0.809717	0.884984	1.06451	0.97405		Gdi2	1.25864	1.22539	1.01537	1.06642	1.21248		Gdi2	0.125204	0.122735	0.0749658	0.00450674	0.116238
P03995	Glial fibrillary acidic protein	Gfap	1.11232	0.853051	0.906092	0.752786	0.931167	0.937466	0.816034	0.835109	0.753244	0.918567	0.824559	0.590128	0.720699	1.22131	0.876849	1.01327	1.2905		Gfap	0.883018	0.964222	0.869167	0.960634	0.9656		Gfap	0.0709471	0.136436	0.00527601	0.0456937	0.142357
Q3UHD2	Glucose-fructose oxidoreductase domain-containing protein 1	Gfod1	1.07495	0.896615	1.06769	0.825612	1.10003	1.13496													Gfod1	1.07495	0.825612	1.06769	1.1175	0.896615
P97785	GDNF family receptor alpha-1	Gfra1	0.934912	0.866722	0.827911	0.725442	1.05696	1.1398													Gfra1	0.934912	0.725442	0.827911	1.09838	0.866722
Q99MR1	PERQ amino acid-rich with GYF domain-containing protein 1	Gigyf1	1.01806	0.919656	1.14491	0.780495	0.935112	0.832678													Gigyf1	1.01806	0.780495	1.14491	0.883895	0.919656
Q9Z0G0	PDZ domain-containing protein GIPC1	Gipc1	1.27466	0.948628	0.933096	0.94943	1.32812	1.2325													Gipc1	1.27466	0.94943	0.933096	1.28031	0.948628
Q68FF6	ARF GTPase-activating protein GIT1	Git1	1.01351	0.885475	1.12632	0.891311	0.984554	1.01726	1.1109	0.932995	0.877161	1.00788	1.1046	1.19738	0.87887	1.1195	1.13034	0.948811	0.925759		Git1	1.00109	1.00623	1.12042	0.983541	0.896132		Git1	0.164754	0.155548	0.000729362	0.0821032	0.00337375
P23242	Gap junction alpha-1 protein	Gja1	0.986001	0.997212	1.01077	0.932467	0.994477	0.983426	1.18992	1.07101	0.684314	0.933569	1.07445	0.924548	0.845025	0.958905	1.00868	1.04924	0.883999		Gja1	1.00698	0.941647	1.0313	1.00905	0.855175		Gja1	0.158458	0.00353372	0.0473389	0.116681	0.0423641
Q8BQU6	Gap junction gamma-2 protein	Gjc2	1.1825	0.819353	0.92023	0.854724	1.11725	1.04307	0.817919	0.84854	0.859451	0.859396	0.838791	0.783628							Gjc2	1.00021	0.85706	0.87951	1.08016	0.839402		Gjc2	0.0735275	0.0453866	0.0491394	0.0864923	0.0427392
Q64516	Glycerol kinase	Gk	1.09651	1.21113	1.37454	1.19598	1.02929	0.927086							0.842093	0.870716	0.826527	0.965932	1.04778		Gk	0.969303	1.03335	1.10054	0.974102	1.12946		Gk	0.0662394	0.0792373	0.0956054	0.0793733	0.09697
Q61543	Golgi apparatus protein 1	Glg1	0.957921	1.0431	1.12293	1.00216	0.952036	0.962339													Glg1	0.957921	1.00216	1.12293	0.957188	1.0431
Q9CPV4	Glyoxalase domain-containing protein 4	Glod4	1.10965	0.854879	0.988059	0.973456	1.17876	1.02804													Glod4	1.10965	0.973456	0.988059	1.1034	0.854879
D3Z7P3	Glutaminase kidney isoform, mitochondrial	Gls	1.08108	1.76245	1.10491	2.00184	1.19056	1.09708							1.68657	0.681922	0.758585	1.15993	1.02599		Gls	1.38382	1.34188	0.931745	1.14919	1.39422		Gls	0.148276	0.145692	0.0609084	0.00539471	0.150481
P26443	Glutamate dehydrogenase 1, mitochondrial	Glud1	1.03732	1.49784	1.17026	1.45658	1.03504	1.0591	1.05334	0.850818	1.05603	0.725568	0.854492	0.714403	1.27579	1.00248	1.27872	0.627043	0.657465		Glud1	1.12215	1.06154	1.10116	0.907059	1.07044		Glud1	0.0422303	0.133317	0.084996	0.0959191	0.133159
P15105	Glutamine synthetase	Glul	0.926611	1.15428	1.22923	1.1465	1.06771	1.08606	0.814618	0.924541	1.07606	0.770486	0.848048	0.972237	1.30876	0.856352	0.911262	1.11595	1.06422		Glul	1.01666	0.924446	0.996179	1.0899	1.09818		Glul	0.153579	0.0958201	0.16285	0.00393196	0.0122937
Q9CQI3	Glia maturation factor beta	Gmfb	1.05659	1.56108	1.1046	1.62633	1.11036	1.08889													Gmfb	1.05659	1.62633	1.1046	1.09963	1.56108
P21278	Guanine nucleotide-binding protein subunit alpha-11	Gna11	1.12655	1.47704	1.20489	1.48341	1.11918	1.19028							1.37805	0.865655	0.879493	1.20518	1.05835		Gna11	1.2523	1.17453	1.04219	1.17155	1.2677		Gna11	0.122386	0.110681	0.0809498	0.00384946	0.126372
P27601	Guanine nucleotide-binding protein subunit alpha-13	Gna13	0.987816	1.28479	1.02934	1.27037	1.09071	1.17009													Gna13	0.987816	1.27037	1.02934	1.1304	1.28479
B2RSH2	Guanine nucleotide-binding protein G(i) subunit alpha-1	Gnai1	1.19753	1.00395	1.03632	1.03922	0.937426	1.03714	0.844869	0.907912	0.86877	0.855598	0.880284	0.930192	1.11581	0.94426	0.819025	1.18338	1.03302		Gnai1	1.05274	0.94636	0.911877	1.05265	0.968581		Gnai1	0.111624	0.0696931	0.0510381	0.0896299	0.0996691
P08752	Guanine nucleotide-binding protein G(i) subunit alpha-2	Gnai2	1.14193	1.14793	1.05388	1.08576	1.06228	1.07704	0.798427	0.979046	0.845444	0.808124	0.825572	0.858399	0.989862	0.928251	0.797438	1.19006	1.06626		Gnai2	0.976739	0.940712	0.892297	1.1098	1.01988		Gnai2	0.139452	0.089599	0.0526496	0.0187878	0.141047
Q9DC51	Guanine nucleotide-binding protein G(k) subunit alpha	Gnai3	1.03601	1.00884	1.00567	0.982427	1.1708	1.01438							1.09268	1.0487	0.87955	1.11994	1.06567		Gnai3	1.06434	1.01556	0.94261	1.10171	1.03726		Gnai3	0.0832359	0.0735613	0.0601684	0.0263212	0.0778064
Q8CGK7	Guanine nucleotide-binding protein G(olf) subunit alpha	Gnal	1.15171	1.09564	0.726343	1.16946	0.640293	0.428569							0.991032	0.989127	0.687304	1.54254	0.668224		Gnal	1.07137	1.0793	0.706824	0.870468	0.881933		Gnal	0.0851136	0.0868448	0.0257052	0.123497	0.0542333
P18872	Guanine nucleotide-binding protein G(o) subunit alpha	Gnao1	1.10092	1.34202	1.05856	1.31922	1.10363	1.12179	0.947921	1.01339	0.957275	0.953103	0.91595	0.927996	1.0319	0.958591	0.796483	1.16145	0.920225		Gnao1	1.02691	1.07697	0.923665	1.12896	1.07317		Gnao1	0.100801	0.0983601	0.0699513	0.00284621	0.106961
P21279	Guanine nucleotide-binding protein G(q) subunit alpha	Gnaq	1.09375	1.62232	1.09734	1.49668	1.1792	1.20066	0.81642	0.900756	0.931941	0.950072	0.94254	0.971981	1.30757	0.974208	0.875174	1.07817	0.985364		Gnaq	1.07258	1.14032	0.971683	1.15267	1.17987		Gnaq	0.110079	0.0856285	0.118124	0.00934753	0.0837455
P63094;Q6R0H7	Guanine nucleotide-binding protein G(s) subunit alpha isoforms short;Guanine nucleotide-binding protein G(s) subunit alpha isoforms XLas	Gnas	1.38537	1.12272	1.03162	1.15241	1.03837	1.00477	0.897167	0.941631	0.932352	0.991712	0.898762	0.9747	0.907296	1.03963	0.783832	1.17479	0.934897		Gnas	1.06328	1.06125	0.904739	1.07265	0.996657		Gnas	0.122057	0.0545409	0.0524597	0.0495241	0.160422
O70443	Guanine nucleotide-binding protein G(z) subunit alpha	Gnaz	1.13509	1.03554	0.981162	1.02401	1.02405	0.98173	1.03469	1.07847	0.980271	1.07551	0.976775	1.1026	0.916177	1.0999	0.989943	0.925003	0.849983		Gnaz	1.02865	1.06648	0.982627	0.976928	0.955265		Gnaz	0.115837	0.0161726	0.00770578	0.0842872	0.0835798
P62874	Guanine nucleotide-binding protein G(I)/G(S)/G(T) subunit beta-1	Gnb1	1.06272	1.40421	1.21259	1.50797	1.08367	1.06142	0.775147	0.915826	0.903909	0.905029	0.799164	0.985078	1.30727	0.900096	0.784452	1.17998	1.13918		Gnb1	1.04838	1.10436	0.932068	1.10836	1.1491		Gnb1	0.130475	0.109427	0.11269	0.016112	0.068436
P62880	Guanine nucleotide-binding protein G(I)/G(S)/G(T) subunit beta-2	Gnb2	1.08297	1.26555	1.20012	1.25782	0.994089	1.0385							1.09129	0.900858	0.807008	1.2207	1.04505		Gnb2	1.08713	1.07934	1.00356	1.08443	1.1553		Gnb2	0.087808	0.0886332	0.0746183	0.0579119	0.102611
P29387	Guanine nucleotide-binding protein subunit beta-4	Gnb4	1.2041	0.908841	1.00272	0.917915	0.934792	0.851797							1.2289	0.831403	0.728446	1.18707	1.00561		Gnb4	1.2165	0.874659	0.865581	0.991221	0.957226		Gnb4	0.114505	0.0483814	0.0488401	0.156424	0.0626427
P62881	Guanine nucleotide-binding protein subunit beta-5	Gnb5	1.09123	1.00144	1.1172	1.00097	0.982155	0.945719							1.2172	1.16273	0.958473	1.12605	1.48135		Gnb5	1.15422	1.08185	1.03784	1.01798	1.24139		Gnb5	0.101894	0.0872392	0.0784031	0.129173	0.121823
P36916	Guanine nucleotide-binding protein-like 1	Gnl1	1.06518	1.01535	1.06903	0.947915	1.04108	1.02172													Gnl1	1.06518	0.947915	1.06903	1.0314	1.01535
Q921M4	Golgin subfamily A member 2	Golga2	0.765597	0.577758	1.12746	0.614449	0.985701	0.949215							0.618199	0.970836	0.717105	1.28129	1.1429		Golga2	0.691898	0.792643	0.92228	1.07207	0.860329		Golga2	0.02474	0.0396963	0.0604786	0.0939738	0.0542275
P55937	Golgin subfamily A member 3	Golga3	0.900482	0.810495	1.17834	0.785935	1.06133	1.05951													Golga3	0.900482	0.785935	1.17834	1.06042	0.810495
P05201	Aspartate aminotransferase, cytoplasmic	Got1	1.03402	1.86151	0.97967	1.98877	1.07785	1.15226							2.10686	0.577145	0.748628	1.29765	0.938828		Got1	1.57044	1.28296	0.864149	1.17592	1.40017		Got1	0.157581	0.138223	0.0480122	0.0187294	0.152127
P05202	Aspartate aminotransferase, mitochondrial	Got2	1.03367	1.8906	1.06075	2.10542	1.1472	1.03842	0.811607	0.685457	0.562713	0.521413	0.608908	0.556865	1.91488	0.541519	0.683084	1.16743	0.796078		Got2	1.25339	1.05612	0.784249	1.11768	1.08313		Got2	0.088409	0.154098	0.0438298	0.0164944	0.142975
Q9QZF2	Glypican-1;Secreted glypican-1	Gpc1	1.03841	0.932066	1.00622	0.931237	1.14657	1.02386							0.995633	1.1521	1.05466	1.02858	1.04016		Gpc1	1.01702	1.04167	1.03044	1.06634	0.986115		Gpc1	0.0737869	0.0796645	0.0764358	0.0400346	0.068076
P51655	Glypican-4;Secreted glypican-4	Gpc4	0.950967	0.953021	0.960547	0.869387	1.02489	1.14867							1.00718	1.02529	0.912157	1.11007	1.03581		Gpc4	0.979073	0.947337	0.936352	1.09454	0.994415		Gpc4	0.066537	0.0612356	0.058692	0.0204434	0.0695362
P13707	Glycerol-3-phosphate dehydrogenase [NAD(+)], cytoplasmic	Gpd1	0.838403	1.18772	0.966783	1.39979	0.969366	1.14124													Gpd1	0.838403	1.39979	0.966783	1.0553	1.18772
Q3ULJ0	Glycerol-3-phosphate dehydrogenase 1-like protein	Gpd1l	0.789823	1.4434	1.1303	1.26902	1.11447	1.25043													Gpd1l	0.789823	1.26902	1.1303	1.18245	1.4434
Q64521	Glycerol-3-phosphate dehydrogenase, mitochondrial	Gpd2	0.876286	1.21061	1.25552	1.19792	1.15882	1.11489							1.19391	0.838759	0.835052	1.07024	1.20278		Gpd2	1.0351	1.01834	1.04529	1.11465	1.2067		Gpd2	0.079473	0.0768512	0.0829438	0.00771958	0.112489
Q8BUV3	Gephyrin;Molybdopterin adenylyltransferase;Molybdopterin molybdenumtransferase	Gphn	0.855527	0.822042	1.13002	0.855128	0.997883	0.9987	1.10661	1.06648	0.972365	1.0579	1.04035	1.58218	0.853805	1.12277	1.1607	1.0474	0.953757		Gphn	0.938646	1.01194	1.11036	1.01466	0.916055		Gphn	0.0901727	0.149312	0.0154055	0.0775002	0.0363353
P06745	Glucose-6-phosphate isomerase	Gpi	1.12788	1.72282	0.999055	1.79819	1.11404	1.22033	0.708639	0.677774	0.601514	0.549377	0.548116	0.769349	1.93049	0.579531	0.702777	1.27886	0.841887		Gpi	1.25567	0.975699	0.749983	1.20441	1.05541		Gpi	0.0916146	0.15971	0.0332267	0.00857328	0.147634
P35802	Neuronal membrane glycoprotein M6-a	Gpm6a	0.984027	2.21038	1.03461	2.34776	1.1338	1.15764	0.587629	0.766997	0.564656	0.575215	0.406644	1.01582	2.0012	0.520167	0.567029	1.1952	0.778462		Gpm6a	1.19095	1.14771	0.669429	1.16221	1.1845		Gpm6a	0.115764	0.138094	0.0368941	0.00198745	0.125861
P35803	Neuronal membrane glycoprotein M6-b	Gpm6b	0.985771	1.84391	1.0315	2.0081	1.13561	1.21136							1.81673	0.626497	0.734767	1.17275	0.960265		Gpm6b	1.40125	1.3173	0.883135	1.17324	1.40209		Gpm6b	0.151948	0.142719	0.0519718	0.00259447	0.152273
Q8C419	Probable G-protein coupled receptor 158	Gpr158	1.02737	0.933991	0.952272	0.938365	1.00136	0.967408	0.709746	0.925112	0.946715	0.95182	0.787721	0.899983	0.973887	1.1077	1.01128	1.09284	0.966534		Gpr158	0.903667	0.999294	0.91709	1.02054	0.94908		Gpr158	0.0716612	0.165136	0.0568115	0.10642	0.00548004
Q3UN16	Probable G-protein coupled receptor 162	Gpr162	1.33355	0.878518	1.20539	0.890518	1.19079	1.25196													Gpr162	1.33355	0.890518	1.20539	1.22138	0.878518
Q9QY42	Prosaposin receptor GPR37	Gpr37	1.64693	0.908254	1.07708	0.802575	1.09034	1.09966													Gpr37	1.64693	0.802575	1.07708	1.095	0.908254
Q99JG2	Prosaposin receptor GPR37L1	Gpr37l1	0.960434	1.23518	0.963324	1.21494	1.18217	1.12823													Gpr37l1	0.960434	1.21494	0.963324	1.1552	1.23518
Q5U4C1	G-protein coupled receptor-associated sorting protein 1	Gprasp1	0.966062	0.698887	0.888846	0.687632	0.906045	1.08138													Gprasp1	0.966062	0.687632	0.888846	0.993713	0.698887
Q8BUY8	G-protein coupled receptor-associated sorting protein 2	Gprasp2	1.08411	0.79002	1.06101	0.764117	1.01939	0.922512													Gprasp2	1.08411	0.764117	1.06101	0.970953	0.79002
Q3UNH4	G protein-regulated inducer of neurite outgrowth 1	Gprin1	1.07059	0.960978	0.962192	0.880979	1.10123	1.05662	1.0741	1.05785	1.24678	1.18088	1.12427	1.45739	0.850453	1.3796	1.01243	0.940381	0.935369		Gprin1	0.998379	1.14715	1.03296	1.03274	1.04771		Gprin1	0.164085	0.069463	0.093743	0.0941904	0.113299
Q8BWS5	G protein-regulated inducer of neurite outgrowth 3	Gprin3	0.934464	0.88489	0.961365	0.924903	0.860957	0.914213							0.874589	1.0381	0.898191	0.921923	0.931304		Gprin3	0.904526	0.9815	0.929778	0.899031	0.908097		Gprin3	0.0531981	0.0672333	0.0575723	0.00569947	0.0537648
Q99LD4	COP9 signalosome complex subunit 1	Gps1	0.949393	1.21302	1.02633	1.20089	0.997085	1.05418							1.09906	0.924562	1.02485	1.08971	0.966209		Gps1	1.02422	1.06273	1.02559	1.04699	1.08961		Gps1	0.0756649	0.0843866	0.0754267	0.0372767	0.0894629
Q6IR34	G-protein-signaling modulator 1	Gpsm1	1.04301	0.938937	0.968933	0.864075	1.06747	1.01263							0.875343	1.37261	1.25015	1.50216	1.30408		Gpsm1	0.959175	1.11834	1.10954	1.19409	1.12151		Gpsm1	0.0634781	0.0983909	0.0938022	0.0561199	0.0970953
O70325;Q91XR9	Phospholipid hydroperoxide glutathione peroxidase, mitochondrial;Phospholipid hydroperoxide glutathione peroxidase, nuclear	Gpx4	1.00804	1.0104	1.18694	0.981364	0.957469	0.951541							0.831085	0.890582	0.923401	1.0393	0.855738		Gpx4	0.919563	0.935973	1.05517	0.98277	0.933067		Gpx4	0.0565252	0.0587822	0.0827544	0.100794	0.0586839
Q80TI0	GRAM domain-containing protein 1B	Gramd1b	1.12	1.02314	1.0992	0.988123	1.06672	1.0971							1.03823	1.16888	0.975261	1.15012	1.07055		Gramd1b	1.07911	1.0785	1.03723	1.10465	1.04685		Gramd1b	0.0863021	0.0866872	0.0780682	0.00836318	0.0796965
P23818	Glutamate receptor 1	Gria1	0.924162	0.892888	1.10269	0.899728	1.10936	1.08464	1.09146	0.927429	1.05792	0.972864	0.961599	1.2905	0.969047	1.29661	1.103	0.938028	0.831602		Gria1	0.994891	1.0564	1.05576	1.04401	0.92747		Gria1	0.154655	0.114861	0.0596572	0.0828303	0.0659143
P23819	Glutamate receptor 2	Gria2	0.973689	0.898065	1.11235	0.903708	1.07785	1.0363	1.14382	0.964357	1.08023	1.0088	0.989565	1.24243	0.996721	1.24299	1.12197	0.915415	0.82639		Gria2	1.03808	1.05183	1.07463	1.00985	0.934894		Gria2	0.0915066	0.109453	0.0370097	0.143071	0.0799433
Q9Z2W9	Glutamate receptor 3	Gria3	0.976426	0.884707	0.997219	0.86756	1.00275	0.949299	1.2106	1.04344	1.06941	1.00013	0.919498	1.28216	0.971161	1.14188	1.02558	0.980934	0.80748		Gria3	1.05273	1.00319	0.980766	0.977661	0.920532		Gria3	0.0954947	0.161922	0.100969	0.0477679	0.0690029
Q9Z2W8	Glutamate receptor 4	Gria4	1.04292	0.893739	0.988587	0.874531	1.00836	0.952262	1.34399	1.13723	1.1959	1.17536	0.969783	1.31094	0.893637	1.09553	1.10154	0.874375	0.75637		Gria4	1.09352	1.04847	1.01997	0.944998	0.948671		Gria4	0.0922176	0.107333	0.112564	0.0487478	0.121791
P39087	Glutamate receptor ionotropic, kainate 2	Grik2	1.08145	0.909566	0.994604	0.862748	0.990372	1.01527	1.20466	1.03012	0.989191	1.07493	0.975563	1.15695	1.08263	0.939192	0.920988	0.983597	0.941734		Grik2	1.12291	0.958958	0.963718	0.996414	0.946831		Grik2	0.0158456	0.0960532	0.0402967	0.124226	0.0247074
Q61626	Glutamate receptor ionotropic, kainate 5	Grik5	1.0061	0.799845	1.00586	0.866844	1.09759	0.990419	1.2353	0.991262	1.13252	1.10522	1.16578	0.907111							Grik5	1.1207	0.986034	1.08582	1.04401	0.966184		Grik5	0.0956119	0.0691482	0.0880327	0.0793297	0.0667716
P35438	Glutamate receptor ionotropic, NMDA 1	Grin1	0.950563	0.842895	1.01191	0.835724	0.9862	0.997271	1.22923	1.00221	0.865319	1.07529	1.0947	1.01157	0.952054	1.20845	1.16034	0.803982	0.784969		Grin1	1.04395	1.03982	1.08898	0.929151	0.831061		Grin1	0.113661	0.124998	0.0290056	0.0625954	0.00324872
P35436	Glutamate receptor ionotropic, NMDA 2A	Grin2a	0.976631	0.843858	0.997582	0.825498	0.956543	1.00912	1.22664	0.964085	0.84957	1.08106	1.03808	1.0508	0.961763	1.2117	1.11748	0.857615	0.860269		Grin2a	1.05501	1.03942	1.05105	0.941092	0.851232		Grin2a	0.097928	0.126889	0.0473654	0.0526499	0.000173957
Q01097	Glutamate receptor ionotropic, NMDA 2B	Grin2b	0.918518	0.864953	1.10718	0.808133	0.970787	1.04483	1.25495	1.03622	0.935106	1.11739	1.14672	1.06541	0.98879	1.21924	1.20448	0.847661	0.812808		Grin2b	1.05409	1.04826	1.15279	0.954427	0.870956		Grin2b	0.108384	0.122318	0.00542117	0.0851875	0.0113017
Q925T6	Glutamate receptor-interacting protein 1	Grip1	0.962782	0.851554	1.07109	0.792954	1.03004	0.967683							0.724526	1.09108	0.978557	1.08992	0.882513		Grip1	0.843654	0.942015	1.02482	1.02922	0.867033		Grip1	0.0449673	0.0619284	0.0754702	0.0824672	0.0469781
Q8VD04	GRIP1-associated protein 1	Gripap1	1.00014	0.858073	0.997702	0.967666	1.11244	1.04835													Gripap1	1.00014	0.967666	0.997702	1.0804	0.858073
Q99MK8	Beta-adrenergic receptor kinase 1	Grk2	1.05625	0.862452	1.07466	0.898893	1.07967	1.04414													Grk2	1.05625	0.898893	1.07466	1.06191	0.862452
P97772	Metabotropic glutamate receptor 1	Grm1	0.957998	0.931662	0.99486	0.894299	1.0112	0.911321	1.14105	0.989412	0.927954	1.14578	1.02324	0.972102	0.994395	1.00454	0.953818	1.09393	1.03862		Grm1	1.03115	1.01487	0.990641	1.00548	0.966079		Grm1	0.105614	0.14283	0.114664	0.154457	0.0747628
Q14BI2	Metabotropic glutamate receptor 2	Grm2	1.12372	0.933299	0.94431	0.94424	0.983071	1.01947	0.926362	1.05376	1.16715	1.13843	0.850356	1.029	0.980954	1.10326	0.956073	0.985966	0.991142		Grm2	1.01035	1.06198	0.916913	0.996168	1.03053		Grm2	0.146103	0.0680807	0.021831	0.129006	0.117755
Q9QYS2	Metabotropic glutamate receptor 3	Grm3	1.1754	0.977691	0.951343	1.00048	0.966392	0.955177	0.778987	1.07239	1.3148	1.23258	0.875885	1.23698	0.97971	1.09431	0.941743	1.00855	1.01453		Grm3	0.978032	1.10912	0.92299	0.976707	1.10234		Grm3	0.144248	0.0411516	0.0138621	0.0480152	0.0731523
Q68EF4	Metabotropic glutamate receptor 4	Grm4	0.999516	0.778487	0.767302	0.803552	0.967699	0.941532													Grm4	0.999516	0.803552	0.767302	0.954616	0.778487
Q3UVX5	Metabotropic glutamate receptor 5	Grm5	0.922945	0.85575	1.17263	0.843404	1.01475	1.00154	1.17095	1.01734	1.03261	1.20329	1.10727	1.06216	0.923948	1.15025	1.07128	1.02643	0.889368		Grm5	1.00595	1.06565	1.11706	1.01424	0.925908		Grm5	0.15818	0.102936	0.00977216	0.0310299	0.0508604
Q68ED2	Metabotropic glutamate receptor 7	Grm7	1.11779	0.889373	1.04199	0.879456	1.08047	1.06328	0.843532	0.962828	1.07521	0.99625	1.00071	0.995815	1.00096	1.16649	1.07626	1.09576	0.935743		Grm7	0.98743	1.01407	1.03965	1.07984	0.966776		Grm7	0.148139	0.146915	0.0351779	0.00225503	0.102041
Q2NL51	Glycogen synthase kinase-3 alpha	Gsk3a	0.911534	0.95575	1.09379	0.948446	1.01697	1.17227							0.893901	1.05737	1.10363	0.805581	0.864296		Gsk3a	0.902718	1.00291	1.09871	0.998273	0.910023		Gsk3a	0.052801	0.0712851	0.0901823	0.164752	0.0542648
Q9WV60	Glycogen synthase kinase-3 beta	Gsk3b	0.95255	0.94339	1.1842	0.906998	0.986406	1.02352	1.10928	0.915247	0.88692	1.00882	1.01444	0.812912	0.976864	1.09637	1.12492	0.849256	0.883267		Gsk3b	1.0129	1.00407	1.10785	0.953061	0.904526		Gsk3b	0.13599	0.157924	0.0270677	0.0782034	0.00652089
Q8R050	Eukaryotic peptide chain release factor GTP-binding subunit ERF3A	Gspt1	1.07316	1.20528	1.34091	0.978882	1.15655	0.901343													Gspt1	1.07316	0.978882	1.34091	1.02895	1.20528
Q149F3	Eukaryotic peptide chain release factor GTP-binding subunit ERF3B	Gspt2	0.680084	0.943794	1.16608	0.785756	1.00329	0.984887													Gspt2	0.680084	0.785756	1.16608	0.994088	0.943794
P47791	Glutathione reductase, mitochondrial	Gsr	0.979895	1.21012	1.084	1.21286	1.1227	1.02474													Gsr	0.979895	1.21286	1.084	1.07372	1.21012
P10649	Glutathione S-transferase Mu 1	Gstm1	0.969915	1.66356	1.06401	1.8673	1.24891	1.31261							2.36238	0.534441	0.80025	1.0963	0.899874		Gstm1	1.66615	1.20087	0.93213	1.21927	1.28172		Gstm1	0.14775	0.125641	0.0597076	0.0126707	0.131784
P48774	Glutathione S-transferase Mu 5	Gstm5	0.89596	1.34162	1.11744	1.41805	1.1623	1.18799							1.19793	0.999549	1.09829	1.08205	1.16583		Gstm5	1.04695	1.2088	1.10787	1.14411	1.25372		Gstm5	0.0815779	0.114962	0.09207	0.00761437	0.122357
P19157;P46425	Glutathione S-transferase P 1;Glutathione S-transferase P 2	Gstp1	0.996092	2.23212	1.06611	2.25476	1.19913	1.22062													Gstp1	0.996092	2.25476	1.06611	1.20988	2.23212
Q9ESZ8	General transcription factor II-I	Gtf2i	1.42944	0.691376	0.867686	0.502612	0.877414	0.988919													Gtf2i	1.42944	0.502612	0.867686	0.933167	0.691376
O08582	GTP-binding protein 1	Gtpbp1	1.45104	1.52704	1.24558	1.02478	0.860816	0.89023							0.83393	1.13075	1.19557	1.05955	1.09518		Gtpbp1	1.14248	1.07776	1.22058	0.936867	1.31111		Gtpbp1	0.104654	0.0861173	0.115361	0.0692064	0.134622
O54865	Guanylate cyclase soluble subunit beta-1	Gucy1b1	1.26054	0.814494	1.14212	0.873058	0.958047	1.0413	1.04631	0.852422	0.98021	0.972689	0.851116	1.07191	0.872178	0.942632	1.01648	1.10803	0.939667		Gucy1b1	1.05968	0.929459	1.00324	1.03579	0.911457		Gucy1b1	0.108048	0.0232181	0.162137	0.0826834	0.0363054
P10922	Histone H1.0;Histone H1.0, N-terminally processed	H1f0	1.28129	0.631549	0.516991	0.543202	0.831954	0.991803							0.380737	0.760772	1.61524	0.696511	1.08954		H1f0	0.831014	0.651987	1.06612	0.840089	0.860546		H1f0	0.0602105	0.0216153	0.100896	0.033636	0.0515979
P43274	Histone H1.4	H1f4	1.45959	0.63255	0.380052	0.457734	0.824008	1.03635							0.37698	0.820328	1.80214	0.605488	1.10547		H1f4	0.918286	0.639031	1.0911	0.821947	0.869008		H1f4	0.0781445	0.0227938	0.111404	0.048102	0.0532381
P27661	Histone H2AX	H2ax	1.76046	0.618279	0.379288	0.386713	0.909205	1.07752	0.490282	0.570424	0.806094	0.509766	0.426213	0.210016	0.461182	0.932321	1.58302	0.67354	1.19749		H2ax	0.903973	0.6096	0.796172	0.886754	0.873954		H2ax	0.140571	0.023658	0.109365	0.0726196	0.0894951
Q3THW5;P0C0S6	Histone H2A.V;Histone H2A.Z	H2az2	1.58801	0.626988	0.514165	0.501662	0.894158	1.08718							0.51464	0.907307	1.61955	0.65568	1.09263		H2az2	1.05133	0.704484	1.06686	0.879007	0.859808		H2az2	0.0980012	0.0301106	0.101172	0.0724258	0.0516632
Q9JKS5	Intracellular hyaluronan-binding protein 4	Habp4	0.984558	0.812277	1.00003	0.933607	1.31911	1.03561													Habp4	0.984558	0.933607	1.00003	1.17736	0.812277
Q9D3B1	Very-long-chain (3R)-3-hydroxyacyl-CoA dehydratase 2	Hacd2	0.926442	0.902175	1.10209	0.977485	0.959503	0.921531							0.951608	1.02842	1.07254	1.00493	1.17476		Hacd2	0.939025	1.00295	1.08731	0.961988	1.03847		Hacd2	0.0591231	0.0710725	0.0878609	0.0425955	0.0795746
Q8K2C9	Very-long-chain (3R)-3-hydroxyacyl-CoA dehydratase 3	Hacd3	0.928066	0.978679	1.15352	0.883884	1.00086	1.05346	0.800993	0.911135	0.996775	0.9721	0.966823	0.770929	0.952042	0.944291	0.954832	1.08867	1.01357		Hacd3	0.8937	0.933425	1.02506	1.04766	0.996342		Hacd3	0.02524	0.020824	0.122406	0.0337839	0.125221
Q61425	Hydroxyacyl-coenzyme A dehydrogenase, mitochondrial	Hadh	1.17627	1.33765	1.05842	1.25503	1.13032	0.972799													Hadh	1.17627	1.25503	1.05842	1.05156	1.33765
Q8BMS1	Trifunctional enzyme subunit alpha, mitochondrial;Long-chain enoyl-CoA hydratase;Long chain 3-hydroxyacyl-CoA dehydrogenase	Hadha	1.10608	1.04632	1.06114	0.987487	1.0972	1.05276	1.00753	1.14363	1.36483	1.10431	1.00613	1.11267	0.913016	1.01478	0.950658	0.930631	1.08692		Hadha	1.00888	1.03553	1.00598	1.02686	1.16602		Hadha	0.148017	0.0700011	0.144775	0.107267	0.0398402
Q99JY0	Trifunctional enzyme subunit beta, mitochondrial;3-ketoacyl-CoA thiolase	Hadhb	1.13305	1.04854	1.00007	0.918754	1.04836	1.0534	0.922702	1.0943	1.17773	1.09393	0.985679	0.891589	0.944136	1.00008	0.992477	0.85359	1.00846		Hadhb	0.999964	1.00426	0.992743	0.985116	1.07825		Hadhb	0.166604	0.156773	0.037165	0.140335	0.0441994
Q99KB8	Hydroxyacylglutathione hydrolase, mitochondrial	Hagh	0.967846	1.87443	0.885643	1.90502	1.12002	1.14138													Hagh	0.967846	1.90502	0.885643	1.1307	1.87443
O35668	Huntingtin-associated protein 1	Hap1	1.08596	1.00825	1.0331	0.876067	1.16691	0.83	1.20146	1.0426	0.752007	0.955392	1.02625	1.03316	0.906856	0.922842	1.26989	0.915857	1.0842		Hap1	1.06476	0.9181	1.10975	0.970921	0.94815		Hap1	0.088123	0.011789	0.0506941	0.133443	0.109544
Q9QUP5	Hyaluronan and proteoglycan link protein 1	Hapln1	1.12394	1.05834	1.43324	0.957013	0.976589	1.05788	0.937839	1.09427	0.638434	1.06975	1.16772	0.901063	0.894188	1.0264	0.94337	0.961629	0.786165		Hapln1	0.985324	1.01772	1.18144	0.9987	0.827647		Hapln1	0.142377	0.107234	0.0547501	0.161545	0.0493495
Q80WM4	Hyaluronan and proteoglycan link protein 4	Hapln4	0.886545	1.11443	1.37304	1.05285	1.13601	1.01405							0.875231	0.952379	0.935405	0.96941	1.05046		Hapln4	0.880888	1.00261	1.15422	1.03982	1.08244		Hapln4	0.0491775	0.0711857	0.104433	0.0846213	0.0869293
P01942	Hemoglobin subunit alpha	HBA2	0.981052	0.892514	0.846396	0.963421	1.0695	1.26811													HBA2	0.981052	0.963421	0.846396	1.16881	0.892514
Q61191	Host cell factor 1;HCF N-terminal chain 1;HCF N-terminal chain 2;HCF N-terminal chain 3;HCF N-terminal chain 4;HCF N-terminal chain 5;HCF N-terminal chain 6;HCF C-terminal chain 1;HCF C-terminal chain 2;HCF C-terminal chain 3;HCF C-terminal chain 4;HCF C-terminal chain 5;HCF C-terminal chain 6	Hcfc1	0.963261	0.441254	0.976191	0.53256	1.47241	1.23721													Hcfc1	0.963261	0.53256	0.976191	1.35481	0.441254
O88704	Potassium/sodium hyperpolarization-activated cyclic nucleotide-gated channel 1	Hcn1	1.09745	0.951842	1.03446	0.921028	1.06312	1.15745							0.913819	1.02939	0.962247	1.24996	1.18682		Hcn1	1.00564	0.975211	0.998352	1.15684	1.06933		Hcn1	0.0723212	0.0660277	0.0702503	0.0167845	0.0852847
O88703	Potassium/sodium hyperpolarization-activated cyclic nucleotide-gated channel 2	Hcn2	1.02336	1.04785	0.935377	0.900601	1.02332	1.11361							0.884769	1.43381	1.4341	0.894432	1.23999		Hcn2	0.954064	1.16721	1.18474	1.01045	1.14392		Hcn2	0.06232	0.108154	0.11111	0.147424	0.100103
Q9Z2V6	Histone deacetylase 5	Hdac5	1.24536	0.84441	1.07086	0.557585	1.2302	1.0362													Hdac5	1.24536	0.557585	1.07086	1.1332	0.84441
Q8VDJ3	Vigilin	Hdlbp	0.995917	0.736768	0.889653	0.741265	1.09069	0.965472													Hdlbp	0.995917	0.741265	0.889653	1.02808	0.736768
Q69ZR2	E3 ubiquitin-protein ligase HECTD1	Hectd1	0.86042	0.79475	1.02529	0.741006	0.939678	1.02011													Hectd1	0.86042	0.741006	1.02529	0.979893	0.79475
Q8K4P8	E3 ubiquitin-protein ligase HECW1	Hecw1	0.872882	0.682162	0.85722	0.824694	0.969811	0.886452													Hecw1	0.872882	0.824694	0.85722	0.928132	0.682162
Q6I6G8	E3 ubiquitin-protein ligase HECW2	Hecw2	0.966181	0.60895	1.10555	0.850703	1.0393	0.80302							0.922953	1.05901	1.10795	1.12743	1.05151		Hecw2	0.944567	0.954856	1.10675	0.989917	0.830229		Hecw2	0.0601499	0.06308	0.0918338	0.15443	0.0467594
Q640R3	Hepatocyte cell adhesion molecule	Hepacam	1.12649	1.12367	0.930496	1.13953	1.11813	1.12721							0.981856	1.00715	1.01347	1.26351	1.14226		Hepacam	1.05417	1.07334	0.971982	1.16962	1.13296		Hepacam	0.0815596	0.0853456	0.0653033	0.0114987	0.0972528
P20060	Beta-hexosaminidase subunit beta	Hexb	1.244	0.935211	1.03914	0.904801	0.951911	1.03799	1.00026	0.955147	0.82856	0.874	0.910135	0.790042							Hexb	1.12213	0.889401	0.974639	0.994951	0.881886		Hexb	0.0960182	0.0505952	0.0660432	0.0696519	0.0496594
Q99LI8	Hepatocyte growth factor-regulated tyrosine kinase substrate	Hgs	1.387	0.968459	1.08131	0.968029	1.0874	1.01402													Hgs	1.387	0.968029	1.08131	1.05071	0.968459
Q8VD75	Huntingtin-interacting protein 1	Hip1	1.20128	0.767482	1.00208	0.800571	0.937924	0.934267													Hip1	1.20128	0.800571	1.00208	0.936095	0.767482
Q9JKY5	Huntingtin-interacting protein 1-related protein	Hip1r	1.03863	1.02269	0.934022	1.10555	1.01429	1.09602													Hip1r	1.03863	1.10555	0.934022	1.05515	1.02269
P62806	Histone H4	Hist1h4a	1.44365	0.65204	0.498141	0.497197	0.958793	1.07059	0.571255	0.659197	0.973677	0.574207	0.481611	0.214424	0.429171	0.926443	1.90556	0.595955	1.17189		Hist1h4a	0.814692	0.665949	0.96177	0.875113	0.932537		Hist1h4a	0.103024	0.0212105	0.157135	0.079211	0.116602
Q3UHF7	Transcription factor HIVEP2	Hivep2	1.04427	0.830301	1.10371	0.745698	1.0833	1.05679							0.554242	0.919905	1.22485	1.11991	1.24419		Hivep2	0.799257	0.832802	1.16428	1.08667	1.03725		Hivep2	0.0435926	0.0425982	0.103952	0.00696761	0.0813039
P17710	Hexokinase-1	Hk1	1.23159	1.2425	1.4374	1.27554	1.01503	0.872834	1.57615	0.629984	0.928297	0.903544	0.758412	0.802554	0.921019	0.75601	0.794968	1.00526	1.04362		Hk1	1.24292	0.978365	0.996925	0.964375	1.07147		Hk1	0.0546383	0.150251	0.165023	0.0864221	0.0862654
O88569	Heterogeneous nuclear ribonucleoproteins A2/B1	Hnrnpa2b1	1.21957	0.583028	0.424141	0.543468	1.15838	0.965924	0.986958	0.286053	0.465041	0.513607	0.30987	0.536768	0.547078	0.886631	1.11739	0.803718	1.27454		Hnrnpa2b1	0.917869	0.647902	0.617133	0.976008	0.774204		Hnrnpa2b1	0.119579	0.0164527	0.0447376	0.139453	0.0775869
P70333;O35737	Heterogeneous nuclear ribonucleoprotein H2;Heterogeneous nuclear ribonucleoprotein H;Heterogeneous nuclear ribonucleoprotein H, N-terminally processed	Hnrnph2	1.23214	0.595672	0.919054	0.708838	0.875164	1.15039													Hnrnph2	1.23214	0.708838	0.919054	1.01278	0.595672
P61979	Heterogeneous nuclear ribonucleoprotein K	Hnrnpk	0.99343	0.785431	0.809837	0.733331	0.992456	1.01464							0.662393	0.95521	0.955562	0.884188	1.16131		Hnrnpk	0.827912	0.84427	0.8827	0.963761	0.973372		Hnrnpk	0.0441211	0.0448465	0.0500697	0.0772359	0.0687825
Q8R081	Heterogeneous nuclear ribonucleoprotein L	Hnrnpl	0.918739	0.703786	0.79193	0.569437	1.05236	0.846104							0.638801	1.0305	1.09306	0.813505	1.37313		Hnrnpl	0.77877	0.79997	0.942494	0.903988	1.03846		Hnrnpl	0.0365003	0.0429766	0.0620575	0.0546353	0.0864781
Q8VEK3	Heterogeneous nuclear ribonucleoprotein U	Hnrnpu	1.40577	0.764907	0.855197	0.7738	0.978453	0.919877							0.643034	0.997128	1.01498	0.880682	1.23906		Hnrnpu	1.0244	0.885464	0.935089	0.926337	1.00198		Hnrnpu	0.0861452	0.0513139	0.0590835	0.0203472	0.0757953
Q9Z2Y3	Homer protein homolog 1	Homer1	1.16005	0.862106	1.08901	0.894032	0.974342	0.997922	1.22677	1.16062	0.924967	1.16775	1.08786	0.941172	0.849126	1.1508	1.07651	0.841957	0.731963		Homer1	1.07865	1.07086	1.08446	0.938073	0.839679		Homer1	0.0948004	0.0845865	0.000370086	0.0550253	0.0176748
Q9QWW1	Homer protein homolog 2	Homer2	0.855307	0.887406	1.10982	0.822085	1.00265	0.989439	1.23932	1.08633	0.988828	1.18604	1.18834	0.972318	0.947438	1.23845	1.20192	0.866765	0.827712		Homer2	1.01402	1.08219	1.16669	0.952953	0.901315		Homer2	0.152441	0.0990482	0.00473336	0.0650698	0.0284568
Q99JP6	Homer protein homolog 3	Homer3	1.02779	0.852182	1.07412	0.789361	1.14901	1.11992	1.25577	1.07628	0.918959	1.20242	1.20966	0.954231	0.943087	1.27319	1.16218	0.9273	0.909695		Homer3	1.07555	1.08832	1.14865	1.06541	0.893612		Homer3	0.0838988	0.10292	0.010754	0.0743877	0.00607499
Q3TEA8	Heterochromatin protein 1-binding protein 3	Hp1bp3	1.38645	0.563854	0.543719	0.451826	0.825395	1.18922							0.368545	1.00389	2.03833	0.499351	3.20127		Hp1bp3	0.877497	0.727859	1.29102	0.837987	1.88256		Hp1bp3	0.0703807	0.0363627	0.140069	0.0835915	0.136699
P84075;P62748	Neuron-specific calcium-binding protein hippocalcin;Hippocalcin-like protein 1	Hpca	0.909937	1.11559	1.24667	1.21793	1.1709	1.17117							1.12857	0.992016	1.00175	0.881786	0.779601		Hpca	1.01925	1.10497	1.12421	1.07462	0.947596		Hpca	0.0752663	0.0923889	0.0964511	0.0866566	0.0635032
Q8BGZ1	Hippocalcin-like protein 4	Hpcal4	0.857436	1.05628	1.18341	1.09594	1.06215	0.998985							1.08638	1.0257	0.912064	0.971793	1.00649		Hpcal4	0.971906	1.06082	1.04774	1.01098	1.03138		Hpcal4	0.0664181	0.0825606	0.0813753	0.120248	0.0766258
P00493	Hypoxanthine-guanine phosphoribosyltransferase	Hprt1	0.704766	1.58207	1.58606	1.5833	0.953333	0.990594													Hprt1	0.704766	1.5833	1.58606	0.971963	1.58207
Q61411	GTPase HRas;GTPase HRas, N-terminally processed	Hras	1.09875	1.11241	1.24416	1.16756	1.01161	1.00578													Hras	1.09875	1.16756	1.24416	1.00869	1.11241
O08756	3-hydroxyacyl-CoA dehydrogenase type-2	Hsd17b10	1.17005	1.09176	1.11941	1.04875	1.01859	1.03975							0.976174	1.2272	1.16216	0.917037	0.889985		Hsd17b10	1.07311	1.13797	1.14078	0.991793	0.990871		Hsd17b10	0.0856969	0.0988027	0.0988956	0.141424	0.0696749
O70503	Very-long-chain 3-oxoacyl-CoA reductase	Hsd17b12	1.18607	0.994624	1.08232	1.08356	1.15728	1.1047							0.909616	1.09861	1.09483	1.04024	0.973434		Hsd17b12	1.04784	1.09108	1.08858	1.10074	0.984029		Hsd17b12	0.0814533	0.08862	0.0881053	0.0161284	0.0674044
P51660	Peroxisomal multifunctional enzyme type 2;(3R)-hydroxyacyl-CoA dehydrogenase;Enoyl-CoA hydratase 2	Hsd17b4	1.00708	0.914581	1.02927	0.951228	1.0091	1.02487	1.09836	1.20283	1.01713	1.08891	1.11385	0.892244	1.02759	1.14137	1.15246	0.805272	0.855577		Hsd17b4	1.04434	1.0605	1.09853	0.946413	0.929097		Hsd17b4	0.0416594	0.0662782	0.0189296	0.087951	0.0453149
P50171	Estradiol 17-beta-dehydrogenase 8	Hsd17b8	1.13175	1.03929	1.20515	0.972565	1.04961	1.08167							0.941564	1.00855	0.990336	0.877278	0.923893		Hsd17b8	1.03665	0.990557	1.09774	1.00285	0.981592		Hsd17b8	0.0784078	0.0686648	0.0908353	0.161374	0.067263
Q8BTX9	Inactive hydroxysteroid dehydrogenase-like protein 1	Hsdl1	0.718563	1.15688	1.43914	1.05719	1.10351	0.889803													Hsdl1	0.718563	1.05719	1.43914	0.996656	1.15688
Q2TPA8	Hydroxysteroid dehydrogenase-like protein 2	Hsdl2	0.9349	1.03111	0.933506	1.03845	1.17607	1.00692													Hsdl2	0.9349	1.03845	0.933506	1.0915	1.03111
P07901	Heat shock protein HSP 90-alpha	Hsp90aa1	0.998372	1.57521	0.961373	1.72037	1.11697	1.13205	0.777783	0.664497	0.699763	0.710578	0.587981	1.15751	1.4002	0.901311	0.846502	1.07476	1.07656		Hsp90aa1	1.05878	1.11075	0.798619	1.10793	1.11718		Hsp90aa1	0.129595	0.125813	0.0349564	0.00405265	0.114893
P11499	Heat shock protein HSP 90-beta	Hsp90ab1	0.965671	1.58241	0.993243	1.72482	1.17006	1.13497	0.659305	0.656007	0.69374	0.676675	0.602791	1.03362	1.24093	0.95767	0.95006	1.04501	1.06141		Hsp90ab1	0.955303	1.11972	0.848698	1.11668	1.11252		Hsp90ab1	0.135849	0.123183	0.057581	0.0147554	0.117518
P08113	Endoplasmin	Hsp90b1	0.96087	1.62745	0.977437	1.74571	1.122	1.241													Hsp90b1	0.96087	1.74571	0.977437	1.1815	1.62745
Q8K0U4	Heat shock 70 kDa protein 12A	Hspa12a	1.06101	1.01016	1.11882	1.04297	1.01268	1.05851	0.914083	1.01938	0.998314	0.950114	1.0415	1.0555	1.02929	0.998645	0.985756	1.01605	1.02258		Hspa12a	1.00146	0.997243	1.04869	1.02908	1.01035		Hspa12a	0.162817	0.154583	0.055694	0.0312399	0.046259
Q61696	Heat shock 70 kDa protein 1A	Hspa1a	1.16656	1.08419	1.01244	1.05774	1.1264	1.19585	0.81263	0.7828	0.680076	0.666747	0.777725	0.806782	0.894306	1.06038	0.968777	1.09558	0.949576		Hspa1a	0.957832	0.928289	0.919649	1.13928	0.904613		Hspa1a	0.121925	0.106412	0.0634853	0.00707707	0.084381
P17879	Heat shock 70 kDa protein 1B	Hspa1b	1.59558	0.998312	0.96994	1.20943	1.20394	1.49244													Hspa1b	1.59558	1.20943	0.96994	1.34819	0.998312
P17156	Heat shock-related 70 kDa protein 2	Hspa2	1.01815	0.964421	1.06104	0.922708	1.06674	1.14688	1.09539	1.13547	1.11802	1.20362	1.1145	1.2662	0.963203	1.08987	1.05036	0.982915	1.08341		Hspa2	1.02558	1.07207	1.0753	1.06551	1.05529		Hspa2	0.0955501	0.0783693	0.0104932	0.0500955	0.0594392
Q61316	Heat shock 70 kDa protein 4	Hspa4	1.10551	1.36257	1.00897	1.42725	1.05863	1.10303							1.2877	0.833506	0.86591	1.25738	1.28326		Hspa4	1.1966	1.13038	0.937438	1.13968	1.32291		Hspa4	0.11084	0.102006	0.0593663	0.0243707	0.135706
P48722	Heat shock 70 kDa protein 4L	Hspa4l	1.03195	1.19188	1.06628	1.24671	1.09163	1.09538							1.13593	0.829184	0.891336	1.21406	1.27088		Hspa4l	1.08394	1.03795	0.978809	1.13369	1.23138		Hspa4l	0.087365	0.081497	0.0671663	0.0132906	0.117603
P20029	78 kDa glucose-regulated protein	Hspa5	0.989583	1.08106	1.10681	1.168	1.119	1.0567	0.870691	1.0249	0.872067	0.738202	1.11234	0.839115	1.09808	1.16716	1.02678	1.15156	1.12085		Hspa5	0.986117	1.02445	1.08198	1.10909	1.02466		Hspa5	0.142024	0.146677	0.0162303	0.00989214	0.129928
P63017	Heat shock cognate 71 kDa protein	Hspa8	1.08163	0.943328	1.09338	1.00206	1.02815	1.02038	1.02726	0.943902	0.9782	1.0397	0.990924	1.12202	0.955804	1.11369	1.06053	1.05888	1.02473		Hspa8	1.02157	1.05182	1.04828	1.0358	0.982086		Hspa8	0.102319	0.0424736	0.0418429	0.0154987	0.0877936
P38647	Stress-70 protein, mitochondrial	Hspa9	1.10177	1.80161	1.11329	1.84896	1.19048	1.06465	0.957628	1.01096	0.984972	0.912845	1.15825	0.777374	1.37536	0.826971	0.851806	1.11494	1.1413		Hspa9	1.14492	1.19626	1.04111	1.12335	1.30929		Hspa9	0.0597309	0.101605	0.118147	0.0129613	0.0569939
P63038	60 kDa heat shock protein, mitochondrial	Hspd1	1.04508	1.96368	1.06717	2.1508	1.17551	1.10064	1.13438	0.98162	0.956926	0.96763	0.910704	1.28774	1.77789	0.660041	0.742898	1.11213	1.00762		Hspd1	1.31911	1.25949	0.906924	1.12942	1.30941		Hspd1	0.050161	0.104264	0.0708212	0.00514443	0.0740771
Q64433	10 kDa heat shock protein, mitochondrial	Hspe1	0.986785	1.58427	0.936226	1.6507	1.27406	1.08833							1.45607	0.638845	0.794727	1.00243	0.878203		Hspe1	1.22143	1.14477	0.865477	1.12161	1.23124		Hspe1	0.117892	0.111824	0.0472795	0.044756	0.122252
Q61699	Heat shock protein 105 kDa	Hsph1	0.913426	1.06386	1.07127	1.13664	1.1055	1.04972							1.13099	1.02665	1.08529	1.03192	1.15349		Hsph1	1.02221	1.08164	1.07828	1.06238	1.10868		Hsph1	0.0758283	0.0869225	0.0860034	0.0177463	0.092376
P42859	Huntingtin	Htt	1.06018	0.909989	1.06768	1.0042	1.00358	1.15229	1.08976	0.89361	1.12356	0.919211	1.20385	0.950455	1.07058	1.10584	1.09524	1.00828	1.13275		Htt	1.07351	1.00975	1.12226	1.05472	1.05543		Htt	0.00226883	0.145541	0.0164601	0.0631274	0.0876306
Q7TMY8	E3 ubiquitin-protein ligase HUWE1	Huwe1	1.1296	0.89775	1.0621	0.845246	1.11406	1.21965							1.05466	1.01718	1.03373	1.16072	1.27872		Huwe1	1.09213	0.931213	1.04791	1.16481	1.08823		Huwe1	0.0889376	0.0585069	0.0798788	0.00544739	0.0906991
Q8BIJ6	Isoleucine--tRNA ligase, mitochondrial	Iars2	0.965915	1.43169	1.18278	1.51323	1.17908	1.12523													Iars2	0.965915	1.51323	1.18278	1.15215	1.43169
P97411	Islet cell autoantigen 1	Ica1	1.06278	1.04429	0.981301	1.02403	1.05654	1.07862													Ica1	1.06278	1.02403	0.981301	1.06758	1.04429
Q60625	Intercellular adhesion molecule 5	Icam5	0.950454	1.07561	1.24628	1.02127	1.1102	1.09299	0.836238	0.964539	0.869263	0.850122	1.02293	0.63808	1.10374	1.17264	1.04592	1.01774	1.00844		Icam5	0.963478	1.01468	1.10505	1.07364	0.984438		Icam5	0.113974	0.148216	0.0461299	0.0203334	0.136968
O88844	Isocitrate dehydrogenase [NADP] cytoplasmic	Idh1	1.21643	1.60855	1.01011	1.73032	1.03026	1.10981													Idh1	1.21643	1.73032	1.01011	1.07004	1.60855
P54071	Isocitrate dehydrogenase [NADP], mitochondrial	Idh2	1.01941	1.39549	1.11704	1.58387	1.08658	1.08515	1.11331	1.04112	0.962137	0.853518	1.14299	0.892702	1.2113	0.876731	1.15621	0.813951	0.813086		Idh2	1.11468	1.10471	1.13875	0.995229	1.0569		Idh2	0.0290488	0.117475	0.0011339	0.160467	0.129254
Q9D6R2	Isocitrate dehydrogenase [NAD] subunit alpha, mitochondrial	Idh3a	1.00293	1.81955	1.00764	2.02222	1.13612	1.04907							2.09604	0.610067	0.750151	1.1132	1.02902		Idh3a	1.54948	1.31614	0.878895	1.09946	1.42429		Idh3a	0.160248	0.142795	0.050703	0.0103769	0.1554
P70404	Isocitrate dehydrogenase [NAD] subunit gamma 1, mitochondrial	Idh3g	1.00551	1.39457	1.2146	1.48904	1.14023	1.03128	0.842703	0.97275	0.958515	0.85667	0.912058	0.773536	1.52383	1.0014	1.06507	1.03314	1.00112		Idh3g	1.12401	1.1157	1.06391	1.06822	1.11807		Idh3g	0.101215	0.101125	0.0900742	0.0331107	0.0807602
Q61249	Immunoglobulin-binding protein 1	Igbp1	0.70991	0.800268	0.932858	0.778223	1.0814	0.971934													Igbp1	0.70991	0.778223	0.932858	1.02667	0.800268
Q7TNR6	Immunoglobulin superfamily member 21	Igsf21	1.16586	1.01583	1.01461	1.08334	0.946683	1.02499	0.786543	0.868033	0.982858	0.930742	0.673794	0.935747	0.889389	1.09365	0.944	0.939874	0.911514		Igsf21	0.947264	1.03591	0.877467	0.970516	0.970068		Igsf21	0.114545	0.0942849	0.0598991	0.0655328	0.0722437
Q8R366	Immunoglobulin superfamily member 8	Igsf8	1.37447	1.14105	1.06902	1.10746	0.957896	1.06353	0.96114	0.928249	0.772425	0.796719	0.819213	0.658776	0.983186	1.00032	1.16441	0.692195	0.642876		Igsf8	1.10627	0.968167	1.01755	0.904539	0.852116		Igsf8	0.0852665	0.126702	0.146717	0.0797629	0.0710217
E9PZ19		Igsf9b	0.940337	0.761566	1.00613	0.918294	0.938906	0.989833							1.09155	1.24101	1.12583	0.840555	0.783941		Igsf9b	1.01594	1.07965	1.06598	0.923098	0.772753		Igsf9b	0.0740614	0.0882695	0.0837941	0.0368827	0.033435
P59823	Interleukin-1 receptor accessory protein-like 1	Il1rapl1	0.988575	0.889762	1.00622	0.94394	1.00598	1.0884													Il1rapl1	0.988575	0.94394	1.00622	1.04719	0.889762
B5TVM2	Immunoglobulin-like domain-containing receptor 2	Ildr2	1.14407	0.958675	0.997032	0.95727	1.00301	1.00076	1.15172	0.987439	1.18963	1.17223	0.953061	1.06134	1.04259	1.03488	0.975274	1.03276	0.919249		Ildr2	1.11279	1.05479	0.975122	1.01218	1.02252		Ildr2	0.0141702	0.0792047	0.0315126	0.0598384	0.135743
Q8CAQ8	MICOS complex subunit Mic60	Immt	0.977387	0.874748	1.23051	0.869569	0.965549	0.940628	0.819735	1.07094	1.11787	0.962371	0.996231	0.922027	0.854474	1.04367	0.975879	0.949173	1.00063		Immt	0.883865	0.958536	1.06754	0.951783	0.997748		Immt	0.0226431	0.0827292	0.0825545	0.00370501	0.162888
O55023	Inositol monophosphatase 1	Impa1	0.836147	1.12262	1.00423	1.14806	1.07867	1.09649													Impa1	0.836147	1.14806	1.00423	1.08758	1.12262
O55091	Protein IMPACT	Impact	0.832744	0.87421	1.14464	0.831674	1.07161	0.935518													Impact	0.832744	0.831674	1.14464	1.00356	0.87421
P46660	Alpha-internexin	Ina	1.09257	0.65611	1.05875	0.670417	0.901275	0.962092	0.735028	0.899663	0.578769	1.03873	1.11845	0.604054	0.756098	1.14217	1.01368	1.11838	0.937042		Ina	0.861233	0.950439	1.06363	0.993917	0.723974		Ina	0.0589375	0.127037	0.0284915	0.155604	0.0211054
Q0GNC1	Inverted formin-2	Inf2	0.960222	0.805395	0.84504	0.904346	0.899846	0.99635							0.814956	1.12551	1.10011	0.963058	1.28343		Inf2	0.887589	1.01493	0.972575	0.953085	1.04441		Inf2	0.0508641	0.0744556	0.0668481	0.0398713	0.0837519
Q9EPW0	Type I inositol 3,4-bisphosphate 4-phosphatase	Inpp4a	0.926364	0.798524	0.958567	0.834537	1.01299	0.99701							0.805037	1.00733	0.95232	1.05815	1.06509		Inpp4a	0.865701	0.920934	0.955444	1.02272	0.931809		Inpp4a	0.0471633	0.0567232	0.0620752	0.0567394	0.0596898
Q9JII1	72 kDa inositol polyphosphate 5-phosphatase	Inpp5e	0.791681	0.755032	0.99657	0.706285	0.856143	0.846451													Inpp5e	0.791681	0.706285	0.99657	0.851297	0.755032
P59644	Phosphatidylinositol 4,5-bisphosphate 5-phosphatase A	Inpp5j	1.02637	0.76431	0.975675	0.827031	1.09645	1.0929							0.757099	0.966165	1.11484	1.21785	0.856299		Inpp5j	0.891735	0.896598	1.04526	1.13574	0.810305		Inpp5j	0.0529511	0.0523046	0.0797483	0.0134395	0.03872
Q8BKC5	Importin-5	Ipo5	0.924803	0.847497	1.04211	0.902182	1.06166	1.04136							0.828568	1.09397	0.947491	0.973658	0.919631		Ipo5	0.876685	0.998074	0.994802	1.02556	0.883564		Ipo5	0.0487579	0.0709474	0.0696608	0.0730097	0.0497578
Q9EPL8	Importin-7	Ipo7	1.0408	0.90594	0.963887	0.909747	0.849086	0.974174							0.895543	1.07856	1.03203	0.920527	0.985571		Ipo7	0.968171	0.994152	0.997957	0.914595	0.945756		Ipo7	0.0649537	0.0700057	0.0701608	0.0237484	0.060482
Q8BP00	IQ calmodulin-binding motif-containing protein 1	Iqcb1	0.963474	0.693637	0.995237	0.749651	1.05491	1.04549	1.1292	1.02474	0.85072	1.03524	1.00151	1.17045							Iqcb1	1.04634	0.892445	0.998375	1.0502	0.772178		Iqcb1	0.0801354	0.0533092	0.0701301	0.0803219	0.0340851
Q3UQ44	Ras GTPase-activating-like protein IQGAP2	Iqgap2	0.925678	0.788609	0.975987	0.809445	1.13418	1.08273	1.28262	0.840878	0.781247	1.12043	0.919751	1.10052	0.690723	0.934736	1.27473	1.08132	1.11433		Iqgap2	0.96634	0.954872	1.05682	1.09941	0.894729		Iqgap2	0.14383	0.111156	0.109555	0.00487699	0.0731556
Q8R0S2	IQ motif and SEC7 domain-containing protein 1	Iqsec1	0.930519	0.780823	0.989581	0.810932	0.910906	0.9084	1.25954	0.962352	0.82322	1.03518	0.924864	1.06039	0.803917	1.12762	1.12755	0.906583	0.840147		Iqsec1	0.997991	0.991245	1.014	0.90863	0.81473		Iqsec1	0.164923	0.155716	0.139439	3.13498e-05	0.00149126
Q5DU25	IQ motif and SEC7 domain-containing protein 2	Iqsec2	1.08758	0.850126	1.03915	0.80785	0.950171	1.02656	1.31426	1.02506	0.943202	1.11702	1.05346	1.09879	0.895796	1.10215	1.15446	0.896567	0.805991		Iqsec2	1.09921	1.00901	1.08236	0.957765	0.86644		Iqsec2	0.0830401	0.156142	0.0252139	0.0632055	0.0134557
Q3TES0	IQ motif and SEC7 domain-containing protein 3	Iqsec3	0.951927	0.766949	0.98889	0.784109	1.02286	0.9519	1.05766	0.999601	1.05129	1.05261	0.958793	1.30548	0.783526	1.06769	1.18548	0.974601	0.931665		Iqsec3	0.931036	0.968138	1.04439	0.983122	0.916636		Iqsec3	0.0797772	0.127071	0.0993423	0.0840918	0.0697165
P35569	Insulin receptor substrate 1	Irs1	0.851902	0.763365	1.26488	1.31422	0.494481	1.37717													Irs1	0.851902	1.31422	1.26488	0.935824	0.763365
P81122	Insulin receptor substrate 2	Irs2	1.2492	0.73554	1.0151	0.66673	1.00568	1.05914													Irs2	1.2492	0.66673	1.0151	1.03241	0.73554
Q9CX00	IST1 homolog	Ist1	1.2019	1.00505	1.01746	0.959055	0.954741	1.03725													Ist1	1.2019	0.959055	1.01746	0.995993	1.00505
P43406	Integrin alpha-V;Integrin alpha-V heavy chain;Integrin alpha-V light chain	Itgav	0.977884	1.43908	1.1019	1.39333	1.18542	1.13273													Itgav	0.977884	1.39333	1.1019	1.15907	1.43908
O89051	Integral membrane protein 2B;BRI2, membrane form;BRI2 intracellular domain;BRI2C, soluble form;Bri23 peptide	Itm2b	0.974184	0.9002	0.862286	0.802645	1.1168	1.05793							0.862544	1.13472	0.657732	0.965708	1.0849		Itm2b	0.918364	0.968684	0.760009	1.04681	0.992552		Itm2b	0.0558097	0.0672148	0.0330582	0.0664243	0.0698359
Q91VK4	Integral membrane protein 2C;CT-BRI3	Itm2c	0.990433	0.718491	0.769902	0.796423	0.958156	1.08983							1.00457	1.11207	1.05185	1.02422	1.00598		Itm2c	0.997503	0.954248	0.910874	1.02407	0.862235		Itm2c	0.0699665	0.0643627	0.0563173	0.0985581	0.0485229
Q8R071	Inositol-trisphosphate 3-kinase A	Itpka	1.04395	0.826903	0.992819	0.807258	1.05354	1.10266	1.06825	1.01482	1.07073	1.15454	0.85454	1.45264	0.671406	1.03054	0.878342	1.08398	1.13689		Itpka	0.927869	0.997447	0.908567	1.08006	1.01151		Itpka	0.105148	0.163706	0.0275767	0.00508542	0.152332
P11881	Inositol 1,4,5-trisphosphate receptor type 1	Itpr1	0.954032	0.76253	1.09653	0.868402	1.33908	0.943003							1.01895	0.985356	0.905172	1.07585	0.902116		Itpr1	0.986492	0.926879	1.00085	1.11931	0.832323		Itpr1	0.0679639	0.0573239	0.071473	0.0688484	0.0422119
Q9Z0R4	Intersectin-1	Itsn1	1.10123	0.981876	1.03558	0.952142	1.08461	1.08541							0.862665	0.913344	0.93545	1.06611	0.975114		Itsn1	0.981948	0.932743	0.985516	1.07871	0.978495		Itsn1	0.0683876	0.058029	0.067922	0.0010593	0.0663505
Q9Z0R6	Intersectin-2	Itsn2	0.986607	0.786291	0.987906	0.761418	1.02739	1.04409							0.862023	1.03023	0.989466	1.08745	1.0403		Itsn2	0.924315	0.895826	0.988686	1.05297	0.913296		Itsn2	0.0569254	0.0536165	0.0682769	0.0162841	0.0563345
Q9JHI5	Isovaleryl-CoA dehydrogenase, mitochondrial	Ivd	1.03737	1.66972	0.811375	1.57095	1.3054	1.25813													Ivd	1.03737	1.57095	0.811375	1.28176	1.66972
Q5DTX6	Junctional protein associated with coronary artery disease	Jcad	1.02923	0.738083	0.990247	0.767574	0.886655	0.87545	1.1096	0.975796	0.91653	1.14891	0.924124	1.31725	0.788324	1.04054	1.06798	0.99864	0.842568		Jcad	0.975718	0.985672	0.994118	0.920248	0.832394		Jcad	0.137479	0.151842	0.150076	0.0299621	0.0139327
Q9ET80	Junctophilin-1	Jph1	1.11126	0.85776	1.02432	0.805878	1.03055	1.1215													Jph1	1.11126	0.805878	1.02432	1.07603	0.85776
Q9ET77	Junctophilin-3	Jph3	1.16133	0.795582	1.15652	0.808051	1.00507	1.07755	1.03297	0.902789	0.840415	1.03034	1.1943	0.939686	0.783123	1.09999	1.09762	1.08888	0.979679		Jph3	0.992473	0.97946	1.14948	1.05717	0.871892		Jph3	0.158687	0.139536	0.00560681	0.0268884	0.0245003
Q80WT0	Junctophilin-4	Jph4	0.758498	0.784205	1.06226	0.811908	1.10875	1.07166													Jph4	0.758498	0.811908	1.06226	1.09021	0.784205
Q02257	Junction plakoglobin	Jup	1.11191	0.817557	0.891593	0.823553	1.07145	1.05874	0.971172	1.20451	0.940446	1.06099	0.980665	0.94651	1.27926	1.07082	0.924672	1.0769	1.36502		Jup	1.12078	0.985122	0.93231	1.06903	1.04101		Jup	0.0513018	0.145156	0.0202057	0.00100396	0.137961
A2CG49	Kalirin	Kalrn	0.944362	0.793432	1.02654	0.81334	1.0007	1.0427	1.20591	0.992553	0.905488	1.11316	1.08329	1.05425	0.911913	1.1545	1.19042	0.914075	0.885744		Kalrn	1.02073	1.027	1.10008	0.985822	0.861555		Kalrn	0.140737	0.137521	0.0287779	0.124012	0.00949338
Q99MN1	Lysine--tRNA ligase	Kars	1.00978	0.88827	1.05682	0.973619	0.935368	0.997405							0.910218	1.09186	1.00472	1.20226	1.17617		Kars	0.959998	1.03274	1.03077	1.04501	1.03222		Kars	0.0631645	0.0771507	0.0765103	0.105479	0.0785395
Q69ZS8	Kazrin	Kazn	0.975249	0.76137	0.933237	0.753354	0.902474	0.864253							0.85532	1.17848	1.16523	1.02874	1.19563		Kazn	0.915284	0.965916	1.04924	0.931821	0.978498		Kazn	0.0553311	0.0683382	0.0812626	0.0506204	0.0707653
Q8BNW9	Kelch repeat and BTB domain-containing protein 11	Kbtbd11	1.10778	1.06415	1.08645	1.0034	1.07478	0.97746							0.77777	0.998772	0.837232	1.13877	1.06532		Kbtbd11	0.942776	1.00108	0.96184	1.06367	1.06474		Kbtbd11	0.0625573	0.0706508	0.0648131	0.0512433	0.0832495
P16388	Potassium voltage-gated channel subfamily A member 1	Kcna1	1.20178	1.09941	1.02158	1.02741	0.981245	1.04147							1.07041	1.07471	0.985508	1.13039	1.00981		Kcna1	1.1361	1.05106	1.00355	1.05104	1.05461		Kcna1	0.0981802	0.0805396	0.0711562	0.0599912	0.0813757
P63141	Potassium voltage-gated channel subfamily A member 2	Kcna2	1.03634	0.935843	1.00975	0.930464	0.989623	1.01936	0.87079	0.899342	0.988179	0.745584	0.965769	1.22739	1.44884	1.16124	1.05539	1.32189	1.50453		Kcna2	1.11866	0.945761	1.0103	1.11029	1.14285		Kcna2	0.0935513	0.116016	0.121487	0.0679868	0.0856072
Q61423	Potassium voltage-gated channel subfamily A member 4	Kcna4	1.04432	1.04982	1.08492	0.910387	1.09663	1.06031							1.01431	1.08166	1.06992	0.965001	0.956362		Kcna4	1.02931	0.996025	1.07742	1.04064	1.00309		Kcna4	0.076181	0.0703817	0.0858285	0.0681985	0.0712458
P63143	Voltage-gated potassium channel subunit beta-1	Kcnab1	1.07444	0.687872	0.967907	1.08463	1.13659	1.16716	1.00045	0.977485	1.01699	1.02841	0.99218	1.10199	0.932814	1.22094	1.10416	0.999299	0.878554		Kcnab1	1.00257	1.11133	1.02142	1.10101	0.861139		Kcnab1	0.159277	0.0318022	0.110092	0.0315812	0.0471342
P62482	Voltage-gated potassium channel subunit beta-2	Kcnab2	1.13299	0.946135	1.07713	0.93072	1.03722	1.10112	0.876747	0.966511	0.909327	0.991241	0.93829	0.957265	0.970399	1.06847	0.944689	0.990297	1.05286		Kcnab2	0.993379	0.99681	0.986704	1.04288	0.96944		Kcnab2	0.156263	0.157251	0.132763	0.0522534	0.0918862
Q03717	Potassium voltage-gated channel subfamily B member 1	Kcnb1	0.857391	0.741253	1.06945	0.775539	0.917401	0.880855							1.64006	1.01219	0.776097	1.49912	1.36561		Kcnb1	1.24873	0.893867	0.922772	1.09913	1.05343		Kcnb1	0.126228	0.0528563	0.0585113	0.111611	0.088233
Q14B80	Potassium voltage-gated channel subfamily C member 2	Kcnc2	1.17198	0.844642	1.17281	1.03286	1.12325	1.09864													Kcnc2	1.17198	1.03286	1.17281	1.11094	0.844642
Q03719	Potassium voltage-gated channel subfamily D member 1	Kcnd1	0.929331	0.832268	0.659704	1.02526	1.14759	1.06844													Kcnd1	0.929331	1.02526	0.659704	1.10802	0.832268
Q9Z0V2	Potassium voltage-gated channel subfamily D member 2	Kcnd2	1.03369	0.885552	1.00955	0.898291	1.01874	0.993337	1.00326	1.14854	1.01871	0.848135	1.00956	0.966921	0.836812	1.10127	1.06195	0.988892	0.944238		Kcnd2	0.95792	0.949232	1.02702	1.00032	0.949501		Kcnd2	0.0937787	0.0965314	0.0436496	0.162567	0.0533776
Q9Z0V1	Potassium voltage-gated channel subfamily D member 3	Kcnd3	0.988103	0.941711	1.01927	0.780376	1.07534	1.01122	1.10348	1.04156	1.06378	0.939062	0.99261	0.951358	1.00165	1.06875	0.913983	1.24225	1.07168		Kcnd3	1.03108	0.929396	0.975287	1.1096	1.02572		Kcnd3	0.0805456	0.0810536	0.0860177	0.042074	0.100522
Q9ER47	Potassium voltage-gated channel subfamily H member 7	Kcnh7	1.15546	0.695141	1.11123	0.816119	1.03776	1.03363													Kcnh7	1.15546	0.816119	1.11123	1.03569	0.695141
Q9JJ69	Kv channel-interacting protein 2	Kcnip2	0.907372	0.878949	0.98046	0.755902	0.987546	0.812775													Kcnip2	0.907372	0.755902	0.98046	0.900161	0.878949
Q6PHZ8	Kv channel-interacting protein 4	Kcnip4	0.995008	0.971099	1.19513	1.02685	1.16291	0.905609							0.939338	1.10698	0.83234	0.97439	0.883221		Kcnip4	0.967173	1.06691	1.01373	1.0143	0.92716		Kcnip4	0.0643134	0.0838212	0.076036	0.144937	0.0572127
P52189	Inward rectifier potassium channel 4	Kcnj4	1.06211	0.884113	0.958101	0.909004	1.01501	1.0295	1.27415	1.02522	1.09151	1.20288	1.02684	0.872599							Kcnj4	1.16813	1.05594	0.992473	1.02226	0.987811		Kcnj4	0.105181	0.0832449	0.0691138	0.0747753	0.0691531
Q08460	Calcium-activated potassium channel subunit alpha-1	Kcnma1	1.00914	0.872889	1.00764	0.843413	0.932238	0.968783	1.05524	1.02748	0.931074	0.937334	0.968438	1.05632	0.984663	1.22807	1.06491	0.895725	1.01022		Kcnma1	1.01635	1.00294	1.01366	0.932248	0.93806		Kcnma1	0.0853698	0.163676	0.112327	0.0141267	0.0433168
Q9Z351	Potassium voltage-gated channel subfamily KQT member 2	Kcnq2	1.05508	0.84843	1.0159	0.828702	1.00982	1.03837	1.06586	1.12421	1.05656	1.00106	0.997123	0.985495	0.912356	1.1559	1.26862	1.07229	0.942607		Kcnq2	1.0111	0.99522	1.09388	1.04016	0.949197		Kcnq2	0.140549	0.160709	0.0659586	0.0260248	0.0812319
Q8K3F6	Potassium voltage-gated channel subfamily KQT member 3	Kcnq3	1.06635	0.748946	0.966277	0.803996	0.789947	1.02234							0.922242	0.939187	1.03369	0.849851	0.873321		Kcnq3	0.994298	0.871592	0.999982	0.887379	0.811133		Kcnq3	0.0698488	0.0481984	0.0705474	0.0412219	0.0390442
Q9JK45	Potassium voltage-gated channel subfamily KQT member 5	Kcnq5	1.00525	0.847925	0.910868	0.693573	0.998479	1.52356													Kcnq5	1.00525	0.693573	0.910868	1.26102	0.847925
Q6WVG3	BTB/POZ domain-containing protein KCTD12	Kctd12	1.00852	0.967582	1.11257	0.85032	1.07982	1.17225	1.20581	1.05741	1.07274	1.23671	1.37303	1.1582	0.984214	1.20836	1.21951	0.981036	0.94891		Kctd12	1.06618	1.09847	1.23504	1.0777	0.996411		Kctd12	0.0741895	0.0852383	0.0149547	0.049099	0.155716
Q5DTY9	BTB/POZ domain-containing protein KCTD16	Kctd16	1.00302	0.811914	1.06096	0.871875	0.90721	0.877177	1.0889	1.10156	1.08412	1.12015	1.19466	1.08076	0.939641	1.20957	1.21604	0.902069	0.888301		Kctd16	1.01052	1.0672	1.15722	0.895485	0.928111		Kctd16	0.138417	0.0957254	0.0139155	0.00129693	0.0781211
Q9D7X1	BTB/POZ domain-containing protein KCTD4	Kctd4	0.905634	0.934832	0.890612	0.761029	1.14557	1.23615							1.05884	0.981138	0.979724	0.976737	0.941428		Kctd4	0.982238	0.871083	0.935168	1.11949	0.93813		Kctd4	0.0676339	0.0489661	0.0586312	0.0427644	0.0589475
Q8R0A7	Uncharacterized protein KIAA0513	KIAA0513	0.868122	1.57356	1.23065	1.57903	1.0155	0.992056													KIAA0513	0.868122	1.57903	1.23065	1.00378	1.57356
Q3UMB9	WASH complex subunit 7	KIAA1033	1.14848	0.855364	1.09238	0.926147	1.04342	0.985594													KIAA1033	1.14848	0.926147	1.09238	1.01451	0.855364
Q80TK0	Uncharacterized protein KIAA1107	KIAA1107	1.03777	0.87096	1.07321	0.854489	0.965837	0.995505													KIAA1107	1.03777	0.854489	1.07321	0.980671	0.87096
A2AAE1	Uncharacterized protein KIAA1109	KIAA1109	1.05579	0.844917	1.09509	0.90356	1.12776	1.1209													KIAA1109	1.05579	0.90356	1.09509	1.12433	0.844917
Q5PR69	Uncharacterized protein KIAA1211	KIAA1211	1.20838	0.905586	1.16316	0.857952	1.04497	1.02279													KIAA1211	1.20838	0.857952	1.16316	1.03388	0.905586
A2AQ25	Sickle tail protein	KIAA1217	1.00345	0.851879	0.975044	0.864465	0.962934	0.944827	1.13915	0.981283	0.911266	1.00803	0.952017	1.16953	0.906146	1.06	1.01539	0.911201	0.818305		KIAA1217	1.01625	0.977498	0.980818	0.939654	0.860483		KIAA1217	0.138725	0.122906	0.0681972	0.0096127	0.00598599
Q148V7	LisH domain and HEAT repeat-containing protein KIAA1468	KIAA1468	1.01731	1.13587	1.13421	1.13851	1.07474	1.12													KIAA1468	1.01731	1.13851	1.13421	1.09737	1.13587
Q68FD9	UPF0606 protein KIAA1549	KIAA1549	1.05503	0.899624	1.0329	0.902567	1.056	1.06466	1.08915	1.07767	1.03614	1.12194	1.14562	1.06288	0.903588	1.14509	1.06955	0.913476	0.869775		KIAA1549	1.01592	1.05653	1.08269	1.01138	0.93518		KIAA1549	0.134381	0.0900888	0.0217274	0.139674	0.0555156
Q8BRV5	Uncharacterized protein KIAA1671	KIAA1671	1.11779	0.971829	1.04717	1.03475	1.05669	1.1228													KIAA1671	1.11779	1.03475	1.04717	1.08974	0.971829
P33173	Kinesin-like protein KIF1A	Kif1a	0.936683	1.02097	1.1373	1.00998	1.09026	1.06884							0.975592	1.08663	1.01578	1.03621	0.978351		Kif1a	0.956138	1.04831	1.07654	1.0651	0.999661		Kif1a	0.0622405	0.0800666	0.0859389	0.00893701	0.07042
Q60575	Kinesin-like protein KIF1B	Kif1b	0.640643	0.458871	0.617215	1.54248	2.12557	0.919248													Kif1b	0.640643	1.54248	0.617215	1.52241	0.458871
Q9QXL2	Kinesin-like protein KIF21A	Kif21a	0.941502	1.0162	1.05347	0.993489	1.08535	1.1018							0.869618	0.942552	0.907131	1.07111	1.02775		Kif21a	0.90556	0.96802	0.980299	1.08608	1.02197		Kif21a	0.0534172	0.0644578	0.0672196	0.00174134	0.0747175
Q9QXL1	Kinesin-like protein KIF21B	Kif21b	1.04933	2.6105	1.20775	2.98141	1.18347	1.18602													Kif21b	1.04933	2.98141	1.20775	1.18474	2.6105
P28740	Kinesin-like protein KIF2A	Kif2a	1.02326	0.860979	1.08286	0.850563	0.972574	1.01208	1.06225	1.04718	1.10882	1.13054	1.07114	1.23787	0.875191	1.14462	1.06115	0.982978	1.08748		Kif2a	0.986899	1.04191	1.07172	0.989209	1.01909		Kif2a	0.13992	0.117396	0.00125983	0.0762845	0.138694
P28741	Kinesin-like protein KIF3A	Kif3a	1.01781	0.885373	1.02509	0.832514	1.08923	1.16057													Kif3a	1.01781	0.832514	1.02509	1.1249	0.885373
Q61771	Kinesin-like protein KIF3B;Kinesin-like protein KIF3B, N-terminally processed	Kif3b	1.03573	0.787073	0.929547	0.790884	1.10034	1.01393							0.600501	1.18061	1.34153	0.905785	1.1372		Kif3b	0.818115	0.985745	1.13554	1.00668	0.962137		Kif3b	0.0448697	0.0712728	0.100437	0.15272	0.0663238
O35066	Kinesin-like protein KIF3C	Kif3c	1.20872	0.735392	1.01071	0.835509	0.737649	1.05658													Kif3c	1.20872	0.835509	1.01071	0.897113	0.735392
P33175	Kinesin heavy chain isoform 5A	Kif5a	0.8109	0.860324	1.04608	0.816792	0.958332	0.999037													Kif5a	0.8109	0.816792	1.04608	0.978685	0.860324
Q61768	Kinesin-1 heavy chain	Kif5b	0.958028	0.907494	0.986044	0.936053	1.01174	1.08349							0.952913	1.05894	0.878718	1.18485	1.1732		Kif5b	0.95547	0.997499	0.932381	1.09336	1.04034		Kif5b	0.0620797	0.0703239	0.0582334	0.034016	0.0798635
P28738	Kinesin heavy chain isoform 5C	Kif5c	1.04972	0.955045	1.13474	0.972553	0.997182	1.0855	1.08957	1.09266	1.00553	1.13505	1.18167	1.17719	1.00025	1.08295	1.05813	1.04705	1.06005		Kif5c	1.04652	1.06351	1.12485	1.04325	1.00688		Kif5c	0.0355982	0.0526729	0.012342	0.0388025	0.140272
P70188	Kinesin-associated protein 3	Kifap3	0.840816	0.849648	1.0752	0.758844	1.04961	1.04653							1.0229	1.11182	1.01254	1.37583	1.40067		Kifap3	0.931858	0.935333	1.04387	1.15732	1.12516		Kifap3	0.0587148	0.0616436	0.0791386	0.0477577	0.100346
Q6ZPU9	KIF1-binding protein	Kifbp	0.981542	0.75614	0.918513	0.881214	1.20335	1.11352													Kifbp	0.981542	0.881214	0.918513	1.15843	0.75614
Q8BR86	Kin of IRRE-like protein 3;Processed kin of IRRE-like protein 3	Kirrel3	0.863604	0.803476	0.852107	0.755201	1.00516	1.00809													Kirrel3	0.863604	0.755201	0.852107	1.00663	0.803476
O88447	Kinesin light chain 1	Klc1	0.923214	0.993419	1.11062	0.992794	1.07681	1.05148							0.96677	1.06543	0.99231	1.08494	1.00164		Klc1	0.944992	1.02911	1.05147	1.07108	0.997531		Klc1	0.0602272	0.0762395	0.080872	0.00325154	0.0699687
O88448	Kinesin light chain 2	Klc2	0.937474	0.878668	1.10836	0.879781	1.00842	1.1031	0.963404	0.954017	1.00704	0.982662	1.04227	1.2414	0.875019	0.998533	1.0752	1.01791	0.995823		Klc2	0.925299	0.953659	1.07528	1.04314	0.96051		Klc2	0.0173923	0.0565374	0.00977331	0.0480341	0.0729243
Q99JN2	Kelch-like protein 22	Klhl22	0.940584	0.871734	0.993534	0.847383	1.22044	1.13926													Klhl22	0.940584	0.847383	0.993534	1.17985	0.871734
Q60960	Importin subunit alpha-5;Importin subunit alpha-5, N-terminally processed	Kpna1	0.751979	0.821698	0.943832	0.877543	0.958169	1.18565													Kpna1	0.751979	0.877543	0.943832	1.07191	0.821698
P70168	Importin subunit beta-1	Kpnb1	1.30694	1.0325	1.02768	1.06797	0.992252	1.10779							0.985927	1.02905	1.02947	1.01239	1.15059		Kpnb1	1.14643	1.04851	1.02857	1.03748	1.09154		Kpnb1	0.101624	0.0800137	0.0760145	0.067208	0.0889757
P32883	GTPase KRas;GTPase KRas, N-terminally processed	Kras	1.33365	0.93197	1.12472	0.884625	1.03423	1.02239							0.952752	0.941505	0.910051	1.12644	1.09155		Kras	1.1432	0.913065	1.01738	1.06102	1.01176		Kras	0.101595	0.0546443	0.0748661	0.0341154	0.0733098
Q61097	Kinase suppressor of Ras 1	Ksr1	0.922171	0.754635	1.07277	0.760012	1.05399	1.07753	1.17106	0.89878	0.853092	1.0203	1.00778	1.06632	0.84243	1.06155	1.21038	0.950663	1.02881		Ksr1	0.978554	0.947288	1.09698	1.0274	0.878845		Ksr1	0.141423	0.105453	0.0409888	0.0924684	0.0449863
Q3UVC0	Kinase suppressor of Ras 2	Ksr2	1.01375	0.733754	1.14611	0.686147	1.06981	0.795116													Ksr2	1.01375	0.686147	1.14611	0.932462	0.733754
Q61595	Kinectin	Ktn1	0.84989	0.734458	1.06205	0.718665	0.980322	0.924703	1.20861	0.920779	0.994622	1.03646	1.15091	1.04729	0.891993	1.15488	0.984279	0.980326	1.03888		Ktn1	0.983499	0.970002	1.06574	0.961784	0.922655		Ktn1	0.14958	0.139874	0.0508874	0.0292361	0.0834871
P11627	Neural cell adhesion molecule L1	L1cam	0.948638	0.967195	0.890273	0.925941	1.01576	1.03098	0.828452	0.888045	1.12029	0.9722	1.04186	1.26233	1.04565	1.09419	0.796904	1.01796	1.05026		L1cam	0.940912	0.997444	0.909679	1.02157	1.04592		L1cam	0.0743644	0.160668	0.0555301	0.00754135	0.0680701
Q9EP89	Serine beta-lactamase-like protein LACTB, mitochondrial	Lactb	1.15412	1.12423	0.956816	1.12774	0.991837	0.996182							0.861575	0.921843	0.746693	0.950464	1.25855		Lactb	1.00785	1.02479	0.851754	0.979494	1.19139		Lactb	0.0739206	0.076221	0.0458371	0.0490976	0.109577
O89112	LanC-like protein 1	Lancl1	0.945781	0.950646	1.32466	0.943305	1.01799	1.00803							1.06963	1.07537	1.15529	1.05725	1.08434		Lancl1	1.00771	1.00934	1.23997	1.02776	1.01749		Lancl1	0.0722917	0.0726557	0.119581	0.0343165	0.0742481
Q9JJK2	LanC-like protein 2	Lancl2	1.0044	1.07126	1.10038	1.14751	1.04063	1.02223							1.02328	0.945258	1.00795	1.04982	0.915596		Lancl2	1.01384	1.04638	1.05416	1.03756	0.993427		Lancl2	0.0731312	0.0804288	0.0812971	0.007266	0.0697661
Q6ZQ58	La-related protein 1	Larp1	0.955742	0.931966	0.996198	0.850623	1.0948	1.07957													Larp1	0.955742	0.850623	0.996198	1.08719	0.931966
Q8BMJ2	Leucine--tRNA ligase, cytoplasmic	Lars	0.981803	0.697014	0.936154	0.734635	1.02118	1.09409													Lars	0.981803	0.734635	0.936154	1.05764	0.697014
Q8VDC0	Probable leucine--tRNA ligase, mitochondrial	Lars2	1.21754	1.76901	1.37327	1.59389	1.09292	1.11906													Lars2	1.21754	1.59389	1.37327	1.10599	1.76901
Q61792	LIM and SH3 domain protein 1	Lasp1	1.08307	1.16722	1.07665	1.15211	0.958698	0.97644							1.06717	0.869353	0.928443	0.971977	0.92293		Lasp1	1.07512	1.01073	1.00255	0.969038	1.04508		Lasp1	0.0853613	0.0743442	0.0714538	0.00472715	0.080564
P06151	L-lactate dehydrogenase A chain	Ldha	0.917107	1.92908	1.20682	2.05215	1.12784	1.05775							1.7784	0.730509	0.918476	1.14511	0.963051		Ldha	1.34775	1.39133	1.06265	1.11024	1.44606		Ldha	0.143595	0.152501	0.0845042	0.00899998	0.159065
P16125	L-lactate dehydrogenase B chain	Ldhb	0.913943	2.3322	1.02844	2.57246	1.08203	1.11391							2.40976	0.466584	0.700305	1.21075	0.903582		Ldhb	1.66185	1.51952	0.864373	1.13556	1.61789		Ldhb	0.148668	0.164729	0.0495329	0.0121221	0.153069
Q9WU40	Inner nuclear membrane protein Man1	Lemd3	1.30873	0.68798	0.615863	0.650149	0.991215	1.03002													Lemd3	1.30873	0.650149	0.615863	1.01062	0.68798
Q9Z2I0	LETM1 and EF-hand domain-containing protein 1, mitochondrial	Letm1	1.13722	1.24224	1.04538	1.27617	1.08349	1.06428							1.04338	1.03479	1.05019	1.02452	1.1498		Letm1	1.0903	1.15548	1.04779	1.05743	1.19602		Letm1	0.0886234	0.102792	0.0798368	0.0134217	0.110403
Q9JIA1	Leucine-rich glioma-inactivated protein 1	Lgi1	1.06841	1.05868	1.04624	1.04688	0.999029	1.01615	0.846387	0.995867	0.846796	0.873733	0.884161	0.838807	1.04994	1.12142	0.994964	0.922722	0.87615		Lgi1	0.988245	1.01401	0.975122	0.9793	0.927208		Lgi1	0.147322	0.14436	0.109135	0.0909826	0.0644405
Q8K406	Leucine-rich repeat LGI family member 3	Lgi3	1.32231	0.69871	0.862753	0.805618	0.980301	1.04529													Lgi3	1.32231	0.805618	0.862753	1.0128	0.69871
Q5U4E0	Lipoma HMGIC fusion partner-like 4 protein	Lhfpl4	0.950879	1.0167	1.13525	0.931939	1.0595	1.02861													Lhfpl4	0.950879	0.931939	1.13525	1.04405	1.0167
Q9ERG0	LIM domain and actin-binding protein 1	Lima1	0.950674	0.676586	0.877102	0.725385	1.03158	0.997979													Lima1	0.950674	0.725385	0.877102	1.01478	0.676586
Q3UH68	LIM and calponin homology domains-containing protein 1	Limch1	1.0798	0.828091	0.948171	0.768908	0.985911	1.01272							0.78626	1.02296	1.03588	0.996863	1.04262		Limch1	0.933032	0.895933	0.992024	0.998497	0.935355		Limch1	0.0602872	0.0534274	0.0691003	0.144108	0.059666
Q8BGB5	LIM domain-containing protein 2	Limd2	1.10863	0.929176	1.38703	0.896359	0.969449	1.03061							1.15294	0.927075	1.29852	0.589196	0.714178		Limd2	1.13079	0.911717	1.34278	0.863086	0.821677		Limd2	0.0968296	0.0543499	0.139482	0.0709847	0.0414397
Q8JZS0	Protein lin-7 homolog A	Lin7a	1.05918	1.11229	1.14865	1.02979	1.03625	0.953154							1.13401	1.37188	1.35592	1.00102	1.75319		Lin7a	1.09659	1.20083	1.25228	0.996809	1.43274		Lin7a	0.0898506	0.112724	0.122188	0.151117	0.156368
O88952	Protein lin-7 homolog C	Lin7c	1.15541	0.984107	0.970248	0.943337	1.04865	1.04874							0.854448	1.14181	1.02309	1.16075	0.888199		Lin7c	1.00493	1.04257	0.996668	1.08604	0.936153		Lin7c	0.0734794	0.0796433	0.069869	0.0246314	0.0588396
Q9D1T0	Leucine-rich repeat and immunoglobulin-like domain-containing nogo receptor-interacting protein 1	Lingo1	1.13329	1.36002	1.04761	1.26049	1.1258	1.12321							1.27171	0.866062	0.957134	1.21318	1.13011		Lingo1	1.2025	1.06328	1.00237	1.15406	1.24506		Lingo1	0.111867	0.0860081	0.0710943	0.00582007	0.120846
Q80Y17	Lethal(2) giant larvae protein homolog 1	Llgl1	1.2334	0.709007	0.894785	0.690779	1.11243	1.14072							0.405224	0.830111	2.02824	0.278009	0.794222		Llgl1	0.819311	0.760445	1.46151	0.843719	0.751615		Llgl1	0.0562767	0.032448	0.161516	0.106039	0.0309987
P48678	Prelamin-A/C;Lamin-A/C	Lmna	1.51837	0.790418	0.654498	0.621828	0.946691	1.02641							0.410744	1.29546	2.28406	0.511223	1.09426		Lmna	0.964559	0.958645	1.46928	0.828109	0.942341		Lmna	0.0856046	0.0727392	0.163113	0.0658905	0.0620715
P14733	Lamin-B1	Lmnb1	1.70276	0.614465	0.508234	0.493519	0.919172	1.10082							0.556353	0.927938	1.26463	0.877061	1.15897		Lmnb1	1.12956	0.710729	0.886432	0.965683	0.886715		Lmnb1	0.111838	0.0314396	0.0635719	0.111123	0.0577326
P21619	Lamin-B2	Lmnb2	1.48642	0.932997	0.755633	0.883254	0.951825	1.12993							0.643471	1.02234	1.36405	0.838488	1.10933		Lmnb2	1.06494	0.952798	1.05984	0.973415	1.02117		Lmnb2	0.0949694	0.0620937	0.0890873	0.130604	0.0752633
Q3TYD6	Serine/threonine-protein kinase LMTK2	Lmtk2	0.906566	0.936459	1.07949	0.795254	0.94046	0.97037							0.756292	1.12469	0.899288	1.0852	0.852635		Lmtk2	0.831429	0.95997	0.989387	0.998678	0.894547		Lmtk2	0.0421708	0.0656013	0.0691981	0.163135	0.0516193
Q5XJV6	Serine/threonine-protein kinase LMTK3	Lmtk3	1.08967	0.882847	1.13717	0.841159	0.990329	0.985192	1.1351	0.920445	0.962966	1.03441	1.02973	1.07647	0.841899	1.11186	1.06982	1.04804	0.948433		Lmtk3	1.02222	0.995812	1.07891	1.00786	0.931415		Lmtk3	0.13834	0.160538	0.021362	0.122375	0.0180832
Q7TQ95	Protein lunapark	Lnpk	1.0404	1.11158	1.02709	1.20782	1.1907	1.15904													Lnpk	1.0404	1.20782	1.02709	1.17487	1.11158
Q8CGK3	Lon protease homolog, mitochondrial	Lonp1	0.731565	2.7644	0.666706	2.91713	1.24676	1.25733							1.47853	0.670223	0.761406	1.2152	1.04945		Lonp1	1.10505	1.79368	0.714056	1.23976	1.90692		Lonp1	0.100029	0.140827	0.0267124	0.000462417	0.128064
Q9ESE1	Lipopolysaccharide-responsive and beige-like anchor protein	Lrba	1.26817	0.748926	0.873734	0.648837	1.2017	0.863347													Lrba	1.26817	0.648837	0.873734	1.03252	0.748926
Q91ZX7	Prolow-density lipoprotein receptor-related protein 1;Low-density lipoprotein receptor-related protein 1 85 kDa subunit;Low-density lipoprotein receptor-related protein 1 515 kDa subunit;Low-density lipoprotein receptor-related protein 1 intracellular domain	Lrp1	1.24658	1.15489	0.937482	1.2615	1.09448	1.21233							1.13399	0.986465	0.974374	1.08945	0.981443		Lrp1	1.19028	1.12398	0.955928	1.13209	1.06816		Lrp1	0.109279	0.0966623	0.0621981	0.0135479	0.0845529
Q6PB66	Leucine-rich PPR motif-containing protein, mitochondrial	Lrpprc	1.28907	1.20057	0.90188	1.22039	1.05824	1.01844							1.09473	0.982322	0.995823	1.11138	1.14841		Lrpprc	1.1919	1.10136	0.948852	1.06269	1.17449		Lrpprc	0.10994	0.0917567	0.061106	0.0242157	0.105886
Q505F5	Leucine-rich repeat-containing protein 47	Lrrc47	1.00801	1.00575	1.07773	0.910628	0.954818	1.03005													Lrrc47	1.00801	0.910628	1.07773	0.992432	1.00575
P0C192	Leucine-rich repeat-containing protein 4B	Lrrc4b	0.939826	1.00446	0.954552	0.849806	1.05796	1.00072	1.0699	1.09718	1.02953	0.914605	1.02092	1.18553	0.954755	1.0933	1.01281	1.07141	0.980925		Lrrc4b	0.98816	0.952571	0.996094	1.04336	1.00497		Lrrc4b	0.133397	0.0969375	0.144832	0.0305662	0.12618
Q8C031	Leucine-rich repeat-containing protein 4C	Lrrc4c	1.08461	1.14483	0.990257	1.05156	1.16453	1.09284													Lrrc4c	1.08461	1.05156	0.990257	1.12869	1.14483
Q9D1G5	Leucine-rich repeat-containing protein 57	Lrrc57	1.31981	1.22374	1.0407	1.002	0.911159	0.974334							0.834833	0.771795	0.843043	0.813421	0.723887		Lrrc57	1.07732	0.886896	0.941872	0.899638	0.973816		Lrrc57	0.0901288	0.0516322	0.0606396	0.0275375	0.071249
Q922Q8	Leucine-rich repeat-containing protein 59	Lrrc59	0.956159	0.769087	1.13091	0.768465	0.994633	0.94673	0.725132	0.781101	0.997275	0.842175	0.931462	0.721	0.94496	1.23847	1.07871	0.995104	1.00437		Lrrc59	0.875417	0.949703	1.04702	0.978822	0.923578		Lrrc59	0.0399131	0.127206	0.0855834	0.0529551	0.0711522
Q80TE7	Leucine-rich repeat-containing protein 7	Lrrc7	0.942352	0.825471	1.01571	0.820052	0.962499	1.0105	1.28403	1.08346	0.990935	1.17499	1.20744	1.0843	0.962083	1.1959	1.2008	0.888911	0.831543		Lrrc7	1.06282	1.06365	1.14131	0.95397	0.88265		Lrrc7	0.104622	0.108961	0.0255752	0.0537884	0.0271064
Q7TSF4	Leucine-rich repeat-containing protein 75A	Lrrc75a	1.28712	0.944393	1.08041	0.985391	1.1085	1.29496													Lrrc75a	1.28712	0.985391	1.08041	1.20173	0.944393
Q80WG5	Volume-regulated anion channel subunit LRRC8A	Lrrc8a	1.03681	1.02832	0.907482	0.962915	1.06586	1.11281	0.860085	1.0454	0.97999	1.00451	0.948746	1.59686	1.18415	1.2244	0.950895	0.82423	0.873671		Lrrc8a	1.02701	1.06394	0.935708	1.00097	0.96066		Lrrc8a	0.133367	0.0855281	0.00750708	0.165389	0.0799776
Q8R502	Volume-regulated anion channel subunit LRRC8C	Lrrc8c	1.10661	1.05722	1.04297	1.0231	0.989796	1.11754													Lrrc8c	1.10661	1.0231	1.04297	1.05367	1.05722
Q8K377	Leucine-rich repeat transmembrane neuronal protein 1	Lrrtm1	0.923985	0.867439	1.15784	0.840057	0.840668	0.965028	1.32107	0.955787	0.925422	1.02256	1.04605	0.991971	1.00435	1.15993	1.07566	0.904544	0.904771		Lrrtm1	1.08313	1.00752	1.09318	0.903414	0.899211		Lrrtm1	0.0939383	0.157121	0.0180421	0.0191433	0.0045317
Q8BGA3	Leucine-rich repeat transmembrane neuronal protein 2	Lrrtm2	0.993076	0.793025	1.00107	0.733916	0.895681	1.09582	1.13526	1.03798	0.938767	1.07175	1.04472	1.15369	0.877664	1.01305	1.04114	1.14826	0.935827		Lrrtm2	1.002	0.939571	1.02898	1.04659	0.889206		Lrrtm2	0.163504	0.103439	0.0290271	0.101079	0.0246324
Q80XG9	Leucine-rich repeat transmembrane neuronal protein 4	Lrrtm4	1.15082	0.781281	0.998077	0.804295	1.04749	0.923112	1.36253	0.935644	1.01753	1.11544	0.906325	1.28381	0.982779	1.10916	1.08599	0.913176	1.04105		Lrrtm4	1.16538	1.00963	0.996798	0.961261	0.946621		Lrrtm4	0.0451989	0.155636	0.159398	0.0774325	0.0976371
Q8BLK3	Limbic system-associated membrane protein	Lsamp	1.21268	1.19456	0.978766	1.11068	1.10487	0.975983	1.02415	1.15419	1.20209	1.14108	0.9165	1.45356	0.841018	1.04421	0.718918	1.15543	1.05951		Lsamp	1.02595	1.09866	0.871395	1.07876	1.15205		Lsamp	0.138572	0.0124574	0.0403864	0.0463894	0.0136006
Q8BUV6	U7 snRNA-associated Sm-like protein LSm11	Lsm11	0.99801	0.592069	1.08976	0.686377	0.91945	0.995696													Lsm11	0.99801	0.686377	1.08976	0.957573	0.592069
Q8R4U7	Leucine zipper protein 1	Luzp1	1.08154	0.681605	0.607042	0.709874	0.938241	0.950973							0.831006	1.07439	0.874187	1.07326	1.0192		Luzp1	0.956272	0.89213	0.740615	0.987492	0.8504		Luzp1	0.0638209	0.0546007	0.0315708	0.13312	0.0475634
Q9WUC3	Lymphocyte antigen 6H	Ly6h	1.19759	1.205	1.36627	1.15364	1.00566	0.852811							0.800437	0.971245	0.660133	1.17294	0.865378		Ly6h	0.999011	1.06244	1.0132	1.01047	1.03519		Ly6h	0.0738422	0.0834689	0.0828616	0.153365	0.0797879
P97412	Lysosomal-trafficking regulator	Lyst	0.970722	0.867581	0.91359	1.0852	1.20475	1.11306													Lyst	0.970722	1.0852	0.91359	1.1589	0.867581
P60853	Leucine zipper putative tumor suppressor 1	Lzts1	1.19661	0.975118	1.00275	0.933937	0.998212	0.906251													Lzts1	1.19661	0.933937	1.00275	0.952231	0.975118
A2AHG0	Leucine zipper putative tumor suppressor 3	Lzts3	0.995726	0.780799	1.03707	0.76555	0.931132	1.04445	1.21222	1.18917	1.22815	1.27939	1.2279	1.13874	0.90588	1.259	1.20097	0.888005	0.845917		Lzts3	1.03794	1.10131	1.15531	0.954527	0.951621		Lzts3	0.119495	0.101287	0.0201972	0.0720823	0.126981
Q9QXZ0	Microtubule-actin cross-linking factor 1	Macf1	0.945726	0.833175	1.1236	0.810814	1.00032	0.998396	1.08135	1.16282	0.688115	0.706146	0.827554	0.827454	0.924875	1.05444	1.02933	1.08634	0.89937		Macf1	0.983984	0.857134	0.993496	1.02835	0.806886		Macf1	0.129174	0.0500665	0.1579	0.0718868	0.0150711
Q9QZQ8	Core histone macro-H2A.1	Macroh2a1	1.42828	0.726012	0.56538	0.600519	0.99683	1.07637							0.413632	1.01859	1.3976	0.656253	1.27112		Macroh2a1	0.920956	0.809556	0.98149	0.909818	0.998568		Macroh2a1	0.076494	0.0432906	0.0806873	0.0927386	0.0766237
Q80U28	MAP kinase-activating death domain protein	Madd	1.00854	0.95034	1.19932	0.975475	1.05516	1.15126	0.956833	1.0821	0.997567	1.01911	1.13974	0.982542	1.03908	1.08445	1.17593	1.02158	0.989615		Madd	1.00148	1.02634	1.17167	1.076	0.979174		Madd	0.159385	0.08216	0.00167312	0.0316088	0.048305
P20917	Myelin-associated glycoprotein	Mag	2.18995	0.512019	0.817982	0.493106	0.750256	1.19072							0.899885	0.7024	0.905502	0.931314	1.74705		Mag	1.54492	0.597753	0.861742	0.957429	1.12954		Mag	0.161117	0.016974	0.0463383	0.128461	0.11347
Q9QYH6	Melanoma-associated antigen D1	Maged1	1.01433	0.885746	0.936369	0.775889	1.04248	1.04572													Maged1	1.01433	0.775889	0.936369	1.0441	0.885746
Q6RHR9	Membrane-associated guanylate kinase, WW and PDZ domain-containing protein 1	Magi1	0.9831	0.916577	0.945164	0.887215	1.04768	0.984193													Magi1	0.9831	0.887215	0.945164	1.01594	0.916577
Q9WVQ1	Membrane-associated guanylate kinase, WW and PDZ domain-containing protein 2	Magi2	0.99179	0.815452	0.997655	0.893877	1.05938	1.03612	1.15549	1.02574	1.02058	1.16548	1.00187	1.37289	0.92567	1.05462	1.08028	1.02174	0.977		Magi2	1.02432	1.03799	1.0266	1.03908	0.937677		Magi2	0.125983	0.112911	0.0710788	0.0117549	0.0705147
Q91W89	Alpha-mannosidase 2C1	Man2c1	0.98093	0.935998	1.0727	0.950757	0.969698	1.05747													Man2c1	0.98093	0.950757	1.0727	1.01359	0.935998
Q64133	Amine oxidase [flavin-containing] A	Maoa	1.03137	1.19397	0.991781	1.12682	1.06127	1.10146							1.1069	0.946687	0.898	1.02821	1.15762		Maoa	1.06913	1.03676	0.944891	1.06365	1.1758		Maoa	0.0842561	0.0783472	0.0603908	0.0158623	0.106135
Q8BW75	Amine oxidase [flavin-containing] B	Maob	1.05052	1.557	1.09585	1.59457	1.0382	1.0094							1.10707	0.924596	1.03573	1.10349	0.854962		Maob	1.07879	1.25958	1.06579	1.05036	1.20598		Maob	0.0861679	0.126981	0.0835367	0.035351	0.117626
Q9QYR6	Microtubule-associated protein 1A;MAP1A heavy chain;MAP1 light chain LC2	Map1a	0.935706	0.703971	1.02256	0.71613	0.946652	0.981257	1.04255	1.0782	0.92392	1.01128	1.03805	0.803634	0.808807	1.1393	0.914224	1.09457	0.947832		Map1a	0.92902	0.955572	0.99161	1.00749	0.858574		Map1a	0.0672735	0.126133	0.141572	0.147035	0.0349991
P14873	Microtubule-associated protein 1B;MAP1B heavy chain;MAP1 light chain LC1	Map1b	0.969984	0.725397	0.958131	0.736048	0.962494	0.990872	1.10629	1.22382	1.04698	1.14544	1.07828	0.972621	0.77779	1.09874	0.877941	1.04351	0.973021		Map1b	0.951355	0.993407	0.971451	0.998959	0.915134		Map1b	0.110076	0.160665	0.112062	0.161502	0.0791389
Q91VR7	Microtubule-associated proteins 1A/1B light chain 3A	Map1lc3a	1.07509	0.868687	1.05582	0.779488	0.906031	0.941113							0.897177	0.994829	0.948529	0.954809	0.969969		Map1lc3a	0.986131	0.887159	1.00218	0.933984	0.919328		Map1lc3a	0.0685646	0.0514937	0.0711355	0.00752644	0.0559166
Q9CQV6	Microtubule-associated proteins 1A/1B light chain 3B	Map1lc3b	0.985117	0.860165	0.961245	0.815452	1.05018	1.01161													Map1lc3b	0.985117	0.815452	0.961245	1.03089	0.860165
Q8C052	Microtubule-associated protein 1S;MAP1S heavy chain;MAP1S light chain	Map1s	0.91972	0.756985	0.905473	0.677115	0.949125	1.11789							0.964532	0.989865	0.987987	1.00524	1.08601		Map1s	0.942126	0.83349	0.94673	1.02408	0.9215		Map1s	0.0597149	0.0446076	0.0606699	0.112562	0.0588588
P20357	Microtubule-associated protein 2	Map2	0.888691	0.734262	1.15038	0.736616	1.07749	0.992161	1.0505	1.03313	0.98298	1.09784	1.05427	1.04701	0.680965	1.0671	1.05278	1.1414	1.06489		Map2	0.873385	0.967185	1.08581	1.07035	0.927377		Map2	0.0596837	0.133873	0.0195363	0.0408645	0.0901754
P31938	Dual specificity mitogen-activated protein kinase kinase 1	Map2k1	0.990814	1.12849	1.08527	1.0929	1.04327	1.07878	0.764489	0.806129	0.761136	0.742382	0.868363	1.04988	1.00019	1.01464	0.989531	0.96403	0.99		Map2k1	0.918498	0.949971	0.981053	1.02869	0.959876		Map2k1	0.0668428	0.114006	0.131871	0.0811087	0.123992
P47809	Dual specificity mitogen-activated protein kinase kinase 4	Map2k4	1.44886	1.00692	1.33561	1.18343	1.14839	1.21595							0.974515	1.06767	1.0518	0.986366	0.971351		Map2k4	1.21169	1.12555	1.1937	1.1169	0.989137		Map2k4	0.11606	0.0959433	0.11085	0.0380458	0.0683937
Q8CE90	Dual specificity mitogen-activated protein kinase kinase 7	Map2k7	0.894557	0.923731	1.16052	0.946363	1.01069	1.04733													Map2k7	0.894557	0.946363	1.16052	1.02901	0.923731
O35099	Mitogen-activated protein kinase kinase kinase 5	Map3k5	0.95653	0.879077	1.02099	0.812706	1.06261	0.977189							0.829397	0.803076	1.37666	0.94391	1.3508		Map3k5	0.892963	0.807891	1.19882	0.994569	1.11494		Map3k5	0.0516118	0.0381323	0.112436	0.148667	0.0971907
P27546	Microtubule-associated protein 4	Map4	0.967107	0.72959	1.01516	0.720342	1.01546	1.05349	0.85327	0.892324	0.889923	0.929405	1.04643	0.827528	0.836322	1.17613	1.0864	1.03513	1.00513		Map4	0.885566	0.941961	1.04933	1.03469	0.874882		Map4	0.0180423	0.117091	0.0231833	0.0145396	0.0429737
Q99JP0	Mitogen-activated protein kinase kinase kinase kinase 3	Map4k3	1.03812	0.908026	0.991739	0.728577	0.786045	0.899167													Map4k3	1.03812	0.728577	0.991739	0.842606	0.908026
P97820	Mitogen-activated protein kinase kinase kinase kinase 4	Map4k4	0.928771	0.731556	0.910546	0.673743	0.942711	1.06741	1.05723	1.07523	1.20312	1.09613	1.17998	0.937591	1.08357	1.02472	1.04867	0.856883	1.17938		Map4k4	1.02319	0.931533	1.0464	0.955668	1.03802		Map4k4	0.112604	0.108709	0.101898	0.0906037	0.137893
Q7TSJ2	Microtubule-associated protein 6	Map6	1.03722	0.89011	0.938481	0.898955	0.957392	1.03578	1.08463	1.13517	0.978828	1.12102	0.940501	1.1477	0.827085	1.08259	0.857767	1.02827	0.952751		Map6	0.982976	1.03419	0.91225	1.00715	0.940563		Map6	0.141604	0.111216	0.0140653	0.133606	0.0254211
Q14BB9	MAP6 domain-containing protein 1	Map6d1	1.24888	0.744341	1.07489	0.722108	0.849057	0.886606	0.946462	1.15845	0.918692	1.04348	0.979684	0.869682	0.784397	1.06993	0.994197	1.07438	1.02481		Map6d1	0.993246	0.945171	1.01626	0.936683	0.895947		Map6d1	0.160822	0.112057	0.106356	0.0765894	0.0551779
O88735	Ensconsin	Map7	0.876992	0.772968	0.760251	0.660324	0.885519	1.22492													Map7	0.876992	0.660324	0.760251	1.05522	0.772968
A2AJI0	MAP7 domain-containing protein 1	Map7d1	1.06711	0.797896	0.908288	0.784581	1.02506	0.986352							0.704273	0.991213	0.952217	1.02995	0.955096		Map7d1	0.885694	0.887897	0.930253	1.01379	0.876496		Map7d1	0.0535309	0.0515133	0.0576004	0.0704511	0.049165
A2AG50	MAP7 domain-containing protein 2	Map7d2	1.16197	0.735688	0.928101	0.684905	0.916768	1.03284							0.828297	1.11453	0.974212	1.14826	1.03316		Map7d2	0.995134	0.89972	0.951157	1.03262	0.884422		Map7d2	0.0721038	0.0571346	0.0613485	0.112282	0.0521906
P63085	Mitogen-activated protein kinase 1	Mapk1	1.00791	1.17898	1.16831	1.11105	1.08803	1.04899	1.17903	0.928426	0.775749	0.933835	0.8863	1.00769	1.22031	0.975362	1.0062	1.08813	1.13203		Mapk1	1.13575	1.00675	1.02027	1.07505	1.02892		Mapk1	0.0286793	0.151863	0.137875	0.0048084	0.140234
Q91Y86	Mitogen-activated protein kinase 8	Mapk8	1.1921	1.06828	0.800254	0.968552	1.06274	1.14961													Mapk8	1.1921	0.968552	0.800254	1.10618	1.06828
Q9WVI9	C-Jun-amino-terminal kinase-interacting protein 1	Mapk8ip1	1.03556	0.793476	0.926277	0.805363	1.01453	1.09447							0.64781	1.50921	0.822432	1.1967	0.907723		Mapk8ip1	0.841684	1.15729	0.874354	1.1019	0.8506		Mapk8ip1	0.0472354	0.108757	0.0484267	0.0321572	0.0447692
Q9ESN9	C-Jun-amino-terminal kinase-interacting protein 3	Mapk8ip3	0.976824	0.876652	0.98501	0.85194	1.002	1.04669							1.01717	1.11742	1.04495	1.00181	1.25801		Mapk8ip3	0.996996	0.984678	1.01498	1.01684	1.06733		Mapk8ip3	0.0699038	0.0692175	0.0734294	0.0627524	0.0866089
Q61166	Microtubule-associated protein RP/EB family member 1	Mapre1	0.666965	1.03856	0.716038	0.647538	1.32577	0.925116													Mapre1	0.666965	0.647538	0.716038	1.12545	1.03856
Q8R001	Microtubule-associated protein RP/EB family member 2	Mapre2	1.21755	1.21578	0.995376	1.44429	1.32442	1.27338	1.04232	0.563021	0.632511	0.823146	0.557486	1.08681	0.936504	0.683099	0.909711	0.969464	1.25804		Mapre2	1.06546	0.983511	0.820857	1.18909	1.03544		Mapre2	0.0847016	0.15837	0.0521677	0.0383352	0.146129
Q6PER3	Microtubule-associated protein RP/EB family member 3	Mapre3	0.898766	0.963349	1.0782	0.977607	1.06212	1.02577	0.963708	0.964446	1.07399	0.933579	0.87453	1.46835	1.00521	0.971038	0.992089	1.09464	0.975934		Mapre3	0.955893	0.960741	0.981606	1.06084	1.00442		Mapre3	0.04841	0.0172372	0.130801	0.015389	0.151821
P10637	Microtubule-associated protein tau	Mapt	1.13266	1.02412	1.06292	0.992471	1.02798	1.06856	0.874847	0.840924	0.901307	0.910252	0.834165	0.760031	0.875525	1.0616	1.07849	0.984625	0.960867		Mapt	0.961011	0.988107	0.991861	1.02705	0.9621		Mapt	0.115694	0.135203	0.154553	0.0633994	0.0661755
P26645	Myristoylated alanine-rich C-kinase substrate	Marcks	0.95872	1.45736	0.893016	1.63929	1.00707	1.02367							1.91999	0.662477	0.65022	1.33472	1.43461		Marcks	1.43936	1.15088	0.771618	1.12182	1.44598		Marcks	0.158082	0.112217	0.0350198	0.0618896	0.157875
Q8VHJ5	Serine/threonine-protein kinase MARK1	Mark1	1.05092	0.816746	0.899433	0.856901	0.86978	0.971917	1.11372	1.33178	1.00129	1.07202	1.10941	0.918225	0.897463	1.036	1.01864	1.01033	0.914751		Mark1	1.0207	0.988307	1.00916	0.950676	0.91093		Mark1	0.129633	0.146108	0.149008	0.0601022	0.0394513
Q05512	Serine/threonine-protein kinase MARK2	Mark2	0.961666	0.856216	1.01707	0.836848	0.956499	1.01192	1.07297	1.02311	0.98272	1.09476	0.975739	1.02974	0.830806	1.05657	1.02784	0.927309	0.867801		Mark2	0.955146	0.996061	1.00688	0.965241	0.902245		Mark2	0.097867	0.160894	0.117819	0.049375	0.0227527
Q03141	MAP/microtubule affinity-regulating kinase 3	Mark3	1.03963	0.81108	0.960409	0.820109	0.962742	0.980769	1.05747	0.992598	1.08179	1.09464	0.934663	1.03598	0.840884	1.06374	1.1217	0.973866	0.985797		Mark3	0.979328	0.99283	1.00559	0.972459	0.959556		Mark3	0.132322	0.15695	0.155436	0.00574764	0.110089
Q8CIP4	MAP/microtubule affinity-regulating kinase 4	Mark4	0.964891	0.840715	1.13841	0.812814	1.02162	1.03118	0.979613	0.972041	0.89334	1.03683	1.05545	1.05357	0.853802	1.16515	1.1002	0.870759	0.814326		Mark4	0.932769	1.00493	1.09802	0.974517	0.849461		Mark4	0.0387558	0.161026	0.00915625	0.112052	0.00383069
Q68FL6	Methionine--tRNA ligase, cytoplasmic	Mars1	1.06151	1.03362	0.985462	0.983015	1.27884	1.12698							0.914523	1.17298	0.944822	1.15613	1.14354		Mars1	0.988015	1.078	0.965142	1.18732	1.08858		Mars1	0.068677	0.0866515	0.0639004	0.0094198	0.0883357
Q9R1L5	Microtubule-associated serine/threonine-protein kinase 1	Mast1	1.06168	0.797566	0.984787	0.783902	0.975888	0.943336							0.791598	1.11409	1.02463	1.09924	0.914846		Mast1	0.926641	0.948997	1.00471	1.00615	0.856206		Mast1	0.058841	0.0636571	0.0713876	0.151457	0.0456524
Q3U214	Microtubule-associated serine/threonine-protein kinase 3	Mast3	1.03862	0.901396	0.910023	0.845928	0.975723	0.993194	1.01831	0.902141	0.856858	0.944613	0.983893	1.0388	0.727679	1.07023	1.14638	1.01765	1.08596		Mast3	0.928203	0.95359	1.01343	0.995521	0.94807		Mast3	0.0914783	0.091464	0.144199	0.124655	0.0893585
Q811L6	Microtubule-associated serine/threonine-protein kinase 4	Mast4	0.999021	0.634785	1.11352	0.754225	1.13078	1.16769													Mast4	0.999021	0.754225	1.11352	1.14923	0.634785
Q8K310	Matrin-3	Matr3	0.93001	0.71383	1.01623	0.654917	0.967149	0.854117							0.629821	1.0775	0.962771	0.916338	1.15886		Matr3	0.779916	0.866207	0.989501	0.912535	0.936347		Matr3	0.0369841	0.0516735	0.0685021	0.0193117	0.0635733
Q8VCF0	Mitochondrial antiviral-signaling protein	Mavs	0.955451	1.19638	1.26404	1.04658	1.02685	1.01													Mavs	0.955451	1.04658	1.26404	1.01843	1.19638
Q8CHK3	Lysophospholipid acyltransferase 7	Mboat7	0.969496	1.28581	1.02462	1.13142	1.03117	0.971103							1.00019	0.821825	0.803198	1.09555	1.13564		Mboat7	0.984843	0.976623	0.91391	1.03261	1.21072		Mboat7	0.0675708	0.0683242	0.0560288	0.0766585	0.113588
P04370	Myelin basic protein	Mbp	2.66469	0.417869	0.8041	0.413273	0.705406	1.17672	0.351892	0.541288	0.387996	0.428002	0.380186	0.162897	0.418677	0.837788	0.776601	0.979463	0.973819		Mbp	1.14509	0.559688	0.653629	0.953863	0.593228		Mbp	0.144372	0.014499	0.0211973	0.127967	0.0277106
Q3ULD5	Methylcrotonoyl-CoA carboxylase beta chain, mitochondrial	Mccc2	1.28185	1.31894	0.971006	1.34139	1.08703	0.998639													Mccc2	1.28185	1.34139	0.971006	1.04283	1.31894
Q64096	Guanine nucleotide exchange factor DBS	Mcf2l	0.891419	0.762901	1.02918	0.828167	1.25099	1.05847													Mcf2l	0.891419	0.828167	1.02918	1.15473	0.762901
E9PV86		Mctp1	0.969336	0.842674	1.03938	0.89537	1.12271	1.00148							1.33613	1.29396	1.18713	1.37056	1.22248		Mctp1	1.15273	1.09466	1.11326	1.16492	1.03258		Mctp1	0.103344	0.0922006	0.0935623	0.0447059	0.0798751
Q3UMR5	Calcium uniporter protein, mitochondrial	Mcu	1.00054	1.11154	1.25302	1.03976	1.07566	1.05318							0.958748	0.997689	0.936303	0.974494	1.06648		Mcu	0.979643	1.01872	1.09466	1.03444	1.08901		Mcu	0.0666091	0.0741183	0.0911861	0.0630189	0.08823
Q0PMG2	MAM domain-containing glycosylphosphatidylinositol anchor protein 1	Mdga1	1.04356	0.954765	1.00191	0.945473	0.986633	0.958896							0.931785	1.28775	0.936493	0.890918	0.956197		Mdga1	0.987671	1.11661	0.969201	0.945483	0.955481		Mdga1	0.0683903	0.0958581	0.0647199	0.0325371	0.0620811
P60755	MAM domain-containing glycosylphosphatidylinositol anchor protein 2	Mdga2	1.10854	0.957573	1.09512	1.00206	1.03453	0.853402													Mdga2	1.10854	1.00206	1.09512	0.943967	0.957573
P14152	Malate dehydrogenase, cytoplasmic	Mdh1	0.959461	2.32169	0.912959	2.55091	1.03933	1.15111	0.827805	0.627757	0.573891	0.621479	0.597444	1.09991	2.40721	0.572229	0.79624	1.19672	0.942595		Mdh1	1.39816	1.24821	0.768881	1.12905	1.27939		Mdh1	0.0856263	0.123314	0.0214709	0.0183347	0.108637
P08249	Malate dehydrogenase, mitochondrial	Mdh2	1.06039	2.05182	1.27223	2.20531	1.20208	1.04791	1.09273	0.761521	0.647803	0.74511	0.946899	0.559748	1.63399	0.889695	1.00963	0.887593	0.700124		Mdh2	1.26237	1.28004	1.07625	1.04586	1.13325		Mdh2	0.0489808	0.101309	0.0873517	0.110608	0.13319
Q8BMF3	NADP-dependent malic enzyme, mitochondrial	Me3	1.0696	1.18675	1.09047	1.17473	1.0304	1.00797							1.2683	0.972564	1.1091	1.34019	1.4273		Me3	1.16895	1.07365	1.09978	1.12619	1.30703		Me3	0.105271	0.0858695	0.0904073	0.0600426	0.133009
Q9Z2D6	Methyl-CpG-binding protein 2	Mecp2	1.6691	0.660106	0.464949	0.496981	0.894978	1.09077							0.410272	0.980393	1.71124	0.678107	1.0959		Mecp2	1.03969	0.738687	1.0881	0.887951	0.878003		Mecp2	0.100554	0.0357984	0.107452	0.0743948	0.0537955
Q6PCP5	Mitochondrial fission factor	Mff	1.01478	1.10518	1.30451	1.07886	1.11955	1.02669							0.973609	1.17661	1.03725	0.952197	1.02084		Mff	0.994193	1.12773	1.17088	1.03281	1.06301		Mff	0.0693685	0.0963276	0.106112	0.0946275	0.0830475
Q80U63	Mitofusin-2	Mfn2	0.992366	1.329	0.850189	1.32087	1.18164	1.15284													Mfn2	0.992366	1.32087	0.850189	1.16724	1.329
O35678	Monoglyceride lipase	Mgll	1.09585	1.0725	1.21681	1.05404	0.948991	1.03599							1.19461	1.02844	1.10895	1.11777	1.03521		Mgll	1.14523	1.04124	1.16288	1.03425	1.05386		Mgll	0.0999435	0.0785424	0.103618	0.0924899	0.0810838
Q9CPU4	Microsomal glutathione S-transferase 3	Mgst3	0.794814	0.89755	0.954082	0.840299	1.0554	0.898764	1.06299	1.09891	1.65672	1.2418	1.17011	0.751675	1.02952	1.02803	1.0187	0.765322	0.934503		Mgst3	0.962442	1.03671	1.04763	0.906495	1.16292		Mgst3	0.116624	0.130266	0.0890646	0.0634523	0.0962468
Q91ZV0;Q8R311	Melanoma inhibitory activity protein 2;cTAGE family member 5	Mia2	0.8415	1.06011	0.991621	0.86938	0.952383	0.941442													Mia2	0.8415	0.86938	0.991621	0.946912	1.06011
Q8BI84	Melanoma inhibitory activity protein 3	Mia3	0.861827	0.956094	0.570725	0.832087	1.3697	1.13512													Mia3	0.861827	0.832087	0.570725	1.25241	0.956094
Q80SY4	E3 ubiquitin-protein ligase MIB1	Mib1	0.971775	0.698163	0.900702	0.748162	1.05532	0.986285													Mib1	0.971775	0.748162	0.900702	1.0208	0.698163
Q8CJ19	Protein-methionine sulfoxide oxidase MICAL3	Mical3	0.983028	0.927975	0.995946	0.902375	1.01034	0.995932							0.851568	0.969482	0.857488	0.96982	1.20993		Mical3	0.917298	0.935928	0.926717	0.99203	1.06895		Mical3	0.0557565	0.0586745	0.0574427	0.0951245	0.0856822
Q8R404	Protein QIL1	Micos13	1.07852	1.02601	1.25418	1.04086	1.09755	0.87741													Micos13	1.07852	1.04086	1.25418	0.987482	1.02601
Q8VCX5	Calcium uptake protein 1, mitochondrial	Micu1	1.05781	0.99348	1.21607	0.958354	1.05604	1.06561							0.954203	1.11859	1.05272	0.909352	1.05919		Micu1	1.00601	1.03847	1.13439	1.01033	1.02633		Micu1	0.0718554	0.0785391	0.0979838	0.142831	0.0756709
Q9CTY5	Calcium uptake protein 3, mitochondrial	Micu3	0.927708	1.00847	1.31227	0.973953	1.07165	0.999013							0.950539	1.02577	1.04678	0.954902	1.10356		Micu3	0.939124	0.999862	1.17953	1.00852	1.05601		Micu3	0.0591377	0.0704796	0.107854	0.137615	0.081679
Q8BK03	Protein FAM73B	Miga2	0.904227	0.891837	1.03006	0.892884	1.15405	0.981876													Miga2	0.904227	0.892884	1.03006	1.06796	0.891837
Q6PDI6	Protein FAM63B	Mindy2	1.37316	1.37001	1.01491	1.41746	1.22584	1.06318													Mindy2	1.37316	1.41746	1.01491	1.14451	1.37001
Q9JM52	Misshapen-like kinase 1	Mink1	1.12519	0.891501	1.07069	0.881638	1.08969	1.06547	1.15516	0.964451	0.953115	1.10137	0.997257	1.10046	0.877037	1.05676	1.06353	0.934757	0.94824		Mink1	1.05246	1.01326	1.04382	1.02997	0.930952		Mink1	0.102012	0.143595	0.0336097	0.0994843	0.0121903
Q8VHK5	Membrane protein MLC1	Mlc1	0.931528	1.01228	0.905603	0.987916	1.21746	1.0293							1.11452	0.958321	0.850786	1.034	1.00933		Mlc1	1.02303	0.973118	0.878194	1.09359	1.01081		Mlc1	0.0756792	0.0653636	0.0488229	0.0449945	0.0725327
Q6ZQI3	Malectin	Mlec	0.939915	0.99341	1.26935	1.105	1.12304	1.02898													Mlec	0.939915	1.105	1.26935	1.07601	0.99341
Q99KX1	Myeloid leukemia factor 2	Mlf2	1.0976	0.885566	1.15929	0.957229	0.932449	0.996392	1.03578	0.981812	0.830569	0.973059	1.05661	0.729106	0.868731	0.998571	1.02214	0.976717	1.04173		Mlf2	1.0007	0.976287	1.07934	0.968519	0.91929		Mlf2	0.165453	0.0312967	0.0323234	0.0396412	0.0550128
Q9DCJ1	Target of rapamycin complex subunit LST8	Mlst8	0.927211	0.849492	1.10243	0.782367	1.06366	1.13271													Mlst8	0.927211	0.782367	1.10243	1.09819	0.849492
Q8K273	Membrane magnesium transporter 1	Mmgt1	1.04156	0.996286	1.16183	0.972239	0.964969	0.924473													Mmgt1	1.04156	0.972239	1.16183	0.944721	0.996286
Q6PEB6	MOB-like protein phocein	Mob4	0.710266	0.866667	1.15834	0.841093	1.02307	1.03196							0.936749	1.15723	0.97204	1.04242	1.07591		Mob4	0.823508	0.999161	1.06519	1.03249	0.971286		Mob4	0.0418486	0.0726019	0.0840483	0.0047287	0.0660925
Q9D2P8	Myelin-associated oligodendrocyte basic protein	Mobp	2.25975	0.398841	0.7139	0.377481	0.617322	1.03138							0.409765	0.652883	0.614316	0.792438	0.874093		Mobp	1.33476	0.515182	0.664108	0.813712	0.636467		Mobp	0.148105	0.0123295	0.021653	0.0434591	0.0250575
Q61885	Myelin-oligodendrocyte glycoprotein	Mog	2.00656	0.581902	0.887989	0.576832	0.763191	1.07244	0.401324	0.593452	0.385431	0.469893	0.424969	0.237648	0.564336	0.813037	0.79185	0.997211	0.852884		Mog	0.99074	0.619921	0.701603	0.944281	0.606739		Mog	0.164527	0.0107245	0.0281154	0.10172	0.0168432
Q80UM7	Mannosyl-oligosaccharide glucosidase	Mogs	1.56684	0.754196	1.11355	0.760234	1.12353	0.999797							0.762183	1.12164	1.10513	1.03492	1.08142		Mogs	1.16451	0.940938	1.10934	1.05275	0.91781		Mogs	0.111663	0.062765	0.0923682	0.0480489	0.0582015
Q80TL7	Protein MON2 homolog	Mon2	0.82591	0.935147	1.11445	0.946338	0.994393	0.935115							0.729881	1.13489	1.00714	0.834225	1.03147		Mon2	0.777896	1.04062	1.06079	0.921244	0.98331		Mon2	0.0343615	0.0791755	0.0826912	0.0390213	0.0674869
Q9D023	Mitochondrial pyruvate carrier 2	Mpc2	0.813102	1.10863	1.32185	1.15093	1.17129	0.94167	1.06076	1.40461	1.64492	1.37292	1.71717	1.02081	1.02329	1.10371	1.44758	0.865188	1.02356		Mpc2	0.965718	1.20919	1.49553	0.992716	1.25904		Mpc2	0.116661	0.0213157	0.00852724	0.157348	0.0524032
Q8VBX6	Multiple PDZ domain protein	Mpdz	0.863543	0.866697	0.776173	0.728087	0.928842	0.791349													Mpdz	0.863543	0.728087	0.776173	0.860095	0.866697
Q9WV34	MAGUK p55 subfamily member 2	Mpp2	1.06727	0.974595	1.04497	1.00437	1.04615	1.01029	0.901402	0.865297	1.15787	1.10229	0.874345	0.730487	1.03259	0.983511	0.949953	1.04528	1.04669		Mpp2	1.00042	1.03006	0.956422	1.03391	1.05972		Mpp2	0.165691	0.0829929	0.0784071	0.0171585	0.0631747
O88910	MAGUK p55 subfamily member 3	Mpp3	1.10186	1.12302	1.11285	1.0136	1.13375	1.04496							0.906602	0.283763	0.987453	1.89429	0.792936		Mpp3	1.00423	0.648681	1.05015	1.35767	0.957979		Mpp3	0.072154	0.0334786	0.0806465	0.0526234	0.0652546
Q9JLB0	MAGUK p55 subfamily member 6	Mpp6	0.942836	1.18055	1.09297	1.14829	1.04248	1.21249							1.12585	0.959903	0.929581	1.27585	0.937232		Mpp6	1.03434	1.0541	1.01127	1.17694	1.05889		Mpp6	0.0778946	0.0818474	0.0732443	0.0210547	0.0832847
P97434	Myosin phosphatase Rho-interacting protein	Mprip	0.932672	0.777199	0.971694	0.760474	1.02579	0.961793	1.04179	1.14238	1.06256	1.17663	1.08009	1.16751	0.932629	1.05217	1.06166	1.04176	0.913102		Mprip	0.96903	0.996424	1.03781	1.00978	0.91762		Mprip	0.0807121	0.16325	0.0626693	0.121274	0.0704622
O08989	Ras-related protein M-Ras	Mras	0.826882	0.696904	0.775366	0.702268	1.07635	1.09618							0.869069	0.970985	0.869187	0.953934	1.40455		Mras	0.847975	0.836626	0.822276	1.04215	1.05073		Mras	0.0440398	0.0443556	0.0404339	0.0738848	0.0895022
Q8K2M0	39S ribosomal protein L38, mitochondrial	Mrpl38	1.43797	1.2218	1.34822	1.00357	1.07003	1.00496													Mrpl38	1.43797	1.00357	1.34822	1.03749	1.2218
Q9JKF7	39S ribosomal protein L39, mitochondrial	Mrpl39	1.52211	0.789434	0.963067	0.966311	0.710071	0.944936													Mrpl39	1.52211	0.966311	0.963067	0.827503	0.789434
Q99N94	39S ribosomal protein L9, mitochondrial	Mrpl9	1.08406	0.91458	1.0538	0.838299	0.99366	1.04493													Mrpl9	1.08406	0.838299	1.0538	1.0193	0.91458
Q924T2	28S ribosomal protein S2, mitochondrial	Mrps2	1.27587	1.08938	1.18149	1.08729	0.903134	0.867325													Mrps2	1.27587	1.08729	1.18149	0.88523	1.08938
Q8VE22	28S ribosomal protein S23, mitochondrial	Mrps23	1.17581	1.03281	0.993202	1.03099	1.01228	0.965678													Mrps23	1.17581	1.03099	0.993202	0.988979	1.03281
Q80ZS3	28S ribosomal protein S26, mitochondrial	Mrps26	1.19458	1.09041	0.864718	0.915149	1.13418	0.960151													Mrps26	1.19458	0.915149	0.864718	1.04717	1.09041
Q8BK72	28S ribosomal protein S27, mitochondrial	Mrps27	1.06823	0.93831	0.827971	1.21096	0.894518	0.871283													Mrps27	1.06823	1.21096	0.827971	0.882901	0.93831
Q9D0G0	28S ribosomal protein S30, mitochondrial	Mrps30	1.12607	0.858163	1.08787	0.959413	1.06133	0.94538													Mrps30	1.12607	0.959413	1.08787	1.00336	0.858163
Q8BJZ4	28S ribosomal protein S35, mitochondrial	Mrps35	1.0933	1.07281	0.954042	0.927253	0.926571	0.976684													Mrps35	1.0933	0.927253	0.954042	0.951627	1.07281
Q9D7N3	28S ribosomal protein S9, mitochondrial	Mrps9	1.1873	0.940274	0.995997	0.808554	1.25396	1.46002													Mrps9	1.1873	0.808554	0.995997	1.35699	0.940274
Q9D6S7	Ribosome-recycling factor, mitochondrial	Mrrf	1.1825	0.769094	1.05074	0.810571	1.01791	0.992739							1.01985	1.1831	1.15873	1.04936	1.31602		Mrrf	1.10117	0.996835	1.10473	1.02	1.04256		Mrrf	0.0911736	0.0730276	0.0916322	0.0577329	0.0846869
P59759	MKL/myocardin-like protein 2	Mrtfb	1.10777	0.877236	1.01192	0.867017	1.08662	1.00651	1.22718	0.889786	0.938015	1.00682	0.827573	0.979346	0.854285	0.961406	1.27703	1.04539	1.00422		Mrtfb	1.06308	0.94508	1.03884	1.04617	0.939825		Mrtfb	0.104011	0.0523105	0.132328	0.0306659	0.0404143
P26041	Moesin	Msn	1.03001	1.11568	1.12852	1.019	1.10151	1.06083													Msn	1.03001	1.019	1.12852	1.08117	1.11568
P00397	Cytochrome c oxidase subunit 1	MT-CO1	1.00563	1.45881	1.46899	1.55736	1.08974	1.00238							1.19738	0.687445	0.74464	1.06738	1.11713		MT-CO1	1.1015	1.1224	1.10681	1.05316	1.28797		MT-CO1	0.0914281	0.105433	0.0999185	0.0299356	0.129787
P00405	Cytochrome c oxidase subunit 2	MT-CO2	1.1828	1.69452	1.37604	1.6578	1.10613	1.03143	0.723773	0.796538	1.05871	0.766026	0.942329	0.600531	1.25247	0.609899	0.603741	1.11011	1.16709		MT-CO2	1.05301	1.01124	0.974038	1.08256	1.30677		MT-CO2	0.129921	0.162609	0.153023	0.0140233	0.0431115
P03911	NADH-ubiquinone oxidoreductase chain 4	MT-ND4	1.11736	0.99596	1.04768	0.9579	1.07705	1.02406													MT-ND4	1.11736	0.9579	1.04768	1.05056	0.99596
P03921	NADH-ubiquinone oxidoreductase chain 5	MT-ND5	1.29177	1.15875	1.22049	1.13249	1.08031	1.04908							1.14892	0.968678	1.44507	0.916895	1.31484		MT-ND5	1.22035	1.05058	1.33278	1.01543	1.23679		MT-ND5	0.115521	0.0809672	0.137845	0.131192	0.118895
Q922Q1	Mitochondrial amidoxime reducing component 2	Mtarc2	0.913914	1.07485	1.07107	1.12472	0.983006	0.912524	0.981248	1.15745	0.933128	0.968937	0.780674	0.822365	0.975507	0.890849	0.79914	0.815908	0.99799		Mtarc2	0.956889	0.994836	0.883627	0.903812	1.00199		Mtarc2	0.0305764	0.157825	0.0568022	0.030904	0.160943
Q791T5	Mitochondrial carrier homolog 1	Mtch1	0.926095	0.863308	1.1426	0.887796	1.00992	0.966493	0.929382	1.19903	1.14232	1.05363	1.21067	0.890662	0.986367	1.19147	1.15852	0.865268	0.894503		Mtch1	0.947281	1.0443	1.1706	0.947226	0.966709		Mtch1	0.0190926	0.110656	0.00236863	0.057215	0.123717
Q791V5	Mitochondrial carrier homolog 2	Mtch2	1.02081	0.965713	1.2837	0.908471	0.931282	0.878904	0.908388	1.01805	1.17966	1.02837	1.01444	0.872629	0.998044	1.04431	0.97189	0.916295	1.1146		Mtch2	0.975747	0.993718	1.09001	0.908827	1.08666		Mtch2	0.0921582	0.149491	0.0756411	0.00466032	0.0507666
Q80WJ7	Protein LYRIC	Mtdh	0.946987	0.816194	0.994865	0.788693	0.943957	0.989131							0.835541	1.16327	0.926976	1.09835	0.98528		Mtdh	0.891264	0.975981	0.960921	1.01048	0.900737		Mtdh	0.051226	0.0692332	0.0631976	0.140062	0.0532505
Q9CWE0	Mitochondrial fission regulator 1-like	Mtfr1l	1.04607	1.1399	1.18302	0.999397	1.08822	1.08988													Mtfr1l	1.04607	0.999397	1.18302	1.08905	1.1399
Q922D8	C-1-tetrahydrofolate synthase, cytoplasmic;Methylenetetrahydrofolate dehydrogenase;Methenyltetrahydrofolate cyclohydrolase;Formyltetrahydrofolate synthetase;C-1-tetrahydrofolate synthase, cytoplasmic, N-terminally processed	Mthfd1	0.988739	0.909146	0.916277	0.939344	0.965835	1.066							0.876884	1.04933	1.1438	1.09797	0.957338		Mthfd1	0.932811	0.994338	1.03004	1.04327	0.933242		Mthfd1	0.0583359	0.0696479	0.077449	0.0650922	0.0581394
Q3V3R1	Monofunctional C1-tetrahydrofolate synthase, mitochondrial	Mthfd1l	1.16983	1.40861	1.12795	1.38249	1.16748	1.20802													Mthfd1l	1.16983	1.38249	1.12795	1.18775	1.40861
Q9Z2C4	Myotubularin-related protein 1	Mtmr1	1.04201	0.824904	1.07603	0.815855	1.0972	1.0193	1.00563	0.909544	0.910934	0.820848	0.85408	1.23724	0.910853	1.0754	1.11566	1.00227	0.794558		Mtmr1	0.986166	0.904033	1.01526	1.03959	0.843465		Mtmr1	0.126211	0.0631988	0.144766	0.0513754	0.00769485
Q9Z2D1	Myotubularin-related protein 2	Mtmr2	1.26518	1.05841	1.12037	0.875366	0.981457	1.04587							0.982063	1.09409	0.980031	1.03861	0.989183		Mtmr2	1.12362	0.98473	1.0502	1.02198	1.0238		Mtmr2	0.096663	0.0686904	0.0807396	0.0655657	0.0751823
Q9JLN9	Serine/threonine-protein kinase mTOR	Mtor	1.09371	0.869538	1.0282	0.868541	0.97671	1.02914							0.96205	1.1324	1.17258	1.07358	1.06269		Mtor	1.02788	1.00047	1.10039	1.02648	0.966112		Mtor	0.076268	0.0721627	0.0909113	0.074019	0.0649796
Q9D0D3	Poly(A) RNA polymerase, mitochondrial	Mtpap	1.09071	0.912122	1.05253	0.812662	1.19993	0.923034													Mtpap	1.09071	0.812662	1.05253	1.06148	0.912122
Q6P9S0	MTSS1-like protein	Mtss2	1.03968	0.899871	1.09217	0.835425	0.973699	0.926162							0.891731	1.06082	1.00626	1.10382	1.08632		Mtss2	0.965704	0.948123	1.04922	1.00123	0.993097		Mtss2	0.0645181	0.0620559	0.0802814	0.163942	0.0699547
Q3UHD3	Microtubule-associated tumor suppressor candidate 2 homolog	Mtus2	1.10023	0.671573	0.826829	0.702569	1.01923	1.00628							0.835656	1.21897	0.976647	1.00414	0.914436		Mtus2	0.967944	0.960768	0.901738	1.00988	0.793004		Mtus2	0.0661183	0.0693189	0.0532497	0.0285115	0.0378235
P47802	Metaxin-1	Mtx1	1.06766	1.11067	1.29068	1.0353	0.990504	0.889994							0.977352	0.965269	0.984912	1.10865	1.03456		Mtx1	1.02251	1.00029	1.1378	0.996383	1.07262		Mtx1	0.0750059	0.0706145	0.0997381	0.159926	0.0849643
O88441	Metaxin-2	Mtx2	0.96852	0.865372	1.16333	0.810485	0.989697	0.891117							0.775515	1.00503	1.39655	0.911476	1.09224		Mtx2	0.872018	0.907756	1.27994	0.930763	0.978805		Mtx2	0.0488017	0.0546838	0.127745	0.0246193	0.0676722
O35682	Myeloid-associated differentiation marker	Myadm	1.14984	0.92611	1.03756	0.899636	0.893724	0.904937							0.835721	0.872854	0.874123	1.00296	0.974209		Myadm	0.992779	0.886245	0.95584	0.933874	0.95016		Myadm	0.071379	0.0500693	0.0628351	0.0328214	0.0611724
Q7TPH6	E3 ubiquitin-protein ligase MYCBP2	Mycbp2	0.943198	0.811871	0.939955	0.815029	0.992018	1.07245							0.942768	1.0556	1.00669	1.10598	1.09329		Mycbp2	0.942983	0.935316	0.973324	1.05681	0.952578		Mycbp2	0.0598155	0.0599653	0.0654923	0.0391543	0.0635639
Q61879	Myosin-10	Myh10	0.981946	0.796049	0.961791	0.817673	0.943893	0.929899	0.975511	1.14895	1.14064	1.07335	1.0704	1.1199	0.84578	1.14998	1.03386	0.967817	0.8853		Myh10	0.934412	1.01367	1.02202	0.947203	0.940662		Myh10	0.0462186	0.150708	0.0935829	0.00687729	0.103922
Q6URW6	Myosin-14	Myh14	1.11045	0.820785	0.909086	0.794231	0.913526	0.980608	0.926512	1.11009	1.01837	1.044	0.985026	0.89355	0.866011	1.06176	0.933569	1.02767	0.971087		Myh14	0.967658	0.966666	0.94256	0.973936	0.936749		Myh14	0.117152	0.122787	0.0206903	0.0856243	0.0665951
Q8VDD5	Myosin-9	Myh9	1.01041	0.792202	0.969247	0.802378	0.982113	1.01456	0.974776	1.11091	1.14446	1.12274	1.14029	1.03362	0.947426	1.23488	1.09834	0.934251	0.93719		Myh9	0.977537	1.05333	1.06929	0.976975	0.957952		Myh9	0.0571923	0.120097	0.0517479	0.0712745	0.120117
Q3THE2;Q9CQ19	Myosin regulatory light chain 12B;Myosin regulatory light polypeptide 9	Myl12b	1.25774	0.771132	0.975142	0.770607	0.980444	0.968382	1.02082	1.21352	1.37053	1.24625	1.349	1.04229	0.85447	1.3985	1.20203	0.943577	0.986052		Myl12b	1.04434	1.13845	1.17539	0.964134	1.04257		Myl12b	0.123526	0.0900412	0.0413496	0.0134395	0.138463
Q60605	Myosin light polypeptide 6	Myl6	1.1984	0.748623	0.940625	0.763288	0.962453	0.939395	1.13508	1.27832	1.4813	1.35622	1.39941	1.19775	0.799093	1.10446	1.06817	1.0207	1.0101		Myl6	1.04419	1.07466	1.13607	0.974181	1.08001		Myl6	0.125912	0.117716	0.0707484	0.0662685	0.12414
Q9JMH9	Unconventional myosin-XVIIIa	Myo18a	0.977759	0.799201	0.921488	0.802975	0.969567	1.01445	0.980068	0.992555	1.02406	0.933181	0.943756	0.912047	0.899117	1.06546	0.978479	1.0083	0.977431		Myo18a	0.952315	0.933871	0.947908	0.997441	0.933564		Myo18a	0.0358286	0.0791398	0.0146899	0.145373	0.0724201
P46735	Unconventional myosin-Ib	Myo1b	1.02595	0.665357	0.842898	0.715485	0.799604	0.758942													Myo1b	1.02595	0.715485	0.842898	0.779273	0.665357
Q9WTI7	Unconventional myosin-Ic	Myo1c	0.901956	0.842311	0.903613	0.832252	0.983522	1.07694													Myo1c	0.901956	0.832252	0.903613	1.03023	0.842311
Q5SYD0	Unconventional myosin-Id	Myo1d	1.57423	0.852158	0.94278	0.755261	0.9302	1.02518	0.74825	0.866828	0.52811	0.684683	0.625389	0.435565	0.636363	0.966209	0.948396	0.986863	0.948299		Myo1d	0.986281	0.802051	0.838855	0.980748	0.776189		Myo1d	0.161203	0.024016	0.0450348	0.0929186	0.0367222
Q99104	Unconventional myosin-Va	Myo5a	0.991216	0.812717	0.96908	0.847157	0.921851	0.955267	1.05667	1.08788	1.00082	1.10989	1.03707	1.19148	0.883941	1.04548	0.939562	1.00511	0.882245		Myo5a	0.977274	1.00084	0.981903	0.960743	0.898593		Myo5a	0.115988	0.16541	0.0991281	0.0410176	0.0343425
Q64331	Unconventional myosin-VI	Myo6	1.03482	0.833996	0.816049	0.78947	1.02606	1.07649	1.10113	1.27056	1.15051	1.18853	1.02754	1.12563	0.872602	0.984044	0.883289	1.03786	0.981343		Myo6	1.00285	0.987347	0.908959	1.0468	0.988618		Myo6	0.161715	0.153763	0.0469809	0.0152641	0.152054
Q8C170	Unconventional myosin-IXa	Myo9a	1.03714	0.807998	1.11785	0.860748	0.956515	1.28434							1.09371	1.20768	1.13861	1.29339	1.46818		Myo9a	1.06543	1.03421	1.12823	1.17808	1.13809		Myo9a	0.0834545	0.0797034	0.0962754	0.0415487	0.10452
Q8K3I4	Rab effector MyRIP	Myrip	0.995723	0.776882	1.07882	0.819653	1.00693	1.09445													Myrip	0.995723	0.819653	1.07882	1.05069	0.776882
Q8C7U1	NEDD4-binding protein 3	N4bp3	0.930579	0.645183	0.840413	0.768084	0.965126	1.01656							0.778608	1.05297	1.15472	0.954557	0.851883		N4bp3	0.854594	0.910527	0.997564	0.978747	0.748533		N4bp3	0.0456722	0.0563024	0.0722764	0.0637762	0.0316808
Q8C5H8	NAD kinase 2, mitochondrial	Nadk2	0.989528	1.36316	1.03783	1.34971	1.14548	1.09769													Nadk2	0.989528	1.34971	1.03783	1.12158	1.36316
Q8BXR5	Sodium leak channel non-selective protein	Nalcn	1.11263	0.776355	0.979768	0.797123	0.95592	0.911214													Nalcn	1.11263	0.797123	0.979768	0.933567	0.776355
P28656	Nucleosome assembly protein 1-like 1	Nap1l1	0.751932	0.932896	0.980401	0.918407	1.09104	0.806965	0.938335	0.812314	0.772942	0.882684	0.827779	1.00024	0.815838	1.01367	1.01521	0.984151	0.978612		Nap1l1	0.835368	0.938255	0.941131	0.960719	0.894817		Nap1l1	0.0158169	0.0425014	0.0689995	0.113681	0.038943
Q9DB05	Alpha-soluble NSF attachment protein	Napa	1.10602	1.51149	1.03547	1.51118	1.11851	1.22871							1.39366	0.65936	0.752064	1.14795	1.16396		Napa	1.24984	1.08527	0.893768	1.16506	1.33772		Napa	0.122086	0.0986586	0.0534931	0.00626658	0.139154
P28663	Beta-soluble NSF attachment protein	Napb	1.12091	1.53705	1.07617	1.59253	1.11107	1.09353	0.873506	0.773088	0.750523	0.741118	0.672004	0.939386	1.70879	0.782844	0.818995	1.14237	1.01007		Napb	1.2344	1.03883	0.855725	1.11566	1.09921		Napb	0.0739824	0.150233	0.0577217	0.00248481	0.118308
Q9CWZ7	Gamma-soluble NSF attachment protein	Napg	1.05418	1.72253	1.08494	1.83486	1.09904	1.16592							1.44692	0.858499	0.888631	1.07196	1.11499		Napg	1.25055	1.34668	0.986786	1.11231	1.41876		Napg	0.122892	0.144149	0.0688533	0.00943623	0.154049
Q8BP47	Asparagine--tRNA ligase, cytoplasmic	Nars	0.994085	1.18923	1.05344	1.19322	1.12485	1.10205													Nars	0.994085	1.19322	1.05344	1.11345	1.18923
Q8CH77	Neuron navigator 1	Nav1	0.890299	0.755297	0.924119	0.700495	1.08988	0.952345	1.20618	1.05581	1.02992	1.15373	0.910708	1.04781	0.763576	1.07642	0.988109	0.937052	1.17203		Nav1	0.953353	0.976883	0.940979	0.993092	0.98575		Nav1	0.126147	0.147336	0.0220085	0.149998	0.152983
Q80TN7	Neuron navigator 3	Nav3	1.10115	0.661043	0.86345	0.674491	0.932345	0.959713							1.37767	2.16353	1.62365	0.905181	1.31		Nav3	1.23941	1.41901	1.24355	0.932413	0.98552		Nav3	0.119959	0.156729	0.125068	0.00836676	0.0766929
Q9CZ42	ATP-dependent (S)-NAD(P)H-hydrate dehydratase	Naxd	0.916775	0.907114	1.00394	1.17812	1.04197	1.30943													Naxd	0.916775	1.17812	1.00394	1.1757	0.907114
Q9EPN1	Neurobeachin	Nbea	0.943498	0.830633	1.17788	0.839159	1.05692	1.10537	0.990629	0.959165	1.173	0.914637	0.957357	1.18248	0.869414	1.05901	1.03914	1.04137	1.0007		Nbea	0.934513	0.937601	1.05813	1.06789	1.00144		Nbea	0.0340919	0.0725607	0.0769662	0.0119979	0.164946
Q91X97	Neurocalcin-delta	Ncald	0.907624	1.1253	0.941289	1.45443	1.16394	1.04833	0.92568	0.819724	0.871748	0.833417	0.944248	1.20496	1.22916	0.90597	0.83972	0.911821	0.733299		Ncald	1.02082	1.06461	0.908419	1.04136	0.910116		Ncald	0.143373	0.128841	0.0194406	0.104581	0.0859274
P13595	Neural cell adhesion molecule 1	Ncam1	1.13688	1.30171	0.891677	1.40863	1.09085	1.10285	0.983515	0.935406	1.03733	0.924109	0.721575	0.968753	1.281	0.891108	0.718592	1.22826	0.970352		Ncam1	1.1338	1.07462	0.777281	1.14065	1.10313		Ncam1	0.0432659	0.116533	0.0100142	0.0142151	0.0692002
O35136	Neural cell adhesion molecule 2	Ncam2	1.06085	1.2752	1.03921	1.13638	1.02839	0.906971							1.07717	0.954482	0.872811	1.16647	0.909251		Ncam2	1.06901	1.04543	0.95601	1.03394	1.09222		Ncam2	0.0841206	0.0800757	0.0628908	0.115846	0.091291
P55066	Neurocan core protein	Ncan	1.02464	0.98977	1.27695	0.904729	1.0101	1.07301	0.876627	0.996893	0.644541	1.00493	1.09865	0.902876	1.00446	1.06385	0.994708	1.02089	0.86796		Ncan	0.968578	0.991169	1.12344	1.03467	0.83409		Ncan	0.0946127	0.14446	0.0454831	0.0360307	0.040407
Q9Z0E0	Neurochondrin	Ncdn	0.91885	0.92984	1.1828	0.93178	1.08261	1.11382	1.01015	0.889042	0.973023	0.942859	0.954503	1.2117	0.85192	1.15733	1.096	0.920723	1.09299		Ncdn	0.926973	1.01065	1.07777	1.03905	0.998617		Ncdn	0.0420469	0.14965	0.0604869	0.0968433	0.163329
Q8BLF1	Neutral cholesterol ester hydrolase 1	Nceh1	0.909044	1.55192	1.12461	1.51608	1.03085	1.14147													Nceh1	0.909044	1.51608	1.12461	1.08616	1.55192
O55033	Cytoplasmic protein NCK2	Nck2	1.0223	0.980685	1.07056	0.955818	1.12023	1.02613							0.825966	1.02807	0.914519	1.06157	1.042		Nck2	0.924135	0.991944	0.992538	1.06931	1.01134		Nck2	0.0575089	0.0690248	0.0696	0.0212417	0.0727244
P28660	Nck-associated protein 1	Nckap1	0.993471	0.894828	1.02258	0.902157	0.99786	1.06287	1.00765	0.985007	1.05894	1.00358	0.97261	1.0184	0.908825	1.11022	1.0661	0.976801	0.996468		Nckap1	0.969981	1.00532	1.02043	1.01251	0.983412		Nckap1	0.0721954	0.15625	0.0880631	0.112801	0.126964
Q9ESJ4	NCK-interacting protein with SH3 domain	Nckipsd	0.934281	0.879492	1.11828	0.900745	1.03581	1.05413	1.23129	0.870743	0.943759	1.21428	0.936971	1.303	0.631817	1.0153	1.0657	1.04447	1.06103		Nckipsd	0.932464	1.04344	1.04032	1.0448	0.961427		Nckipsd	0.122331	0.113674	0.0886927	0.00227795	0.0905657
Q9ERR1	Nuclear distribution protein nudE-like 1	Ndel1	1.0132	0.75595	0.955725	0.850681	0.896747	1.04893							0.947562	1.11492	0.991444	0.953701	0.877514		Ndel1	0.98038	0.982802	0.973584	0.96646	0.816732		Ndel1	0.0668115	0.0688531	0.0654608	0.0881328	0.0398159
Q9QYG0	Protein NDRG2	Ndrg2	0.928734	1.58178	1.06782	1.59486	1.30757	1.14656													Ndrg2	0.928734	1.59486	1.06782	1.22706	1.58178
Q9QYF9	Protein NDRG3	Ndrg3	1.06652	0.802791	1.08138	0.962457	0.939706	1.15434													Ndrg3	1.06652	0.962457	1.08138	1.04702	0.802791
Q99LC3	NADH dehydrogenase [ubiquinone] 1 alpha subcomplex subunit 10, mitochondrial	Ndufa10	1.12568	1.57205	1.42876	1.58957	1.0562	0.97221	0.756938	0.992529	0.976211	0.849669	1.01383	0.681526	1.15958	0.674538	0.720475	1.11095	1.12216		Ndufa10	1.01407	1.03793	1.05436	1.04645	1.22347		Ndufa10	0.153849	0.1508	0.136021	0.0614407	0.0564727
Q7TMF3	NADH dehydrogenase [ubiquinone] 1 alpha subcomplex subunit 12	Ndufa12	1.54288	1.39623	1.43275	1.65045	1.1836	1.14878													Ndufa12	1.54288	1.65045	1.43275	1.16619	1.39623
Q9ERS2	NADH dehydrogenase [ubiquinone] 1 alpha subcomplex subunit 13	Ndufa13	1.17825	1.3927	1.27479	1.30262	1.09126	0.98762	0.83568	1.10086	0.95527	0.81134	1.06533	0.732794	1.08537	0.768143	0.747637	1.02049	1.02358		Ndufa13	1.0331	0.960702	1.02925	1.03312	1.12385		Ndufa13	0.129489	0.139997	0.144372	0.065319	0.0763705
Q9CQ75	NADH dehydrogenase [ubiquinone] 1 alpha subcomplex subunit 2	Ndufa2	1.14005	1.42839	1.26986	1.33234	1.08044	0.98717	1.05142	1.33345	1.0506	1.08552	1.34883	0.891663	1.13665	0.672961	0.790326	1.022	1.06439		Ndufa2	1.10937	1.03028	1.13634	1.02987	1.18113		Ndufa2	0.0106076	0.14823	0.0860714	0.0644709	0.046784
Q9CQ91	NADH dehydrogenase [ubiquinone] 1 alpha subcomplex subunit 3	Ndufa3	1.28207	1.3389	1.28687	1.33982	1.11429	1.01246													Ndufa3	1.28207	1.33982	1.28687	1.06337	1.3389
Q62425	Cytochrome c oxidase subunit NDUFA4	Ndufa4	0.965339	1.48678	1.20235	1.39106	1.14317	1.03535	1.22707	1.45262	1.21032	1.15381	1.55137	0.821493	1.0985	0.729998	1.00976	0.739622	0.839488		Ndufa4	1.09697	1.09162	1.25449	0.972711	1.17886		Ndufa4	0.0546649	0.113715	0.0415992	0.140341	0.0734711
Q9CPP6	NADH dehydrogenase [ubiquinone] 1 alpha subcomplex subunit 5	Ndufa5	1.18712	1.4422	1.17269	1.44897	1.1044	1.00445							1.13404	0.782458	0.873087	1.0381	0.991578		Ndufa5	1.16058	1.11571	1.02289	1.04898	1.21689		Ndufa5	0.10301	0.100489	0.0768855	0.039535	0.116838
Q9CQZ5	NADH dehydrogenase [ubiquinone] 1 alpha subcomplex subunit 6	Ndufa6	1.19301	1.8039	1.25897	1.54826	1.18109	1.06156	0.844033	1.2334	1.07867	0.876585	1.24094	0.658539	1.0035	0.790255	0.823001	0.99013	1.03335		Ndufa6	1.01351	1.0717	1.10764	1.0776	1.30531		Ndufa6	0.150949	0.132161	0.088109	0.0497118	0.0576471
Q9Z1P6	NADH dehydrogenase [ubiquinone] 1 alpha subcomplex subunit 7	Ndufa7	1.15425	1.90172	1.50961	1.95432	1.13124	0.990215	0.787853	1.10221	0.845928	0.747696	1.05503	0.684034	1.10382	0.82434	0.898925	1.02318	1.01461		Ndufa7	1.01531	1.17545	1.15452	1.04821	1.25409		Ndufa7	0.151003	0.11615	0.0812854	0.0625158	0.0864964
Q9DCJ5	NADH dehydrogenase [ubiquinone] 1 alpha subcomplex subunit 8	Ndufa8	1.21084	1.3684	1.19063	1.26938	1.15628	0.978511							1.08773	0.800352	0.840154	1.10697	1.00582		Ndufa8	1.14928	1.03487	1.01539	1.08059	1.18711		Ndufa8	0.100865	0.0817958	0.0761628	0.0446122	0.110164
Q9DC69	NADH dehydrogenase [ubiquinone] 1 alpha subcomplex subunit 9, mitochondrial	Ndufa9	1.19256	1.26314	1.16008	1.25334	1.0694	1.07478	0.757505	1.26655	1.00866	0.888807	1.13526	0.670491	1.14831	0.80504	0.820039	1.0318	1.11412		Ndufa9	1.03279	0.982395	1.03846	1.05866	1.12864		Ndufa9	0.139095	0.151651	0.126475	0.00820772	0.0372549
Q9DCS9	NADH dehydrogenase [ubiquinone] 1 beta subcomplex subunit 10	Ndufb10	1.20086	1.39151	1.2639	1.46289	1.09995	1.01866	0.759259	1.27922	1.04509	0.873234	1.22881	0.619137	1.19531	0.792271	0.750827	1.06859	1.15243		Ndufb10	1.05181	1.0428	1.08118	1.0624	1.19634		Ndufb10	0.126177	0.143041	0.112048	0.0197989	0.0325304
O09111	NADH dehydrogenase [ubiquinone] 1 beta subcomplex subunit 11, mitochondrial	Ndufb11	1.22154	1.33969	1.38587	1.29805	1.05043	1.01783													Ndufb11	1.22154	1.29805	1.38587	1.03413	1.33969
Q9CQC7	NADH dehydrogenase [ubiquinone] 1 beta subcomplex subunit 4	Ndufb4	1.13763	1.37933	1.15469	1.32191	1.10396	1.05863	0.812729	1.21129	1.23141	1.0399	1.3146	0.663253	1.10483	0.865028	0.821432	1.05604	1.07877		Ndufb4	1.0184	1.07561	1.09691	1.07288	1.22984		Ndufb4	0.145837	0.104539	0.0955622	0.00711348	0.0196414
Q9CQH3	NADH dehydrogenase [ubiquinone] 1 beta subcomplex subunit 5, mitochondrial	Ndufb5	0.99474	1.51532	1.30278	1.44431	1.09706	0.960293	0.818553	1.4242	1.1362	1.0119	1.35733	0.653057	1.07869	0.678825	0.780513	1.07041	0.991155		Ndufb5	0.963994	1.04501	1.14687	1.04259	1.21423		Ndufb5	0.11413	0.142971	0.0846948	0.069336	0.050661
Q3UIU2	NADH dehydrogenase [ubiquinone] 1 beta subcomplex subunit 6	Ndufb6	1.34465	1.61947	1.26257	1.5541	1.19202	1.13065													Ndufb6	1.34465	1.5541	1.26257	1.16134	1.61947
Q9CR61	NADH dehydrogenase [ubiquinone] 1 beta subcomplex subunit 7	Ndufb7	1.14863	1.29666	1.22993	1.19198	1.09951	1.0203							1.24194	0.978759	1.00354	1.08806	1.16648		Ndufb7	1.19529	1.08537	1.11674	1.06929	1.23157		Ndufb7	0.110254	0.0883192	0.0947837	0.017862	0.117759
Q9D6J5	NADH dehydrogenase [ubiquinone] 1 beta subcomplex subunit 8, mitochondrial	Ndufb8	1.22203	1.2336	1.15925	1.21189	1.03259	0.989365	0.876988	1.30748	1.09102	0.926385	1.2032	0.716446							Ndufb8	1.04951	1.06914	1.18123	1.01098	1.16231		Ndufb8	0.0826346	0.085758	0.107266	0.0726098	0.103629
Q9CQJ8	NADH dehydrogenase [ubiquinone] 1 beta subcomplex subunit 9	Ndufb9	1.25411	1.33096	1.22401	1.44013	1.07811	1.02686	0.807872	1.34354	1.06493	0.96673	1.26223	0.712099	1.0504	0.858605	0.784245	1.01543	1.09711		Ndufb9	1.03746	1.08849	1.09016	1.04013	1.16433		Ndufb9	0.133139	0.111552	0.102688	0.0287918	0.0315032
Q9CQ54	NADH dehydrogenase [ubiquinone] 1 subunit C2	Ndufc2	1.0253	0.878702	0.938283	0.85427	0.998468	0.993138							1.00966	0.697421	0.734138	0.766561	0.954185		Ndufc2	1.01748	0.775846	0.83621	0.919389	0.916444		Ndufc2	0.0738401	0.0345546	0.043428	0.0670268	0.0552935
Q91VD9	NADH-ubiquinone oxidoreductase 75 kDa subunit, mitochondrial	Ndufs1	1.14743	1.41504	1.24372	1.3814	1.06949	1.08488	0.805	1.2307	1.11066	0.916246	1.15069	0.694781	1.08966	0.849304	0.83938	1.10201	1.14436		Ndufs1	1.01403	1.04898	1.07793	1.08546	1.22335		Ndufs1	0.151114	0.132883	0.0981829	0.00197818	0.0243809
Q91WD5	NADH dehydrogenase [ubiquinone] iron-sulfur protein 2, mitochondrial	Ndufs2	1.19657	1.25651	1.2141	1.26642	1.10041	1.04189	0.814483	1.24029	1.00258	0.898881	1.16011	0.747648	1.06741	0.83496	0.853731	1.09444	1.1145		Ndufs2	1.02615	1.00009	1.07598	1.07891	1.12453		Ndufs2	0.139563	0.166591	0.0946925	0.00854471	0.0386981
Q9DCT2	NADH dehydrogenase [ubiquinone] iron-sulfur protein 3, mitochondrial	Ndufs3	1.18765	1.40415	1.2702	1.32817	1.06861	0.951508	0.797811	1.24597	0.983793	0.96685	1.1309	0.679634	1.17791	0.830535	0.871213	1.06983	1.12786		Ndufs3	1.05446	1.04185	1.09077	1.02998	1.17193		Ndufs3	0.118774	0.134086	0.0864593	0.0874424	0.0496628
Q9CXZ1	NADH dehydrogenase [ubiquinone] iron-sulfur protein 4, mitochondrial	Ndufs4	1.23846	1.52074	1.24771	1.48649	1.03316	1.03041	0.803271	1.38578	1.60667	1.05592	1.29249	0.667644							Ndufs4	1.02087	1.2712	1.2701	1.03178	1.5637		Ndufs4	0.0785707	0.127121	0.125353	0.0766494	0.157091
Q99LY9	NADH dehydrogenase [ubiquinone] iron-sulfur protein 5;NADH dehydrogenase [ubiquinone] iron-sulfur protein 5, N-terminally processed	Ndufs5	1.0913	1.4305	1.20167	1.37166	0.969821	1.04958													Ndufs5	1.0913	1.37166	1.20167	1.0097	1.4305
P52503	NADH dehydrogenase [ubiquinone] iron-sulfur protein 6, mitochondrial	Ndufs6	1.11245	1.15033	1.09975	0.943996	1.06181	0.909472							1.03517	0.855185	0.931474	1.08043	1.05594		Ndufs6	1.07381	0.899591	1.01561	1.01724	1.10314		Ndufs6	0.0852098	0.0524859	0.0741212	0.130067	0.0912542
Q9DC70	NADH dehydrogenase [ubiquinone] iron-sulfur protein 7, mitochondrial	Ndufs7	1.13397	1.43376	1.19328	1.35804	1.10859	1.02564							1.16339	0.81051	0.808753	1.10655	1.06214		Ndufs7	1.14868	1.08427	1.00102	1.08026	1.24795		Ndufs7	0.100515	0.0925132	0.0740018	0.0164881	0.122238
Q8K3J1	NADH dehydrogenase [ubiquinone] iron-sulfur protein 8, mitochondrial	Ndufs8	1.31864	1.39568	1.26541	1.40811	1.11675	1.03398	0.847199	1.36024	1.07048	0.962306	1.22911	0.743214	1.11135	0.774923	0.846793	1.10688	1.09441		Ndufs8	1.09239	1.04845	1.11377	1.08587	1.18686		Ndufs8	0.0946794	0.136756	0.0808325	0.0135461	0.0360108
Q91YT0	NADH dehydrogenase [ubiquinone] flavoprotein 1, mitochondrial	Ndufv1	1.06556	1.32812	1.2692	1.34749	1.05156	1.00308	0.762875	1.2215	1.02634	0.859044	1.10507	0.659069	1.17558	0.803747	0.776143	1.15819	1.18819		Ndufv1	1.00134	1.00343	1.05014	1.07094	1.18088		Ndufv1	0.165387	0.16433	0.127072	0.0435998	0.0289558
Q9D6J6	NADH dehydrogenase [ubiquinone] flavoprotein 2, mitochondrial	Ndufv2	1.20809	1.29626	1.17157	1.23936	1.1226	1.0675	0.820342	1.29417	1.13243	1.06335	1.26412	0.747736	1.09725	0.879022	0.858689	1.05844	1.05861		Ndufv2	1.04189	1.06058	1.09813	1.08285	1.16243		Ndufv2	0.125195	0.103211	0.0846079	0.00897928	0.0244717
Q9DC07	LIM zinc-binding domain-containing Nebulette	Nebl	1.23286	0.948657	1.07687	0.897638	0.96083	1.08454							0.923295	0.859299	0.995753	0.828231	0.802516		Nebl	1.07808	0.878469	1.03631	0.957868	0.875586		Nebl	0.0878035	0.0488234	0.0776929	0.104427	0.0489244
Q91ZP9	N-terminal EF-hand calcium-binding protein 2	Necab2	1.19121	1.04945	1.25416	1.01668	1.14793	1.37578							1.01291	1.01234	0.980041	1.1358	1.10078		Necab2	1.10206	1.01451	1.1171	1.21984	1.07512		Necab2	0.0914519	0.0732539	0.0952613	0.0177206	0.0854081
Q9CR95	Adaptin ear-binding coat-associated protein 1	Necap1	1.2189	1.83266	1.17379	1.73581	1.11059	1.1234							1.1135	0.892988	0.890091	1.05779	1.05824		Necap1	1.1662	1.3144	1.03194	1.09726	1.44545		Necap1	0.104295	0.138003	0.0784348	0.00667874	0.158607
P46935	E3 ubiquitin-protein ligase NEDD4	Nedd4	0.991114	0.880947	1.05103	0.919475	1.14146	1.06532	1.17365	0.710833	0.89281	1.09708	0.744415	1.05801	1.1163	1.22339	1.0979	0.772083	1.06572		Nedd4	1.09369	1.07998	0.964449	0.992954	0.946491		Nedd4	0.0373779	0.0766667	0.129805	0.159299	0.0774586
Q8CFI0	E3 ubiquitin-protein ligase NEDD4-like	Nedd4l	0.990562	0.922622	1.01332	0.902134	1.05542	1.07785	1.29516	0.909791	0.842933	1.05109	0.865517	1.15686	0.870045	1.29361	1.27122	0.928108	1.26177		Nedd4l	1.05192	1.08228	1.05002	1.02046	1.00911		Nedd4l	0.12021	0.0909471	0.119017	0.117284	0.158319
P19246	Neurofilament heavy polypeptide	Nefh	1.23116	0.685203	1.21527	0.673552	0.906562	0.917901	1.06114	1.12152	0.400832	0.813411	1.37628	0.644767	0.816879	1.0506	1.14614	1.13497	0.951853		Nefh	1.03639	0.845853	1.2459	0.986479	0.679296		Nefh	0.131784	0.0493801	0.0115021	0.145401	0.0302279
P08551	Neurofilament light polypeptide	Nefl	1.13782	0.615392	0.906327	0.639551	0.872301	0.883005	0.738367	0.889518	0.547746	0.989901	0.955808	0.496643	0.742225	1.19636	0.929715	1.07633	0.942965		Nefl	0.872803	0.941936	0.930617	0.943877	0.702034		Nefl	0.0730663	0.125843	0.00665043	0.0810646	0.022446
P08553	Neurofilament medium polypeptide	Nefm	1.07736	0.624253	0.8002	0.653561	0.866073	0.901232	0.718849	0.832634	0.560458	0.962224	0.880785	0.538941	0.762403	1.17739	0.899829	1.10456	0.895749		Nefm	0.852871	0.931057	0.860271	0.95729	0.693486		Nefm	0.0537504	0.115771	0.00743079	0.103932	0.0160784
Q80Z24	Neuronal growth regulator 1	Negr1	1.0789	0.96058	0.950487	0.987997	0.973025	0.812185	0.923819	1.18363	1.16794	1.09665	0.849305	1.20427	0.858547	1.08935	0.768061	1.02812	0.878481		Negr1	0.953757	1.058	0.855951	0.937775	1.00233		Negr1	0.092087	0.0399891	0.0186788	0.0730201	0.163476
P97798	Neogenin	Neo1	1.03994	0.864214	0.852376	0.913179	1.16339	1.17762													Neo1	1.03994	0.913179	0.852376	1.17051	0.864214
Q8R4I7	Neuropilin and tolloid-like protein 1	Neto1	1.16579	1.06337	0.889329	0.772245	1.01387	1.23397													Neto1	1.16579	0.772245	0.889329	1.12392	1.06337
Q8BNJ6	Neuropilin and tolloid-like protein 2	Neto2	1.07137	0.710437	0.902224	0.872748	1.17814	1.18343													Neto2	1.07137	0.872748	0.902224	1.18078	0.710437
Q04690	Neurofibromin	Nf1	1.09457	0.884803	1.00683	0.880124	0.990106	1.07295	0.978829	0.991108	1.03945	0.973467	1.04257	1.06927	1.00744	1.08703	1.08989	1.07948	1.02078		Nf1	1.02695	0.980208	1.04643	1.04751	0.981678		Nf1	0.0866358	0.128703	0.0322283	0.0400646	0.123849
Q810U3	Neurofascin	Nfasc	1.23107	1.09743	1.13417	1.13425	1.03995	1.08256	0.796469	1.03415	0.899689	0.882927	0.90912	0.904938	1.04402	1.02838	0.931989	1.00737	0.957136		Nfasc	1.02386	1.01519	0.991761	1.04329	0.984752		Nfasc	0.144527	0.142363	0.153134	0.0308439	0.136572
Q9Z1J3	Cysteine desulfurase, mitochondrial	Nfs1	1.10196	2.01203	0.887066	1.78672	1.0538	1.0965													Nfs1	1.10196	1.78672	0.887066	1.07515	2.01203
Q8CHT1	Ephexin-1	Ngef	0.868968	0.829335	0.983414	0.841958	0.983272	0.834519							1.03736	0.946565	0.919145	1.02678	1.10799		Ngef	0.953166	0.894261	0.951279	0.94819	0.968663		Ngef	0.0623919	0.0516814	0.0614232	0.0778876	0.0664345
Q8CAF4	NHS-like protein 1	Nhsl1	0.953631	0.88052	1.14674	0.769846	0.965316	1.01249													Nhsl1	0.953631	0.769846	1.14674	0.988905	0.88052
B1AXH1	NHS-like protein 2	Nhsl2	1.00911	0.782585	0.975438	0.78638	1.09886	1.09382							0.716617	1.13086	1.12147	0.985032	1.02078		Nhsl2	0.862865	0.958619	1.04845	1.05924	0.901685		Nhsl2	0.0486999	0.0656008	0.080426	0.041948	0.0541726
O55125	Protein NipSnap homolog 1	Nipsnap1	1.05091	1.16392	1.29105	1.11966	1.05852	1.01788	0.973593	1.20455	1.21429	1.18711	1.45584	0.904712	1.19596	0.972665	1.36816	0.927405	0.975977		Nipsnap1	1.07349	1.09315	1.37169	1.00127	1.11806		Nipsnap1	0.0627695	0.0465078	0.0026683	0.162812	0.0408408
O55126	Protein NipSnap homolog 2	Nipsnap2	1.03627	1.13052	1.13279	1.11288	1.05012	0.977922	0.901854	1.20751	1.05783	1.05998	1.05156	0.888714							Nipsnap2	0.969062	1.08643	1.09218	1.01402	1.09418		Nipsnap2	0.0650423	0.0877169	0.0889653	0.0732795	0.0893505
Q80TM9	Nischarin	Nisch	0.916004	0.501323	0.699491	0.644249	0.972606	1.25413							0.924894	1.08335	1.0064	1.04532	1.23926		Nisch	0.920449	0.863798	0.852945	1.09068	0.87029		Nisch	0.0558334	0.0516658	0.0474116	0.0658209	0.0606193
Q99K10	Neuroligin-1	Nlgn1	0.912594	0.933092	1.00057	0.901592	1.16548	1.12267	0.993261	1.05574	0.969143	1.0156	1.05318	1.11385	0.814807	0.90109	0.689302	0.669059	0.798504		Nlgn1	0.906887	0.939427	0.914348	0.985738	0.900246		Nlgn1	0.0354802	0.0421175	0.0882267	0.156105	0.0324459
Q69ZK9	Neuroligin-2	Nlgn2	1.03571	0.901741	1.06721	0.878118	1.02021	0.999071	1.06563	1.02655	1.07731	0.944836	1.06271	1.19657	0.89122	1.1948	1.03289	1.06774	0.855891		Nlgn2	0.997521	1.00592	1.05427	1.02901	0.944979		Nlgn2	0.161244	0.159438	0.00619749	0.0482261	0.0834148
Q8BYM5	Neuroligin-3	Nlgn3	0.928743	0.861617	1.03175	0.813524	1.07656	1.04975	1.06422	1.00244	1.09316	0.956376	1.01304	1.15431	0.906517	1.29176	1.05807	1.05797	0.90166		Nlgn3	0.966493	1.02055	1.03429	1.06143	0.952145		Nlgn3	0.094452	0.149666	0.0199344	0.00271	0.0953279
B0F2B4	Neuroligin 4-like	Nlgn4l	0.955855	0.887625	0.930829	0.956413	1.12239	1.02786							0.912631	1.12829	0.798952	1.12202	0.918406		Nlgn4l	0.934243	1.04235	0.864891	1.09076	0.903015		Nlgn4l	0.0583046	0.0793895	0.0471121	0.0170058	0.052869
O70311	Glycylpeptide N-tetradecanoyltransferase 2	Nmt2	0.94088	0.99403	1.0816	0.984166	0.94972	0.952685													Nmt2	0.94088	0.984166	1.0816	0.951203	0.99403
Q9Z0J4	Nitric oxide synthase, brain	Nos1	1.00298	0.978481	1.13245	0.97791	1.07246	1.14657	1.00419	0.992553	1.01644	1.00866	1.01887	1.09132	0.934367	1.0691	1.05641	1.00783	0.965921		Nos1	0.980514	1.01855	1.06925	1.07562	0.986946		Nos1	0.0812208	0.0933504	0.0289939	0.0333066	0.0800903
Q11011	Puromycin-sensitive aminopeptidase	Npepps	0.926445	1.33219	0.992214	1.36425	0.982424	1.04073							1.39264	0.925531	0.832186	1.1099	1.00831		Npepps	1.15954	1.14489	0.9122	1.04435	1.17025		Npepps	0.105821	0.10261	0.0551078	0.0586378	0.106443
P97300	Neuroplastin	Nptn	1.03683	1.37486	1.14243	1.61913	1.05339	1.09801	0.769136	0.778191	0.851335	0.634678	0.660698	0.8789	1.42905	1.08557	0.995998	0.957195	0.923054		Nptn	1.07834	1.11313	0.933042	1.0362	1.04975		Nptn	0.120384	0.121558	0.114143	0.0792487	0.131685
Q62443	Neuronal pentraxin-1	Nptx1	1.11419	1.03069	0.991532	0.877966	0.868031	0.92005							1.34886	0.833396	0.969572	1.24936	1.00493		Nptx1	1.23152	0.855681	0.980552	1.01248	1.01781		Nptx1	0.118163	0.04523	0.0667487	0.15438	0.0739138
Q99J85	Neuronal pentraxin receptor	Nptxr	1.07309	1.67719	0.912158	1.53724	1.12228	1.22965							0.987659	1.0126	1.10397	1.25122	1.02464		Nptxr	1.03038	1.27492	1.00807	1.20105	1.35092		Nptxr	0.0765349	0.12851	0.0728588	0.00619304	0.142915
Q99J45	Nuclear receptor-binding protein	Nrbp1	0.917842	0.954589	0.979094	0.849124	1.17722	0.97536													Nrbp1	0.917842	0.849124	0.979094	1.07629	0.954589
Q91V36	Nuclear receptor-binding protein 2	Nrbp2	1.06823	0.900867	1.17998	0.896527	0.983632	1.11462							0.934518	0.933495	1.00149	1.15672	1.04979		Nrbp2	1.00138	0.915011	1.09073	1.08499	0.975329		Nrbp2	0.0711327	0.0549276	0.089149	0.0407511	0.0663093
Q810U4	Neuronal cell adhesion molecule	Nrcam	1.02974	1.0363	0.870333	1.05768	0.997119	1.05353	0.845614	0.920058	1.0183	0.881417	0.946054	1.12464	1.11052	1.12816	0.869235	1.03435	1.00243		Nrcam	0.995294	1.02242	0.895207	1.02833	1.01901		Nrcam	0.159598	0.131471	0.00902183	0.0382026	0.0319196
P60761	Neurogranin;NEUG(55-78)	Nrgn	1.01129	0.975718	1.13361	1.12515	1.01085	0.997019													Nrgn	1.01129	1.12515	1.13361	1.00393	0.975718
Q8CFV4	Neuritin	Nrn1	1.37625	0.88421	1.20945	0.951175	0.990115	0.801513							0.930184	0.91021	0.929931	0.983065	0.763827		Nrn1	1.15322	0.930693	1.06969	0.924898	0.824018		Nrn1	0.104337	0.0576712	0.0858018	0.0579687	0.0408534
Q9CS84	Neurexin-1	Nrxn1	1.07468	0.991185	1.02282	0.979918	1.04711	1.0616	1.05006	1.00254	0.993768	0.954858	0.967749	1.0906	1.02365	1.03324	0.950769	1.0521	0.940479		Nrxn1	1.04946	0.98934	0.980447	1.0536	0.975144		Nrxn1	0.0130707	0.114991	0.0772506	0.0010387	0.0480515
Q6P9K9	Neurexin-3	Nrxn3	1.006	1.11917	1.01077	1.11781	1.06815	0.9872	1.30375	0.912568	1.04687	1.02118	0.891669	0.778582	1.08539	1.05339	0.940924	1.11608	0.946468		Nrxn3	1.13171	1.06413	0.947787	1.05715	1.0375		Nrxn3	0.0461842	0.0254226	0.0449762	0.0446674	0.0886638
P46460	Vesicle-fusing ATPase	Nsf	1.01603	1.24665	1.1276	1.28334	1.18248	1.18726	0.763333	0.826359	0.749673	0.670231	0.828847	0.652383	1.38108	0.899889	1.00127	1.0493	0.947376		Nsf	1.05348	0.951154	0.985908	1.13968	0.981233		Nsf	0.132272	0.135062	0.147612	0.0151235	0.151421
Q9CZ44	NSFL1 cofactor p47	Nsfl1c	1.0163	1.27312	0.892427	1.37945	1.18451	1.32393													Nsfl1c	1.0163	1.37945	0.892427	1.25422	1.27312
Q99NF2	NMDA receptor synaptonuclear signaling and neuronal migration factor	Nsmf	0.936017	0.874336	1.18423	0.86687	1.14181	0.944602							0.905106	1.12714	1.12694	0.860255	1.02715		Nsmf	0.920561	0.997005	1.15559	0.982224	0.950743		Nsmf	0.0558769	0.0714649	0.101983	0.141836	0.061825
Q3UHB1	5-nucleotidase domain-containing protein 3	Nt5dc3	1.0782	1.17585	1.11275	1.12719	1.26634	1.20871							1.2276	0.95469	0.941065	1.28051	0.910974		Nt5dc3	1.1529	1.04094	1.02691	1.25186	1.04341		Nt5dc3	0.101722	0.0791153	0.0763476	0.00125239	0.0804545
Q99PJ0	Neurotrimin	Ntm	1.18229	1.24638	0.989716	1.23866	0.99871	0.847095	0.887058	0.947006	1.18017	1.14036	0.871404	1.38879	0.809161	1.02934	0.764738	1.12171	0.946974		Ntm	0.959504	1.13612	0.875286	0.989172	1.12451		Ntm	0.125944	0.0255354	0.0324873	0.150672	0.0506484
P15209	BDNF/NT-3 growth factors receptor	Ntrk2	1.02417	1.00142	0.998353	0.978626	1.06374	1.09182							0.960532	0.8344	0.950486	1.17156	1.12447		Ntrk2	0.992353	0.906513	0.974419	1.10904	1.06294		Ntrk2	0.0690744	0.0540097	0.0656425	0.0129406	0.0831993
Q6VNS1	NT-3 growth factor receptor	Ntrk3	0.988222	0.849538	0.992077	0.86688	1.12448	1.24687	1.00156	0.89669	1.03297	0.947673	0.968671	1.21697	0.898004	0.997934	0.94353	0.856632	0.770312		Ntrk3	0.962594	0.937496	0.968093	1.07599	0.884275		Ntrk3	0.0615107	0.0405328	0.0250982	0.0962273	0.0458695
Q9JI46	Diphosphoinositol polyphosphate phosphohydrolase 1	Nudt3	0.84888	1.17846	0.925622	1.26416	0.956141	1.03578													Nudt3	0.84888	1.26416	0.925622	0.995961	1.17846
Q9QZS3	Protein numb homolog	Numb	1.38812	1.27051	1.36787	1.28925	0.806573	0.756283													Numb	1.38812	1.28925	1.36787	0.781428	1.27051
O08919	Numb-like protein	Numbl	1.05981	0.934268	1.07698	0.894054	0.920326	1.01582							0.937369	1.11759	1.04714	0.961789	1.06521		Numbl	0.998588	1.00582	1.06206	0.965979	0.999741		Numbl	0.0705297	0.0727319	0.0827268	0.0572617	0.0708019
Q6P5U7	NACHT and WD repeat domain-containing protein 2	Nwd2	0.89246	0.83597	1.0571	0.817236	0.966018	0.942261	1.3316	1.17085	0.99215	0.944228	0.988227	1.25826	0.909173	1.08487	1.10796	0.932442	0.911481		Nwd2	1.04441	0.948777	1.0511	0.946907	0.9132		Nwd2	0.131078	0.0959445	0.0464507	0.00558024	0.0323532
Q6PFX7	Neuronal tyrosine-phosphorylated phosphoinositide-3-kinase adapter 1	Nyap1	1.10525	0.922881	0.980591	0.952726	0.984062	0.976137													Nyap1	1.10525	0.952726	0.980591	0.9801	0.922881
Q8BM65	Neuronal tyrosine-phosphorylated phosphoinositide-3-kinase adapter 2	Nyap2	0.817868	0.725178	0.842281	0.737468	0.877893	0.832603													Nyap2	0.817868	0.737468	0.842281	0.855248	0.725178
Q9CRD0	OCIA domain-containing protein 1	Ociad1	0.946396	1.54035	1.23606	1.46357	1.153	0.912525													Ociad1	0.946396	1.46357	1.23606	1.03276	1.54035
Q9D8W7	OCIA domain-containing protein 2	Ociad2	0.903449	1.20435	1.43987	1.192	1.0118	0.968022													Ociad2	0.903449	1.192	1.43987	0.989913	1.20435
Q60597	2-oxoglutarate dehydrogenase, mitochondrial	Ogdh	1.37262	1.35736	1.13161	1.35616	1.0131	1.00192	0.591748	0.997584	1.22487	0.812574	0.902899	0.800249	1.18958	1.01201	0.934513	1.03292	1.1624		Ogdh	1.05132	1.06025	0.989673	1.01598	1.24821		Ogdh	0.141315	0.123471	0.149745	0.0366743	0.00827718
Q8CGY8	UDP-N-acetylglucosamine--peptide N-acetylglucosaminyltransferase 110 kDa subunit	Ogt	0.962875	0.881441	1.07893	0.903102	1.03207	1.02345	1.09932	1.00353	0.925556	0.978186	1.05507	1.23328	0.940171	1.07322	1.12418	0.976206	1.01762		Ogt	1.00079	0.984837	1.08606	1.01058	0.941538		Ogt	0.164794	0.131194	0.00853975	0.100742	0.0470572
O88998	Noelin	Olfm1	1.12216	0.937258	0.944102	0.89703	1.01037	0.998981	1.12118	1.17273	1.12988	1.19566	1.00541	1.22762	0.935932	1.20997	0.947755	0.949028	0.821055		Olfm1	1.05976	1.10089	0.965756	0.986127	0.962731		Olfm1	0.0727159	0.0711534	0.0377881	0.089688	0.119858
Q8BM13	Noelin-2	Olfm2	1.01022	0.926673	0.895779	0.92741	0.927513	0.889866	1.13402	1.05883	1.17445	1.10377	0.886231	1.21527	0.920415	1.07541	1.32685	0.957167	0.85837		Olfm2	1.02155	1.03553	1.03629	0.924849	0.986496		Olfm2	0.126838	0.0970791	0.137685	0.0101768	0.150174
Q63912	Oligodendrocyte-myelin glycoprotein	Omg	1.19952	1.0409	1.129	1.05446	0.945031	1.0237	1.01897	1.16648	0.901766	1.06628	1.01374	1.16848	0.82703	1.06814	0.959572	0.842722	0.833885		Omg	1.01517	1.06296	1.0341	0.93715	0.925515		Omg	0.150121	0.000766023	0.0942135	0.0588526	0.0576711
P58281	Dynamin-like 120 kDa protein, mitochondrial;Dynamin-like 120 kDa protein, form S1	Opa1	0.806504	1.02715	1.46843	1.03913	1.08625	1.02929	0.902101	1.0557	1.15864	0.706728	0.873236	0.844916	1.1216	0.93016	0.967718	1.01409	1.07049		Opa1	0.943403	0.892006	1.10313	1.04321	1.08543		Opa1	0.100952	0.0641172	0.105455	0.0313373	0.026316
Q505D7	Optic atrophy 3 protein homolog	Opa3	1.1756	1.19949	1.10823	1.1556	0.949512	1.0143													Opa3	1.1756	1.1556	1.10823	0.981906	1.19949
Q99J31	Oligophrenin-1	Ophn1	1.06737	0.768268	0.929537	0.735341	1.01363	1.0087							1.14579	1.17471	1.25562	0.961395	1.02445		Ophn1	1.10658	0.955027	1.09258	0.994575	0.896359		Ophn1	0.0919112	0.0666933	0.0908768	0.129252	0.0535269
Q8K010	5-oxoprolinase	Oplah	1.12348	1.04559	0.964139	0.996386	1.02795	1.00066													Oplah	1.12348	0.996386	0.964139	1.0143	1.04559
Q3B7Z2	Oxysterol-binding protein 1	Osbp	1.89124	1.32438	1.25213	1.31458	1.15538	0.677466													Osbp	1.89124	1.31458	1.25213	0.916424	1.32438
B9EJ86	Oxysterol-binding protein	Osbpl8	1.1387	1.01375	0.933812	1.05855	1.01919	1.09863							1.0866	0.808269	0.844897	1.05203	1.10578		Osbpl8	1.11265	0.933408	0.889355	1.05662	1.05977		Osbpl8	0.0930976	0.0597532	0.0507841	0.0222256	0.0824215
Q7TQI3	Ubiquitin thioesterase OTUB1	Otub1	0.869822	1.08022	1.05061	1.09571	1.17218	1.10692							1.10886	1.00905	0.900907	1.01832	0.999782		Otub1	0.989339	1.05238	0.975757	1.09914	1.04		Otub1	0.069775	0.0809177	0.0663948	0.0260327	0.078423
Q8R554	OTU domain-containing protein 7A	Otud7a	1.05722	0.905739	1.08306	0.907688	1.13281	0.999173													Otud7a	1.05722	0.907688	1.08306	1.06599	0.905739
Q9D0K2	Succinyl-CoA:3-ketoacid coenzyme A transferase 1, mitochondrial	Oxct1	1.04554	1.67938	0.944906	1.74518	1.24579	1.13441	0.655458	0.713285	0.949457	0.624465	0.515012	0.659868	1.80639	0.770291	0.794668	1.19045	1.15365		Oxct1	1.16913	1.04665	0.751529	1.19021	1.26083		Oxct1	0.111065	0.151108	0.0312135	0.00456783	0.0588519
Q4KMM3	Oxidation resistance protein 1	Oxr1	0.95168	1.39737	0.942016	1.40695	1.03134	1.15913							1.38816	1.01114	0.93384	1.09826	1.02223		Oxr1	1.16992	1.20905	0.937928	1.09624	1.2098		Oxr1	0.107508	0.114805	0.058912	0.020154	0.114777
P09103	Protein disulfide-isomerase	P4hb	0.997982	1.24315	0.904889	1.204	0.965087	1.05658													P4hb	0.997982	1.204	0.904889	1.01083	1.24315
P50580	Proliferation-associated protein 2G4	Pa2g4	1.01563	0.884897	1.06034	0.911321	0.932958	0.912671							0.866251	1.17632	1.10112	0.903612	0.968977		Pa2g4	0.940939	1.04382	1.08073	0.916414	0.926937		Pa2g4	0.0600377	0.0805367	0.0865316	0.00176708	0.0571561
P29341	Polyadenylate-binding protein 1	Pabpc1	0.965791	0.848594	0.921656	0.89729	1.01161	1.04923							0.850089	1.03522	0.888667	1.11112	0.983934		Pabpc1	0.90794	0.966257	0.905161	1.05732	0.916264		Pabpc1	0.0540482	0.064548	0.0532362	0.0311368	0.0556065
Q8K212	Phosphofurin acidic cluster sorting protein 1	Pacs1	1.00823	0.987737	1.05654	0.892271	1.0022	0.956412	0.935209	0.956618	1.05588	0.971271	0.966126	0.946025	0.923704	1.12399	1.09541	0.978612	1.03327		Pacs1	0.955715	0.995845	1.03936	0.979073	1.02563		Pacs1	0.0393787	0.159473	0.0686868	0.0423725	0.0548773
Q3V3Q7	Phosphofurin acidic cluster sorting protein 2	Pacs2	1.07243	0.870183	0.990227	0.840658	1.0195	0.967335													Pacs2	1.07243	0.840658	0.990227	0.993415	0.870183
Q61644	Protein kinase C and casein kinase substrate in neurons protein 1	Pacsin1	1.08714	1.83355	1.22174	1.90556	1.11232	1.06104							1.76593	0.762207	0.832163	1.32607	1.14357		Pacsin1	1.42653	1.33388	1.02695	1.16647	1.48856		Pacsin1	0.155469	0.143329	0.0789572	0.0294508	0.164986
Q9WVE8	Protein kinase C and casein kinase substrate in neurons protein 2	Pacsin2	1.01779	0.877326	0.997077	0.974287	0.982659	0.78365													Pacsin2	1.01779	0.974287	0.997077	0.883154	0.877326
P63005	Platelet-activating factor acetylhydrolase IB subunit alpha	Pafah1b1	1.06271	1.06712	1.05012	1.11841	1.01619	1.12617	0.79833	0.909573	1.10318	0.906069	0.907462	0.746674	1.17852	0.933968	0.920878	1.02046	1.01358		Pafah1b1	1.01319	0.986148	0.959487	1.05427	1.0613		Pafah1b1	0.152899	0.142423	0.0778415	0.0450659	0.0237856
Q3U1F9	Phosphoprotein associated with glycosphingolipid-enriched microdomains 1	Pag1	0.880188	0.846763	1.01561	0.89415	1.01219	0.855141													Pag1	0.880188	0.89415	1.01561	0.933666	0.846763
Q9DCL9	Multifunctional protein ADE2;Phosphoribosylaminoimidazole-succinocarboxamide synthase;Phosphoribosylaminoimidazole carboxylase	Paics	1.17494	1.07932	0.966428	0.899052	1.08779	1.07456													Paics	1.17494	0.899052	0.966428	1.08118	1.07932
O88643	Serine/threonine-protein kinase PAK 1	Pak1	1.09424	1.30623	1.07283	1.40591	1.00728	1.05401							1.16766	0.987437	0.982791	1.22086	1.01416		Pak1	1.13095	1.19667	1.02781	1.09405	1.1602		Pak1	0.0969208	0.112581	0.076047	0.0473184	0.104143
Q8CIN4	Serine/threonine-protein kinase PAK 2;PAK-2p27;PAK-2p34	Pak2	0.937221	1.02084	0.731179	0.506862	0.554108	1.35755													Pak2	0.937221	0.506862	0.731179	0.955828	1.02084
Q61036	Serine/threonine-protein kinase PAK 3	Pak3	1.03308	1.03137	1.15422	1.22136	1.00277	0.99616													Pak3	1.03308	1.22136	1.15422	0.999466	1.03137
Q8C015	Serine/threonine-protein kinase PAK 7	Pak5	1.02148	0.878012	1.06422	0.908225	0.977154	0.994026							0.994367	1.1439	1.10903	1.13786	0.91116		Pak5	1.00793	1.02606	1.08663	1.03635	0.894586		Pak5	0.0719901	0.0767576	0.0877425	0.0916499	0.0514592
Q3ULB5	Serine/threonine-protein kinase PAK 6	Pak6	0.979161	0.84311	0.897684	0.75874	1.00683	1.05282													Pak6	0.979161	0.75874	0.897684	1.02982	0.84311
Q9Z0P4	Paralemmin-1	Palm	1.13438	1.08925	0.971042	1.06735	0.998932	1.00551	1.13352	0.975535	1.08442	1.2161	1.29239	1.13541	0.892968	1.19414	0.842804	1.09492	0.863125		Palm	1.05362	1.1592	1.03541	1.03312	1.01227		Palm	0.0955226	0.0125572	0.135989	0.0661136	0.147413
Q8BR92	Paralemmin-2	Palm2	1.04942	0.85875	0.988528	0.877813	1.06897	1.0888	1.1227	0.884272	0.989297	1.08338	1.01577	0.983734	0.916855	1.35616	0.961226	1.04418	0.938049		Palm2	1.02966	1.10578	0.98851	1.06732	0.928699		Palm2	0.111867	0.0874837	0.0902444	0.00580873	0.033538
Q9JHU2	Palmdelphin	Palmd	1.0404	0.679264	0.916958	0.8205	1.23553	1.09366													Palmd	1.0404	0.8205	0.916958	1.1646	0.679264
Q6IMP4	Pannexin-2	Panx2	1.22326	1.12239	1.08384	1.07958	1.25677	1.093													Panx2	1.22326	1.07958	1.08384	1.17488	1.12239
Q99LX0	Protein deglycase DJ-1	Park7	0.804609	1.72402	1.24287	1.89027	1.05681	1.07891													Park7	0.804609	1.89027	1.24287	1.06786	1.72402
Q5XJY4	Presenilins-associated rhomboid-like protein, mitochondrial;P-beta	Parl	1.06594	0.968792	1.10936	0.907865	0.99193	1.03675													Parl	1.06594	0.907865	1.10936	1.01434	0.968792
Q05920	Pyruvate carboxylase, mitochondrial	Pc	1.0199	1.28286	1.01669	1.40976	1.08219	1.05569							1.25925	0.91378	0.932831	1.13944	1.1803		Pc	1.13957	1.16177	0.974759	1.09244	1.23158		Pc	0.0995349	0.106625	0.0658251	0.0107712	0.117692
P60335	Poly(rC)-binding protein 1	Pcbp1	0.942883	0.818403	1.15303	0.900865	1.03295	1.12222							0.930295	1.19589	1.09782	0.954202	1.0915		Pcbp1	0.936589	1.04838	1.12542	1.03645	0.95495		Pcbp1	0.0586758	0.0817741	0.0957397	0.0884883	0.0638753
Q61990;P57722	Poly(rC)-binding protein 2;Poly(rC)-binding protein 3	Pcbp2	1.19007	0.930177	0.982942	0.895652	1.13481	1.15975							0.754711	1.0066	0.988684	1.00222	1.30094		Pcbp2	0.972389	0.951127	0.985813	1.09893	1.11556		Pcbp2	0.0696896	0.0616087	0.067732	0.0300559	0.095977
Q91ZA3	Propionyl-CoA carboxylase alpha chain, mitochondrial	Pcca	1.0861	1.45028	1.09037	1.42529	1.19232	1.09551													Pcca	1.0861	1.42529	1.09037	1.14391	1.45028
Q99MN9	Propionyl-CoA carboxylase beta chain, mitochondrial	Pccb	1.19277	1.4324	1.06344	1.496	1.22261	1.08186							1.24525	0.927301	0.855004	1.14441	1.04991		Pccb	1.21901	1.21165	0.959224	1.14963	1.24116		Pccb	0.115043	0.117058	0.0638737	0.0111202	0.120992
Q9QYX7	Protein piccolo	Pclo	1.00186	0.868761	0.97058	0.862949	0.973739	1.0093	1.35307	1.13747	0.479269	0.557941	0.555983	0.96882	0.9627	1.17973	1.03586	0.905331	0.782294		Pclo	1.10588	0.866872	0.854142	0.962789	0.710108		Pclo	0.0805814	0.0892615	0.0723515	0.057813	0.0222498
Q9R0L6	Pericentriolar material 1 protein	Pcm1	1.37948	0.794473	1.11631	0.790816	1.04362	0.952643													Pcm1	1.37948	0.790816	1.11631	0.99813	0.794473
Q9QYC1	Pecanex-like protein 1	Pcnx1	1.14428	0.759572	0.960024	0.697879	1.27029	0.930633													Pcnx1	1.14428	0.697879	0.960024	1.10046	0.759572
Q8VI59	Pecanex-like protein 3	Pcnx3	1.42362	0.882823	0.832348	0.795959	1.22687	0.890217													Pcnx3	1.42362	0.795959	0.832348	1.05855	0.882823
Q9WU78	Programmed cell death 6-interacting protein	Pdcd6ip	0.893569	0.909975	1.05382	0.939372	1.0536	1.063							0.984762	1.0057	0.985682	1.0168	1.13278		Pdcd6ip	0.939166	0.972537	1.01975	1.04446	1.02138		Pdcd6ip	0.0593525	0.0653441	0.0743859	0.0145862	0.0757185
Q61481	Calcium/calmodulin-dependent 3,5-cyclic nucleotide phosphodiesterase 1A	Pde1a	0.901839	1.08853	1.13537	1.02493	1.06816	1.12059													Pde1a	0.901839	1.02493	1.13537	1.09437	1.08853
Q922S4	cGMP-dependent 3,5-cyclic phosphodiesterase	Pde2a	1.0692	1.08272	1.05949	1.05422	1.04137	0.964368	0.956933	0.994694	1.0284	0.971015	0.974586	1.06835	0.997616	1.08036	0.933927	1.06374	1.0443		Pde2a	1.00792	1.0352	0.989336	1.02316	1.05181		Pde2a	0.138642	0.0662423	0.133377	0.0870076	0.0141183
O89084	cAMP-specific 3,5-cyclic phosphodiesterase 4A	Pde4a	0.99987	0.982354	1.01142	0.976909	0.968637	0.983266							0.672921	1.26034	1.40059	0.880315	1.01626		Pde4a	0.836396	1.11862	1.206	0.944073	0.999306		Pde4a	0.0452838	0.095656	0.114147	0.0373556	0.0703357
Q01063	cAMP-specific 3,5-cyclic phosphodiesterase 4D	Pde4d	0.935747	0.874575	1.07679	0.894973	0.922679	0.991871	1.07841	0.960323	0.95622	0.924703	1.05275	0.843442	0.788089	1.06417	1.12956	0.992238	0.945652		Pde4d	0.934082	0.961281	1.08637	0.968929	0.925482		Pde4d	0.0856621	0.0891994	0.0104297	0.0518721	0.0167961
E9Q4S1	High affinity cAMP-specific and IBMX-insensitive 3,5-cyclic phosphodiesterase 8B	Pde8b	1.02554	0.86494	1.02134	0.740926	1.14607	1.03715													Pde8b	1.02554	0.740926	1.02134	1.09161	0.86494
P35486	Pyruvate dehydrogenase E1 component subunit alpha, somatic form, mitochondrial	Pdha1	1.35328	1.32039	1.16536	1.27206	1.03653	1.03551	0.662956	1.17016	1.42304	0.984042	1.12845	0.614166	1.09481	1.17907	1.09682	0.908357	1.12191		Pdha1	1.03701	1.14506	1.13021	0.993468	1.28845		Pdha1	0.145184	0.0382547	0.00372706	0.148682	0.0137402
Q9D051	Pyruvate dehydrogenase E1 component subunit beta, mitochondrial	Pdhb	1.37418	1.313	1.15974	1.26693	1.02124	1.04649	0.637426	1.15908	1.41544	0.890264	1.10479	0.652772	1.10033	1.22522	1.06466	1.00376	1.14026		Pdhb	1.03731	1.12747	1.10973	1.02383	1.28957		Pdhb	0.146367	0.0661497	0.00961205	0.0324493	0.0115044
Q8BKZ9	Pyruvate dehydrogenase protein X component, mitochondrial	Pdhx	1.27472	1.15342	1.12993	1.10896	1.02962	1.04486	0.661661	1.10205	1.2878	0.944177	1.01782	0.710453	1.07233	1.08117	0.975364	0.967709	1.10539		Pdhx	1.0029	1.04477	1.04104	1.01406	1.1822		Pdhx	0.164769	0.0786846	0.0778907	0.101929	0.0132075
P27773	Protein disulfide-isomerase A3	Pdia3	1.04345	1.53893	1.07189	1.50629	1.10866	1.11983							1.91779	0.707137	0.892497	1.16	1.12404		Pdia3	1.48062	1.10671	0.982194	1.1295	1.33149		Pdia3	0.16392	0.101333	0.0678378	0.00236408	0.138287
Q922R8	Protein disulfide-isomerase A6	Pdia6	1.14732	1.13702	1.09267	1.13081	1.14291	1.07634													Pdia6	1.14732	1.13081	1.09267	1.10962	1.13702
Q8BFP9	[Pyruvate dehydrogenase (acetyl-transferring)] kinase isozyme 1, mitochondrial	Pdk1	1.31052	1.03331	1.15741	1.06833	0.979524	1.07743													Pdk1	1.31052	1.06833	1.15741	1.02848	1.03331
Q922H2	[Pyruvate dehydrogenase (acetyl-transferring)] kinase isozyme 3, mitochondrial	Pdk3	1.27492	1.48853	1.1181	1.34094	1.12589	1.03577							1.17504	0.986426	0.996495	0.933397	1.03523		Pdk3	1.22498	1.16368	1.0573	1.03169	1.26188		Pdk3	0.116345	0.10541	0.0820569	0.104377	0.125512
Q8CI51	PDZ and LIM domain protein 5	Pdlim5	1.03752	0.919854	1.08764	0.974657	1.04146	0.989431													Pdlim5	1.03752	0.974657	1.08764	1.01544	0.919854
Q9Z2A0	3-phosphoinositide-dependent protein kinase 1	Pdpk1	1.28239	0.803704	1.10238	0.797921	0.969389	1.04239							0.921251	1.1373	0.972524	0.976371	1.05412		Pdpk1	1.10182	0.967609	1.03745	0.996052	0.928911		Pdpk1	0.0931324	0.0671352	0.0781452	0.146803	0.0589705
Q8K183	Pyridoxal kinase	Pdxk	1.01993	1.27725	1.06243	1.3365	0.988556	1.01936													Pdxk	1.01993	1.3365	1.06243	1.00396	1.27725
P60487	Pyridoxal phosphate phosphatase	Pdxp	1.04287	2.00443	1.05274	2.16207	1.00909	1.04603													Pdxp	1.04287	2.16207	1.05274	1.02756	2.00443
Q69Z38	Pseudopodium-enriched atypical kinase 1	Peak1	1.06355	0.741468	0.975524	0.73671	0.965315	0.988048	1.2989	1.10054	0.915423	1.10947	1.00605	1.17008							Peak1	1.18122	0.923089	0.990784	0.976681	0.828446		Peak1	0.107996	0.0598958	0.0686992	0.0660216	0.0419574
P70296	Phosphatidylethanolamine-binding protein 1;Hippocampal cholinergic neurostimulating peptide	Pebp1	1.02353	1.13517	1.08125	1.19337	1.13093	1.13455							1.39762	1.07282	0.805294	1.13782	1.05644		Pebp1	1.21057	1.1331	0.943273	1.13443	1.09581		Pebp1	0.11492	0.0975169	0.0618322	3.64688e-05	0.0897013
Q8C437	PEX5-related protein	Pex5l	1.08484	0.92759	1.10384	0.988949	1.07952	1.10721	1.29429	0.866453	1.31299	1.64525	1.23409	1.4427	1.02868	1.02049	1.19619	1.06203	1.17617		Pex5l	1.13594	1.21823	1.17804	1.08292	1.13892		Pex5l	0.0391	0.0690981	0.00735047	0.00404057	0.0572154
P12382	ATP-dependent 6-phosphofructokinase, liver type	Pfkl	0.90945	1.53017	1.30416	1.64693	1.15072	1.08461	0.936659	0.976452	0.900803	0.917259	0.960687	1.02886	1.20489	0.886942	0.956443	1.15609	1.19008		Pfkl	1.017	1.15038	1.07376	1.13048	1.20702		Pfkl	0.145586	0.101085	0.0979259	0.00494252	0.0621688
P47857	ATP-dependent 6-phosphofructokinase, muscle type	Pfkm	1.0012	1.18906	1.11982	1.2839	1.10353	1.1182	1.05623	0.987905	0.998115	1.03523	1.02582	0.882985	1.17154	0.943265	1.01023	0.985643	0.978364		Pfkm	1.07633	1.08746	1.05196	1.06913	1.05518		Pfkm	0.0446196	0.0800947	0.0447234	0.0401998	0.0829636
Q9WUA3	ATP-dependent 6-phosphofructokinase, platelet type	Pfkp	1.02251	1.29747	1.09387	1.34719	1.05656	1.0848	0.931158	0.858901	0.914704	0.848175	0.80112	1.09436	1.17111	0.910428	0.908358	1.06828	1.05739		Pfkp	1.04159	1.03527	0.93445	1.06988	1.08985		Pfkp	0.102046	0.140522	0.0872435	0.00224348	0.0842511
Q9JJV2	Profilin-2	Pfn2	0.770459	0.968315	1.29157	0.925597	1.03747	1.02367							1.0458	0.902968	1.03307	1.06568	0.937631		Pfn2	0.908128	0.914283	1.16232	1.04227	0.952973		Pfn2	0.0557585	0.0547786	0.104309	0.0126499	0.061648
Q9DBJ1	Phosphoglycerate mutase 1	Pgam1	1.05576	1.8912	1.04406	2.0372	1.09245	1.12107	0.842474	1.04056	0.899866	0.692843	1.21643	0.961781	1.73808	0.857293	0.992462	1.08337	0.924885		Pgam1	1.21211	1.19578	1.08432	1.09896	1.23865		Pgam1	0.0857569	0.114869	0.0565274	0.00215303	0.090115
Q8BX10	Serine/threonine-protein phosphatase PGAM5, mitochondrial	Pgam5	0.902917	0.863268	1.11713	0.839658	1.0937	1.01821	0.940594	1.24345	1.63499	1.35123	1.37212	1.12543	0.930873	1.20191	1.11181	0.857443	1.03011		Pgam5	0.924795	1.13093	1.20035	0.989784	1.17612		Pgam5	0.00363568	0.0799181	0.0241494	0.149477	0.0884775
Q3UUQ7	GPI inositol-deacylase	Pgap1	0.887083	0.797792	0.919644	0.833072	0.94094	0.922645													Pgap1	0.887083	0.833072	0.919644	0.931792	0.797792
D3YZI9		Pgbd5	0.998299	0.77168	1.0888	0.846719	0.994708	1.03908							0.864259	0.989486	1.30758	1.00674	1.03605		Pgbd5	0.931279	0.918102	1.19819	1.01351	0.903863		Pgbd5	0.058211	0.0559792	0.111349	0.0691957	0.0548873
P09411	Phosphoglycerate kinase 1	Pgk1	0.98652	2.14567	1.03028	2.43377	1.0879	1.14807	0.634503	0.705381	0.537869	0.553626	0.584815	0.868249	2.00212	0.720608	0.814271	1.04671	0.811549		Pgk1	1.20771	1.236	0.809787	1.09423	1.16503		Pgk1	0.110458	0.122063	0.0462085	0.0142089	0.128544
Q9D0F9	Phosphoglucomutase-1	Pgm1	0.973541	2.12346	0.94594	2.24938	1.17851	1.22041													Pgm1	0.973541	2.24938	0.94594	1.19946	2.12346
Q8CAA7	Glucose 1,6-bisphosphate synthase	Pgm2l1	0.996841	1.28859	1.0069	1.35027	1.01694	1.06889													Pgm2l1	0.996841	1.35027	1.0069	1.04292	1.28859
Q8CHP8	Phosphoglycolate phosphatase	Pgp	0.929144	1.18868	1.0855	1.14157	1.04762	1.21981													Pgp	0.929144	1.14157	1.0855	1.13372	1.18868
O55022	Membrane-associated progesterone receptor component 1	Pgrmc1	1.06766	0.983506	1.10624	0.891288	1.03436	1.03018													Pgrmc1	1.06766	0.891288	1.10624	1.03227	0.983506
Q2M3X8	Phosphatase and actin regulator 1	Phactr1	0.974428	0.839501	1.01533	0.855103	0.970086	0.918721	1.29285	0.95831	0.921348	1.11934	1.02926	1.20444	0.707292	0.926537	1.06503	0.938151	0.995955		Phactr1	0.991522	0.966993	1.03654	0.942319	0.918935		Phactr1	0.160767	0.119397	0.0220562	0.0102102	0.0357712
P67778	Prohibitin	Phb	1.15848	1.07052	1.02104	0.981112	1.11235	1.06114	0.875801	1.11297	1.18009	1.02485	1.12667	1.01997	1.11252	1.11275	1.17633	1.00218	1.13553		Phb	1.04893	1.03957	1.10801	1.05856	1.12871		Phb	0.105424	0.069027	0.0237203	0.0345298	0.00933435
O35129	Prohibitin-2	Phb2	1.10132	1.12589	1.10489	1.06887	1.07305	1.0267	0.917933	1.07562	1.13036	1.06782	1.1194	0.991153	1.08963	1.11081	1.13773	1.02077	1.10346		Phb2	1.0363	1.0825	1.12067	1.04017	1.1199		Phb2	0.100446	0.00470254	0.00102412	0.0226094	0.000797192
Q80TL4	Protein KIAA1045	Phf24	0.965555	1.10735	1.03134	1.09359	0.960118	0.984767							1.02774	0.942311	0.927914	1.29024	0.98176		Phf24	0.996647	1.01795	0.979625	1.07837	1.04455		Phf24	0.069891	0.0744522	0.0668285	0.0895443	0.0795309
Q61753	D-3-phosphoglycerate dehydrogenase	Phgdh	1.00905	1.03259	0.962236	1.07141	1.13465	1.23894							1.02465	0.917546	0.89185	1.01325	1.08832		Phgdh	1.01685	0.994478	0.927043	1.12895	1.06045		Phgdh	0.0737164	0.0699526	0.0571175	0.0311047	0.0824479
Q6PDH0	Pleckstrin homology-like domain family B member 1	Phldb1	1.09125	0.665369	0.847323	0.623822	0.749881	0.827285													Phldb1	1.09125	0.623822	0.847323	0.788583	0.665369
Q8K0S0	Phytanoyl-CoA hydroxylase-interacting protein	Phyhip	0.921386	1.02594	1.09257	1.07302	1.04203	0.943908							1.28155	0.956744	1.17405	1.05171	0.999938		Phyhip	1.10147	1.01488	1.13331	1.01255	1.01294		Phyhip	0.0930502	0.0736405	0.0974297	0.12508	0.0729637
Q8BGT8	Phytanoyl-CoA hydroxylase-interacting protein-like	Phyhipl	0.863053	1.15478	1.2177	1.1534	1.05293	1.01393													Phyhipl	0.863053	1.1534	1.2177	1.03343	1.15478
E9Q3L2		Pi4ka	1.08557	0.951475	1.07187	0.968635	1.02055	1.00488	0.924845	0.95137	0.916661	0.920385	0.878738	1.06784	0.99024	1.03999	1.07905	1.01853	0.917075		Pi4ka	1.00022	0.976336	1.00988	1.01465	0.928404		Pi4ka	0.166114	0.0943449	0.14901	0.016126	0.0041655
Q6PF93	Phosphatidylinositol 3-kinase catalytic subunit type 3	Pik3c3	0.865964	0.836438	0.927983	0.731651	1.144	1.09226													Pik3c3	0.865964	0.731651	0.927983	1.11813	0.836438
Q9Z1T6	1-phosphatidylinositol 3-phosphate 5-kinase	Pikfyve	0.995638	0.785107	1.022	0.803218	1.11484	0.953421													Pikfyve	0.995638	0.803218	1.022	1.03413	0.785107
Q9QUR7	Peptidyl-prolyl cis-trans isomerase NIMA-interacting 1	Pin1	0.705424	0.816694	1.28481	0.880573	1.0584	1.16777													Pin1	0.705424	0.880573	1.28481	1.11308	0.816694
O70172	Phosphatidylinositol 5-phosphate 4-kinase type-2 alpha	Pip4k2a	1.25466	0.89723	1.08932	0.915686	0.994402	1.0607							0.816599	1.03154	1.0341	0.581151	0.811897		Pip4k2a	1.03563	0.973615	1.06171	0.87875	0.854564		Pip4k2a	0.081399	0.0657718	0.0827006	0.083971	0.0452112
Q80XI4	Phosphatidylinositol 5-phosphate 4-kinase type-2 beta	Pip4k2b	1.02467	1.00907	1.03346	0.986732	1.07917	1.11007	1.06951	0.603781	1.09608	1.09825	1.22694	1.18582	0.923045	1.05941	0.997521	1.01684	1.00944		Pip4k2b	1.00574	1.04813	1.08598	1.06869	1.0382		Pip4k2b	0.151119	0.0464529	0.0584808	0.0215283	0.0529595
Q91XU3	Phosphatidylinositol 5-phosphate 4-kinase type-2 gamma	Pip4k2c	0.973969	0.931894	1.0683	0.922237	1.08765	1.15444							1.07174	1.07743	1.10943	0.840655	1.06519		Pip4k2c	1.02285	0.999831	1.08886	1.02758	0.99854		Pip4k2c	0.0751059	0.0709836	0.0881938	0.133294	0.0705866
P70182	Phosphatidylinositol 4-phosphate 5-kinase type-1 alpha	Pip5k1a	0.951159	0.753614	0.811165	0.621243	1.20273	1.16863													Pip5k1a	0.951159	0.621243	0.811165	1.18568	0.753614
O70161	Phosphatidylinositol 4-phosphate 5-kinase type-1 gamma	Pip5k1c	0.986274	0.976083	1.0724	0.989576	1.05276	1.04126	1.28972	1.12951	0.926872	1.01459	0.934747	1.26111	0.918402	1.13474	1.01103	1.0746	1.03822		Pip5k1c	1.0648	1.0463	1.00606	1.05621	0.980392		Pip5k1c	0.104584	0.0683359	0.148835	0.00482593	0.100778
P53810	Phosphatidylinositol transfer protein alpha isoform	Pitpna	0.94099	1.82243	1.07144	1.89533	1.00373	1.03237													Pitpna	0.94099	1.89533	1.07144	1.01805	1.82243
Q8K4R4	Cytoplasmic phosphatidylinositol transfer protein 1	Pitpnc1	1.12726	0.856268	0.913792	0.884796	1.02583	1.06848													Pitpnc1	1.12726	0.884796	0.913792	1.04716	0.856268
O35954	Membrane-associated phosphatidylinositol transfer protein 1	Pitpnm1	1.02222	0.854332	1.08611	0.943094	1.04357	1.02333							0.98478	0.906305	1.19618	1.09396	1.08485		Pitpnm1	1.0035	0.9247	1.14115	1.05362	0.96959		Pitpnm1	0.0711495	0.0566093	0.0991377	0.0208698	0.0660093
Q6ZPQ6	Membrane-associated phosphatidylinositol transfer protein 2	Pitpnm2	1.01673	0.828128	1.07845	0.919238	1.00705	1.04624	1.00356	0.962458	1.02372	0.952444	0.88106	0.919302	0.784371	1.03104	0.988738	1.10416	1.04785		Pitpnm2	0.934885	0.967574	0.982748	1.05248	0.966566		Pitpnm2	0.0797666	0.0718583	0.131821	0.033978	0.11304
Q3UHE1	Membrane-associated phosphatidylinositol transfer protein 3	Pitpnm3	1.12783	0.78741	0.965794	0.769449	1.14848	1.05941													Pitpnm3	1.12783	0.769449	0.965794	1.10395	0.78741
O55176	E3 ubiquitin-protein ligase Praja-1	Pja1	1.00283	0.615647	0.990765	0.743144	1.01161	0.874997													Pja1	1.00283	0.743144	0.990765	0.943302	0.615647
Q80U04	E3 ubiquitin-protein ligase Praja-2	Pja2	0.784386	1.21282	1.39761	0.662584	1.30337	1.0403													Pja2	0.784386	0.662584	1.39761	1.17184	1.21282
P52480	Pyruvate kinase PKM	Pkm	1.06219	1.92295	1.0226	2.09919	1.13224	1.19853	0.614531	0.676378	0.657907	0.565027	0.495731	0.864148	1.93487	0.671866	0.80734	1.23163	0.917915		Pkm	1.20386	1.11203	0.775224	1.18747	1.16626		Pkm	0.108579	0.140306	0.0465703	0.00390771	0.118076
Q68FH0	Plakophilin-4	Pkp4	0.989365	0.813764	1.05926	0.82818	0.972163	0.990082	1.08977	0.990677	0.882984	1.03979	1.04183	1.11914	0.920356	1.23073	1.11989	1.00039	0.908084		Pkp4	0.99983	1.0329	1.07366	0.987546	0.868277		Pkp4	0.166259	0.133964	0.0149199	0.0450162	0.0071523
P27612	Phospholipase A-2-activating protein	Plaa	0.84119	1.00432	0.859491	0.826881	1.08753	0.975393													Plaa	0.84119	0.826881	0.859491	1.03146	1.00432
Q9Z1B3	1-phosphatidylinositol 4,5-bisphosphate phosphodiesterase beta-1	Plcb1	1.25359	1.12294	1.03899	1.1516	0.974594	1.01803							1.09788	0.767124	0.763035	1.25759	1.19405		Plcb1	1.17574	0.959361	0.901014	1.08341	1.1585		Plcb1	0.106447	0.0664188	0.0545787	0.073872	0.102613
A2AP18	1-phosphatidylinositol 4,5-bisphosphate phosphodiesterase eta-2	Plch2	1.01261	0.912636	0.91935	0.756415	1.27046	0.982075							0.899706	1.05183	0.962661	1.0125	0.994316		Plch2	0.956156	0.904124	0.941006	1.08835	0.953476		Plch2	0.0625345	0.0553891	0.0595106	0.0726785	0.0618889
Q3USB7	Inactive phospholipase C-like protein 1	Plcl1	1.4677	0.800498	0.946816	0.753037	1.00985	1.3312													Plcl1	1.4677	0.753037	0.946816	1.17053	0.800498
Q8K394	Inactive phospholipase C-like protein 2	Plcl2	1.04121	0.821439	0.989274	0.878231	1.03041	1.10921													Plcl2	1.04121	0.878231	0.989274	1.06981	0.821439
Q9QXS1	Plectin	Plec	1.06832	0.805151	0.996238	0.849135	0.929836	0.950327	1.17111	1.18322	0.809229	0.759724	0.918043	0.886339	0.917859	1.01891	0.959541	1.02425	0.857762		Plec	1.05243	0.875924	0.957941	0.968137	0.824047		Plec	0.09164	0.0407004	0.0339392	0.0636909	0.00151632
Q7TQG1	Pleckstrin homology domain-containing family A member 6	Plekha6	1.00835	0.829484	0.879028	0.834976	0.986591	0.919528	1.17862	0.975553	1.02755	1.0703	1.13564	1.06567	0.736752	1.01056	1.02422	0.685653	0.85014		Plekha6	0.974573	0.971945	1.01296	0.863924	0.90239		Plekha6	0.143601	0.121595	0.146259	0.0457107	0.0434464
Q3UIL6	Pleckstrin homology domain-containing family A member 7	Plekha7	1.02952	0.997752	1.02197	0.973585	1.00656	1.14007													Plekha7	1.02952	0.973585	1.02197	1.07332	0.997752
Q9DCU2	Plasmolipin	Pllp	1.54526	0.79795	0.92126	0.916365	0.946073	1.0319													Pllp	1.54526	0.916365	0.92126	0.988986	0.79795
P60202	Myelin proteolipid protein	Plp1	2.51446	0.385789	0.989742	0.354458	0.663443	1.14279	0.24581	0.443735	0.247048	0.295154	0.24938	0.135804	0.372405	0.755242	0.742577	0.856526	0.875924		Plp1	1.04422	0.468285	0.660566	0.887588	0.50292		Plp1	0.159592	0.0110937	0.0431965	0.0840408	0.0201816
Q99JY8	Lipid phosphate phosphohydrolase 3	Plpp3	1.02435	1.17183	1.20427	1.17705	1.1263	1.00088	0.792643	1.08105	1.04064	1.09963	1.04709	1.09074							Plpp3	0.908497	1.13834	1.12568	1.06359	1.10623		Plpp3	0.0552347	0.0984583	0.096161	0.0833416	0.0920407
Q9D4F2	Presqualene diphosphate phosphatase	Plpp6	0.911906	0.811437	1.03709	0.792853	0.855709	0.990204													Plpp6	0.911906	0.792853	1.03709	0.922956	0.811437
Q8BFZ2	Lipid phosphate phosphatase-related protein type 1	Plppr1	0.921595	0.889785	0.912729	0.805089	1.12799	1.03319													Plppr1	0.921595	0.805089	0.912729	1.08059	0.889785
Q7TPB0	Lipid phosphate phosphatase-related protein type 3	Plppr3	1.04054	0.876168	0.953558	0.808891	1.12053	0.998863							0.954847	1.43462	1.20165	1.32334	1.50165		Plppr3	0.997695	1.12175	1.07761	1.14758	1.18891		Plppr3	0.0701756	0.100908	0.0870632	0.0432103	0.113478
Q7TME0	Lipid phosphate phosphatase-related protein type 4	Plppr4	0.973958	0.867994	1.07234	0.82383	1.0537	1.0549	1.12094	1.03709	1.21327	1.07593	1.13531	1.26136	0.836027	1.273	1.13878	0.914615	0.942794		Plppr4	0.976976	1.05759	1.11548	1.00774	1.00802		Plppr4	0.134309	0.116844	0.00553777	0.147217	0.157668
Q99K51	Plastin-3	Pls3	0.992919	0.857015	1.18155	1.02727	0.971039	1.10771													Pls3	0.992919	1.02727	1.18155	1.03938	0.857015
P70206	Plexin-A1	Plxna1	1.04132	1.1815	1.04912	1.10271	1.17338	1.20124	1.03244	0.816064	0.997243	1.05212	0.995064	0.68799	1.68279	0.856063	0.909899	1.10864	1.00707		Plxna1	1.25218	1.00363	0.984693	1.16109	1.06193		Plxna1	0.060361	0.160978	0.123657	0.00463163	0.0682436
Q80UG2	Plexin-A4	Plxna4	1.09606	1.07198	0.989655	1.10417	1.10349	1.13523							1.40326	0.814739	0.841801	1.16809	1.0238		Plxna4	1.24966	0.959456	0.915728	1.1356	1.04789		Plxna4	0.122161	0.0649118	0.0556104	0.00306615	0.0799067
Q8CJH3	Plexin-B1	Plxnb1	0.941864	1.02128	0.886073	0.98408	1.0238	0.994773													Plxnb1	0.941864	0.98408	0.886073	1.00929	1.02128
B2RXS4	Plexin-B2	Plxnb2	1.47909	1.0126	1.0111	1.17237	1.36714	1.05847													Plxnb2	1.47909	1.17237	1.0111	1.21281	1.0126
Q9QZC2	Plexin-C1	Plxnc1	0.948129	1.59312	1.11732	1.55837	1.103	1.05656							1.09991	1.13354	1.08953	1.00068	0.953762		Plxnc1	1.02402	1.34595	1.10343	1.05341	1.27344		Plxnc1	0.0756389	0.140956	0.0911637	0.0354561	0.129195
Q9CXT8	Mitochondrial-processing peptidase subunit beta	Pmpcb	0.917377	1.16218	0.839556	1.22849	1.05771	0.993475													Pmpcb	0.917377	1.22849	0.839556	1.02559	1.16218
Q69ZP3	Probable hydrolase PNKD	Pnkd	0.770795	0.826387	1.10295	0.73832	1.1917	1.1054													Pnkd	0.770795	0.73832	1.10295	1.14855	0.826387
Q8BSS9	Liprin-alpha-2	Ppfia2	0.94392	0.84048	1.04908	0.840443	1.02118	1.01745	1.17392	1.02535	0.985364	1.06875	1.06311	1.20888	0.854653	1.13066	1.12553	0.929664	0.951749		Ppfia2	0.99083	1.01328	1.07924	0.989431	0.925865		Ppfia2	0.15533	0.149027	0.0129665	0.126255	0.0387455
P60469	Liprin-alpha-3	Ppfia3	0.990628	0.882354	1.04668	0.858036	1.00443	1.01827	1.13666	1.0443	1.13128	1.07637	1.14307	1.26678	0.854694	1.20298	1.1533	0.921445	0.950053		Ppfia3	0.993995	1.04579	1.11435	0.981381	0.987897		Ppfia3	0.157986	0.115666	0.0130057	0.100126	0.147598
P17742	Peptidyl-prolyl cis-trans isomerase A;Peptidyl-prolyl cis-trans isomerase A, N-terminally processed	Ppia	1.0127	2.06278	1.14085	2.19648	1.16239	1.08494	0.809662	0.695738	0.693948	0.69133	0.750172	0.913597	1.64682	0.542953	0.743072	1.13619	0.81533		Ppia	1.15639	1.14359	0.878031	1.12784	1.19069		Ppia	0.0997186	0.135205	0.0752255	0.00503854	0.117574
P24369	Peptidyl-prolyl cis-trans isomerase B	Ppib	0.859645	0.844	0.886242	0.823895	1.0871	1.06861	1.27595	0.936208	1.22556	1.27338	1.06379	0.886652	0.8387	1.23973	1.01667	0.910302	0.882946		Ppib	0.991433	1.11233	0.988898	1.02201	0.98417		Ppib	0.159582	0.0864003	0.142291	0.122126	0.151341
Q9CR16	Peptidyl-prolyl cis-trans isomerase D	Ppid	1.19918	1.8858	0.948181	1.98079	1.32535	1.13364													Ppid	1.19918	1.98079	0.948181	1.22949	1.8858
Q99KR7	Peptidyl-prolyl cis-trans isomerase F, mitochondrial	Ppif	1.06326	1.61305	1.1654	1.51012	1.18597	1.00184													Ppif	1.06326	1.51012	1.1654	1.09391	1.61305
Q80TL0	Protein phosphatase 1E	Ppm1e	0.947693	0.91491	1.17863	0.936743	1.07295	1.07668							0.893233	1.27937	1.21059	0.933833	0.978713		Ppm1e	0.920463	1.10805	1.19461	1.02782	0.946812		Ppm1e	0.0559148	0.0941528	0.110015	0.102325	0.0606127
Q3UYC0	Protein phosphatase 1H	Ppm1h	1.04886	1.30328	1.03565	1.22775	1.06011	1.1941													Ppm1h	1.04886	1.22775	1.03565	1.1271	1.30328
P62137	Serine/threonine-protein phosphatase PP1-alpha catalytic subunit	Ppp1ca	0.937421	0.860981	0.981847	0.84718	1.00012	1.04457	1.1146	1.03242	1.0349	1.15961	1.07868	1.22246	0.80444	1.1876	1.07913	0.979133	0.940658		Ppp1ca	0.952154	1.0648	1.04655	1.00794	0.945511		Ppp1ca	0.107929	0.102135	0.0478012	0.120085	0.0652714
P62141	Serine/threonine-protein phosphatase PP1-beta catalytic subunit	Ppp1cb	0.994549	0.873436	0.955121	0.879552	1.1035	1.02987							1.08095	1.16006	1.18409	1.15064	1.12076		Ppp1cb	1.03775	1.01981	1.0696	1.09467	0.997096		Ppp1cb	0.0779978	0.0760537	0.0852847	0.0190965	0.0713304
P63087	Serine/threonine-protein phosphatase PP1-gamma catalytic subunit	Ppp1cc	0.935432	0.755057	0.98821	0.661002	0.987383	0.991192	1.21576	1.01357	1.03671	1.14569	1.13925	1.3085	0.849728	1.10463	1.05007	1.03631	0.922094		Ppp1cc	1.00031	0.970441	1.05918	1.00496	0.904619		Ppp1cc	0.166339	0.144418	0.0515903	0.130353	0.0606202
Q9DBR7	Protein phosphatase 1 regulatory subunit 12A	Ppp1r12a	0.966722	0.743553	0.946608	0.758856	1.06137	0.971145	0.933673	0.998908	1.14288	0.899905	0.913915	0.851466	0.699954	1.08636	1.01144	1.09432	1.08228		Ppp1r12a	0.866783	0.915039	0.957322	1.04228	0.989573		Ppp1r12a	0.0422469	0.0774819	0.0458145	0.0616055	0.156794
Q8BG95	Protein phosphatase 1 regulatory subunit 12B	Ppp1r12b	1.04199	0.711336	1.01608	0.728868	1.06851	0.988073							0.487771	0.902763	0.688718	0.990341	0.855853		Ppp1r12b	0.764879	0.815816	0.852397	1.01564	0.783595		Ppp1r12b	0.0408382	0.0401396	0.0476814	0.102352	0.0354552
Q3UMT1	Protein phosphatase 1 regulatory subunit 12C	Ppp1r12c	1.13805	0.838486	1.0357	0.869517	1.03619	1.00605													Ppp1r12c	1.13805	0.869517	1.0357	1.02112	0.838486
Q62415	Apoptosis-stimulating of p53 protein 1	Ppp1r13b	0.974995	0.873718	1.03981	0.816017	0.971314	1.01995													Ppp1r13b	0.974995	0.816017	1.03981	0.995634	0.873718
Q8VHQ3	Protein phosphatase 1 regulatory inhibitor subunit 16B	Ppp1r16b	1.07547	0.573066	0.849608	0.619747	1.07914	1.05008													Ppp1r16b	1.07547	0.619747	0.849608	1.06461	0.573066
Q60829	Protein phosphatase 1 regulatory subunit 1B	Ppp1r1b	0.971265	0.710862	0.990991	0.885104	0.809965	0.445865													Ppp1r1b	0.971265	0.885104	0.990991	0.627915	0.710862
Q3TDD9	Protein phosphatase 1 regulatory subunit 21	Ppp1r21	1.02524	0.828744	0.976216	0.849261	1.0123	1.10455							0.885607	1.23539	1.19445	0.945465	0.952997		Ppp1r21	0.955423	1.04233	1.08533	1.02077	0.890871		Ppp1r21	0.0625745	0.081839	0.0883529	0.116087	0.0512456
Q9JIG4	Protein phosphatase 1 regulatory subunit 3F	Ppp1r3f	0.891946	0.627284	1.03869	0.95443	1.08082	1.10558													Ppp1r3f	0.891946	0.95443	1.03869	1.0932	0.627284
Q3UM45	Protein phosphatase 1 regulatory subunit 7	Ppp1r7	1.13937	1.24114	1.07531	1.15835	1.23205	1.28377													Ppp1r7	1.13937	1.15835	1.07531	1.25791	1.24114
Q6R891	Neurabin-2	Ppp1r9b	0.992982	0.787987	0.928186	0.754301	1.01185	1.01913	1.14484	0.998381	1.09308	1.18321	1.084	1.51828	0.758806	1.21572	1.09919	0.9923	0.955333		Ppp1r9b	0.965543	1.05108	1.03712	1.00776	0.945466		Ppp1r9b	0.131323	0.127327	0.0944989	0.0724729	0.0999077
P63330	Serine/threonine-protein phosphatase 2A catalytic subunit alpha isoform	Ppp2ca	0.939514	0.96896	1.19421	0.967409	1.01648	1.02319	1.07767	1.11404	1.11212	1.17367	1.10009	1.28146	1.01752	1.06797	1.09741	0.965704	0.974365		Ppp2ca	1.01157	1.06968	1.13057	1.00179	1.01848		Ppp2ca	0.133263	0.0604149	0.00910098	0.155078	0.121883
P62715	Serine/threonine-protein phosphatase 2A catalytic subunit beta isoform	Ppp2cb	0.978016	0.961997	1.38656	1.26123	1.00905	0.931871													Ppp2cb	0.978016	1.26123	1.38656	0.970463	0.961997
Q76MZ3	Serine/threonine-protein phosphatase 2A 65 kDa regulatory subunit A alpha isoform	Ppp2r1a	0.957418	0.945961	1.13449	0.962976	0.99187	1.03457	1.11994	1.05242	1.06216	1.09005	1.04435	1.37823	0.983	1.09471	1.07866	0.95733	1.02468		Ppp2r1a	1.02012	1.04925	1.08583	0.99459	1.01093		Ppp2r1a	0.121436	0.0620061	0.013708	0.138537	0.129957
Q6P1F6	Serine/threonine-protein phosphatase 2A 55 kDa regulatory subunit B alpha isoform	Ppp2r2a	0.998547	1.00021	1.11554	1.01571	1.04243	1.02571							0.946322	1.06686	1.05914	1.01782	0.988785		Ppp2r2a	0.972435	1.04129	1.08734	1.02866	0.994496		Ppp2r2a	0.0652827	0.0785945	0.0879107	0.00975815	0.0693886
Q925E7	Serine/threonine-protein phosphatase 2A 55 kDa regulatory subunit B delta isoform	Ppp2r2d	0.790054	0.730517	1.1683	0.686043	0.894084	0.88064													Ppp2r2d	0.790054	0.686043	1.1683	0.887362	0.730517
Q60996	Serine/threonine-protein phosphatase 2A 56 kDa regulatory subunit gamma isoform	Ppp2r5c	1.08812	0.907104	1.15056	0.926541	1.02489	1.02699	1.09862	1.10024	0.944365	1.04231	1.12703	1.02692	0.953967	1.12676	1.13093	0.92121	0.994596		Ppp2r5c	1.0469	1.03187	1.13617	0.99103	0.948688		Ppp2r5c	0.0699822	0.106335	0.000474583	0.136879	0.0300416
Q61151	Serine/threonine-protein phosphatase 2A 56 kDa regulatory subunit epsilon isoform	Ppp2r5e	0.952736	0.960633	1.15608	0.975058	1.01425	1.00706	1.09563	0.998312	1.01695	1.05327	1.03783	1.29637	0.975523	1.00781	1.01531	0.943398	0.953272		Ppp2r5e	1.00796	1.01205	1.06974	0.988235	0.976951		Ppp2r5e	0.145664	0.108064	0.041875	0.1089	0.0617303
P63328	Serine/threonine-protein phosphatase 2B catalytic subunit alpha isoform	Ppp3ca	0.998613	1.2907	1.06361	1.30272	1.08112	1.12798	0.947758	0.839129	0.801058	0.752522	0.718417	1.22812	1.33647	0.984319	1.03119	1.01185	0.99865		Ppp3ca	1.09428	1.01319	0.937737	1.07365	1.03014		Ppp3ca	0.0867371	0.156939	0.104765	0.0267772	0.14197
P48453	Serine/threonine-protein phosphatase 2B catalytic subunit beta isoform	Ppp3cb	0.926177	1.02552	1.083	1.00056	1.09833	1.13529	1.09818	1.21866	0.941385	0.994967	1.05225	0.988197	1.06456	0.907137	1.07779	0.979724	0.978378		Ppp3cb	1.02964	0.967554	1.07101	1.07111	0.98176		Ppp3cb	0.105012	0.065954	0.0029051	0.044814	0.0886472
Q63810	Calcineurin subunit B type 1	Ppp3r1	0.953804	1.35588	0.974764	1.4046	1.15741	1.15096							1.18567	0.986559	1.00688	1.1492	1.12467		Ppp3r1	1.06974	1.19558	0.990823	1.15252	1.24028		Ppp3r1	0.0853376	0.112362	0.068709	4.46048e-05	0.119897
Q8C0Y0	Serine/threonine-protein phosphatase 4 regulatory subunit 4	Ppp4r4	0.943952	0.818923	1.09311	0.846264	0.994549	1.00972													Ppp4r4	0.943952	0.846264	1.09311	1.00213	0.818923
Q60676	Serine/threonine-protein phosphatase 5	Ppp5c	0.979122	1.33248	1.19288	1.32757	1.12905	1.11868							1.09879	0.831529	0.985128	1.04248	0.86842		Ppp5c	1.03896	1.07955	1.089	1.09674	1.10045		Ppp5c	0.0783874	0.0907383	0.0890104	0.0118658	0.0942632
Q9CQR6	Serine/threonine-protein phosphatase 6 catalytic subunit;Serine/threonine-protein phosphatase 6 catalytic subunit, N-terminally processed	Ppp6c	1.00111	1.00709	0.9733	1.06643	1.13365	1.06066													Ppp6c	1.00111	1.06643	0.9733	1.09716	1.00709
Q7TSI3	Serine/threonine-protein phosphatase 6 regulatory subunit 1	Ppp6r1	0.982344	1.02172	1.01016	1.00499	1.06665	1.011													Ppp6r1	0.982344	1.00499	1.01016	1.03882	1.02172
Q8R3Q2	Serine/threonine-protein phosphatase 6 regulatory subunit 2	Ppp6r2	0.846569	0.737341	1.01636	0.78899	1.11784	0.814737							0.911503	1.0402	1.15715	0.984103	1.05225		Ppp6r2	0.879036	0.914595	1.08675	0.972228	0.894795		Ppp6r2	0.0489937	0.0565179	0.088112	0.130248	0.0541596
Q922D4	Serine/threonine-protein phosphatase 6 regulatory subunit 3	Ppp6r3	0.96266	1.01823	1.96402	1.60148	1.45091	1.24701							1.01559	0.98466	1.05498	1.05306	1.12833		Ppp6r3	0.989127	1.29307	1.5095	1.25033	1.07328		Ppp6r3	0.0684295	0.132544	0.165351	0.0268563	0.0852258
Q571I4	Tyrosine-protein kinase SgK223	Prag1	0.868002	0.633432	1.11065	0.70949	0.911545	0.688195													Prag1	0.868002	0.70949	1.11065	0.79987	0.633432
P35700	Peroxiredoxin-1	Prdx1	1.04807	1.07915	0.956646	1.05138	1.08374	1.10813	1.00542	1.14113	1.03128	1.03126	1.03015	1.00197	1.08138	0.908913	0.995677	0.973707	0.972977		Prdx1	1.04496	0.997185	0.994157	1.05519	1.0278		Prdx1	0.0295903	0.159221	0.134834	0.0522653	0.076789
Q61171	Peroxiredoxin-2	Prdx2	0.972507	1.04071	1.04359	1.05055	1.09105	1.14569	1.05724	1.19537	1.22663	1.11587	1.37873	1.9087	1.10297	0.982449	1.27553	1.16139	1.15367		Prdx2	1.04424	1.04962	1.23261	1.13271	1.14034		Prdx2	0.0611038	0.0544273	0.0239078	0.0041406	0.0203221
P20108	Thioredoxin-dependent peroxide reductase, mitochondrial	Prdx3	0.931965	0.948857	1.02959	0.930065	1.04855	1.27556							0.965243	0.63499	1.03082	0.981756	1.22309		Prdx3	0.948604	0.782528	1.03021	1.10195	1.08597		Prdx3	0.0608588	0.0372385	0.0763372	0.0617028	0.0889952
P99029	Peroxiredoxin-5, mitochondrial	Prdx5	1.0463	1.54927	1.07363	1.5166	1.13667	1.04424	0.925182	1.01483	0.9763	0.755249	0.790393	1.13835	1.44314	0.855566	1.04149	1.03507	1.03388		Prdx5	1.13821	1.04247	0.968503	1.07199	1.18648		Prdx5	0.0783587	0.145872	0.126436	0.0261215	0.0689348
O08709	Peroxiredoxin-6	Prdx6	0.854303	1.22523	0.931236	1.20267	1.05711	1.04843							2.13621	0.659374	0.781794	1.1272	1.39017		Prdx6	1.49526	0.931023	0.856515	1.07758	1.3077		Prdx6	0.166066	0.0648715	0.045947	0.0149421	0.132925
Q9WUQ2	Prolactin regulatory element-binding protein	Preb	0.972082	1.02348	1.1713	0.920876	0.979845	1.10142													Preb	0.972082	0.920876	1.1713	1.04063	1.02348
Q69ZK0	Phosphatidylinositol 3,4,5-trisphosphate-dependent Rac exchanger 1 protein	Prex1	0.995863	0.748821	1.05403	0.898143	1.21902	1.08057													Prex1	0.995863	0.898143	1.05403	1.1498	0.748821
Q3LAC4	Phosphatidylinositol 3,4,5-trisphosphate-dependent Rac exchanger 2 protein	Prex2	1.20919	0.98289	1.05943	0.807602	0.930124	0.902889													Prex2	1.20919	0.807602	1.05943	0.916507	0.98289
Q3U5C7	Prickle-like protein 1	Prickle1	0.847921	0.81256	1.0879	0.787624	1.01547	0.907324													Prickle1	0.847921	0.787624	1.0879	0.961399	0.81256
Q80Y24	Prickle-like protein 2	Prickle2	0.964828	0.818105	1.06527	0.82611	1.00577	1.00065	1.25257	0.971181	0.971338	1.0848	1.06725	1.08407	0.821608	1.18189	1.2004	0.934848	0.952924		Prickle2	1.013	1.03093	1.11097	0.980424	0.914122		Prickle2	0.154607	0.133039	0.0218619	0.0802721	0.0362314
Q5EG47	5-AMP-activated protein kinase catalytic subunit alpha-1	Prkaa1	1.13564	1.14302	1.0944	1.14474	1.0598	1.12472							0.901957	0.987558	1.04979	1.11123	0.993856		Prkaa1	1.0188	1.06615	1.07209	1.09858	1.06844		Prkaa1	0.0753303	0.0840399	0.0847806	0.0063292	0.0844509
Q8BRK8	5-AMP-activated protein kinase catalytic subunit alpha-2	Prkaa2	0.966541	0.965226	1.0089	0.904871	1.01487	0.909941													Prkaa2	0.966541	0.904871	1.0089	0.962406	0.965226
P05132	cAMP-dependent protein kinase catalytic subunit alpha	Prkaca	0.972189	1.01248	1.10868	0.992373	1.01708	0.980024	1.1173	0.838279	0.933127	1.03586	0.983549	1.21976	0.950625	1.06111	0.981715	0.741342	0.840884		Prkaca	1.01337	1.02978	1.02465	0.912816	0.928831		Prkaca	0.137036	0.046032	0.102811	0.0698632	0.0479441
P68181	cAMP-dependent protein kinase catalytic subunit beta	Prkacb	0.88976	0.892513	1.0645	0.951106	0.888303	0.960536	0.92494	0.68082	0.974571	0.949978	0.860629	0.602791	0.986256	1.05036	0.964026	0.894328	0.821401		Prkacb	0.933652	0.983815	0.96305	0.914389	0.896162		Prkacb	0.0238122	0.112459	0.0990409	0.0109851	0.0239222
Q91WG5	5-AMP-activated protein kinase subunit gamma-2	Prkag2	1.08813	0.932803	0.939189	0.940841	1.08955	1.00841							0.633169	1.08949	1.25322	0.991906	1.0073		Prkag2	0.86065	1.01517	1.09621	1.02995	0.970049		Prkag2	0.0515441	0.0738926	0.091465	0.0709154	0.0649097
Q9DBC7	cAMP-dependent protein kinase type I-alpha regulatory subunit;cAMP-dependent protein kinase type I-alpha regulatory subunit, N-terminally processed	Prkar1a	0.895713	0.888377	1.15337	0.880082	1.01405	0.947592	0.906624	0.90864	0.852862	0.837054	0.941054	0.924465	0.953564	1.08415	1.04495	1.0885	1.02661		Prkar1a	0.918634	0.93376	1.04646	1.01671	0.922617		Prkar1a	0.0074044	0.0793996	0.0879394	0.120191	0.04695
P12849	cAMP-dependent protein kinase type I-beta regulatory subunit	Prkar1b	0.955368	0.696631	1.02882	0.801851	1.09612	1.041	0.917655	1.02534	1.12359	1.03867	0.970901	1.26513	0.980182	1.14253	1.10278	1.09571	1.02396		Prkar1b	0.951069	0.994351	1.03417	1.07761	0.94806		Prkar1b	0.0191224	0.160068	0.0775194	0.00856208	0.121017
P12367	cAMP-dependent protein kinase type II-alpha regulatory subunit	Prkar2a	1.05062	1.11731	1.08496	1.04673	1.02688	1.0007	1.24896	0.984801	0.962699	1.18863	1.05812	1.36122	1.01039	1.213	0.959329	0.915926	0.890918		Prkar2a	1.10332	1.14946	1.03414	0.981169	0.990308		Prkar2a	0.0493621	0.0170333	0.0776337	0.105082	0.149656
P31324	cAMP-dependent protein kinase type II-beta regulatory subunit	Prkar2b	0.94021	1.1215	0.980753	1.06869	0.977078	0.909244	1.2291	1.06685	1.16462	1.16341	0.936948	1.39853	1.02632	1.17304	0.967577	0.962486	0.929713		Prkar2b	1.06521	1.13505	0.961759	0.949603	1.07194		Prkar2b	0.0876493	0.00929162	0.016405	0.0223989	0.0706662
P20444	Protein kinase C alpha type	Prkca	0.688375	0.917198	1.14615	0.957633	1.13554	1.15842													Prkca	0.688375	0.957633	1.14615	1.14698	0.917198
P68404	Protein kinase C beta type	Prkcb	0.861111	0.853253	1.07869	0.969081	1.0579	0.971062	1.14026	0.885502	0.735665	1.00874	0.885175	1.1808	0.983908	1.02916	1.04232	0.984404	0.961728		Prkcb	0.995093	1.00233	1.00206	1.00446	0.850215		Prkcb	0.159514	0.15118	0.162574	0.147348	0.0247827
P16054	Protein kinase C epsilon type	Prkce	0.967124	0.956755	1.23176	1.01355	1.09314	1.09601	1.64174	0.855977	0.835387	1.07121	0.815785	2.2327	0.91791	1.08184	1.12142	1.02711	1.0728		Prkce	1.17559	1.05553	1.05632	1.07209	0.954981		Prkce	0.0884193	0.0200321	0.115855	0.0141961	0.0964633
P63318	Protein kinase C gamma type	Prkcg	0.94411	0.712873	1.06126	0.809579	1.082	0.998652	1.3505	0.820415	0.849731	1.1826	0.946604	1.25275	0.6791	0.910797	1.29715	0.983554	1.17778		Prkcg	0.991236	0.967659	1.10167	1.0214	0.913462		Prkcg	0.161379	0.133144	0.0713938	0.0928036	0.0990822
Q9JIF0	Protein arginine N-methyltransferase 1	Prmt1	0.802927	0.68134	1.43834	0.885413	0.833137	0.820591													Prmt1	0.802927	0.885413	1.43834	0.826864	0.68134
Q6PAK3	Protein arginine N-methyltransferase 8	Prmt8	1.04802	0.974274	1.1011	0.969353	1.0111	0.921978	1.04191	0.914944	1.0694	1.0364	0.992874	1.04623	0.899083	1.22044	1.03667	0.925429	0.90423		Prmt8	0.996338	1.0754	1.04355	0.952836	0.982634		Prmt8	0.157811	0.0701548	0.0500279	0.0411778	0.125248
P04925	Major prion protein	Prnp	1.25801	0.884877	1.06257	0.840912	0.953775	0.96037	1.02695	0.960665	0.968516	1.03933	0.90089	0.889983	0.85764	1.10031	0.883232	0.971174	0.895816		Prnp	1.04753	0.993519	0.948898	0.961773	0.916403		Prnp	0.120295	0.15693	0.0775044	0.00285828	0.014341
Q9D7G0	Ribose-phosphate pyrophosphokinase 1	Prps1	1.33207	1.02894	0.998279	0.905548	1.08931	1.00837													Prps1	1.33207	0.905548	0.998279	1.04884	1.02894
Q3V0I2	Proline-rich protein 7	Prr7	0.919447	0.941971	1.02227	0.858292	0.967859	1.00216	1.43252	1.14638	0.970866	1.15691	1.06966	0.975592	0.930825	1.06868	1.02022	0.98443	0.933982		Prr7	1.09426	1.02796	1.03738	0.984815	0.94894		Prr7	0.105567	0.130356	0.0244472	0.0441513	0.00748684
Q7TSC1	Protein PRRC2A	Prrc2a	1.08294	0.797755	1.1181	0.794757	0.983682	1.07808							0.722897	1.02842	1.09705	0.87538	0.972439		Prrc2a	0.902918	0.911588	1.10757	0.979049	0.885097		Prrc2a	0.0562831	0.0557819	0.0920108	0.125791	0.0507192
Q3TLH4	Protein PRRC2C	Prrc2c	0.855616	0.718238	0.966614	0.708517	1.02153	1.02354							0.770765	1.05678	1.00554	1.09609	1.00652		Prrc2c	0.81319	0.882648	0.986075	1.04705	0.862377		Prrc2c	0.039089	0.052773	0.0678184	0.0325099	0.0485572
O35449	Proline-rich transmembrane protein 1	Prrt1	0.965411	0.904564	1.1683	0.875806	1.03774	1.26431	0.977777	0.871011	0.947269	0.936197	1.09502	0.810835	0.943804	1.32779	1.17077	0.919227	0.858012		Prrt1	0.962331	1.0466	1.1447	1.07376	0.903282		Prrt1	0.0104944	0.128911	0.0047077	0.0903343	0.0107079
E9PUL5	Proline-rich transmembrane protein 2	Prrt2	1.22145	2.42412	0.918537	3.02455	1.18813	1.31352							1.5274	0.862468	0.83916	1.18968	1.15665		Prrt2	1.37442	1.94351	0.878848	1.23044	1.79039		Prrt2	0.145689	0.128937	0.0490227	0.00516562	0.134681
Q6PE13	Proline-rich transmembrane protein 3	Prrt3	0.961436	1.01413	0.992919	1.1082	1.089	0.972681							1.16165	1.01017	0.936111	1.13653	1.03306		Prrt3	1.06154	1.05919	0.964515	1.06607	1.02359		Prrt3	0.0834273	0.0823286	0.0638248	0.0512491	0.0750415
Q9CYH2	Redox-regulatory protein FAM213A	Prxl2a	1.02219	1.58231	1.1082	1.72969	1.29847	1.20157	1.02581	1.01638	0.870566	0.995817	0.874336	0.954628	1.62831	0.745163	0.634792	0.834836	0.834651		Prxl2a	1.22543	1.15689	0.872443	1.11163	1.09584		Prxl2a	0.0632434	0.10807	0.0748616	0.0853406	0.121971
Q5DTT2	PH and SEC7 domain-containing protein 1	Psd	0.986868	0.812351	0.970269	0.79249	1.04386	1.022	1.22286	0.877848	0.857071	1.09056	1.06475	0.939191	0.766959	1.07536	1.16355	0.981915	0.88918		Psd	0.992229	0.986137	1.06619	1.01592	0.852867		Psd	0.159715	0.149896	0.0595612	0.0787605	0.00369448
Q2PFD7	PH and SEC7 domain-containing protein 3	Psd3	1.11401	0.990115	0.955382	0.944129	0.98656	0.959208	1.01125	0.780535	0.744946	0.88724	0.797045	0.833359	0.765157	0.979593	1.05976	0.960787	0.987791		Psd3	0.963473	0.936987	0.937397	0.968851	0.907617		Psd3	0.126313	0.0239835	0.0830872	0.0120561	0.0623039
Q99JF8	PC4 and SFRS1-interacting protein	Psip1	1.48619	0.650669	0.488522	0.501798	0.928158	1.12228							0.39379	0.996885	1.72955	0.666847	0.949605		Psip1	0.93999	0.749341	1.10904	0.90576	0.800137		Psip1	0.0815668	0.0373615	0.110489	0.0915329	0.0396568
Q9R1P4	Proteasome subunit alpha type-1	Psma1	1.103	1.48152	1.0356	1.39464	1.13003	1.16538													Psma1	1.103	1.39464	1.0356	1.1477	1.48152
O70435	Proteasome subunit alpha type-3	Psma3	1.19432	1.39933	1.05425	1.28625	1.1698	1.21797													Psma3	1.19432	1.28625	1.05425	1.19388	1.39933
Q9R1P0	Proteasome subunit alpha type-4	Psma4	1.52971	1.48296	1.06946	1.90727	1.10633	1.27192							1.35779	1.05759	1.08151	1.14553	1.12145		Psma4	1.44375	1.48243	1.07548	1.17459	1.30221		Psma4	0.157546	0.164165	0.0854329	0.0121722	0.132593
Q9Z2U1	Proteasome subunit alpha type-5	Psma5	1.1138	1.25933	1.05178	1.28802	1.0982	1.07513							1.18249	0.940348	0.982633	1.06037	1.17805		Psma5	1.14815	1.11418	1.01721	1.0779	1.21869		Psma5	0.100466	0.0954335	0.0738917	0.00323093	0.115023
Q9QUM9	Proteasome subunit alpha type-6	Psma6	1.15028	1.52499	1.08634	1.54072	1.19382	1.33574							1.17231	0.947264	0.837518	1.26176	0.901322		Psma6	1.1613	1.24399	0.961929	1.26377	1.21316		Psma6	0.103123	0.123375	0.0648245	0.00388278	0.117975
Q9Z2U0	Proteasome subunit alpha type-7	Psma7	1.10584	1.24878	1.06318	1.3107	1.11289	1.0913							1.07121	0.984546	0.92221	1.08372	0.929655		Psma7	1.08853	1.14762	0.992695	1.09597	1.08922		Psma7	0.0881149	0.101913	0.0695223	0.00136428	0.0901286
O09061	Proteasome subunit beta type-1	Psmb1	1.08978	1.07464	0.988515	0.97739	1.02133	1.03387							1.21644	0.950745	0.997819	1.16512	1.05663		Psmb1	1.15311	0.964067	0.993167	1.07344	1.06564		Psmb1	0.101669	0.0636775	0.0691333	0.0418857	0.0834381
P99026	Proteasome subunit beta type-4	Psmb4	1.0564	1.41567	1.09249	1.3313	1.18696	1.12321													Psmb4	1.0564	1.3313	1.09249	1.15508	1.41567
O55234	Proteasome subunit beta type-5	Psmb5	1.06167	1.22938	0.944425	1.0888	1.07871	1.00803													Psmb5	1.06167	1.0888	0.944425	1.04337	1.22938
Q60692	Proteasome subunit beta type-6	Psmb6	1.20996	1.27705	0.985695	1.21335	1.14152	1.08279													Psmb6	1.20996	1.21335	0.985695	1.11216	1.27705
P62192	26S protease regulatory subunit 4	Psmc1	1.05861	1.08685	1.10295	0.981255	1.03722	1.12741							0.987465	0.900052	0.879818	1.40697	1.35196		Psmc1	1.02304	0.940654	0.991382	1.19053	1.21941		Psmc1	0.0750395	0.0595727	0.0699862	0.0381782	0.1159
P46471	26S protease regulatory subunit 7	Psmc2	0.916878	1.09721	1.00103	1.01746	1.03643	1.05693													Psmc2	0.916878	1.01746	1.00103	1.04668	1.09721
P54775	26S protease regulatory subunit 6B	Psmc4	1.23287	1.13121	1.10879	1.12279	1.12214	1.15821													Psmc4	1.23287	1.12279	1.10879	1.14017	1.13121
P62196	26S protease regulatory subunit 8	Psmc5	1.04318	0.997739	1.10908	1.09721	0.971447	0.970863													Psmc5	1.04318	1.09721	1.10908	0.971155	0.997739
P62334	26S protease regulatory subunit 10B	Psmc6	1.14695	1.10447	1.11959	1.10103	1.07481	1.20103													Psmc6	1.14695	1.10103	1.11959	1.13792	1.10447
Q3TXS7	26S proteasome non-ATPase regulatory subunit 1	Psmd1	1.11138	1.00211	1.09856	1.01218	1.077	1.08481							1.21569	0.979474	1.05323	1.07507	1.0597		Psmd1	1.16353	0.995825	1.07589	1.07896	1.03091		Psmd1	0.103741	0.0696659	0.0855548	0.000236819	0.0765505
Q8BG32	26S proteasome non-ATPase regulatory subunit 11	Psmd11	0.964886	0.983237	1.15501	0.966877	0.845263	1.0099							1.60048	1.05227	1.26484	0.950444	1.10299		Psmd11	1.28268	1.00957	1.20992	0.935202	1.04311		Psmd11	0.130828	0.072464	0.113297	0.0517533	0.0792135
Q9D8W5	26S proteasome non-ATPase regulatory subunit 12	Psmd12	0.984204	1.18321	0.999856	1.06391	1.09091	1.11772													Psmd12	0.984204	1.06391	0.999856	1.10432	1.18321
Q9WVJ2	26S proteasome non-ATPase regulatory subunit 13	Psmd13	1.04706	1.07341	1.07356	1.07053	1.12719	1.1203													Psmd13	1.04706	1.07053	1.07356	1.12374	1.07341
Q8VDM4	26S proteasome non-ATPase regulatory subunit 2	Psmd2	1.05935	1.13439	1.05728	1.08749	1.09633	1.07423							1.0198	1.09177	0.992026	0.755635	1.02929		Psmd2	1.03958	1.08963	1.02465	0.975401	1.08184		Psmd2	0.0782311	0.0883181	0.075339	0.140651	0.0869424
P14685	26S proteasome non-ATPase regulatory subunit 3	Psmd3	0.913547	1.08053	1.01267	1.00089	1.04071	1.15735													Psmd3	0.913547	1.00089	1.01267	1.09903	1.08053
O35226	26S proteasome non-ATPase regulatory subunit 4	Psmd4	1.18136	0.997575	0.903436	0.9531	1.01604	0.944998													Psmd4	1.18136	0.9531	0.903436	0.980519	0.997575
Q99JI4	26S proteasome non-ATPase regulatory subunit 6	Psmd6	0.968392	1.10683	0.949817	0.944549	1.07829	1.10429							1.17879	1.13831	1.43068	0.973562	1.1793		Psmd6	1.07359	1.04143	1.19025	1.05205	1.14306		Psmd6	0.0859238	0.0793788	0.111975	0.0537485	0.0994234
P26516	26S proteasome non-ATPase regulatory subunit 7	Psmd7	0.848039	0.859339	0.880106	0.913893	1.14557	1.13708													Psmd7	0.848039	0.913893	0.880106	1.14132	0.859339
Q9CX56	26S proteasome non-ATPase regulatory subunit 8	Psmd8	1.00741	1.44908	0.958524	1.34029	0.951701	1.40279													Psmd8	1.00741	1.34029	0.958524	1.17725	1.44908
Q14C51	Pentatricopeptide repeat domain-containing protein 3, mitochondrial	Ptcd3	1.16053	0.994673	0.896876	1.0524	0.981259	0.958788													Ptcd3	1.16053	1.0524	0.896876	0.970024	0.994673
Q9R0Q7	Prostaglandin E synthase 3	Ptges3	1.04379	1.06985	1.25076	1.11802	1.10156	0.898276													Ptges3	1.04379	1.11802	1.25076	0.999917	1.06985
Q9QVP9	Protein-tyrosine kinase 2-beta	Ptk2b	0.928789	0.870001	1.14484	0.839447	1.03874	1.20006	0.958508	0.904296	0.831069	0.915675	0.984351	0.915004	0.835525	1.14077	1.07065	0.934789	1.05071		Ptk2b	0.907607	0.965297	1.06662	1.05786	0.917259		Ptk2b	0.0216886	0.12303	0.0478987	0.0885958	0.0576562
P63089	Pleiotrophin	Ptn	1.31819	0.968717	0.855246	0.859215	0.917899	0.953713													Ptn	1.31819	0.859215	0.855246	0.935806	0.968717
Q63739;O70274	Protein tyrosine phosphatase type IVA 1;Protein tyrosine phosphatase type IVA 2	Ptp4a1	1.07699	0.984734	1.08827	0.95955	1.11611	1.13802													Ptp4a1	1.07699	0.95955	1.08827	1.12706	0.984734
P58389	Serine/threonine-protein phosphatase 2A activator	Ptpa	1.35577	1.67234	1.03394	1.30345	1.16039	1.27366													Ptpa	1.35577	1.30345	1.03394	1.21702	1.67234
P35235	Tyrosine-protein phosphatase non-receptor type 11	Ptpn11	0.921127	1.09065	1.05884	1.10438	1.13157	1.14976							0.919512	0.970423	0.963754	1.01716	0.94628		Ptpn11	0.920319	1.0374	1.0113	1.0995	1.01847		Ptpn11	0.0558088	0.0781592	0.0728397	0.0231159	0.0745057
Q6PB44	Tyrosine-protein phosphatase non-receptor type 23	Ptpn23	1.03203	0.893817	1.14758	0.854256	0.954338	1.06901													Ptpn23	1.03203	0.854256	1.14758	1.01168	0.893817
O35239	Tyrosine-protein phosphatase non-receptor type 9	Ptpn9	1.03004	1.11127	1.03423	1.02608	0.951461	1.04069													Ptpn9	1.03004	1.02608	1.03423	0.996076	1.11127
Q64487	Receptor-type tyrosine-protein phosphatase delta	Ptprd	1.1263	1.05936	0.93777	1.07587	1.06793	1.01429	0.927002	1.0083	1.14531	1.01197	0.940824	0.893253	0.913372	1.16248	1.02107	0.928452	1.04203		Ptprd	0.988893	1.08344	0.966554	1.00356	1.08223		Ptprd	0.147768	0.0326439	0.0574714	0.15637	0.0205802
A2A8L5	Receptor-type tyrosine-protein phosphatase F	Ptprf	1.12171	0.954184	1.21575	1.07692	0.864513	0.795302							0.716642	0.792815	0.852181	1.07318	1.47817		Ptprf	0.919176	0.934867	1.03397	0.910999	1.21617		Ptprf	0.059851	0.0604693	0.0798971	0.0663648	0.11743
Q05909	Receptor-type tyrosine-protein phosphatase gamma	Ptprg	1.20643	1.01106	1.36802	1.23902	0.889708	0.992664													Ptprg	1.20643	1.23902	1.36802	0.941186	1.01106
P80560	Receptor-type tyrosine-protein phosphatase N2	Ptprn2	0.998534	0.987668	0.954658	1.10068	1.12102	1.16687													Ptprn2	0.998534	1.10068	0.954658	1.14394	0.987668
B0V2N1	Receptor-type tyrosine-protein phosphatase S	Ptprs	1.04804	1.03799	1.05151	1.03599	1.10045	1.05942	0.922713	1.07113	1.06939	1.07725	0.989051	1.04691	0.917053	1.29385	1.22543	0.986513	0.963032		Ptprs	0.962603	1.1357	1.08866	1.04879	1.02347		Ptprs	0.0789919	0.0386361	0.0561045	0.0467743	0.0890768
B9EKR1	Receptor-type tyrosine-protein phosphatase zeta	Ptprz1	1.16756	0.985458	1.07809	0.999186	0.905188	0.956455							1.00945	0.960164	1.01465	0.803762	0.783191		Ptprz1	1.08851	0.979675	1.04637	0.888468	0.884325		Ptprz1	0.0885666	0.0666094	0.0796396	0.0218004	0.0508819
P42669	Transcriptional activator protein Pur-alpha	Pura	1.22818	0.936112	1.00216	0.998419	1.02764	0.985867	1.14923	0.74924	0.94566	1.07016	0.842692	0.802988	0.756351	1.11637	1.001	1.05879	1.04563		Pura	1.04459	1.06165	0.948617	1.0241	0.975802		Pura	0.131466	0.0357063	0.0723845	0.0620283	0.0935086
O35295	Transcriptional activator protein Pur-beta	Purb	0.964141	0.919667	0.908815	0.938651	1.02207	0.871049							0.777899	1.1142	0.959943	1.07908	1.10124		Purb	0.87102	1.02643	0.934379	0.990735	1.01045		Purb	0.0485713	0.0762836	0.0583487	0.14917	0.0732304
Q922Q4	Pyrroline-5-carboxylate reductase 2	Pycr2	1.07377	0.888665	1.19909	0.83267	1.02435	1.04638							0.991654	1.22662	1.42536	0.884838	0.980118		Pycr2	1.03271	1.02965	1.31223	0.985189	0.934392		Pycr2	0.0769834	0.0795382	0.133957	0.132872	0.0585048
Q8CI94	Glycogen phosphorylase, brain form	Pygb	1.00242	1.66796	1.1334	1.73516	1.17157	1.25502	0.809233	0.934244	0.838524	0.759716	0.736072	0.829009	1.52982	0.827069	0.866755	1.14643	1.0423		Pygb	1.11383	1.10731	0.912077	1.19101	1.18293		Pygb	0.108316	0.127578	0.0884157	0.00471272	0.089969
Q9WUB3	Glycogen phosphorylase, muscle form	Pygm	1.13323	1.48336	1.15004	1.57572	1.05253	1.01321													Pygm	1.13323	1.57572	1.15004	1.03287	1.48336
Q8BVI4	Dihydropteridine reductase	Qdpr	1.145	1.34063	0.965012	1.39257	0.958028	1.13367							1.30498	0.955772	0.872563	0.702077	0.636554		Qdpr	1.22499	1.17417	0.918788	0.93126	0.988591		Qdpr	0.116523	0.108347	0.0557764	0.106393	0.0785702
P61027	Ras-related protein Rab-10	Rab10	0.884647	1.86733	1.1268	1.90538	1.23581	1.21741	0.919376	0.911245	0.879828	0.862742	0.850627	0.985017	1.56351	0.608652	0.755741	0.937055	1.16586		Rab10	1.12251	1.12559	0.911055	1.13009	1.30434		Rab10	0.105777	0.13026	0.0846691	0.0517714	0.0680845
P46638;P62492	Ras-related protein Rab-11B;Ras-related protein Rab-11A	Rab11b	1.07205	1.41696	1.04702	1.47884	1.0993	1.12501													Rab11b	1.07205	1.47884	1.04702	1.11216	1.41696
G3XA57	Rab11 family-interacting protein 2	Rab11fip2	1.08636	0.939154	1.08869	0.91088	1.02828	1.03271							0.866792	1.0067	1.05643	1.00811	0.946108		Rab11fip2	0.976574	0.958788	1.07256	1.02303	0.942631		Rab11fip2	0.0671791	0.0629239	0.0848563	0.0155202	0.0597535
Q8R361	Rab11 family-interacting protein 5	Rab11fip5	0.926883	0.884942	1.033	0.877004	1.09313	0.961218	1.13648	0.970796	0.97456	0.999203	1.00939	1.2984	0.767691	1.0481	1.13093	1.04869	1.01829		Rab11fip5	0.943685	0.974768	1.05778	1.03435	0.959264		Rab11fip5	0.108437	0.111514	0.0434459	0.078153	0.0680528
Q91V41	Ras-related protein Rab-14	Rab14	0.899964	1.57278	1.04493	1.59929	1.16316	1.17944							1.37373	0.754591	0.880157	1.14602	1.00305		Rab14	1.13685	1.17694	0.962543	1.16287	1.28791		Rab14	0.101486	0.11448	0.0640699	0.00058173	0.131249
Q8K386	Ras-related protein Rab-15	Rab15	1.06184	1.04049	0.952256	1.00449	1.00787	1.03605													Rab15	1.06184	1.00449	0.952256	1.02196	1.04049
P35293	Ras-related protein Rab-18	Rab18	0.983256	1.09368	1.07915	1.04683	1.17557	1.22243							0.945811	0.820304	0.853691	1.30004	0.990294		Rab18	0.964534	0.933566	0.96642	1.23268	1.04199		Rab18	0.0637815	0.0594886	0.065371	0.00391292	0.0789104
P62821	Ras-related protein Rab-1A	Rab1a	1.0515	2.30928	1.14205	2.37865	1.17528	1.16522	0.747359	0.871655	0.676007	0.711043	0.618342	0.858667	1.75207	0.661557	0.660042	1.09887	0.936737		Rab1a	1.18364	1.25042	0.80681	1.14646	1.30734		Rab1a	0.0999865	0.116767	0.0615376	0.00429302	0.100959
Q9D1G1	Ras-related protein Rab-1B	Rab1b	0.963138	1.7504	1.19003	1.92263	1.27594	1.06121							1.51537	0.751685	0.853874	1.0661	1.02744		Rab1b	1.23925	1.33716	1.02195	1.13442	1.38892		Rab1b	0.122085	0.144008	0.0772007	0.0329898	0.149572
P53994;P59279	Ras-related protein Rab-2A;Ras-related protein Rab-2B	Rab2a	1.0396	2.13198	1.12809	2.23355	1.16986	1.21503							1.84279	0.542474	0.647169	1.09131	0.819343		Rab2a	1.44119	1.38801	0.887631	1.15874	1.47566		Rab2a	0.158017	0.153625	0.0563331	0.00802291	0.163587
Q6PHN9	Ras-related protein Rab-35	Rab35	1.1019	1.20253	1.12957	1.11886	1.08673	0.970405	0.985601	0.996817	1.03649	1.12848	1.09372	0.953761	0.893381	1.13238	0.899436	0.932395	0.799015		Rab35	0.993626	1.12657	1.04091	0.996509	1.01268		Rab35	0.154249	0.000167678	0.104153	0.157818	0.153944
P63011	Ras-related protein Rab-3A	Rab3a	0.924328	2.95598	1.0407	3.171	1.15385	1.22875	0.815472	0.82434	0.609655	0.692781	0.615593	0.833567	2.21278	0.435953	0.545233	1.16221	0.894329		Rab3a	1.31753	1.43325	0.733843	1.1816	1.48665		Rab3a	0.0920883	0.111425	0.0379373	0.0027676	0.0963308
Q9CZT8	Ras-related protein Rab-3B	Rab3b	0.912752	1.67	1.04241	1.6951	1.17698	1.13118							1.72185	0.848104	0.759008	1.25718	1.13641		Rab3b	1.3173	1.2716	0.900708	1.18844	1.4032		Rab3b	0.138228	0.130852	0.0546379	0.00602101	0.151289
P62823	Ras-related protein Rab-3C	Rab3c	1.06105	2.0125	1.0932	2.17956	1.08261	1.07985							1.61738	0.623662	0.600141	0.980618	0.808935		Rab3c	1.33921	1.40161	0.846671	1.04769	1.41072		Rab3c	0.140373	0.15477	0.0503553	0.0485051	0.1547
P35276	Ras-related protein Rab-3D	Rab3d	0.914291	2.2054	1.04581	2.10896	1.22404	1.14995							1.92268	0.55003	0.651631	1.17441	0.799926		Rab3d	1.41849	1.3295	0.84872	1.1828	1.50266		Rab3d	0.15516	0.145627	0.048415	0.0023199	0.166342
Q80UJ7	Rab3 GTPase-activating protein catalytic subunit	Rab3gap1	0.84017	0.900907	1.01302	0.853206	1.00834	1.06632													Rab3gap1	0.84017	0.853206	1.01302	1.03733	0.900907
Q8BMG7	Rab3 GTPase-activating protein non-catalytic subunit	Rab3gap2	0.920564	0.97045	1.07012	0.951585	0.890556	0.971574							0.877349	0.751717	0.762541	0.993785	1.71289		Rab3gap2	0.898957	0.851651	0.916329	0.951972	1.34167		Rab3gap2	0.0522114	0.045702	0.0576316	0.0442375	0.141862
Q9CQD1	Ras-related protein Rab-5A	Rab5a	0.97396	1.18501	0.911075	1.19831	1.0392	1.11546							1.2718	0.79539	0.623528	1.15097	1.06556		Rab5a	1.12288	0.996849	0.767301	1.10188	1.12529		Rab5a	0.0966532	0.0735418	0.0351555	0.0151198	0.0959033
P35278	Ras-related protein Rab-5C	Rab5c	0.878404	1.57563	1.10444	1.87105	1.31811	1.12062							1.30165	0.740063	0.861338	1.12795	0.953365		Rab5c	1.09003	1.30555	0.982889	1.1889	1.2645		Rab5c	0.0916364	0.138976	0.0686151	0.0166462	0.127419
P61294	Ras-related protein Rab-6B	Rab6b	1.00306	1.68423	0.937255	1.74641	1.11383	1.12314							1.54282	0.686686	0.718875	0.973383	0.943107		Rab6b	1.27294	1.21655	0.828065	1.07012	1.31367		Rab6b	0.128262	0.124267	0.0424049	0.0474543	0.137104
P51150	Ras-related protein Rab-7a	Rab7a	0.905794	1.63551	0.999272	1.47273	1.25207	1.15779							1.45221	0.800857	0.817576	1.18008	0.981668		Rab7a	1.179	1.13679	0.908424	1.19665	1.30859		Rab7a	0.110584	0.104472	0.0546662	0.00338211	0.135581
P61028;P55258	Ras-related protein Rab-8B;Ras-related protein Rab-8A	Rab8b	1.12792	1.3228	1.11614	1.24824	1.04273	1.11732							1.02623	1.00498	1.00135	0.86628	1.32181		Rab8b	1.07708	1.12661	1.05875	1.00877	1.32231		Rab8b	0.08596	0.0969248	0.0823145	0.152821	0.13555
O35551	Rab GTPase-binding effector protein 1	Rabep1	1.064	0.854133	1.24918	1.10973	1.10733	1.14816													Rabep1	1.064	1.10973	1.24918	1.12775	0.854133
A2AWA9	Rab GTPase-activating protein 1	Rabgap1	0.874397	0.814276	0.983481	0.780681	1.0823	1.11032							1.07149	1.17279	1.06791	0.948484	0.965244		Rabgap1	0.972941	0.976733	1.0257	1.04703	0.88976		Rabgap1	0.0662771	0.0696735	0.0756093	0.0742775	0.0512678
A6H6A9	Rab GTPase-activating protein 1-like	Rabgap1l	0.792261	0.795446	1.17985	0.829735	0.924434	1.25057													Rabgap1l	0.792261	0.829735	1.17985	1.0875	0.795446
Q5U3K5	Rab-like protein 6	Rabl6	1.00006	1.04551	0.966972	1.03358	1.07294	1.2517													Rabl6	1.00006	1.03358	0.966972	1.16232	1.04551
P63001;Q05144;P60764	Ras-related C3 botulinum toxin substrate 1;Ras-related C3 botulinum toxin substrate 2;Ras-related C3 botulinum toxin substrate 3	Rac1	1.1122	1.04631	1.0112	1.0419	0.967971	0.949175	1.09963	0.937322	1.00813	1.07896	1.07074	0.864364	0.896332	1.04282	0.922225	0.964758	0.872569		Rac1	1.03605	1.05456	1.00139	0.960635	0.97567		Rac1	0.1096	0.00775826	0.162875	0.00350944	0.114958
Q69Z89	Ras-associating and dilute domain-containing protein	Radil	1.14185	0.822916	0.894988	0.774736	0.951829	1.0224													Radil	1.14185	0.774736	0.894988	0.987113	0.822916
Q99N57	RAF proto-oncogene serine/threonine-protein kinase	Raf1	1.01341	0.771277	0.958152	0.722626	1.083	0.960692													Raf1	1.01341	0.722626	0.958152	1.02184	0.771277
P63321	Ras-related protein Ral-A	Rala	1.14713	1.53582	1.31141	1.57865	1.02691	1.10351							1.11726	0.861534	0.895081	1.08496	1.04048		Rala	1.13219	1.22009	1.10325	1.07179	1.28815		Rala	0.0971022	0.120373	0.0941275	0.014935	0.130753
Q62172	RalA-binding protein 1	Ralbp1	0.92857	0.950177	0.85725	0.905713	1.09642	1.05974													Ralbp1	0.92857	0.905713	0.85725	1.07808	0.950177
Q6GYP7	Ral GTPase-activating protein subunit alpha-1	Ralgapa1	1.03174	0.939419	1.08669	0.845476	1.00695	1.09903							0.826877	0.877776	0.98951	1.1273	1.18319		Ralgapa1	0.929309	0.861626	1.0381	1.07776	1.0613		Ralgapa1	0.0584999	0.0461287	0.0781115	0.0276161	0.0837684
Q8BQZ4	Ral GTPase-activating protein subunit beta	Ralgapb	0.965673	0.774918	1.02356	0.785626	1.05844	1.12796							0.621249	1.07083	1.13117	0.98276	1.15127		Ralgapb	0.793461	0.928228	1.07736	1.05639	0.963094		Ralgapb	0.0395737	0.0593307	0.0860428	0.0518139	0.0669412
P62827	GTP-binding nuclear protein Ran	Ran	1.14711	1.35897	0.947012	1.48909	1.12252	1.06894													Ran	1.14711	1.48909	0.947012	1.09573	1.35897
P62835	Ras-related protein Rap-1A	Rap1a	1.3134	1.03157	1.115	0.904176	0.918653	0.989823							0.9243	0.93199	0.806464	1.02717	0.987643		Rap1a	1.11885	0.918083	0.960733	0.978548	1.00961		Rap1a	0.0968535	0.0554419	0.0654188	0.0949636	0.0723444
A2ALS5	Rap1 GTPase-activating protein 1	Rap1gap	0.93571	0.930799	0.95563	0.891421	1.00513	1.27052							1.06397	1.1259	1.1422	0.952369	0.922112		Rap1gap	0.999842	1.00866	1.04891	1.07601	0.926455		Rap1gap	0.0708046	0.073389	0.0808025	0.0868023	0.0568822
Q5SVL6	Rap1 GTPase-activating protein 2	Rap1gap2	0.925518	0.982162	1.00459	0.991714	0.981313	1.07873							1.08316	1.19131	0.938157	1.08063	0.888468		Rap1gap2	1.00434	1.09151	0.971374	1.04689	0.935315		Rap1gap2	0.0718661	0.0894555	0.0651276	0.0481688	0.0586796
Q80ZJ1;Q8BU31	Ras-related protein Rap-2a;Ras-related protein Rap-2c	Rap2a	0.994036	1.44988	1.05015	1.36277	1.02883	1.08014													Rap2a	0.994036	1.36277	1.05015	1.05449	1.44988
P61226	Ras-related protein Rap-2b	Rap2b	1.26866	1.34366	1.08177	1.38995	1.14512	1.11819							1.40678	0.873196	0.8787	0.98574	1.04076		Rap2b	1.33772	1.13157	0.980236	1.08302	1.19221		Rap2b	0.138594	0.101064	0.0676915	0.0389919	0.11069
Q8CHG7	Rap guanine nucleotide exchange factor 2	Rapgef2	0.903572	0.900489	1.1086	0.868119	0.995724	1.0397	1.06541	0.99361	0.975663	1.04382	1.0805	1.24563	0.88479	1.07036	1.06508	1.02205	0.992755		Rapgef2	0.951257	0.994101	1.08473	1.01916	0.956302		Rapgef2	0.0807949	0.155734	0.00364495	0.0454235	0.0438386
Q9EQZ6	Rap guanine nucleotide exchange factor 4	Rapgef4	1.00372	0.887516	0.93489	0.902259	0.978824	1.02595	1.18366	1.03173	0.915525	1.09651	0.987701	1.21193	0.911389	1.11992	1.01933	0.894078	0.836556		Rapgef4	1.03292	1.03956	0.98064	0.966283	0.879866		Rapgef4	0.120068	0.104032	0.0857004	0.0790516	0.00584755
Q68EF8	Rap guanine nucleotide exchange factor-like 1	Rapgefl1	1.18311	1.06974	1.05677	0.836496	0.92384	1.26693													Rapgefl1	1.18311	0.836496	1.05677	1.09539	1.06974
Q9D0I9	Arginine--tRNA ligase, cytoplasmic	Rars	0.933771	0.96551	1.15652	1.00003	1.04355	1.09496							0.953249	1.00025	0.987213	1.125	0.961478		Rars	0.94351	1.00014	1.07186	1.08784	0.963494		Rars	0.0599203	0.0704683	0.0852695	0.0110174	0.0635538
Q3U186	Probable arginine--tRNA ligase, mitochondrial	Rars2	1.13132	1.17076	0.975606	1.10138	1.03314	0.943208							1.15604	1.00515	1.06958	1.01794	1.2018		Rars2	1.14368	1.05327	1.02259	0.998098	1.18628		Rars2	0.0994762	0.0811321	0.075038	0.158613	0.108296
Q60790	Ras GTPase-activating protein 3	Rasa3	1.39539	0.906378	1.05512	0.906034	1.03758	1.05284							0.926249	1.03581	0.901782	1.12157	1.08134		Rasa3	1.16082	0.970923	0.978452	1.07066	0.993857		Rasa3	0.106106	0.0653567	0.0669253	0.0186133	0.07
Q9Z268	RasGAP-activating-like protein 1	Rasal1	0.840846	0.9572	1.3389	0.947228	1.01209	1.06955	0.856108	0.869363	0.888955	0.89107	0.931087	0.99822	1.05797	1.01976	1.05541	0.833091	0.850149		Rasal1	0.918307	0.952684	1.10846	0.971578	0.898768		Rasal1	0.0605572	0.055295	0.0772698	0.121392	0.0139527
P27671	Ras-specific guanine nucleotide-releasing factor 1	Rasgrf1	0.960961	0.741458	0.997117	0.84527	1.04479	1.06507	1.21641	0.832448	0.597982	0.917272	0.920104	1.14986	0.838237	1.11976	1.12522	1.00649	1.09926		Rasgrf1	1.0052	0.960768	1.01415	1.03878	0.812901		Rasgrf1	0.161166	0.113355	0.139178	0.0254196	0.0560288
P70392	Ras-specific guanine nucleotide-releasing factor 2	Rasgrf2	1.07929	0.927321	1.03948	0.90829	0.982071	0.921171							0.820939	0.888148	0.966794	1.16533	0.972737		Rasgrf2	0.950117	0.898219	1.00314	1.02286	0.950029		Rasgrf2	0.0628142	0.0520466	0.0711723	0.130812	0.0611422
Q9Z1S3	RAS guanyl-releasing protein 1	Rasgrp1	0.953647	0.820186	0.996899	0.742546	1.04355	1.12514													Rasgrp1	0.953647	0.742546	0.996899	1.08435	0.820186
Q9ESK9	RB1-inducible coiled-coil protein 1	Rb1cc1	0.973206	0.882181	1.04508	0.770875	1.06395	1.0867							0.952346	1.05611	1.27593	1.05634	1.00425		Rb1cc1	0.962776	0.913493	1.16051	1.069	0.943217		Rb1cc1	0.063432	0.0568086	0.103744	0.00283728	0.0602506
Q60973	Histone-binding protein RBBP7	Rbbp7	1.31236	0.845419	0.826371	0.77086	1.27292	1.23822													Rbbp7	1.31236	0.77086	0.826371	1.25557	0.845419
Q8C2Q3	RNA-binding protein 14	Rbm14	1.1588	0.95565	1.23777	0.996063	0.982483	0.959916													Rbm14	1.1588	0.996063	1.23777	0.971199	0.95565
Q91VM5;Q9WV02	RNA binding motif protein, X-linked-like-1;RNA-binding motif protein, X chromosome;RNA-binding motif protein, X chromosome, N-terminally processed	Rbmxl1	0.993869	0.706082	1.10589	0.581302	0.991498	0.999234													Rbmxl1	0.993869	0.581302	1.10589	0.995366	0.706082
Q9ERI6	Retinol dehydrogenase 14	Rdh14	0.932505	1.12704	1.16921	1.01673	1.01175	1.06935													Rdh14	0.932505	1.01673	1.16921	1.04055	1.12704
P26043	Radixin	Rdx	1.43476	0.909258	0.977003	0.866735	0.934055	1.02254							0.833705	1.04478	1.03352	1.08026	1.02227		Rdx	1.13423	0.955755	1.00526	1.01229	0.965765		Rdx	0.10285	0.0629466	0.0715328	0.1333	0.064299
Q8BGH4	Receptor expression-enhancing protein 1	Reep1	1.0074	1.26958	0.979286	1.35706	1.03772	1.10872													Reep1	1.0074	1.35706	0.979286	1.07322	1.26958
Q8VCD6	Receptor expression-enhancing protein 2	Reep2	1.45859	0.989765	1.08996	1.01136	1.07339	1.15611							0.981326	1.03736	1.17445	1.05017	1.22599		Reep2	1.21996	1.02436	1.13221	1.09322	1.10788		Reep2	0.117685	0.0751999	0.0972099	0.0168681	0.0930623
Q8BRJ3	RELT-like protein 2	Rell2	1.00884	0.952492	0.810853	0.877008	1.19281	1.17286													Rell2	1.00884	0.877008	0.810853	1.18284	0.952492
O54916	RalBP1-associated Eps domain-containing protein 1	Reps1	0.625444	0.616186	0.811594	0.934345	1.64653	1.69266													Reps1	0.625444	0.934345	0.811594	1.66959	0.616186
Q80XA6	RalBP1-associated Eps domain-containing protein 2	Reps2	1.10853	1.05095	1.02813	1.18371	0.862146	1.12976													Reps2	1.10853	1.18371	1.02813	0.995951	1.05095
Q6A0D4	Raftlin	Rftn1	1.50374	0.815519	1.17357	0.800657	0.950266	0.842861							1.11441	0.990274	0.997573	1.25981	1.31305		Rftn1	1.30908	0.895465	1.08557	1.01765	1.06429		Rftn1	0.134022	0.052574	0.0880853	0.15011	0.087855
Q8CHX7	Raftlin-2	Rftn2	0.856487	1.12159	0.966663	0.984241	1.03982	1.07124													Rftn2	0.856487	0.984241	0.966663	1.05553	1.12159
P97492	Regulator of G-protein signaling 14	Rgs14	1.11639	0.996839	1.19338	0.987487	1.19343	1.19296							0.892975	0.981799	1.01559	1.14882	1.00777		Rgs14	1.00468	0.984643	1.10449	1.1784	1.0023		Rgs14	0.0725126	0.0675104	0.0919433	0.00113416	0.0708883
Q9QZB1	Regulator of G-protein signaling 20	Rgs20	1.10321	0.944709	0.89086	0.771282	1.16297	1.07076													Rgs20	1.10321	0.771282	0.89086	1.11687	0.944709
O54829	Regulator of G-protein signaling 7	Rgs7	1.12373	0.94035	1.04103	0.935036	0.974613	0.989321	0.942348	0.963661	0.936084	0.991811	0.953619	1.02576	1.03311	1.02357	0.936351	0.98013	1.04488		Rgs7	1.03306	0.983472	0.977	0.981355	0.973772		Rgs7	0.098714	0.0981059	0.0919002	0.00817787	0.0896214
Q9QUI0;Q62159	Transforming protein RhoA;Rho-related GTP-binding protein RhoC	Rhoa	1.11891	1.38858	1.11321	1.44367	1.04242	0.999653							1.37184	0.637616	0.725256	1.26498	1.1167		Rhoa	1.24537	1.04064	0.919235	1.10235	1.25264		Rhoa	0.121018	0.0899583	0.0595286	0.0565648	0.122554
P62746	Rho-related GTP-binding protein RhoB	Rhob	0.887457	1.32362	1.13797	1.31478	1.00489	0.975677							1.3702	0.809355	0.781663	1.09955	0.977863		Rhob	1.12883	1.06207	0.959817	1.0267	1.15074		Rhob	0.100048	0.0875726	0.0660114	0.0915258	0.102731
P84096	Rho-related GTP-binding protein RhoG	Rhog	1.54091	0.70633	0.894336	0.730675	0.827909	0.982544							0.683007	0.864188	0.851547	1.29272	1.03319		Rhog	1.11196	0.797432	0.872941	1.03439	0.869762		Rhog	0.103395	0.0372178	0.0479441	0.137468	0.0503507
Q8BG51	Mitochondrial Rho GTPase 1	Rhot1	1.51597	1.08497	1.05446	0.957267	0.947347	1.16388							0.969892	1.04612	0.978045	1.11447	1.04056		Rhot1	1.24293	1.0017	1.01625	1.07523	1.06276		Rhot1	0.122717	0.0709569	0.0737293	0.0616061	0.0828912
Q6QI06	Rapamycin-insensitive companion of mTOR	Rictor	1.0056	0.867881	1.21539	0.778069	0.902887	0.909393													Rictor	1.0056	0.778069	1.21539	0.90614	0.867881
Q80U40	RIMS-binding protein 2	Rimbp2	0.959858	0.930422	1.07006	0.925376	0.986845	0.974181	1.15454	1.05053	0.935566	1.07896	1.0364	0.997446	0.93052	1.1913	1.10281	0.924998	0.829455		Rimbp2	1.01497	1.06521	1.06976	0.962008	0.898481		Rimbp2	0.141846	0.081098	0.0113197	0.0302663	0.0164849
Q99NE5	Regulating synaptic membrane exocytosis protein 1	Rims1	1.03578	0.877608	1.0403	0.834224	0.975529	0.992427	1.15281	0.999893	0.979704	1.11719	1.02089	1.19724	0.896134	1.137	1.0982	0.910721	0.914075		Rims1	1.02824	1.02947	1.05313	0.959559	0.923796		Rims1	0.123346	0.13193	0.0248946	0.0409757	0.0208991
Q9EQZ7	Regulating synaptic membrane exocytosis protein 2	Rims2	1.0547	0.929235	1.06468	0.869634	0.999749	1.001	1.16778	1.03711	0.964811	1.06382	1.06398	1.1511	0.860932	1.0782	1.11734	0.9295	0.94684		Rims2	1.0278	1.00389	1.082	0.976751	0.946962		Rims2	0.130945	0.159863	0.00723943	0.0714798	0.00591817
P60191	Regulating synaptic membrane exocytosis protein 4	Rims4	1.02907	0.839164	0.981514	0.755837	0.953419	0.864979													Rims4	1.02907	0.755837	0.981514	0.909199	0.839164
Q921Q7	Ras and Rab interactor 1	Rin1	1.0543	0.679889	1.00697	0.700729	1.12925	1.12142							0.980901	1.05199	1.08758	0.863372	1.09235		Rin1	1.0176	0.876358	1.04728	1.03801	0.88612		Rin1	0.0739823	0.0518277	0.0798744	0.117647	0.0545823
Q3UJU9	Regulator of microtubule dynamics protein 3	Rmdn3	1.09812	0.984477	1.17171	0.955755	1.02992	0.937896							0.922952	0.959398	0.979225	0.892003	1.01327		Rmdn3	1.01053	0.957576	1.07547	0.953272	0.998871		Rmdn3	0.0731936	0.0624649	0.0861604	0.061382	0.0702445
Q91YL2	E3 ubiquitin-protein ligase RNF126	Rnf126	1.03782	0.68973	0.971867	0.804378	1.00926	0.946603													Rnf126	1.03782	0.804378	0.971867	0.977933	0.68973
Q9JI90	E3 ubiquitin-protein ligase RNF14	Rnf14	0.895214	0.731153	0.883063	0.76064	1.03759	0.945846							0.782334	1.18244	1.04177	1.17702	1.01193		Rnf14	0.838774	0.971541	0.962416	1.05348	0.871543		Rnf14	0.0429718	0.0692796	0.0639971	0.0849308	0.0498752
Q8BFU3	RING finger protein 214	Rnf214	0.779003	0.805191	0.989203	0.79072	0.998936	0.99872													Rnf214	0.779003	0.79072	0.989203	0.998828	0.805191
Q99KR6	E3 ubiquitin-protein ligase RNF34	Rnf34	0.854475	0.884006	1.14294	0.919771	1.15589	1.04624													Rnf34	0.854475	0.919771	1.14294	1.10107	0.884006
Q7TPD3	Roundabout homolog 2	Robo2	0.963078	0.957486	1.01657	0.916632	1.10211	1.13612													Robo2	0.963078	0.916632	1.01657	1.11912	0.957486
P70336	Rho-associated protein kinase 2	Rock2	0.963367	0.90564	1.04978	0.944752	1.05904	1.09589							0.962568	0.980489	1.05026	0.999826	1.10651		Rock2	0.962968	0.962621	1.05002	1.05158	1.00607		Rock2	0.0634562	0.0634251	0.0802839	0.0344256	0.0725585
Q3TDK6	Protein rogdi homolog	Rogdi	0.957728	1.00347	1.0729	0.966993	1.03276	1.08846	0.853737	1.04348	1.09677	0.994476	1.20871	1.0681	1.27587	1.01238	1.12033	1.0572	1.05834		Rogdi	1.02911	0.991284	1.13398	1.05947	1.05286		Rogdi	0.139996	0.0961575	0.0130061	0.0110411	0.0316873
Q9EPK2	Protein XRP2	Rp2	1.04662	0.910076	0.90709	0.863186	0.927149	0.93615	0.934566	1.02551	0.955512	1.05024	0.905998	1.1641	0.925966	1.19645	0.964237	1.09825	1.02742		Rp2	0.96905	1.03663	0.925775	0.987184	0.964337		Rp2	0.0848883	0.123442	0.0101767	0.139853	0.0676845
P47708	Rabphilin-3A	Rph3a	0.955183	1.00321	1.22309	1.04209	0.97885	0.96887	1.0328	0.974407	0.855405	0.9066	1.00961	0.720625	1.13874	1.17191	1.37431	0.712434	0.695975		Rph3a	1.04224	1.0402	1.20234	0.886718	0.851529		Rph3a	0.0850707	0.108678	0.0326547	0.0539091	0.039363
Q6ZWV3;P86048	60S ribosomal protein L10;60S ribosomal protein L10-like	Rpl10	1.1037	1.0571	1.2878	0.971259	0.881141	0.837819							0.749864	0.985428	1.05335	1.00824	1.03375		Rpl10	0.926783	0.978344	1.17057	0.909067	1.04542		Rpl10	0.0601857	0.066326	0.105821	0.0362258	0.079375
P53026	60S ribosomal protein L10a	Rpl10a	1.03232	0.915463	0.987567	0.8901	0.948685	0.927674	0.952372	0.96827	1.05464	1.08591	1.05003	0.850033	0.824036	1.18419	1.10176	1.05388	1.01726		Rpl10a	0.936243	1.0534	1.04645	0.976746	0.99579		Rpl10a	0.0672556	0.0999484	0.0491146	0.101976	0.154767
Q9CXW4	60S ribosomal protein L11	Rpl11	0.935778	0.787774	0.923791	0.812024	0.965596	0.919361							0.905494	0.980902	1.0093	0.966171	0.859583		Rpl11	0.920636	0.896463	0.966547	0.950376	0.823678		Rpl11	0.0558888	0.0525353	0.0643048	0.0142249	0.0405286
P35979	60S ribosomal protein L12	Rpl12	0.980115	0.843549	1.04839	0.794041	0.957234	0.919538	1.01247	0.95466	1.02002	1.11042	1.04663	0.87249	0.78876	1.06257	1.04721	1.03515	0.926449		Rpl12	0.927116	0.989009	1.04741	0.970642	0.930005		Rpl12	0.0676746	0.153551	2.00314e-05	0.0798943	0.0505623
P47963	60S ribosomal protein L13	Rpl13	1.03203	0.84129	0.83274	0.814956	0.976942	1.02893	0.968805	1.06782	0.958743	1.05595	1.06487	0.793136	0.783911	1.11025	0.984562	1.01872	1.19456		Rpl13	0.92825	0.993721	0.960725	1.0082	0.998197		Rpl13	0.0728038	0.158522	0.103701	0.109584	0.164621
P19253	60S ribosomal protein L13a	Rpl13a	1.15456	0.910495	0.95507	0.910386	0.966558	0.897586	0.974265	1.13838	1.18819	1.19238	1.22969	0.817239	0.889239	1.16142	1.04697	0.968069	0.945265		Rpl13a	1.00602	1.08806	1.07725	0.944071	1.01465		Rpl13a	0.157609	0.0713281	0.0732541	0.0229842	0.147039
Q9CR57	60S ribosomal protein L14	Rpl14	1.05209	0.792643	0.645097	0.804395	0.946469	1.04757	0.865366	0.965907	1.15516	1.15244	0.434761	0.763934	0.858396	1.22935	0.797804	0.91502	0.974014		Rpl14	0.925284	1.06206	0.625887	0.969685	0.973938		Rpl14	0.0600063	0.11363	0.0118049	0.0879194	0.137762
Q9CPR4	60S ribosomal protein L17	Rpl17	0.915816	0.749682	0.859348	0.731577	1.06869	0.918703	0.886489	1.0918	1.03482	1.24706	1.16488	0.675712	0.809373	1.04197	1.01454	0.966673	0.906525		Rpl17	0.870559	1.00687	1.01292	0.98469	0.897007		Rpl17	0.00920109	0.161268	0.149495	0.12704	0.0563297
P62717	60S ribosomal protein L18a	Rpl18a	1.09851	0.873975	1.09791	0.751677	1.1943	1.05307							0.825664	1.04489	1.10439	0.968897	0.956967		Rpl18a	0.962086	0.898286	1.10115	1.07209	0.915471		Rpl18a	0.0651602	0.0543865	0.0906819	0.0645565	0.0551584
P84099	60S ribosomal protein L19	Rpl19	1.19915	0.994212	1.01225	0.90677	1.00621	0.983038							0.753761	1.10048	1.05615	1.12786	0.971428		Rpl19	0.976455	1.00362	1.0342	1.03904	0.98282		Rpl19	0.0706121	0.072024	0.077171	0.0793985	0.0671776
P67984	60S ribosomal protein L22	Rpl22	1.09012	0.815441	0.873992	0.909667	0.969827	0.93583							0.869647	1.0464	1.00765	0.947133	0.89649		Rpl22	0.979885	0.978036	0.940821	0.95093	0.855965		Rpl22	0.0678042	0.0667286	0.0598999	0.00651339	0.0454072
P62830	60S ribosomal protein L23	Rpl23	0.937871	0.842893	1.02356	0.778934	0.946995	0.934977	0.972339	1.05817	1.17361	1.20293	1.18566	0.774427	0.784239	0.983275	1.03457	0.985839	0.934856		Rpl23	0.89815	0.988381	1.08127	0.955937	0.983785		Rpl23	0.0367006	0.155507	0.0434019	0.017156	0.147407
P62751	60S ribosomal protein L23a	Rpl23a	2.01524	0.766394	0.890328	0.763942	1.00374	1.19432	1.05735	0.983103	1.16534	1.25369	1.15911	0.777212	0.831683	1.03345	1.1031	1.09503	0.989023		Rpl23a	1.30143	1.01703	1.05084	1.0977	0.973585		Rpl23a	0.0822438	0.152548	0.0996535	0.0363048	0.140042
Q8BP67	60S ribosomal protein L24	Rpl24	1.06795	0.873986	0.880129	0.773254	1.03723	0.961223	0.956298	1.12629	1.39426	1.44653	1.33003	0.695576	0.792735	1.06926	1.06138	0.982154	0.959073		Rpl24	0.938995	1.09635	1.09051	0.993536	1.07577		Rpl24	0.0875019	0.111652	0.0933645	0.133723	0.114076
P61255	60S ribosomal protein L26	Rpl26	1.08526	0.881305	0.802919	0.768595	0.890301	0.826684	0.942656	0.948723	0.96474	1.02358	1.05637	0.646338	0.76936	1.1238	1.08029	0.908199	1.09803		Rpl26	0.932427	0.97199	0.979861	0.875061	0.981359		Rpl26	0.0894105	0.13598	0.140258	0.00617167	0.132593
P41105	60S ribosomal protein L28	Rpl28	0.934637	0.853668	0.828607	0.834107	1.03223	0.992708	1.03855	1.14891	1.11708	1.14824	1.17166	0.805379	0.823203	1.10277	1.0832	0.997338	0.835618		Rpl28	0.932129	1.02837	1.02782	1.00742	0.935456		Rpl28	0.0648303	0.133247	0.13535	0.102011	0.0919233
P47915	60S ribosomal protein L29	Rpl29	1.25748	0.733586	0.875835	0.698951	0.853133	0.913267							0.67148	1.16568	1.11964	1.11291	0.806225		Rpl29	0.964477	0.932316	0.997736	0.959772	0.769905		Rpl29	0.0715577	0.0633458	0.0714116	0.109895	0.0332149
P27659	60S ribosomal protein L3	Rpl3	0.961318	0.837457	1.00897	0.862021	0.999301	1.0572	0.912723	1.09109	1.13289	1.22982	1.08083	0.876582	0.801091	1.11046	1.07341	1.08698	0.978739		Rpl3	0.891711	1.06743	1.0544	1.04783	0.983028		Rpl3	0.0249806	0.0995239	0.023318	0.0340465	0.14345
P62889	60S ribosomal protein L30	Rpl30	0.996015	0.713106	0.844726	0.753034	0.96284	0.927465							0.825663	1.02553	1.00954	1.05145	0.988993		Rpl30	0.910839	0.889282	0.927135	0.980586	0.85105		Rpl30	0.0549682	0.0525972	0.0577291	0.10852	0.0466256
P62900	60S ribosomal protein L31	Rpl31	1.06531	0.769486	0.837141	0.723278	0.977538	0.948219	1.12395	1.26515	1.28157	1.49273	1.3668	0.700778	0.707056	1.01521	1.01682	1.02577	0.84693		Rpl31	0.965437	1.07707	1.07359	0.983841	0.965995		Rpl31	0.135941	0.12731	0.113783	0.091488	0.141801
Q9D1R9	60S ribosomal protein L34	Rpl34	1.03798	0.791086	0.830496	0.834454	1.0353	0.980734							0.816437	0.979749	1.06953	0.974068	0.896469		Rpl34	0.927206	0.907101	0.950013	0.996699	0.843778		Rpl34	0.0583196	0.0541179	0.0625546	0.146753	0.0436755
O55142	60S ribosomal protein L35a	Rpl35a	0.839896	0.958631	0.89913	0.866647	1.20235	1.22208	0.955002	0.985133	1.26643	1.20332	1.24802	0.816226	0.942994	1.00743	1.08276	0.850877	1.04512		Rpl35a	0.912631	1.0258	1.07663	1.09177	1.09006		Rpl35a	0.0232055	0.136052	0.0877261	0.0876855	0.0715646
Q9D8E6	60S ribosomal protein L4	Rpl4	1.05039	0.814986	0.973788	0.860381	0.978706	1.01929	0.933108	1.00603	0.99561	1.05181	1.01627	0.799378	0.78529	1.10819	1.01363	0.972315	0.940627		Rpl4	0.922928	1.00679	1.00123	0.990104	0.917075		Rpl4	0.0701278	0.156011	0.156151	0.0950685	0.0434988
P47962	60S ribosomal protein L5	Rpl5	1.08348	0.842338	0.916669	0.832611	0.983432	0.989258	1.03793	0.981984	1.08535	1.32481	1.17576	0.798907	0.921229	1.00931	1.02455	0.930461	0.878949		Rpl5	1.01421	1.05558	1.039	0.967717	0.935547		Rpl5	0.132726	0.122775	0.109251	0.0377479	0.0806565
P47911	60S ribosomal protein L6	Rpl6	1.27163	0.873639	1.07443	0.859919	0.95553	0.940662	0.932364	1.05686	1.00515	1.06931	1.00646	0.727566	0.843731	1.08597	1.1401	0.952536	0.998496		Rpl6	1.01591	1.00507	1.07366	0.949576	0.959095		Rpl6	0.152343	0.158466	0.0327387	0.00133495	0.0733027
P14148	60S ribosomal protein L7	Rpl7	1.11155	0.80094	0.887257	0.818621	0.942923	1.04955	0.901324	1.03396	0.942429	1.05279	0.994781	0.776243	0.813461	1.13527	1.05726	1.01772	0.979129		Rpl7	0.942112	1.00223	0.979765	1.0034	0.907499		Rpl7	0.096658	0.1639	0.120511	0.15403	0.0384529
P12970	60S ribosomal protein L7a	Rpl7a	1.08646	0.862122	0.908991	0.868272	0.955404	1.02701	0.930269	0.98358	0.988167	0.984378	0.973803	0.798819	0.816341	1.11575	1.07009	0.986174	0.970675		Rpl7a	0.944357	0.989468	0.984293	0.989529	0.940321		Rpl7a	0.0918288	0.149397	0.128182	0.110627	0.0448797
P62918	60S ribosomal protein L8	Rpl8	1.05251	0.987148	0.887764	0.847226	0.934207	0.84797	0.942773	1.15285	1.12428	1.20413	1.08986	0.788532	0.856411	1.10306	1.09133	1.07102	1.0263		Rpl8	0.950565	1.05147	1.02299	0.951067	1.04591		Rpl8	0.0792501	0.112638	0.12771	0.088294	0.0628677
P51410	60S ribosomal protein L9	Rpl9	1.0087	0.805211	0.897502	0.76757	0.977911	0.887098	0.993454	1.102	1.1789	1.28328	1.23964	0.749521	0.831173	1.10881	1.04067	0.98698	0.980419		Rpl9	0.944441	1.05322	1.05927	0.950663	0.988177		Rpl9	0.0718645	0.126474	0.101807	0.0436513	0.153797
P14869	60S acidic ribosomal protein P0	Rplp0	0.934385	0.781624	0.996428	0.821487	0.997984	0.934622	0.932703	0.987043	0.941666	1.00846	0.970246	0.852824	0.871823	1.14734	1.01455	0.970988	0.989702		Rplp0	0.912971	0.992429	0.993741	0.967865	0.904331		Rplp0	0.00860399	0.15723	0.112432	0.0370215	0.0446105
[truncated: 640 more rows]

## Sheet: Sorted Values
Gene names	PTEN	CNTNAP	BTBR	ANKS1B	FMR1	SUM	In sum column, values above 5 mean overall
Prrt2	1.37442	1.94351	0.878848	1.23044	1.79039	7.21761	upregulated in all models. Values below 5 mean downregulation
[truncated: 1,433 more rows]
