# Supplementary material for: Comparing synaptic proteomes across five mouse models for autism reveals converging molecular similarities including deficits in oxidative phosphorylation and Rho GTPase signaling
Source: Front Aging Neurosci. 2023 May 15;15:1152562. doi: 10.3389/fnagi.2023.1152562 (PMC10225639; doi:10.3389/fnagi.2023.1152562)
Supplement: Supplementary file 4 [file Table_3.XLSX]

## Sheet: PTEN-canonicalPathways
© 2000-2022 QIAGEN. All rights reserved.
Ingenuity Canonical Pathways	-log(p-value)	Ratio	z-score	Molecules
Synaptogenesis Signaling Pathway	68.6	0.394	2.891	ACTR2,ACTR3,ADCY1,ADCY2,ADCY9,AFDN,AP2A1,AP2A2,AP2B1,AP2M1,AP2S1,ARHGEF7,ARPC1A,ARPC2,ARPC3,ARPC4,ARPC5,ARPC5L,BRAF,CACNA1B,CACNA2D1,Cacnb1,CACNB2,CACNB3,CACNB4,CAMK2A,CAMK2B,CAMK2D,CAMK2G,CDH10,CDH11,CDH13,CDH2,CDK5,CFL1,CLASP2,CNTNAP1,CPLX2,CTNNB1,CTNND1,DLG4,DNAJC5,EPHA4,EPHA7,EPHB2,FARP1,FYN,GRIA1,GRIA2,GRIA3,GRIA4,GRIN1,GRIN2A,GRIN2B,GRM1,GRM2,GRM3,GRM5,GRM7,GSK3B,GUCY1B1,HSPA8,ITPR1,ITSN1,I…
Estrogen Receptor Signaling	38.8	0.259	2.75	ADCY1,ADCY2,ADCY9,ATP5F1A,ATP5F1B,ATP5F1C,ATP5PB,CACNA1A,CACNA1B,CACNA1E,CACNA2D1,CACNA2D3,Cacnb1,CACNB2,CACNB3,CACNB4,CACNG2,CACNG3,CACNG8,CFL1,CFL2,CTBP1,CYC1,DDX5,DLG4,GNA11,GNAI1,GNAI2,GNAI3,GNAL,GNAO1,GNAQ,GNAS,GNAZ,GNB1,GNB2,GNB4,GNB5,GSK3A,GSK3B,GUCY1B1,HSP90AA1,HSP90AB1,KRAS,MAP2K1,MAPK1,MCU,MPRIP,MRAS,MTOR,MYL12A,MYL6,NDUFA10,NDUFA13,NDUFA2,NDUFA4,NDUFA5,NDUFA6,NDUFA7,NDUFA8,NDUFA9,NDUFB…
Opioid Signaling Pathway	32.5	0.286	1.195	ADCY1,ADCY2,ADCY9,AP2A1,AP2A2,AP2B1,AP2M1,AP2S1,BRAF,CACNA1A,CACNA1B,CACNA1E,CACNA2D1,CACNA2D3,Cacnb1,CACNB2,CACNB3,CACNB4,CACNG2,CACNG3,CACNG8,CAMK2A,CAMK2B,CAMK2D,CAMK2G,CLTA,CLTB,CLTC,CTNNB1,FYN,GNA11,GNAI1,GNAI2,GNAI3,GNAL,GNAO1,GNAQ,GNAS,GNAZ,GNB1,GNB2,GNB4,GNB5,GRIN1,GRIN2A,GRIN2B,GSK3B,GUCY1B1,ITPR1,KRAS,MAP2K1,MAP2K4,MAPK1,MRAS,NOS1,PLCB1,PPP3CA,PPP3CB,PPP3R1,PRKACA,PRKACB,PRKAG2,PRKAR1A,…
GABA Receptor Signaling	32	0.417	#NUM!	ABAT,ADCY1,ADCY2,ADCY9,ALDH5A1,AP2A1,AP2A2,AP2B1,AP2M1,AP2S1,CACNA1A,CACNA1B,CACNA1E,CACNA2D1,CACNA2D3,CACNB2,CACNB3,CACNB4,CACNG2,CACNG3,CACNG8,DNM1,GABBR1,GABBR2,GABRA1,GABRA4,GABRB1,GABRB2,GABRB3,GABRG2,GAD1,GAD2,GNA11,GNAI1,GNAI2,GNAI3,GNAL,GNAO1,GNAQ,GNAS,GNAZ,GNB1,GNB2,GNB4,GNB5,GPHN,GUCY1B1,ITPR1,KCNQ2,KCNQ3,MRAS,NSF,SLC32A1,SLC6A1,SLC6A11
Circadian Rhythm Signaling	31.5	0.287	#NUM!	ADCY1,ADCY2,ADCY9,ARAF,BRAF,CACNA1A,CACNA1B,CACNA1E,CACNA2D1,CACNA2D3,Cacnb1,CACNB2,CACNB3,CACNB4,CACNG2,CACNG3,CACNG8,CAMK2A,CAMK2B,CAMK2D,CAMK2G,CSNK1D,CSNK1E,CSNK2A1,CSNK2A2,FYN,GAD1,GNA11,GNAI1,GNAI2,GNAI3,GNAQ,GNAS,GNB1,GNB2,GNB4,GNB5,GRIA1,GRIA2,GRIA3,GRIA4,GRIN1,GRIN2A,GRIN2B,GSK3A,GSK3B,GUCY1B1,ITPR1,KRAS,MAP2K1,MAP2K4,MAPK1,MRAS,MTOR,NOS1,NTRK2,PDIA3,PLCB1,PLCH2,PRKAA1,PRKACA,PRKACB,PRKA…
Remodeling of Epithelial Adherens Junctions	31	0.588	1.291	ACTA1,ACTG1,ACTN1,ACTN2,ACTN4,ACTR2,ACTR3,APC,ARPC1A,ARPC2,ARPC3,ARPC4,ARPC5,ARPC5L,CTNNA1,CTNNA2,CTNNB1,CTNND1,DNM1,DNM1L,DNM2,DNM3,EXOC2,Mapre2,MAPRE3,NME1,RAB5A,RAB5C,RAB7A,RALA,SRC,TUBA1A,TUBA4A,TUBB,TUBB2A,TUBB3,TUBB4A,TUBB4B,TUBB6,VCL
Mitochondrial Dysfunction	30.9	0.357	#NUM!	ACO2,AIFM1,ATP5F1A,ATP5F1B,ATP5F1C,ATP5MG,ATP5PB,ATP5PD,ATP5PO,COX4I1,COX5A,COX5B,COX6B1,CPT1C,CYC1,CYCS,GPD2,GPX4,HSD17B10,MAOA,MAOB,MAP2K4,NDUFA10,NDUFA13,NDUFA2,NDUFA4,NDUFA5,NDUFA6,NDUFA7,NDUFA8,NDUFA9,NDUFB10,NDUFB4,NDUFB5,NDUFB7,NDUFB8,NDUFB9,NDUFS1,NDUFS2,NDUFS3,NDUFS4,Ndufs6,NDUFS7,NDUFS8,NDUFV1,NDUFV2,OGDH,PDHA1,PRDX3,PRDX5,SDHA,SDHB,SNCA,SOD2,UQCRC1,UQCRC2,UQCRFS1,UQCRQ,VDAC1,VDAC2,VDAC3
SNARE Signaling Pathway	29.2	0.39	2.885	ADCY1,ADCY2,ADCY9,CACNA1B,CACNA2D1,Cacnb1,CACNB2,CACNB3,CACNB4,CAMK2A,CAMK2B,CAMK2D,CAMK2G,CPLX2,DNAJC5,GUCY1B1,HSPA8,MYH10,MYH14,MYL6,MYO18A,NAPA,NAPB,NSF,PRKACA,PRKACB,PRKAG2,PRKAR1A,PRKAR1B,PRKAR2A,PRKAR2B,RAB1A,RAB2A,RAB3A,RAB7A,RIMS1,SNAP25,SNAP91,SNCA,SNCB,STX1A,STX1B,STXBP1,SYN1,SYN2,SYN3,SYT1,SYT2,SYT3,Syt7,UNC13A,VAMP2,YKT6
Endocannabinoid Neuronal Synapse Pathway	28.8	0.369	1.857	ADCY1,ADCY2,ADCY9,CACNA1A,CACNA1B,CACNA1E,CACNA2D1,CACNA2D3,CACNB2,CACNB3,CACNB4,CACNG2,CACNG3,CACNG8,DAGLA,FAAH,GNA11,GNAI1,GNAI2,GNAI3,GNAL,GNAO1,GNAQ,GNB1,GNB2,GNB4,GNB5,GRIA1,GRIA2,GRIA3,GRIA4,GRIN1,GRIN2A,GRIN2B,GRM1,GRM5,GUCY1B1,ITPR1,MAPK1,MGLL,NDUFS2,PDIA3,PLCB1,PLCH2,PPP3CA,PPP3CB,PPP3R1,PRKACA,PRKACB,PRKAG2,PRKAR1A,PRKAR1B,PRKAR2A,PRKAR2B,RIMS1
Gap Junction Signaling	26.9	0.308	#NUM!	ACTA1,ACTG1,ADCY1,ADCY2,ADCY9,CSNK1A1,CSNK1D,CSNK1E,CSNK1G3,CTNNB1,DBN1,GAD1,GJA1,GJC2,GNAI1,GNAI2,GNAI3,GNAQ,GNAS,GRIA1,GRIA2,GRIA3,GRIA4,GRIK2,GUCY1B1,ITPR1,KRAS,MAP2K1,MAPK1,MRAS,PDIA3,PLCB1,PLCH2,PPP3CA,PPP3CB,PPP3R1,PRKACA,PRKACB,PRKAG2,PRKAR1A,PRKAR1B,PRKAR2A,PRKAR2B,PRKCB,PRKCE,PRKCG,RALA,RAP1A,RAP1B,RAP2B,SRC,TJP1,TJP2,TUBA1A,TUBA4A,TUBB,TUBB2A,TUBB3,TUBB4A,TUBB4B,TUBB6
Signaling by Rho Family GTPases	26.8	0.266	2.673	ACTA1,ACTG1,ACTR2,ACTR3,ARHGEF17,ARHGEF2,ARHGEF7,ARHGEF9,ARPC1A,ARPC2,ARPC3,ARPC4,ARPC5,ARPC5L,BAIAP2,Cdc42,CDH10,CDH11,CDH13,CDH2,CFL1,CFL2,CIT,CYFIP1,EZR,GFAP,GNA11,GNAI1,GNAI2,GNAI3,GNAL,GNAO1,GNAQ,GNAS,GNAZ,GNB1,GNB2,GNB4,GNB5,MAP2K1,MAP2K4,MAPK1,MRAS,MYL12A,MYL6,PAK1,PAK5,PI4KA,PIP4K2A,PIP4K2B,PIP4K2C,PIP5K1C,PTK2B,RAC1,RDX,RHOA,RHOB,RHOG,RHOT1,ROCK2,SEPTIN11,SEPTIN2,SEPTIN3,SEPTIN5,SEPTIN6,…
Axonal Guidance Signaling	26.7	0.198	#NUM!	ABLIM1,ABLIM2,ABLIM3,ACTR2,ACTR3,ADAM11,Adam22,ADAM23,AFG3L2,ARHGEF7,ARPC1A,ARPC2,ARPC3,ARPC4,ARPC5,ARPC5L,BAIAP2,CDK5,CFL1,CFL2,DPYSL2,DPYSL5,EPHA4,EPHA7,EPHB2,FYN,GIT1,GNA11,GNAI1,GNAI2,GNAI3,GNAL,GNAO1,GNAQ,GNAS,GNAZ,GNB1,GNB2,GNB4,GNB5,GSK3B,ITSN1,KALRN,KLC1,KRAS,L1CAM,LINGO1,MAG,MAP2K1,MAPK1,MRAS,MYL12A,MYL6,NCK2,NGEF,NTRK2,NTRK3,PAK1,PAK5,PDIA3,PFN2,PLCB1,PLCH2,PLXNA1,PLXNC1,PPP3CA,PPP3CB,P…
Dopamine-DARPP32 Feedback in cAMP Signaling	25.9	0.312	0.745	ADCY1,ADCY2,ADCY9,ATP2A2,CACNA1A,CACNA1B,CACNA1E,CACNA2D1,CACNA2D3,Cacnb1,CACNB2,CACNB3,CACNB4,CACNG2,CACNG3,CACNG8,CAMKK1,CAMKK2,CDK5,CSNK1A1,CSNK1D,CSNK1E,CSNK1G3,GNAI1,GNAI2,GNAI3,GNAQ,GNAS,GRIN1,GRIN2A,GRIN2B,GUCY1B1,ITPR1,KCNJ4,NOS1,PDIA3,PLCB1,PLCH2,PPP1CA,PPP1CB,Ppp1cc,PPP2CA,PPP2R1A,PPP2R2A,PPP2R5E,PPP3CA,PPP3CB,PPP3R1,PRKACA,PRKACB,PRKAG2,PRKAR1A,PRKAR1B,PRKAR2A,PRKAR2B,PRKCB,PRKCE,PRKCG
RHOGDI Signaling	25.8	0.286	-1.769	ACTA1,ACTG1,ACTR2,ACTR3,ARHGAP1,ARHGAP12,ARHGAP35,ARHGDIA,ARHGEF17,ARHGEF2,ARHGEF7,ARHGEF9,ARPC1A,ARPC2,ARPC3,ARPC4,ARPC5,ARPC5L,Cdc42,CDH10,CDH11,CDH13,CDH2,CFL1,CFL2,DGKZ,EZR,GNA11,GNAI1,GNAI2,GNAI3,GNAL,GNAO1,GNAQ,GNAS,GNAZ,GNB1,GNB2,GNB4,GNB5,GRIP1,MRAS,MYH10,MYH14,MYL12A,MYL6,MYO18A,PAK1,PAK5,PI4KA,PIP4K2A,PIP4K2B,PIP4K2C,PIP5K1C,RAC1,RDX,RHOA,RHOB,RHOG,RHOT1,ROCK2,SRC,WASF1
EIF2 Signaling	25.8	0.282	-2.592	ACTA1,EIF2S2,EIF2S3,EIF3A,EIF4G1,EIF4G2,Gm15483,GSK3B,HSPA5,KRAS,MAP2K1,MAPK1,MRAS,PABPC1,PDPK1,PPP1CA,PPP1CB,Ppp1cc,RALA,RAP1A,RAP1B,RAP2B,RPL10,RPL10A,RPL11,RPL12,RPL13,RPL13A,RPL14,RPL15,RPL17,RPL18A,RPL19,RPL22,RPL23,RPL24,RPL26,RPL27,RPL28,RPL3,RPL30,RPL31,Rpl34 (includes others),RPL35A,RPL4,RPL5,RPL6,RPL7,RPL7A,RPL9,RPLP0,RPS10,RPS14,RPS16,RPS18,RPS19,RPS2,RPS23,RPS3,RPS4Y1,RPS6,RPS7,RPS8,R…
G Beta Gamma Signaling	25.4	0.372	1.809	ADCY1,ADCY2,CACNA1A,CACNA1B,CACNA1E,CACNA2D1,CACNA2D3,CACNB2,CACNB3,CACNB4,CACNG2,CACNG3,CACNG8,DNM2,GNA11,GNAI1,GNAI2,GNAI3,GNAL,GNAO1,GNAQ,GNAS,GNAZ,GNB1,GNB2,GNB4,GNB5,ITPR1,KRAS,MAPK1,MRAS,PAK1,PDPK1,PRKACA,PRKACB,PRKAG2,PRKAR1A,PRKAR1B,PRKAR2A,PRKAR2B,PRKCB,PRKCE,PRKCG,RALA,RAP1A,RAP1B,RAP2B,SRC
Huntington's Disease Signaling	25.1	0.251	0.626	AP2A2,ATP5F1A,ATP5F1B,ATP5F1C,ATP5PB,CACNA1B,CAPN5,CDK5,CLTA,CLTB,CLTC,CPLX2,CYCS,DCTN1,DLG4,DNAJB1,DNAJC5,DNM1,DNM1L,DNM2,DNM3,GLS,GNA11,GNAQ,GNB1,GNB2,GNB4,GNB5,GRIN2B,GRM1,GRM5,HAP1,HSPA1A/HSPA1B,HSPA2,HSPA4,HSPA5,HSPA8,HSPA9,HTT,ITPR1,MAP2K4,MAPK1,MTOR,NAPA,NAPB,NSF,PACSIN1,PDPK1,PLCB1,PRKCB,PRKCE,PRKCG,PSMA4,PSMA5,PSMA6,PSMA7,PSMB1,PSMC1,PSMD1,PSMD11,PSMD2,PSMD6,RPH3A,SDHA,SDHB,SNAP25,SNCA,S…
Insulin Secretion Signaling Pathway	24.7	0.254	1.336	ADCY1,ADCY2,ADCY9,CACNA1A,CACNA1B,CACNA1E,CACNA2D1,CACNA2D3,Cacnb1,CACNB2,CACNB3,CACNB4,CACNG2,CACNG3,CACNG8,CAMK2A,CAMK2B,CAMK2D,CAMK2G,CPE,DLAT,DLD,EIF2S2,EIF2S3,EIF4G1,EIF4G2,FYN,GNA11,GNAQ,GNAS,GUCY1B1,ITPR1,KCNA4,KCNB1,MAPK1,MTOR,NAPA,NAPB,NSF,PABPC1,PC,PDHA1,PDHB,PDIA3,PLCB1,PLCH2,PRKACA,PRKACB,PRKAG2,PRKAR1A,PRKAR1B,PRKAR2A,PRKAR2B,PRKCB,PRKCE,PRKCG,RAP1A,RAP1B,RAPGEF4,RYR2,RYR3,SEC61B,SLC…
RHOA Signaling	24.3	0.371	2.236	ACTA1,ACTG1,ACTR2,ACTR3,ARHGAP1,ARHGAP12,ARHGAP35,ARPC1A,ARPC2,ARPC3,ARPC4,ARPC5,ARPC5L,BAIAP2,CFL1,CFL2,CIT,EZR,MPRIP,MYL12A,MYL6,NGEF,PFN2,PI4KA,PIP4K2A,PIP4K2B,PIP4K2C,PIP5K1C,PLXNA1,PPP1CB,Ppp1r12a,Ppp1r12b,PTK2B,RAPGEF2,RDX,RHOA,ROCK2,SEPTIN11,SEPTIN2,SEPTIN3,SEPTIN5,SEPTIN6,SEPTIN7,SEPTIN8,SEPTIN9,WASF1
Synaptic Long Term Potentiation	23.9	0.356	1.605	ADCY1,CAMK2A,CAMK2B,CAMK2D,CAMK2G,GNA11,GNAQ,GRIA1,GRIA2,GRIA3,GRIA4,GRIN1,GRIN2A,GRIN2B,GRM1,GRM2,GRM3,GRM5,GRM7,ITPR1,KRAS,MAP2K1,MAPK1,MRAS,PDIA3,PLCB1,PLCH2,PPP1CA,PPP1CB,Ppp1cc,PPP3CA,PPP3CB,PPP3R1,PRKACA,PRKACB,PRKAG2,PRKAR1A,PRKAR1B,PRKAR2A,PRKAR2B,PRKCB,PRKCE,PRKCG,RALA,RAP1A,RAP1B,RAP2B
GNRH Signaling	23.5	0.293	1.406	ADCY1,ADCY2,ADCY9,CACNA1A,CACNA1B,CACNA1E,CACNA2D1,CACNA2D3,CACNB2,CACNB3,CACNB4,CACNG2,CACNG3,CACNG8,CAMK2A,CAMK2B,CAMK2D,CAMK2G,GNA11,GNAI1,GNAI2,GNAI3,GNAQ,GNAS,GNB1,GNB2,GNB4,GNB5,GUCY1B1,ITPR1,KRAS,MAP2K1,MAP2K4,MAP3K5,MAPK1,MRAS,PAK1,PAK5,PLCB1,PRKACA,PRKACB,PRKAG2,PRKAR1A,PRKAR1B,PRKAR2A,PRKAR2B,PRKCB,PRKCE,PRKCG,PTK2B,RAC1,RALA,RAP1A,RAP1B,RAP2B,SRC
Oxytocin Signaling Pathway	23	0.241	1.833	ABCB8,ATP2B1,ATP2B2,ATP2B4,CACNA1A,CACNA1B,CACNA1E,CACNA2D1,CACNA2D3,Cacnb1,CACNB2,CACNB3,CACNB4,CACNG2,CACNG3,CACNG8,CAMKK1,CAMKK2,EEF2,GAD1,GJA1,GNA11,GNAI1,GNAI2,GNAI3,GNAL,GNAO1,GNAQ,GNB1,GNB2,GNB4,GNB5,GSK3B,GUCY1B1,ITPR1,KRAS,MAP2K4,MAPK1,MPRIP,MRAS,MYH10,MYH14,MYL6,MYO18A,PLCB1,PPP1CB,Ppp1r12a,Ppp1r12b,PPP3CA,PPP3CB,PPP3R1,PRKAA1,PRKACA,PRKACB,PRKAG2,PRKAR1A,PRKAR1B,PRKAR2A,PRKAR2B,PRKCB,P…
Role of NFAT in Cardiac Hypertrophy	22.9	0.268	1.214	ADCY1,ADCY2,ADCY9,AKAP5,CACNA1A,CACNA1B,CACNA1E,CACNA2D1,CACNA2D3,CACNB2,CACNB3,CACNB4,CACNG2,CACNG3,CACNG8,CAMK2A,CAMK2B,CAMK2D,CAMK2G,CSNK1A1,GNAI1,GNAI2,GNAI3,GNAQ,GNAS,GNB1,GNB2,GNB4,GNB5,GSK3B,GUCY1B1,ITPR1,KRAS,MAP2K1,MAP2K4,MAPK1,MRAS,PDIA3,PLCB1,PLCH2,PPP3CA,PPP3CB,PPP3R1,PRKACA,PRKACB,PRKAG2,PRKAR1A,PRKAR1B,PRKAR2A,PRKAR2B,PRKCB,PRKCE,PRKCG,RALA,RAP1A,RAP1B,RAP2B,SLC8A1,SLC8A2,SRC
Epithelial Adherens Junction Signaling	22.9	0.318	1.131	ACTR2,ACTR3,AFDN,ARHGAP35,ARHGEF17,ARPC1A,ARPC2,ARPC3,ARPC4,ARPC5,ARPC5L,BAIAP2,CDH2,CFL1,CFL2,CTNNA1,CTNNA2,CTNNB1,CTNND1,FYN,KRAS,MAGI2,MRAS,MYH10,MYL12A,PAK1,PAK5,PPP2CA,PPP2R1A,PPP2R2A,PPP2R5E,PRKAA1,PRKAG2,RAC1,RALA,RAP1A,RAP1B,RAP2B,RHOA,ROCK2,SFN,SRC,VCL,WASF1,YWHAB,YWHAE,YWHAG,YWHAH,YWHAQ,YWHAZ
Oxidative Phosphorylation	22.6	0.378	5.555	ATP5F1A,ATP5F1B,ATP5F1C,ATP5MG,ATP5PB,ATP5PD,ATP5PO,COX4I1,COX5A,COX5B,COX6B1,CYC1,CYCS,NDUFA10,NDUFA13,NDUFA2,NDUFA4,NDUFA5,NDUFA6,NDUFA7,NDUFA8,NDUFA9,NDUFB10,NDUFB4,NDUFB5,NDUFB7,NDUFB8,NDUFB9,NDUFS1,NDUFS2,NDUFS3,NDUFS4,NDUFS7,NDUFS8,NDUFV1,NDUFV2,SDHA,SDHB,UQCRC1,UQCRC2,UQCRFS1,UQCRQ
Cardiac β-adrenergic Signaling	22.4	0.294	-0.2	ADCY1,ADCY2,ADCY9,AKAP5,ATP2A2,CACNA1A,CACNA1B,CACNA1E,CACNA2D1,CACNA2D3,Cacnb1,CACNB2,CACNB3,CACNB4,CACNG2,CACNG3,CACNG8,ENPP6,GNA11,GNAI1,GNAI2,GNAI3,GNAL,GNAO1,GNAQ,GNAS,GNAZ,GNB1,GNB2,GNB4,GNB5,GUCY1B1,MRAS,PDE2A,PDE4A,PDE4D,PPP1CA,PPP1CB,Ppp1cc,PPP2CA,PPP2R1A,PPP2R2A,PPP2R5E,PRKACA,PRKACB,PRKAG2,PRKAR1A,PRKAR1B,PRKAR2A,PRKAR2B,RYR2,SLC8A1,SLC8A2
Calcium Signaling	21.8	0.264	0.866	ACTA1,AKAP5,ATP2A2,ATP2B1,ATP2B2,ATP2B4,CACNA1A,CACNA1B,CACNA1E,CACNA2D1,CACNA2D3,CACNB2,CACNB3,CACNB4,CACNG2,CACNG3,CACNG8,CALR,CAMK2A,CAMK2B,CAMK2D,CAMK2G,CAMKK1,CAMKK2,GRIA1,GRIA2,GRIA3,GRIA4,GRIN1,GRIN2A,GRIN2B,ITPR1,LETM1,MAPK1,MCU,MICU1,MYH10,MYH14,MYL6,MYO18A,PPP3CA,PPP3CB,PPP3R1,PRKACA,PRKACB,PRKAG2,PRKAR1A,PRKAR1B,PRKAR2A,PRKAR2B,RAP1A,RAP1B,RAP2B,RYR2,RYR3,SLC8A1,SLC8A2,Tpm3
Cardiac Hypertrophy Signaling	21.4	0.241	2.714	ADCY1,ADCY2,ADCY9,CACNA1A,CACNA1B,CACNA1E,CACNA2D1,CACNA2D3,Cacnb1,CACNB2,CACNB3,CACNB4,CACNG2,CACNG3,CACNG8,Cdc42,GNA11,GNAI1,GNAI2,GNAI3,GNAL,GNAO1,GNAQ,GNAS,GNAZ,GNB1,GNB2,GNB4,GNB5,GSK3B,GUCY1B1,KRAS,MAP2K1,MAP2K4,MAP3K5,MAPK1,MRAS,MTOR,MYL12A,MYL6,PDIA3,PLCB1,PLCH2,PPP3CA,PPP3CB,PPP3R1,PRKACA,PRKACB,PRKAG2,PRKAR1A,PRKAR1B,PRKAR2A,PRKAR2B,RAC1,RALA,RAP1A,RAP1B,RAP2B,RHOA,RHOB,RHOG,RHOT1,ROCK2
Sirtuin Signaling Pathway	21.3	0.229	-3	ACLY,ATP5F1A,ATP5F1B,ATP5F1C,ATP5PB,CPT1C,CYC1,GABARAPL2,GLS,GLUD1,GOT2,GSK3B,H1f0,H1f4,IDH2,LDHB,MAP1LC3A,MAPK1,MTOR,NDUFA10,NDUFA13,NDUFA2,NDUFA4,NDUFA5,NDUFA6,NDUFA7,NDUFA8,NDUFA9,NDUFB10,NDUFB4,NDUFB5,NDUFB7,NDUFB8,NDUFB9,NDUFS1,NDUFS2,NDUFS3,NDUFS4,Ndufs6,NDUFS7,NDUFS8,NDUFV1,NDUFV2,PDHA1,PFKM,PGAM1,PGK1,PRKAA1,SDHA,SDHB,SIRT2,SLC25A4,SLC25A5,SLC2A1,SOD1,SOD2,TOMM22,TOMM34,TOMM40,TOMM70,TUBA…
Neurovascular Coupling Signaling Pathway	21.3	0.254	0.911	CACNA1A,CACNA1B,CACNA1E,CACNA2D1,CACNA2D3,CACNB2,CACNB3,CACNB4,CACNG2,CACNG3,CACNG8,CHRM1,DAGLA,GABBR1,GABBR2,GABRA1,GABRA4,GABRB1,GABRB2,GABRB3,GABRG2,GAD1,GJA1,GNAQ,GRIA1,GRIA2,GRIA3,GRIA4,GRIN1,GRIN2A,GRIN2B,GRM1,GRM5,GUCY1B1,ITPR1,KCNJ4,KCNMA1,MAPT,MPRIP,NOS1,PLCB1,PPP1CB,Ppp1r12a,Ppp1r12b,PRDX6,PRKACA,PRKACB,PRKAG2,PRKAR1A,PRKAR1B,PRKAR2A,PRKAR2B,RHOA,ROCK2,RYR2,RYR3,SLC16A1,SLC1A2,SLC1A3
Synaptic Long Term Depression	21.1	0.273	1.82	CACNA1A,CACNA1B,CACNA1E,CACNA2D1,CACNA2D3,CACNB2,CACNB3,CACNB4,CACNG2,CACNG3,CACNG8,GAD1,GNA11,GNAI1,GNAI2,GNAI3,GNAL,GNAO1,GNAQ,GNAS,GNAZ,GRIA1,GRIA2,GRIA3,GRIA4,GRM1,GRM2,GRM3,GRM5,GRM7,GUCY1B1,ITPR1,KRAS,MAP2K1,MAPK1,MRAS,NOS1,PDIA3,PLCB1,PLCH2,PPP2CA,PPP2R1A,PPP2R2A,PPP2R5E,PRDX6,PRKCB,PRKCE,PRKCG,RALA,RAP1A,RAP1B,RAP2B,RYR2,RYR3
α-Adrenergic Signaling	20	0.358	1.789	ADCY1,ADCY2,ADCY9,GNA11,GNAI1,GNAI2,GNAI3,GNAL,GNAO1,GNAQ,GNAS,GNAZ,GNB1,GNB2,GNB4,GNB5,GUCY1B1,ITPR1,KRAS,MAP2K1,MAPK1,MRAS,PRKACA,PRKACB,PRKAG2,PRKAR1A,PRKAR1B,PRKAR2A,PRKAR2B,PRKCB,PRKCE,PRKCG,PYGB,RALA,RAP1A,RAP1B,RAP2B,SLC8A1,SLC8A2
Protein Kinase A Signaling	20	0.192	1.543	ADCY1,ADCY2,ADCY9,ADD1,ADD2,ADD3,AKAP5,BRAF,CAMK2A,CAMK2B,CAMK2D,CAMK2G,CTNNB1,DUSP3,ENPP6,GNAI1,GNAI2,GNAI3,GNAQ,GNAS,GNB1,GNB2,GNB4,GNB5,GSK3A,GSK3B,GUCY1B1,H1f0,H1f4,ITPR1,MAP2K1,MAPK1,MYH10,MYL12A,MYL6,PDE2A,PDE4A,PDE4D,PDIA3,PLCB1,PLCH2,PPP1CA,PPP1CB,Ppp1cc,PPP2CA,PPP3CA,PPP3CB,PPP3R1,PRKACA,PRKACB,PRKAG2,PRKAR1A,PRKAR1B,PRKAR2A,PRKAR2B,PRKCB,PRKCE,PRKCG,PTK2B,PTPN11,PTPRD,PTPRF,PTPRS,PTPRZ1…
Ephrin Receptor Signaling	19.9	0.262	2.714	ABI1,ACTR2,ACTR3,ARPC1A,ARPC2,ARPC3,ARPC4,ARPC5,ARPC5L,CFL1,CFL2,EPHA4,EPHA7,EPHB2,FYN,GNA11,GNAI1,GNAI2,GNAI3,GNAL,GNAO1,GNAQ,GNAS,GNAZ,GNB1,GNB2,GNB4,GNB5,GRIN1,GRIN2A,GRIN2B,ITSN1,KALRN,KRAS,MAP2K1,MAP4K4,MAPK1,MRAS,NCK2,NGEF,PAK1,PAK5,PTPN11,RAC1,RALA,RAP1A,RAP1B,RAP2B,RHOA,ROCK2,SORBS1,SRC,Wasl
Integrin Signaling	19.6	0.255	0.729	ACTA1,ACTG1,ACTN1,ACTN2,ACTN4,ACTR2,ACTR3,ARF1,ARF5,ARHGAP26,ARHGEF7,ARPC1A,ARPC2,ARPC3,ARPC4,ARPC5,ARPC5L,ASAP1,BRAF,CAPN5,Cdc42,CTTN,FYN,GIT1,GSK3B,KRAS,MAP2K1,MAP2K4,MAPK1,MPRIP,MRAS,MYL12A,NCK2,PAK1,PAK5,PFN2,PPP1CB,Ppp1r12a,Ppp1r12b,RAC1,RALA,RAP1A,RAP1B,RAP2B,RHOA,RHOB,RHOG,RHOT1,SRC,TLN1,TLN2,TSPAN7,VCL,Wasl
Cellular Effects of Sildenafil (Viagra)	19.5	0.3	#NUM!	ACTA1,ACTG1,ADCY1,ADCY2,ADCY9,CACNA1A,CACNA1B,CACNA1E,CACNA2D1,CACNA2D3,Cacnb1,CACNB2,CACNB3,CACNB4,CACNG2,CACNG3,CACNG8,GNAS,GUCY1B1,ITPR1,KCNQ2,KCNQ3,MPRIP,MYH10,MYH14,MYL12A,MYL6,MYO18A,PDE2A,PDE4A,PDE4D,PDIA3,PLCB1,PLCH2,PPP1CB,Ppp1r12a,Ppp1r12b,PRKACA,PRKACB,PRKAG2,PRKAR1A,PRKAR1B,PRKAR2A,PRKAR2B,SLC4A10
Sertoli Cell-Sertoli Cell Junction Signaling	19.4	0.257	#NUM!	ACTA1,ACTG1,ACTN1,ACTN2,ACTN4,AFDN,CLDN11,CTNNA1,CTNNA2,CTNNB1,DLG1,GSK3A,GSK3B,GUCY1B1,JUP,KRAS,MAGI2,MAP2K1,MAP2K4,MAP3K5,MAPK1,MRAS,MTMR2,NOS1,PRKACA,PRKACB,PRKAG2,PRKAR1A,PRKAR1B,PRKAR2A,PRKAR2B,RAB8B,RAC1,RALA,RAP1A,RAP1B,RAP2B,SORBS1,SPTAN1,SPTB,SPTBN1,SRC,TJP1,TJP2,TUBA1A,TUBA4A,TUBB,TUBB2A,TUBB3,TUBB4A,TUBB4B,TUBB6,VCL
Phagosome Maturation	19.3	0.291	#NUM!	ATP6AP1,ATP6V0A1,ATP6V0C,ATP6V0D1,ATP6V1A,ATP6V1B2,ATP6V1C1,ATP6V1D,ATP6V1E1,ATP6V1F,ATP6V1G2,ATP6V1H,CALR,CANX,DCTN4,DYNC1H1,DYNC1I1,DYNC1LI1,DYNC1LI2,DYNLL1,NAPA,NAPB,NOS1,NSF,PRDX1,PRDX2,PRDX5,PRDX6,RAB5A,RAB5C,RAB7A,RAC1,SNAP25,STX1A,STX1B,TUBA1A,TUBA4A,TUBB,TUBB2A,TUBB3,TUBB4A,TUBB4B,TUBB6,VAMP2,VPS18,YKT6
Thrombin Signaling	19	0.244	0.667	ADCY1,ADCY2,ADCY9,ARHGEF17,ARHGEF2,ARHGEF7,ARHGEF9,CAMK2A,CAMK2B,CAMK2D,CAMK2G,Cdc42,GNA11,GNAI1,GNAI2,GNAI3,GNAL,GNAO1,GNAQ,GNAS,GNAZ,GNB1,GNB2,GNB4,GNB5,GUCY1B1,ITPR1,KRAS,MAP2K1,MAPK1,MPRIP,MRAS,MYL12A,MYL6,PDIA3,PDPK1,PLCB1,PLCH2,PPP1CB,Ppp1r12a,Ppp1r12b,PRKCB,PRKCE,PRKCG,RAC1,RALA,RAP1A,RAP1B,RAP2B,RHOA,RHOB,RHOG,RHOT1,ROCK2,SRC
Germ Cell-Sertoli Cell Junction Signaling	18.7	0.276	#NUM!	ACTA1,ACTG1,ACTN1,ACTN2,ACTN4,AFDN,Cdc42,CDH2,CFL1,CFL2,CTNNA1,CTNNA2,CTNNB1,CTNND1,JUP,KRAS,MAP2K1,MAP2K4,MAP3K5,MAPK1,MRAS,MTMR2,PAK1,PAK5,PDPK1,RAB8B,RAC1,RALA,RAP1A,RAP1B,RAP2B,RHOA,RHOB,RHOG,RHOT1,SORBS1,SRC,TJP1,TUBA1A,TUBA4A,TUBB,TUBB2A,TUBB3,TUBB4A,TUBB4B,TUBB6,VCL
Reelin Signaling in Neurons	18.5	0.304	0.632	ACTR2,ACTR3,AFDN,ARHGEF17,ARHGEF2,ARHGEF7,ARHGEF9,ARPC1A,ARPC2,ARPC3,ARPC4,ARPC5,ARPC5L,CAMK2A,CAMK2B,CAMK2D,CAMK2G,CDH2,CDK5,CFL1,FYN,GRIN1,GRIN2A,GRIN2B,GSK3B,MAP1B,MAP2K1,MAP2K4,MAPK1,MAPK8IP1,MAPK8IP3,MAPT,MTOR,NDEL1,PAFAH1B1,PDK3,RAC1,RAP1A,RAP1B,RHOA,SRC,WASF1
14-3-3-mediated Signaling	18.2	0.315	1.671	GFAP,GSK3A,GSK3B,KRAS,MAP2K1,MAP2K4,MAP3K5,MAPK1,MAPT,MRAS,PDCD6IP,PDIA3,PLCB1,PLCH2,PRKCB,PRKCE,PRKCG,RALA,RAP1A,RAP1B,RAP2B,SFN,SNCA,SRC,TSC2,TUBA1A,TUBA4A,TUBB,TUBB2A,TUBB3,TUBB4A,TUBB4B,TUBB6,VIM,YWHAB,YWHAE,YWHAG,YWHAH,YWHAQ,YWHAZ
Actin Cytoskeleton Signaling	18	0.23	0.962	ABI2,ACTA1,ACTG1,ACTN1,ACTN2,ACTN4,ACTR2,ACTR3,APC,APC2,ARHGAP35,ARHGEF7,ARPC1A,ARPC2,ARPC3,ARPC4,ARPC5,ARPC5L,BAIAP2,CFL1,CFL2,CYFIP1,EZR,GIT1,IQGAP2,KRAS,MAP2K1,MAPK1,MPRIP,MRAS,MYH10,MYH14,MYL12A,MYL6,MYO18A,NCKAP1,PAK1,PAK5,PFN2,PIP5K1C,PPP1CB,Ppp1r12a,Ppp1r12b,RAC1,RALA,RAP1A,RAP1B,RAP2B,RDX,RHOA,ROCK2,TLN1,TLN2,TRIO,VCL,WASF1
Glutamate Receptor Signaling	18	0.439	1.941	DLG4,GLS,GLUL,GNB1,GNB2,GNB4,GNB5,GRIA1,GRIA2,GRIA3,GRIA4,GRIK2,GRIK5,GRIN1,GRIN2A,GRIN2B,GRIP1,GRM1,GRM2,GRM3,GRM5,GRM7,HOMER1,HOMER2,HOMER3,SLC17A7,SLC1A2,SLC1A3,SLC1A4
Dilated Cardiomyopathy Signaling Pathway	17.8	0.287	0.378	ACTA1,ACTG1,ADCY1,ADCY2,ADCY9,ATP2A2,CACNA1A,CACNA1B,CACNA1E,CACNA2D1,CACNA2D3,CACNB2,CACNB3,CACNB4,CACNG2,CACNG3,CACNG8,CAMK2A,CAMK2B,CAMK2D,CAMK2G,GNAS,GSK3B,GUCY1B1,ITPR1,LMNA,MAPK1,MTOR,MYH10,MYH14,MYL6,MYO18A,PDE2A,PRKACA,PRKACB,PRKAG2,PRKAR1A,PRKAR1B,PRKAR2A,PRKAR2B,PRKCE,PTPN11,RYR2
Ephrin B Signaling	17.8	0.417	0.816	ABI1,CAP1,CFL1,CFL2,CTNNB1,EPHB2,GNA11,GNAI1,GNAI2,GNAI3,GNAL,GNAO1,GNAQ,GNAS,GNAZ,GNB1,GNB2,GNB4,GNB5,HNRNPK,ITSN1,ITSN2,KALRN,MAPK1,MRAS,NCK2,PAK1,RAC1,RHOA,ROCK2
Netrin Signaling	17.8	0.417	-0.186	ABLIM1,ABLIM2,ABLIM3,CACNA1A,CACNA1B,CACNA1E,CACNA2D1,CACNA2D3,CACNB2,CACNB3,CACNB4,CACNG2,CACNG3,CACNG8,ENAH,ITPR1,NCK2,PPP3CA,PPP3CB,PPP3R1,PRKACA,PRKACB,PRKAG2,PRKAR1A,PRKAR1B,PRKAR2A,PRKAR2B,RAC1,RYR2,RYR3
Neuropathic Pain Signaling In Dorsal Horn Neurons	17.5	0.347	0.169	CAMK2A,CAMK2B,CAMK2D,CAMK2G,GRIA1,GRIA2,GRIA3,GRIA4,GRIN1,GRIN2A,GRIN2B,GRM1,GRM2,GRM3,GRM5,GRM7,ITPR1,KCNQ2,KCNQ3,MAPK1,NTRK2,PDIA3,PLCB1,PLCH2,PRKACA,PRKACB,PRKAG2,PRKAR1A,PRKAR1B,PRKAR2A,PRKAR2B,PRKCB,PRKCE,PRKCG,SRC
Endocannabinoid Developing Neuron Pathway	17.4	0.307	0.756	ADCY1,ADCY2,ADCY9,ARAF,BRAF,CTNNB1,GNAI1,GNAI2,GNAI3,GNAL,GNAO1,GNB1,GNB2,GNB4,GNB5,GSK3B,GUCY1B1,KRAS,MAP2K1,MAP2K4,MAPK1,MGLL,MRAS,MTOR,PRKACA,PRKACB,PRKAG2,PRKAR1A,PRKAR1B,PRKAR2A,PRKAR2B,RAC1,RALA,RAP1A,RAP1B,RAP1GAP,RAP2B,RHOA,SRC
Clathrin-mediated Endocytosis Signaling	17	0.24	#NUM!	AAK1,ACTA1,ACTG1,ACTR2,ACTR3,AMPH,AP1B1,AP1G1,AP2A1,AP2A2,AP2B1,AP2M1,AP2S1,AP3B2,AP3D1,AP3S1,ARPC1A,ARPC2,ARPC3,ARPC4,ARPC5,ARPC5L,CLTA,CLTB,CLTC,CSNK2A1,CSNK2A2,CSNK2B,CTTN,DNM1,DNM1L,DNM2,DNM3,EPHB2,HSPA8,MYO6,PIP5K1C,PPP3CA,PPP3CB,PPP3R1,RAB5A,RAB5C,RAB7A,RAC1,SH3GL2,SH3KBP1,SNAP91,SRC,SYNJ1,USP9X
Gαs Signaling	16.8	0.304	0.784	ADCY1,ADCY2,ADCY9,ADD1,ADD2,ADD3,BRAF,CHRM1,GNA11,GNAI1,GNAI2,GNAI3,GNAL,GNAO1,GNAQ,GNAS,GNAZ,GNB1,GNB2,GNB4,GNB5,GUCY1B1,MAP2K1,MAPK1,MRAS,PRKACA,PRKACB,PRKAG2,PRKAR1A,PRKAR1B,PRKAR2A,PRKAR2B,RAP1A,RAPGEF2,RAPGEF4,RYR2,RYR3,SRC
CXCR4 Signaling	16.6	0.262	1.915	ADCY1,ADCY2,ADCY9,Cdc42,ELMO2,GNA11,GNAI1,GNAI2,GNAI3,GNAL,GNAO1,GNAQ,GNAS,GNAZ,GNB1,GNB2,GNB4,GNB5,GUCY1B1,ITPR1,KRAS,MAP2K1,MAP2K4,MAPK1,MRAS,MYL12A,MYL6,PAK1,PAK5,PLCB1,PRKCB,PRKCE,PRKCG,RAC1,RALA,RAP1A,RAP1B,RAP2B,RHOA,RHOB,RHOG,RHOT1,ROCK2,SRC
Gαi Signaling	16.6	0.286	0.539	ADCY1,ADCY2,ADCY9,GABBR1,GABBR2,GNA11,GNAI1,GNAI2,GNAI3,GNAL,GNAO1,GNAQ,GNAS,GNAZ,GNB1,GNB2,GNB4,GNB5,GRM2,GRM3,GRM7,GUCY1B1,KRAS,MAPK1,MRAS,PRKACA,PRKACB,PRKAG2,PRKAR1A,PRKAR1B,PRKAR2A,PRKAR2B,RALA,RAP1A,RAP1B,RAP1GAP,RAP2B,RGS14,RGS7,SRC
Semaphorin Neuronal Repulsive Signaling Pathway	16.2	0.273	0.469	BCAN,CDK5,CFL1,CFL2,CRMP1,CSPG5,DPYSL2,DPYSL3,DPYSL4,DPYSL5,FARP1,FYN,GSK3B,GUCY1B1,MAP2K1,MAP2K4,MAPT,MPRIP,MYL12A,MYL6,NCAN,PAK1,PAK5,PDE4A,PDE4D,PIP5K1C,PLXNA1,PPP1CB,Ppp1r12a,Ppp1r12b,PRKACA,PRKACB,PRKAG2,PRKAR1A,PRKAR1B,PRKAR2A,PRKAR2B,RAC1,RHOA,ROCK2,VCAN
Granzyme A Signaling	16.1	0.387	-3.9	H1f0,H1f4,LMNB1,LMNB2,NDUFA10,NDUFA13,NDUFA2,NDUFA4,NDUFA5,NDUFA6,NDUFA7,NDUFA8,NDUFA9,NDUFB10,NDUFB4,NDUFB5,NDUFB7,NDUFB8,NDUFB9,NDUFS1,NDUFS2,NDUFS3,NDUFS4,Ndufs6,NDUFS7,NDUFS8,NDUFV1,NDUFV2,NME1
fMLP Signaling in Neutrophils	16	0.29	2.191	ACTR2,ACTR3,ARPC1A,ARPC2,ARPC3,ARPC4,ARPC5,ARPC5L,GNA11,GNAI1,GNAI2,GNAI3,GNAL,GNAO1,GNAQ,GNAS,GNAZ,GNB1,GNB2,GNB4,GNB5,ITPR1,KRAS,MAP2K1,MAPK1,MRAS,PLCB1,PPP3CA,PPP3CB,PPP3R1,PRKCB,PRKCE,PRKCG,RAC1,RALA,RAP1A,RAP1B,RAP2B
GPCR-Mediated Nutrient Sensing in Enteroendocrine Cells	16	0.305	0.845	ADCY1,ADCY2,ADCY9,CACNA1A,CACNA1B,CACNA1E,CACNA2D1,CACNA2D3,CACNB2,CACNB3,CACNB4,CACNG2,CACNG3,CACNG8,GNA11,GNAI1,GNAI2,GNAI3,GNAQ,GNAS,GUCY1B1,ITPR1,PDIA3,PLCB1,PLCH2,PRKACA,PRKACB,PRKAG2,PRKAR1A,PRKAR1B,PRKAR2A,PRKAR2B,PRKCB,PRKCE,PRKCG,RAPGEF4
Molecular Mechanisms of Cancer	15.4	0.167	#NUM!	ADCY1,ADCY2,ADCY9,APC,APC2,ARHGEF17,ARHGEF2,ARHGEF7,ARHGEF9,BRAF,CAMK2A,CAMK2B,CAMK2D,CAMK2G,Cdc42,CDK17,CDK5,CTNNA1,CTNNA2,CTNNB1,CTNND1,CYCS,FYN,GNA11,GNAI1,GNAI2,GNAI3,GNAL,GNAO1,GNAQ,GNAS,GNAZ,GNB1,GNB2,GNB4,GNB5,GSK3A,GSK3B,GUCY1B1,KRAS,LRP1,MAP2K1,MAP2K4,MAP3K5,MAPK1,MRAS,NF1,PA2G4,PAK1,PAK5,PLCB1,PRKACA,PRKACB,PRKAG2,PRKAR1A,PRKAR1B,PRKAR2A,PRKAR2B,PRKCB,PRKCE,PRKCG,PTPN11,RAC1,RALA,RAP1A,…
Corticotropin Releasing Hormone Signaling	15.2	0.263	0.822	ADCY1,ADCY2,ADCY9,ARPC5,BRAF,CACNA1A,CACNA1B,CACNA1E,CACNA2D1,CACNA2D3,CACNB2,CACNB3,CACNB4,CACNG2,CACNG3,CACNG8,GAD1,GNAI1,GNAI2,GNAI3,GNAO1,GNAQ,GNAS,GUCY1B1,ITPR1,MAP2K1,MAPK1,NOS1,PRKACA,PRKACB,PRKAG2,PRKAR1A,PRKAR1B,PRKAR2A,PRKAR2B,PRKCB,PRKCE,PRKCG,RAP1A,RAP1B
Androgen Signaling	15	0.249	-0.392	CACNA1A,CACNA1B,CACNA1E,CACNA2D1,CACNA2D3,CACNB2,CACNB3,CACNB4,CACNG2,CACNG3,CACNG8,CALR,DNAJB1,GNA11,GNAI1,GNAI2,GNAI3,GNAL,GNAO1,GNAQ,GNAS,GNAZ,GNB1,GNB2,GNB4,GNB5,HSP90AA1,HSPA4,ITPR1,MAPK1,MRAS,PRKACA,PRKACB,PRKAG2,PRKAR1A,PRKAR1B,PRKAR2A,PRKAR2B,PRKCB,PRKCE,PRKCG,SRC
CCR3 Signaling in Eosinophils	14.8	0.276	2	CFL1,CFL2,GNA11,GNAI1,GNAI2,GNAI3,GNAL,GNAO1,GNAQ,GNAS,GNAZ,GNB1,GNB2,GNB4,GNB5,ITPR1,KRAS,MAP2K1,MAPK1,MPRIP,MRAS,PAK1,PAK5,PLCB1,PPP1CB,Ppp1r12a,Ppp1r12b,PRKCB,PRKCE,PRKCG,RAC1,RALA,RAP1A,RAP1B,RAP2B,RHOA,ROCK2
Melatonin Signaling	14.7	0.375	1	ARAF,BRAF,CAMK2A,CAMK2B,CAMK2D,CAMK2G,GNAI1,GNAI2,GNAI3,GNAO1,GNAQ,MAP2K1,MAP2K4,MAPK1,PDIA3,PLCB1,PLCH2,PRKACA,PRKACB,PRKAG2,PRKAR1A,PRKAR1B,PRKAR2A,PRKAR2B,PRKCB,PRKCE,PRKCG
Regulation of Actin-based Motility by Rho	14.7	0.296	3.182	ACTA1,ACTR2,ACTR3,ARHGDIA,ARPC1A,ARPC2,ARPC3,ARPC4,ARPC5,ARPC5L,BAIAP2,Cdc42,CFL1,MPRIP,MYL12A,MYL6,PAK1,PAK5,PFN2,PI4KA,PIP4K2A,PIP4K2B,PIP4K2C,PIP5K1C,PPP1CB,Ppp1r12a,Ppp1r12b,RAC1,RHOA,RHOB,RHOG,RHOT1,WASF1,Wasl
Aldosterone Signaling in Epithelial Cells	14.7	0.244	1.698	ABCB8,CRYAB,DNAJA1,DNAJB1,DNAJB12,DNAJB4,DNAJB6,DNAJC11,DNAJC5,DNAJC6,HSP90AA1,HSP90AB1,HSPA12A,HSPA1A/HSPA1B,HSPA2,HSPA4,HSPA4L,HSPA5,HSPA8,HSPA9,HSPD1,HSPE1,HSPH1,ITPR1,KCNMA1,KRAS,MAP2K1,MAPK1,PDIA3,PDPK1,PI4KA,PIP4K2A,PIP4K2B,PIP4K2C,PIP5K1C,PLCB1,PLCH2,PRKCB,PRKCE,PRKCG,SACS,SLC12A2
Amyotrophic Lateral Sclerosis Signaling	14.5	0.293	1.606	CACNA1A,CACNA1B,CACNA1E,CACNA2D1,CACNA2D3,Cacnb1,CACNB2,CACNB3,CACNB4,CACNG2,CACNG3,CACNG8,CAPN5,CYCS,GLUL,GRIA1,GRIA2,GRIA3,GRIA4,GRIK2,GRIK5,GRIN1,GRIN2A,GRIN2B,NEFH,NEFL,NOS1,PAK1,PPP3CA,RAB5A,RAB5C,RAC1,SLC1A2,SOD1
RAC Signaling	13.7	0.263	2.197	ABI2,ACTR2,ACTR3,ANK1,ARPC1A,ARPC2,ARPC3,ARPC4,ARPC5,ARPC5L,BAIAP2,CFL1,CFL2,CYFIP1,IQGAP2,KRAS,MAP2K1,MAP2K4,MAPK1,MRAS,NCKAP1,PAK1,PAK5,PI4KA,PIP4K2A,PIP4K2B,PIP4K2C,PIP5K1C,PTK2B,RAC1,RALA,RAP1A,RAP1B,RAP2B,RHOA,WASF1
Tight Junction Signaling	13.3	0.229	#NUM!	ACTA1,ACTG1,AFDN,ARHGEF2,CASK,CLDN11,CTNNA1,CTNNB1,LLGL1,MAGI2,MARK2,MYH10,MYH14,MYL6,MYO18A,NAPA,NAPB,NSF,PPP2CA,PPP2R1A,PPP2R2A,PPP2R5E,PRKACA,PRKACB,PRKAG2,PRKAR1A,PRKAR1B,PRKAR2A,PRKAR2B,RAC1,RHOA,SNAP25,SPTAN1,STX1A,STX1B,TJP1,TJP2,VAMP2,VAPA,VCL,YKT6
Nitric Oxide Signaling in the Cardiovascular System	13.3	0.275	-0.426	ATP2A2,CACNA1A,CACNA1B,CACNA1E,CACNA2D1,CACNA2D3,Cacnb1,CACNB2,CACNB3,CACNB4,CACNG2,CACNG3,CACNG8,CHRM1,GUCY1B1,HSP90AA1,HSP90AB1,ITPR1,MAP2K1,MAPK1,PDE2A,PRKAA1,PRKACA,PRKACB,PRKAG2,PRKAR1A,PRKAR1B,PRKAR2A,PRKAR2B,PRKCB,PRKCE,PRKCG,RYR2
Chemokine Signaling	13.2	0.333	0.577	CAMK2A,CAMK2B,CAMK2D,CAMK2G,CFL1,GNAI1,GNAI2,GNAI3,GNAQ,KRAS,MAP2K1,MAPK1,MPRIP,MRAS,PLCB1,PPP1CB,Ppp1r12a,Ppp1r12b,PRKCB,PTK2B,RALA,RAP1A,RAP1B,RAP2B,RHOA,ROCK2,SRC
CDK5 Signaling	13	0.278	0.73	ADCY1,ADCY2,ADCY9,CACNA1A,CDK5,GNAL,GNAS,GUCY1B1,KRAS,MAP2K1,MAPK1,MAPT,MRAS,NTRK2,PPP1CA,PPP1CB,Ppp1cc,PPP2CA,PPP2R1A,PPP2R2A,PPP2R5E,PRKACA,PRKACB,PRKAG2,PRKAR1A,PRKAR1B,PRKAR2A,PRKAR2B,RALA,RAP1A,RAP1B,RAP2B
mTOR Signaling	12.5	0.206	1.177	Cdc42,DGKZ,EIF3A,EIF4B,EIF4G1,EIF4G2,Gm15483,KRAS,MAPK1,MRAS,MTOR,PDPK1,PPP2CA,PPP2R1A,PPP2R2A,PPP2R5E,PRKAA1,PRKAG2,PRKCB,PRKCE,PRKCG,RAC1,RALA,RAP1A,RAP1B,RAP2B,RHOA,RHOB,RHOG,RHOT1,RPS10,RPS14,RPS16,RPS18,RPS19,RPS2,RPS23,RPS3,RPS4Y1,RPS6,RPS7,RPS8,RPS9,TSC2
P2Y Purigenic Receptor Signaling Pathway	11.9	0.248	1.3	ADCY1,ADCY2,ADCY9,GNAI1,GNAI2,GNAI3,GNAQ,GNB1,GNB2,GNB4,GNB5,GUCY1B1,KRAS,MAP2K1,MAPK1,MRAS,PDIA3,PLCB1,PLCH2,PRKACA,PRKACB,PRKAG2,PRKAR1A,PRKAR1B,PRKAR2A,PRKAR2B,PRKCB,PRKCE,PRKCG,RALA,RAP1A,RAP1B,RAP2B
Semaphorin Signaling in Neurons	11.7	0.361	#NUM!	ARHGAP1,Cdc42,CDK5,CFL1,CFL2,CRMP1,DPYSL2,DPYSL3,DPYSL4,DPYSL5,FYN,MAPK1,PAK1,PAK5,PLXNA1,RAC1,RHOA,RHOB,RHOG,RHOT1,ROCK2,SEMA7A
TCA Cycle II (Eukaryotic)	11.5	0.609	3.742	ACO2,CS,DLD,DLST,FH,IDH3A,IDH3G,MDH1,MDH2,OGDH,SDHA,SDHB,SUCLA2,SUCLG1
Amyloid Processing	11.5	0.392	0	CAPN5,CDK5,CSNK1A1,CSNK1D,CSNK1E,CSNK2A1,CSNK2A2,CSNK2B,GSK3B,MAPK1,MAPT,MARK1,PRKACA,PRKACB,PRKAG2,PRKAR1A,PRKAR1B,PRKAR2A,PRKAR2B,PRKCE
Gαq Signaling	11.4	0.218	1.569	Cdc42,CHRM1,GNA11,GNAI1,GNAI2,GNAI3,GNAL,GNAO1,GNAQ,GNAS,GNAZ,GNB1,GNB2,GNB4,GNB5,GRM1,GRM5,GSK3B,ITPR1,MAP2K1,MAPK1,MRAS,PLCB1,PPP3CA,PPP3CB,PPP3R1,PRKCB,PRKCE,PRKCG,PTK2B,RAC1,RGS7,RHOA,RHOB,RHOG,RHOT1,ROCK2
Sperm Motility	11.3	0.183	-0.426	EPHA4,EPHB2,FYN,GNA11,GNAI1,GNAI2,GNAI3,GNAL,GNAO1,GNAQ,GNAS,GNAZ,GNB1,GNB2,GNB4,GNB5,GUCY1B1,ITPR1,LMTK2,LMTK3,MAP2K1,MAP2K4,MRAS,NTRK2,NTRK3,PDE2A,PDE4A,PDE4D,PDIA3,PEAK1,PLCB1,PLCH2,PRDX6,PRKACA,PRKACB,PRKAG2,PRKAR1A,PRKAR1B,PRKAR2A,PRKAR2B,PRKCB,PRKCE,PRKCG,PTK2B,SLC12A2,SRC,TWF1
CLEAR Signaling Pathway	11.3	0.175	-1.98	ATP6AP1,ATP6V0A1,ATP6V0C,ATP6V0D1,ATP6V1A,ATP6V1B2,ATP6V1C1,ATP6V1D,ATP6V1E1,ATP6V1F,ATP6V1G2,ATP6V1H,GSK3A,GSK3B,HEXB,ITPR1,KRAS,MAPK1,MRAS,MTOR,NTRK2,NTRK3,PPP2CA,PPP2R1A,PPP2R2A,PPP2R5E,PPP3CA,PPP3CB,PPP3R1,PRKAA1,PRKAG2,PRKCB,PRKCE,PRKCG,RAB7A,RALA,RAP1A,RAP1B,RAP2B,SFN,STUB1,TSC2,VPS18,VPS35,YWHAB,YWHAE,YWHAG,YWHAH,YWHAQ,YWHAZ
Relaxin Signaling	11.3	0.226	1.147	ADCY1,ADCY2,ADCY9,BRAF,ENPP6,GAD1,GNA11,GNAI1,GNAI2,GNAI3,GNAL,GNAO1,GNAQ,GNAS,GNAZ,GNB1,GNB2,GNB4,GNB5,GUCY1B1,MAP2K1,MAPK1,MRAS,PDE2A,PDE4A,PDE4D,PRKACA,PRKACB,PRKAG2,PRKAR1A,PRKAR1B,PRKAR2A,PRKAR2B,RAP1A,RAP1B
IL-1 Signaling	11.2	0.281	0.302	ADCY1,ADCY2,ADCY9,GNA11,GNAI1,GNAI2,GNAI3,GNAL,GNAO1,GNAQ,GNAS,GNAZ,GNB1,GNB2,GNB4,GNB5,GUCY1B1,MAP2K4,MAPK1,MRAS,PRKACA,PRKACB,PRKAG2,PRKAR1A,PRKAR1B,PRKAR2A,PRKAR2B
Virus Entry via Endocytic Pathways	11.2	0.254	#NUM!	ACTA1,ACTG1,AP1B1,AP1G1,AP2A1,AP2A2,AP2B1,AP2M1,AP2S1,AP3B2,AP3D1,AP3S1,CLTA,CLTB,CLTC,DNM1,DNM2,FYN,ITSN1,KRAS,MRAS,PRKCB,PRKCE,PRKCG,RAC1,RALA,RAP1A,RAP1B,RAP2B,SRC
Apelin Endothelial Signaling Pathway	11.1	0.234	1.569	ADCY1,ADCY2,ADCY9,GNA11,GNAI1,GNAI2,GNAI3,GNAL,GNAO1,GNAQ,GNAS,GNAZ,GNB1,GNB2,GNB4,GNB5,GUCY1B1,KRAS,MAP2K1,MAP2K4,MAPK1,MRAS,MTOR,PLCB1,PRKAA1,PRKAG2,PRKCB,PRKCE,PRKCG,RALA,RAP1A,RAP1B,RAP2B
Leukocyte Extravasation Signaling	10.9	0.202	1	ACTA1,ACTG1,ACTN1,ACTN2,ACTN4,AFDN,ARHGAP1,ARHGAP12,ARHGAP35,CLDN11,CTNNA1,CTNNA2,CTNNB1,CTNND1,CTTN,EZR,GNAI1,GNAI2,GNAI3,MAP2K4,MAPK1,MYL6,PRKCB,PRKCE,PRKCG,PTK2B,PTPN11,RAC1,RAP1A,RAP1B,RAP1GAP,RAPGEF4,RDX,RHOA,ROCK2,SRC,THY1,VCL,Wasl
Neutrophil Extracellular Trap Signaling Pathway	10.8	0.15	5.08	ATP5F1A,ATP5F1B,ATP5F1C,ATP5PB,C1QC,CYC1,FYN,H4C9,ITPR1,MAP2K1,MAP2K4,MAPK1,MTOR,NDUFA10,NDUFA13,NDUFA2,NDUFA4,NDUFA5,NDUFA6,NDUFA7,NDUFA8,NDUFA9,NDUFB10,NDUFB4,NDUFB5,NDUFB7,NDUFB8,NDUFB9,NDUFS1,NDUFS2,NDUFS3,NDUFS4,NDUFS7,NDUFS8,NDUFV1,NDUFV2,PDIA3,PLCB1,PLCH2,PPP3CA,PPP3CB,PPP3R1,PRDX6,PRKCB,PRKCE,PRKCG,RAC1,SDHA,SDHB,SLC25A4,SLC25A5,SLC2A1,SRC,TOMM22,TOMM34,TOMM40,TOMM70,UQCRC2,UQCRFS1,VDAC1,…
CREB Signaling in Neurons	10.8	0.132	1.673	ADCY1,ADCY2,ADCY9,ADGRA1,ADGRB1,ADGRB2,ADGRB3,ADGRL1,ADGRL3,CACNA1A,CACNA1B,CACNA1E,CACNA2D1,CACNA2D3,CACNB2,CACNB3,CACNB4,CACNG2,CACNG3,CACNG8,CAMK2A,CAMK2B,CAMK2D,CAMK2G,CHRM1,GABBR1,GABBR2,GNA11,GNAI1,GNAI2,GNAI3,GNAL,GNAO1,GNAQ,GNAS,GNAZ,GNB1,GNB2,GNB4,GNB5,GPR158,GRIA1,GRIA2,GRIA3,GRIA4,GRIK2,GRIK5,GRIN1,GRIN2A,GRIN2B,GRM1,GRM2,GRM3,GRM5,GRM7,GUCY1B1,ITPR1,KRAS,MAP2K1,MAPK1,MRAS,NTRK2,NTRK3,…
G-Protein Coupled Receptor Signaling	10.6	0.125	2.132	ADCY1,ADCY2,ADCY9,ADGRA1,ADGRB1,ADGRB2,ADGRB3,ADGRL1,ADGRL3,BRAF,CAMK2A,CAMK2B,CAMK2D,CAMK2G,CHRM1,CTNNB1,ENPP6,FYN,GABBR1,GABBR2,GNA11,GNAI1,GNAI2,GNAI3,GNAL,GNAO1,GNAQ,GNAS,GNAZ,GNB1,GNB2,GNB4,GNB5,GPR158,GPRIN1,GRM1,GRM2,GRM3,GRM5,GRM7,GSK3B,GUCY1B1,HCN1,HCN2,KCNQ2,KCNQ3,KRAS,MAP2K1,MAP2K4,MAP3K5,MAPK1,MRAS,MTOR,MYL12A,MYL6,PAK1,PAK5,PDE2A,PDE4A,PDE4D,PDPK1,PLCB1,PPP3CA,PPP3CB,PPP3R1,PRKACA,PR…
AMPK Signaling	10.6	0.182	1.512	AK1,AK5,CAMKK2,CPT1C,EEF2,FASN,GNA11,GNAI1,GNAI2,GNAI3,GNAL,GNAO1,GNAQ,GNAS,GNAZ,GNB1,GNB2,GNB4,GNB5,MAPK1,MRAS,MTOR,PFKL,PFKM,PFKP,PPM1E,PPP2CA,PPP2R1A,PPP2R2A,PPP2R5E,PRKAA1,PRKACA,PRKACB,PRKAG2,PRKAR1A,PRKAR1B,PRKAR2A,PRKAR2B,RAB1A,RAB2A,RAB3A,RAB7A,SLC2A1,TSC2
ERK/MAPK Signaling	10.6	0.191	-0.343	ARAF,BRAF,FYN,KRAS,KSR1,MAP2K1,MAPK1,MRAS,PAK1,PAK5,PPP1CA,PPP1CB,PPP2CA,PPP2R1A,PPP2R2A,PPP2R5E,PRKACA,PRKACB,PRKAG2,PRKAR1A,PRKAR1B,PRKAR2A,PRKAR2B,PRKCB,PRKCE,PRKCG,PTK2B,RAC1,RALA,RAP1A,RAP1B,RAP2B,RAPGEF4,SRC,TLN1,TLN2,YWHAB,YWHAG,YWHAH,YWHAQ,YWHAZ
Oxytocin In Brain Signaling Pathway	10.5	0.196	1.761	CACNA1A,CACNA1B,CACNA1E,CACNA2D1,CACNA2D3,CACNB2,CACNB3,CACNB4,CACNG2,CACNG3,CACNG8,CAMKK1,CAMKK2,GNA11,GNAI1,GNAI2,GNAI3,GNAL,GNAO1,GNAQ,GNB1,GNB2,GNB4,GNB5,ITPR1,KRAS,MAP2K1,MAPK1,MRAS,MTOR,PRDX6,PRKCB,PRKCE,PRKCG,RALA,RAP1A,RAP1B,RAP2B,SLC12A5
cAMP-mediated signaling	10.4	0.182	1.093	ADCY1,ADCY2,ADCY9,AKAP5,BRAF,CAMK2A,CAMK2B,CAMK2D,CAMK2G,CHRM1,ENPP6,GABBR1,GABBR2,GNAI1,GNAI2,GNAI3,GNAL,GNAO1,GNAS,GRM2,GRM3,GRM7,GUCY1B1,MAP2K1,MAPK1,PDE2A,PDE4A,PDE4D,PPP3CA,PPP3CB,PPP3R1,PRKACA,PRKACB,PRKAR1A,PRKAR1B,PRKAR2A,PRKAR2B,RAP1A,RAP1GAP,RAPGEF4,RGS14,RGS7,SRC
Cardiac Hypertrophy Signaling (Enhanced)	10.3	0.135	1.172	ADCY1,ADCY2,ADCY9,ATP2A2,CACNA1A,CACNA1B,CACNA1E,CACNA2D1,CACNA2D3,Cacnb1,CACNB2,CACNB3,CACNB4,CACNG2,CACNG3,CACNG8,CAMK2A,CAMK2B,CAMK2D,CAMK2G,CTNNB1,DLG1,ENPP6,GNA11,GNAI1,GNAI2,GNAI3,GNAQ,GNAS,GNB1,GNB2,GNB4,GNB5,GSK3A,GSK3B,GUCY1B1,ITPR1,KRAS,MAP2K1,MAP2K4,MAP3K5,MAPK1,MRAS,MTOR,PDE2A,PDE4A,PDE4D,PDIA3,PLCB1,PLCH2,PPP3CA,PPP3CB,PPP3R1,PRKACA,PRKACB,PRKAG2,PRKAR1A,PRKAR1B,PRKAR2A,PRKAR2B,PRKCB…
IL-8 Signaling	10.3	0.19	1.826	ARAF,BRAF,Cdc42,GNA11,GNAI1,GNAI2,GNAI3,GNAL,GNAO1,GNAQ,GNAS,GNAZ,GNB1,GNB2,GNB4,GNB5,KRAS,LASP1,MAP2K1,MAP2K4,MAP4K4,MAPK1,MRAS,MTOR,PRKCB,PRKCE,PRKCG,PTK2B,RAB11FIP2,RAC1,RALA,RAP1A,RAP1B,RAP2B,RHOA,RHOB,RHOG,RHOT1,ROCK2,SRC
IGF-1 Signaling	10.2	0.257	0.894	CSNK2A1,CSNK2A2,CSNK2B,KRAS,MAP2K1,MAPK1,MRAS,PDPK1,PRKACA,PRKACB,PRKAG2,PRKAR1A,PRKAR1B,PRKAR2A,PRKAR2B,PTPN11,RALA,RAP1A,RAP1B,RAP2B,SFN,YWHAB,YWHAE,YWHAG,YWHAH,YWHAQ,YWHAZ
PPARα/RXRα Activation	10.1	0.195	0	ADCY1,ADCY2,ADCY9,AP2A2,CAND1,CKAP5,FASN,GNA11,GNAQ,GNAS,GOT2,GPD2,GUCY1B1,HSP90AA1,HSP90AB1,KRAS,MAP2K1,MAP2K4,MAP4K4,MAPK1,MRAS,PDIA3,PLCB1,PLCH2,PRKAA1,PRKACA,PRKACB,PRKAG2,PRKAR1A,PRKAR1B,PRKAR2A,PRKAR2B,PRKCB,RALA,RAP1A,RAP1B,RAP2B,SLC27A1
Renin-Angiotensin Signaling	10.1	0.24	1	ADCY1,ADCY2,ADCY9,GNAQ,GUCY1B1,ITPR1,KRAS,MAP2K1,MAP2K4,MAPK1,MRAS,PAK1,PAK5,PRKACA,PRKACB,PRKAG2,PRKAR1A,PRKAR1B,PRKAR2A,PRKAR2B,PRKCB,PRKCE,PRKCG,PTK2B,RAC1,RALA,RAP1A,RAP1B,RAP2B
Colorectal Cancer Metastasis Signaling	9.97	0.17	2.121	ADCY1,ADCY2,ADCY9,APC,APPL1,BRAF,Cdc42,CTNNB1,GNA11,GNAI1,GNAI2,GNAI3,GNAL,GNAO1,GNAQ,GNAS,GNAZ,GNB1,GNB2,GNB4,GNB5,GSK3B,GUCY1B1,KRAS,LRP1,MAP2K1,MAP2K4,MAPK1,MRAS,PRKACA,PRKACB,PRKAG2,PRKAR1A,PRKAR1B,PRKAR2A,PRKAR2B,RAC1,RALA,RAP1A,RAP1B,RAP2B,RHOA,RHOB,RHOG,RHOT1,SRC
HIPPO signaling	9.97	0.279	-1.732	CSNK1D,CSNK1E,DLG1,DLG2,DLG3,DLG4,LLGL1,PPP1CA,PPP1CB,Ppp1cc,PPP2CA,PPP2R1A,PPP2R2A,PPP2R5E,SCRIB,SFN,SKP1,TJP2,YWHAB,YWHAE,YWHAG,YWHAH,YWHAQ,YWHAZ
Fcγ Receptor-mediated Phagocytosis in Macrophages and Monocytes	9.86	0.266	-0.2	ACTA1,ACTG1,ACTR2,ACTR3,ARPC1A,ARPC2,ARPC3,ARPC4,ARPC5,ARPC5L,DGKB,EZR,FYN,MAPK1,MYO5A,NCK2,PAK1,PRKCB,PRKCE,PRKCG,PTK2B,RAC1,SRC,TLN1,TLN2
HIF1α Signaling	9.86	0.188	1.298	ARAF,BRAF,CAMK2A,CAMK2B,CAMK2D,CAMK2G,GPI,HK1,HSP90AA1,HSPA1A/HSPA1B,HSPA2,HSPA4,HSPA5,HSPA8,HSPA9,KRAS,Ldha/RGD1562690,LDHB,MAP2K1,MAP2K4,MAPK1,MRAS,MTOR,PKM,PPP3CA,PPP3CB,PPP3R1,PRKCB,PRKCE,PRKCG,RAC1,RALA,RAP1A,RAP1B,RAP2B,RPS6,SLC2A1,STUB1,VIM
White Adipose Tissue Browning Pathway	9.34	0.217	1.512	ADCY1,ADCY2,ADCY9,CACNA1A,CACNA1B,CACNA1E,CACNA2D1,CACNA2D3,CACNB2,CACNB3,CACNB4,CACNG2,CACNG3,CACNG8,CAMKK2,CTBP1,GNAS,GUCY1B1,ITPR1,LDHB,MAPK1,PRKAA1,PRKACA,PRKACB,PRKAG2,PRKAR1A,PRKAR1B,PRKAR2A,PRKAR2B,SLC16A1
Endocannabinoid Cancer Inhibition Pathway	9.28	0.211	1.095	ADCY1,ADCY2,ADCY9,CAMKK2,CTNNB1,GNAI1,GNAI2,GNAI3,GNAL,GNAO1,GNAQ,GSK3B,GUCY1B1,MAP2K1,MAP2K4,MAPK1,MTOR,NOS1,PRKAA1,PRKACA,PRKACB,PRKAG2,PRKAR1A,PRKAR1B,PRKAR2A,PRKAR2B,RHOA,ROCK2,SMPD3,SRC,VIM
NRF2-mediated Oxidative Stress Response	9.22	0.173	1.147	ACTA1,ACTG1,CCT7,CUL3,DNAJA1,DNAJA2,DNAJA3,DNAJA4,DNAJB1,DNAJB12,DNAJB4,DNAJB6,DNAJC11,DNAJC5,DNAJC6,GSK3B,GSTM3,GSTM5,HACD3,HSP90AA1,HSP90AB1,KRAS,MAP2K1,MAP2K4,MAP3K5,MAPK1,MGST3,MRAS,PPIB,PRDX1,PRKCB,PRKCE,PRKCG,RALA,RAP1A,RAP1B,RAP2B,SOD1,SOD2,STIP1,VCP
Actin Nucleation by ARP-WASP Complex	9.2	0.258	2.132	ACTR2,ACTR3,ARPC1A,ARPC2,ARPC3,ARPC4,ARPC5,ARPC5L,BAIAP2,Cdc42,KRAS,MRAS,NCK2,RAC1,RALA,RAP1A,RAP1B,RAP2B,RHOA,RHOB,RHOG,RHOT1,ROCK2,WASF1
Insulin Receptor Signaling	9.18	0.214	1.826	ACLY,FYN,GSK3A,GSK3B,INPP5J,KRAS,MAP2K1,MAPK1,MRAS,MTOR,PDPK1,PPP1CA,PPP1CB,Ppp1cc,PRKACA,PRKACB,PRKAG2,PRKAR1A,PRKAR1B,PRKAR2A,PRKAR2B,PTPN11,PTPRF,RALA,RAP1A,RAP1B,RAP2B,SYNJ1,TSC2,VAMP2
Apelin Muscle Signaling Pathway	9.03	0.354	0.447	GNA11,GNAI1,GNAI2,GNAI3,GNAL,GNAO1,GNAQ,GNAS,GNAZ,GNB1,GNB2,GNB4,GNB5,MRAS,PRKAA1,PRKAG2,TFAM
Glycolysis I	9	0.481	3.606	ALDOA,ALDOC,ENO1,ENO2,GAPDH,GPI,PFKL,PFKM,PFKP,PGAM1,PGK1,PKM,Tpi1 (includes others)
GPCR-Mediated Integration of Enteroendocrine Signaling Exemplified by an L Cell	8.84	0.28	-0.447	ADCY1,ADCY2,ADCY9,GNA11,GNAI1,GNAI2,GNAI3,GNAQ,GNAS,GUCY1B1,ITPR1,PDIA3,PLCB1,PLCH2,PRKACA,PRKACB,PRKAG2,PRKAR1A,PRKAR1B,PRKAR2A,PRKAR2B
Inhibition of ARE-Mediated mRNA Degradation Pathway	8.8	0.198	1.706	CNOT1,DDX6,EDC4,MAPK1,PPP2CA,PPP2R1A,PPP2R2A,PPP2R5E,PRKACA,PRKACB,PRKAG2,PRKAR1A,PRKAR1B,PRKAR2A,PRKAR2B,PSMA4,PSMA5,PSMA6,PSMA7,PSMB1,PSMC1,PSMD1,PSMD11,PSMD2,PSMD6,SFN,YWHAB,YWHAE,YWHAG,YWHAH,YWHAQ,YWHAZ
Unfolded protein response	8.75	0.256	0.632	CALR,CANX,DNAJA1,DNAJA2,DNAJA3,DNAJA4,DNAJB1,DNAJB12,DNAJB4,DNAJB6,DNAJC11,DNAJC5,DNAJC6,HSPA1A/HSPA1B,HSPA2,HSPA4,HSPA5,HSPA8,HSPA9,HSPH1,MAP3K5,UBXN4,VCP
Regulation of eIF4 and p70S6K Signaling	8.71	0.188	1.069	EIF2S2,EIF2S3,EIF3A,EIF4G1,EIF4G2,Gm15483,KRAS,MAP2K1,MAPK1,MRAS,MTOR,PABPC1,PDPK1,PPP2CA,PPP2R1A,PPP2R2A,PPP2R5E,RALA,RAP1A,RAP1B,RAP2B,RPS10,RPS14,RPS16,RPS18,RPS19,RPS2,RPS23,RPS3,RPS4Y1,RPS6,RPS7,RPS8,RPS9
Hepatic Fibrosis Signaling Pathway	8.62	0.137	1.718	APC,APC2,ARAF,BRAF,CACNA1A,CACNA1B,CACNA1E,CACNA2D1,CACNA2D3,Cacnb1,CACNB2,CACNB3,CACNB4,CACNG2,CACNG3,CACNG8,Cdc42,CSNK1A1,CSNK1D,CSNK1E,CSNK1G3,CTNNB1,GNAI1,GNAI2,GNAI3,GSK3B,KRAS,LRP1,MAP2K1,MAP2K4,MAPK1,MRAS,MTOR,MYL12A,MYL6,PRKACA,PRKACB,PRKAG2,PRKAR1A,PRKAR1B,PRKAR2A,PRKAR2B,PRKCB,PRKCE,PRKCG,RAC1,RALA,RAP1A,RAP1B,RAP2B,RHOA,RHOB,RHOG,RHOT1,ROCK2,SDHA,SDHB,SOD2
Protein Ubiquitination Pathway	8.29	0.157	#NUM!	CRYAB,DNAJA1,DNAJB1,DNAJB12,DNAJB4,DNAJB6,DNAJC11,DNAJC5,DNAJC6,HSP90AA1,HSP90AB1,HSPA12A,HSPA1A/HSPA1B,HSPA2,HSPA4,HSPA4L,HSPA5,HSPA8,HSPA9,HSPD1,HSPE1,HSPH1,NEDD4L,PSMA4,PSMA5,PSMA6,PSMA7,PSMB1,PSMC1,PSMD1,PSMD11,PSMD2,PSMD6,SACS,SKP1,STUB1,UBA1,UBE2N,UBE2O,UCHL1,USP46,USP5,USP9X
Dopamine Receptor Signaling	8.28	0.263	0.632	ADCY1,ADCY2,ADCY9,GUCY1B1,MAOA,MAOB,PPP1CA,PPP1CB,Ppp1cc,PPP2CA,PPP2R1A,PPP2R2A,PPP2R5E,PRKACA,PRKACB,PRKAG2,PRKAR1A,PRKAR1B,PRKAR2A,PRKAR2B,QDPR
Adrenomedullin signaling pathway	8.16	0.176	1.372	ADCY1,ADCY2,ADCY9,ARAF,BRAF,GAD1,GNA11,GNAQ,GNAS,GSK3A,GSK3B,GUCY1B1,ITPR1,KCNQ2,KCNQ3,KRAS,MAP2K1,MAP2K4,MAPK1,MRAS,PDIA3,PLCB1,PLCH2,PRKACA,PRKACB,PRKAG2,PRKAR1A,PRKAR1B,PRKAR2A,PRKAR2B,PTK2B,RALA,RAP1A,RAP1B,RAP2B
nNOS Signaling in Skeletal Muscle Cells	8.09	0.333	#NUM!	CACNA1A,CACNA1B,CACNA1E,CACNA2D1,CACNA2D3,CACNB2,CACNB3,CACNB4,CACNG2,CACNG3,CACNG8,ITPR1,NOS1,RYR2,RYR3,SNTA1
eNOS Signaling	8.01	0.192	0.6	ADCY1,ADCY2,ADCY9,AQP4,DNM2,GNAQ,GNAS,GUCY1B1,HSP90AA1,HSP90AB1,HSPA1A/HSPA1B,HSPA2,HSPA4,HSPA5,HSPA8,HSPA9,ITPR1,PDPK1,PRKAA1,PRKACA,PRKACB,PRKAG2,PRKAR1A,PRKAR1B,PRKAR2A,PRKAR2B,PRKCB,PRKCE,PRKCG,STUB1
Role of MAPK Signaling in Promoting the Pathogenesis of Influenza	7.97	0.219	2.449	ARAF,ATP6AP1,ATP6V0A1,ATP6V0C,ATP6V0D1,ATP6V1A,ATP6V1B2,ATP6V1C1,ATP6V1D,ATP6V1E1,ATP6V1F,ATP6V1G2,ATP6V1H,BRAF,KRAS,MAP2K1,MAP2K4,MAP3K5,MAPK1,MRAS,PRDX6,RALA,RAP1A,RAP1B,RAP2B
Gustation Pathway	7.93	0.172	0.343	ADCY1,ADCY2,ADCY9,CACNA1A,CACNA1B,CACNA1E,CACNA2D1,CACNA2D3,CACNB2,CACNB3,CACNB4,CACNG2,CACNG3,CACNG8,GABRA1,GABRA4,GABRB1,GABRB2,GABRB3,GABRG2,GUCY1B1,ITPR1,KCNQ2,KCNQ3,LRRC8A,PRKACA,PRKACB,PRKAG2,PRKAR1A,PRKAR1B,PRKAR2A,PRKAR2B,SCN1A,SCN2B,SCN8A
VEGF Signaling	7.9	0.232	0.894	ACTA1,ACTG1,ACTN1,ACTN2,ACTN4,EIF2S2,EIF2S3,KRAS,MAP2K1,MAPK1,MRAS,PRKCB,PTK2B,PTPN11,RALA,RAP1A,RAP1B,RAP2B,ROCK2,SFN,SRC,VCL,YWHAE
Paxillin Signaling	7.89	0.224	0	ACTA1,ACTG1,ACTN1,ACTN2,ACTN4,ARF1,ARHGEF7,KRAS,MAP2K4,MAPK1,MRAS,NCK2,PAK1,PAK5,PTK2B,RAC1,RALA,RAP1A,RAP1B,RAP2B,SRC,TLN1,TLN2,VCL
Apelin Adipocyte Signaling Pathway	7.83	0.239	0	ADCY1,ADCY2,ADCY9,GNA11,GNAI1,GNAI2,GNAI3,GPX4,GUCY1B1,MAPK1,MGST3,PRDX6,PRKAA1,PRKACA,PRKACB,PRKAG2,PRKAR1A,PRKAR1B,PRKAR2A,PRKAR2B,RAC1,SOD1
UVC-Induced MAPK Signaling	7.66	0.314	0.5	ARAF,BRAF,KRAS,MAP2K1,MAP2K4,MAPK1,MRAS,PRKCB,PRKCE,PRKCG,RALA,RAP1A,RAP1B,RAP2B,SMPD3,SRC
Type II Diabetes Mellitus Signaling	7.62	0.19	0.905	ACSBG1,ACSL3,ACSL6,CACNA1A,CACNA1B,CACNA1E,CACNA2D1,CACNA2D3,CACNB2,CACNB3,CACNB4,CACNG2,CACNG3,CACNG8,ITPR1,MAP2K4,MAP3K5,MAPK1,MTOR,PDPK1,PKM,PRKAA1,PRKAG2,PRKCB,PRKCE,PRKCG,SLC27A1,SLC27A4,SMPD3
Cholecystokinin/Gastrin-mediated Signaling	7.58	0.21	1.46	Cdc42,EPHA4,GNAQ,ITPR1,KRAS,MAP2K1,MAP2K4,MAPK1,MRAS,PLCB1,PRKCB,PRKCE,PRKCG,PTK2B,RAC1,RALA,RAP1A,RAP1B,RAP2B,RHOA,RHOB,RHOG,RHOT1,ROCK2,SRC
nNOS Signaling in Neurons	7.33	0.319	1.667	CAMK2A,CAPN5,DLG2,DLG4,GRIN1,GRIN2A,GRIN2B,NOS1,PFKM,PPP3CA,PPP3CB,PPP3R1,PRKCB,PRKCE,PRKCG
Melanocyte Development and Pigmentation Signaling	7.29	0.224	1.091	ADCY1,ADCY2,ADCY9,GNAS,GUCY1B1,KRAS,MAP2K1,MAPK1,MRAS,PRKACA,PRKACB,PRKAG2,PRKAR1A,PRKAR1B,PRKAR2A,PRKAR2B,PTPN11,RALA,RAP1A,RAP1B,RAP2B,SRC
PFKFB4 Signaling Pathway	7.2	0.312	0.535	GNAS,GPI,HK1,MAP2K1,MAP2K4,MAPK1,PFKM,PRKACA,PRKACB,PRKAG2,PRKAR1A,PRKAR1B,PRKAR2A,PRKAR2B,TKT
Senescence Pathway	7.15	0.144	1.567	ARAF,BRAF,CACNA1A,CACNA1B,CACNA1E,CACNA2D1,CACNA2D3,Cacnb1,CACNB2,CACNB3,CACNB4,CACNG2,CACNG3,CACNG8,CAPN5,DLAT,DLD,ITSN2,KRAS,MAP2K1,MAP2K4,MAPK1,MCU,MRAS,MTOR,NF1,PDHA1,PDHB,PDK3,PPP1CA,PPP2CA,PPP2R1A,PPP2R2A,PPP2R5E,PPP3CA,PPP3CB,PPP3R1,RALA,RAP1A,RAP1B,RAP2B,SOD2,TBK1
BAG2 Signaling Pathway	7.14	0.238	1.265	HSP90AA1,HSPA1A/HSPA1B,HSPA2,HSPA4,HSPA5,HSPA8,HSPA9,MAPK1,MAPT,PSMA4,PSMA5,PSMA6,PSMA7,PSMB1,PSMC1,PSMD1,PSMD11,PSMD2,PSMD6,STUB1
Endothelin-1 Signaling	6.84	0.165	0.539	ADCY1,ADCY2,ADCY9,ARAF,BRAF,GNA11,GNAI1,GNAI2,GNAI3,GNAL,GNAO1,GNAQ,GNAS,GNAZ,GUCY1B1,ITPR1,KRAS,MAPK1,MRAS,NOS1,PDIA3,PLCB1,PLCH2,PRDX6,PRKCB,PRKCE,PRKCG,RALA,RAP1A,RAP1B,RAP2B,SRC
Gluconeogenesis I	6.77	0.407	3.317	ALDOA,ALDOC,ENO1,ENO2,GAPDH,GPI,MDH1,MDH2,ME3,PGAM1,PGK1
Isoleucine Degradation I	6.57	0.5	1.89	ACAA2,ACAT1,AUH,DLD,ECHS1,HADHA,HADHB,HSD17B10,HSD17B4
PI3K/AKT Signaling	6.53	0.16	1.976	CTNNB1,GSK3A,GSK3B,HSP90AA1,HSP90AB1,INPP5J,KRAS,MAP2K1,MAP3K5,MAPK1,MAPK8IP1,MRAS,MTOR,PDPK1,PPP2CA,PPP2R1A,PPP2R2A,PPP2R5E,RALA,RAP1A,RAP1B,RAP2B,SFN,SYNJ1,THEM4,TSC2,YWHAB,YWHAE,YWHAG,YWHAH,YWHAQ,YWHAZ
ILK Signaling	6.49	0.159	1.225	ACTA1,ACTG1,ACTN1,ACTN2,ACTN4,Cdc42,CFL1,CFL2,CTNNB1,DSP,GSK3A,GSK3B,MAP2K4,MAPK1,MTOR,MYH10,MYH14,MYL6,MYO18A,NCK2,PDPK1,PPP2CA,PPP2R1A,PPP2R2A,PPP2R5E,RAC1,RHOA,RHOB,RHOG,RHOT1,VCL,VIM
Fatty Acid β-oxidation I	6.37	0.343	2.309	ACAA2,ACSBG1,ACSL3,ACSL6,AUH,ECHS1,HADHA,HADHB,HSD17B10,HSD17B4,SLC27A1,SLC27A4
Antiproliferative Role of Somatostatin Receptor 2	6.36	0.234	0.277	BRAF,GAD1,GNB1,GNB2,GNB4,GNB5,GUCY1B1,KRAS,MAP2K1,MAPK1,MRAS,NOS1,PTPN11,RALA,RAP1A,RAP1B,RAP2B,SRC
GM-CSF Signaling	6.3	0.243	0	CAMK2A,CAMK2B,CAMK2D,CAMK2G,KRAS,MAP2K1,MAPK1,MRAS,PPP3CA,PPP3CB,PPP3R1,PRKCB,PTPN11,RALA,RAP1A,RAP1B,RAP2B
Autophagy	6.24	0.153	0.87	CAMKK2,GABARAPL2,GNAI3,GSK3A,GSK3B,MAP1LC3A,MAP2K1,MAP2K4,MAPK1,MTOR,PPP2CA,PPP2R1A,PPP2R2A,PPP2R5E,PPP3CA,PPP3CB,PPP3R1,PRKAA1,PRKACA,PRKACB,PRKAG2,PRKAR1A,PRKAR1B,PRKAR2A,PRKAR2B,RAB7A,RALA,RB1CC1,SLC3A2,TBK1,TRAF3,TSC2,VPS18
Breast Cancer Regulation by Stathmin1	6.14	0.111	1.386	ADGRA1,ADGRB1,ADGRB2,ADGRB3,ADGRL1,ADGRL3,ARHGEF17,ARHGEF2,ARHGEF7,ARHGEF9,CAMK2A,CAMK2B,CAMK2D,CAMK2G,CHRM1,GABBR1,GABBR2,GNAQ,GNB1,GNB2,GNB4,GNB5,GPR158,GRM1,GRM2,GRM3,GRM5,GRM7,KRAS,MAP2K1,MAPK1,MRAS,MTOR,PAK1,PLCB1,PPP1CA,PPP1CB,PPP2CA,PPP2R1A,PPP2R2A,PPP2R5E,PRKACA,PRKACB,PRKAG2,PRKAR1A,PRKAR1B,PRKAR2A,PRKAR2B,PRKCB,PRKCE,PRKCG,RAC1,RALA,RAP1A,RAP1B,RAP2B,RB1CC1,RHOA,TUBA1A,TUBA4A,TUBB,TUBB2…
Polyamine Regulation in Colon Cancer	5.9	0.254	0.258	APC,ARAF,BRAF,CSNK2A1,CSNK2A2,CSNK2B,CTNNB1,GSK3B,KRAS,MAP2K1,MAP2K4,MAPK1,MTOR,RHOA,SLC3A2
Leptin Signaling in Obesity	5.76	0.224	#NUM!	ADCY1,ADCY2,ADCY9,GUCY1B1,MAP2K1,MAPK1,PDIA3,PLCB1,PLCH2,PRKACA,PRKACB,PRKAG2,PRKAR1A,PRKAR1B,PRKAR2A,PRKAR2B,PTPN11
Agrin Interactions at Neuromuscular Junction	5.68	0.232	1.5	ACTA1,ACTG1,ARHGEF7,CTTN,KRAS,MAP2K4,MAPK1,MRAS,PAK1,PAK5,RAC1,RALA,RAP1A,RAP1B,RAP2B,SRC
Xenobiotic Metabolism PXR Signaling Pathway	5.47	0.151	1.671	ALDH2,ALDH5A1,ALDH7A1,CAMK2A,CAMK2B,CAMK2D,CAMK2G,CDK5,GRIP1,GSTM3,GSTM5,HSP90AA1,HSP90AB1,MAOA,MAOB,MGST3,PPP1CA,PPP1CB,Ppp1cc,PRKACA,PRKACB,PRKAG2,PRKAR1A,PRKAR1B,PRKAR2A,PRKAR2B,PRKCB,PRKCE,PRKCG
Neuregulin Signaling	5.31	0.179	0.471	CDK5,DLG4,ERBIN,HSP90AA1,HSP90AB1,KRAS,MAP2K1,MAPK1,MRAS,MTOR,PDPK1,PRKCB,PRKCE,PRKCG,PTPN11,RALA,RAP1A,RAP1B,RAP2B,RPS6,SRC
ERK5 Signaling	5.25	0.216	2.5	GNAQ,KRAS,MRAS,PTPN11,RALA,RAP1A,RAP1B,RAP2B,SFN,SRC,YWHAB,YWHAE,YWHAG,YWHAH,YWHAQ,YWHAZ
Glucocorticoid Receptor Signaling	5.21	0.107	#NUM!	ATP5F1A,ATP5F1B,ATP5F1C,ATP5PB,CYC1,GJA1,HSP90AA1,HSP90AB1,HSPA1A/HSPA1B,HSPA2,HSPA4,HSPA5,HSPA8,HSPA9,KRAS,MAP2K1,MAP2K4,MAPK1,MRAS,NDUFA10,NDUFA13,NDUFA2,NDUFA4,NDUFA5,NDUFA6,NDUFA7,NDUFA8,NDUFA9,NDUFB10,NDUFB4,NDUFB5,NDUFB7,NDUFB8,NDUFB9,NDUFS1,NDUFS2,NDUFS3,NDUFS4,NDUFS7,NDUFS8,NDUFV1,NDUFV2,PC,PPP3CA,PPP3CB,PPP3R1,PRKAA1,PRKACA,PRKACB,PRKAG2,RAC1,RALA,RAP1A,RAP1B,RAP2B,SDHA,SDHB,SRC,TFAM,UQC…
Ketolysis	5.13	0.6	1.342	ACAA2,ACAT1,BDH1,HADHA,HADHB,OXCT1
ERBB Signaling	5.11	0.194	1.414	GSK3B,KRAS,MAP2K1,MAP2K4,MAPK1,MRAS,MTOR,NCK2,PAK1,PAK5,PDPK1,PRKCB,PRKCE,PRKCG,RALA,RAP1A,RAP1B,RAP2B
Macropinocytosis Signaling	5.09	0.211	0.832	ABI1,ACTN4,KRAS,MRAS,PAK1,PRKCB,PRKCE,PRKCG,RAB5A,RAC1,RALA,RAP1A,RAP1B,RAP2B,RHOA,SRC
Endometrial Cancer Signaling	5.08	0.233	1.732	APC2,CTNNA1,CTNNA2,CTNNB1,GSK3B,KRAS,MAP2K1,MAPK1,MRAS,PDPK1,RALA,RAP1A,RAP1B,RAP2B
MSP-RON Signaling In Cancer Cells Pathway	5.08	0.164	1.043	ARAF,BRAF,CTNNB1,GSK3B,KRAS,MAP2K1,MAPK1,MRAS,MTOR,PTK2B,RALA,RAP1A,RAP1B,RAP2B,SFN,SRC,VIM,YWHAB,YWHAE,YWHAG,YWHAH,YWHAQ,YWHAZ
Superpathway of Inositol Phosphate Compounds	5.03	0.137	0.209	ATP1A1,ATP1A2,HACD2,INPP5J,ITPKA,MTMR2,PGAM5,PI4KA,PIP4K2A,PIP4K2B,PIP4K2C,PIP5K1C,PLCB1,PLCH2,PLPPR4,PPFIA2,PPFIA3,PPP1CA,PPP1CB,Ppp1cc,PPP2CA,PPP2R1A,PPP2R2A,PPP2R5E,PPP3CA,PPP3CB,PPP3R1,PPP5C,PTPN11,PTPRF,SIRPA,SYNJ1
Glioblastoma Multiforme Signaling	5.02	0.152	1.46	APC,APC2,Cdc42,CTNNB1,GSK3B,ITPR1,KRAS,MAP2K1,MAPK1,MRAS,MTOR,NF1,PDIA3,PLCB1,PLCH2,RAC1,RALA,RAP1A,RAP1B,RAP2B,RHOA,RHOB,RHOG,RHOT1,SRC,TSC2
IL-3 Signaling	4.87	0.203	2	KRAS,MAP2K1,MAPK1,MRAS,PAK1,PPP3CA,PPP3CB,PPP3R1,PRKCB,PRKCE,PRKCG,RAC1,RALA,RAP1A,RAP1B,RAP2B
Maturity Onset Diabetes of Young (MODY) Signaling	4.87	0.203	#NUM!	APOO,APPL1,CACNA1A,CACNA1B,CACNA1E,CACNA2D1,CACNA2D3,Cacnb1,CACNB2,CACNB3,CACNB4,CACNG2,CACNG3,CACNG8,GAPDH,OGDH
PAK Signaling	4.76	0.171	1.414	ARHGEF7,CFL1,CFL2,GIT1,KRAS,MAP2K1,MAP2K4,MAPK1,MRAS,MYL12A,MYL6,NCK2,PAK1,PAK5,PTK2B,RAC1,RALA,RAP1A,RAP1B,RAP2B
Sphingosine-1-phosphate Signaling	4.59	0.167	1.414	ADCY1,ADCY2,ADCY9,Cdc42,GNAI1,GNAI2,GNAI3,GNAQ,GUCY1B1,MAPK1,PDIA3,PLCB1,PLCH2,PTK2B,RAC1,RHOA,RHOB,RHOG,RHOT1,SMPD3
Ferroptosis Signaling Pathway	4.47	0.159	0.447	ARAF,ARF1,ARF5,BRAF,GPX4,H2AX,H2AZ2,KRAS,MACROH2A1,MAP2K1,MAPK1,MRAS,PEBP1,PRKAA1,PRKAG2,RALA,RAP1A,RAP1B,RAP2B,SLC3A2,VDAC2
3-phosphoinositide Biosynthesis	4.47	0.137	0.688	ATP1A1,ATP1A2,HACD2,MTMR2,PGAM5,PI4KA,PIP4K2A,PIP4K2B,PIP4K2C,PIP5K1C,PLPPR4,PPFIA2,PPFIA3,PPP1CA,PPP1CB,Ppp1cc,PPP2CA,PPP2R1A,PPP2R2A,PPP2R5E,PPP3CA,PPP3CB,PPP3R1,PPP5C,PTPN11,PTPRF,SIRPA,SYNJ1
D-myo-inositol-5-phosphate Metabolism	4.44	0.138	0	ATP1A1,ATP1A2,HACD2,MTMR2,PGAM5,PIP4K2A,PIP4K2C,PLCB1,PLCH2,PLPPR4,PPFIA2,PPFIA3,PPP1CA,PPP1CB,Ppp1cc,PPP2CA,PPP2R1A,PPP2R2A,PPP2R5E,PPP3CA,PPP3CB,PPP3R1,PPP5C,PTPN11,PTPRF,SIRPA,SYNJ1
Gα12/13 Signaling	4.42	0.158	-0.218	CDH10,CDH11,CDH13,CDH2,CTNNB1,KRAS,MAP2K1,MAP2K4,MAP3K5,MAPK1,MRAS,MYL12A,MYL6,PTK2B,RALA,RAP1A,RAP1B,RAP2B,RHOA,ROCK2,SRC
Apoptosis Signaling	4.42	0.173	-1.5	AIFM1,CAPN5,CYC1,CYCS,KRAS,LMNA,MAP2K1,MAP2K4,MAP3K5,MAP4K4,MAPK1,MRAS,PRKCE,RALA,RAP1A,RAP1B,RAP2B,SPTAN1
Role of Macrophages, Fibroblasts and Endothelial Cells in Rheumatoid Arthritis	4.41	0.117	#NUM!	APC,APC2,CAMK2A,CAMK2B,CAMK2D,CAMK2G,CSNK1A1,CSNK1D,CSNK1E,CSNK1G3,CTNNB1,DAAM1,GNAO1,GNAQ,GSK3B,KRAS,LRP1,MAP2K1,MAP2K4,MAPK1,MRAS,PDIA3,PLCB1,PLCH2,PPP3CA,PPP3CB,PPP3R1,PRKCB,PRKCE,PRKCG,RAC1,RALA,RAP1A,RAP1B,RAP2B,RHOA,ROCK2,SRC,TRAF3
PDGF Signaling	4.32	0.184	0.5	CSNK2A1,CSNK2A2,CSNK2B,INPP5J,KRAS,MAP2K1,MAP2K4,MAPK1,MRAS,PRKCB,RALA,RAP1A,RAP1B,RAP2B,SRC,SYNJ1
Coronavirus Replication Pathway	4.31	0.244	0.905	DDX1,GSK3A,GSK3B,TUBA1A,TUBA4A,TUBB,TUBB2A,TUBB3,TUBB4A,TUBB4B,TUBB6
Necroptosis Signaling Pathway	4.3	0.147	1.46	CAMK2A,CAMK2B,CAMK2D,CAMK2G,CAPN5,CYLD,DNM1L,GLUD1,GLUL,PGAM5,PPP3CA,PPP3CB,PPP3R1,SLC25A3,SLC25A4,SLC25A5,TOMM22,TOMM34,TOMM40,TOMM70,VDAC1,VDAC2,VDAC3
Role of Tissue Factor in Cancer	4.29	0.164	#NUM!	CFL1,CFL2,FYN,GNA11,GNAQ,KRAS,MAPK1,MRAS,MTOR,PAK1,PLCB1,PTK2B,PTPN11,RAC1,RALA,RAP1A,RAP1B,RAP2B,SRC
IL-2 Signaling	4.23	0.21	0.632	CSNK2A1,CSNK2A2,CSNK2B,KRAS,MAP2K1,MAPK1,MRAS,PTK2B,PTPN11,RALA,RAP1A,RAP1B,RAP2B
Glutamate Degradation III (via 4-aminobutyrate)	4.23	0.8	1	ABAT,ALDH5A1,GAD1,GAD2
Ovarian Cancer Signaling	4.21	0.146	0.229	APC,BRAF,CTNNB1,GJA1,GSK3B,KRAS,MAP2K1,MAPK1,MRAS,MTOR,PA2G4,PRKACA,PRKACB,PRKAG2,PRKAR1A,PRKAR1B,PRKAR2A,PRKAR2B,RALA,RAP1A,RAP1B,RAP2B,SRC
Regulation of Cellular Mechanics by Calpain Protease	4.2	0.18	1	ACTN1,ACTN2,ACTN4,CAPN5,EZR,KRAS,MAPK1,MRAS,RALA,RAP1A,RAP1B,RAP2B,SRC,TLN1,TLN2,VCL
3-phosphoinositide Degradation	4.17	0.136	-1.213	ATP1A1,ATP1A2,HACD2,INPP4A,INPP5J,MTMR1,MTMR2,PGAM5,PLPPR4,PPFIA2,PPFIA3,PPP1CA,PPP1CB,Ppp1cc,PPP2CA,PPP2R1A,PPP2R2A,PPP2R5E,PPP3CA,PPP3CB,PPP3R1,PPP5C,PTPN11,PTPRF,SIRPA,SYNJ1
Glutaryl-CoA Degradation	4.16	0.368	0.816	ACAA2,ACAT1,HACD2,HADHA,HADHB,HSD17B10,HSD17B4
tRNA Charging	4.16	0.256	-0.632	AARS1,DARS1,EPRS1,KARS1,MARS1,RARS1,RARS2,SARS1,VARS1,YARS1
Apelin Cardiomyocyte Signaling Pathway	4.16	0.172	1.213	ATP2A2,GNA11,GNAI1,GNAI2,GNAI3,ITPR1,MAPK1,MYL12A,MYL6,PDIA3,PLCB1,PLCH2,PRKCB,PRKCE,PRKCG,SLC8A1,SLC8A2
Ephrin A Signaling	4.13	0.234	#NUM!	CFL1,CFL2,EPHA4,EPHA7,FYN,NGEF,PAK1,PTPN11,RAC1,RHOA,ROCK2
Coronavirus Pathogenesis Pathway	4.1	0.132	1.4	ATP6AP1,ATP6V1A,EEF1A1,EEF1A2,Gm15483,KPNB1,MAP2K4,MAPK1,PA2G4,RAB7A,RPS10,RPS14,RPS16,RPS18,RPS19,RPS2,RPS23,RPS3,RPS4Y1,RPS6,RPS7,RPS8,RPS9,TBK1,TNPO2,TOMM70,TRAF3
BMP signaling pathway	4.08	0.176	1	KRAS,MAP2K1,MAP2K4,MAPK1,MRAS,PRKACA,PRKACB,PRKAG2,PRKAR1A,PRKAR1B,PRKAR2A,PRKAR2B,RALA,RAP1A,RAP1B,RAP2B
FAT10 Signaling Pathway	4.05	0.214	#NUM!	HTT,PSMA4,PSMA5,PSMA6,PSMA7,PSMB1,PSMC1,PSMD1,PSMD11,PSMD2,PSMD6,UBA1
WNT/β-catenin Signaling	3.99	0.138	0.655	APC,APC2,APPL1,CDH2,CSNK1A1,CSNK1D,CSNK1E,CSNK1G3,CSNK2A1,CSNK2A2,CSNK2B,CTNNB1,GJA1,GNAO1,GNAQ,GSK3A,GSK3B,LRP1,MARK2,PPP2CA,PPP2R1A,PPP2R2A,PPP2R5E,SRC
Mechanisms of Viral Exit from Host Cells	3.96	0.244	#NUM!	ACTA1,ACTG1,LMNB1,LMNB2,PDCD6IP,PRKCB,PRKCE,PRKCG,SH3GL2,XPO1
Phagosome Formation	3.94	0.095	1.723	ACTR2,ACTR3,ADGRA1,ADGRB1,ADGRB2,ADGRB3,ADGRL1,ADGRL3,AP1B1,AP1G1,ARPC1A,ARPC2,ARPC3,ARPC4,ARPC5,ARPC5L,CFL1,CFL2,CHRM1,ELMO2,FYN,GABBR1,GABBR2,GPR158,GRM1,GRM2,GRM3,GRM5,GRM7,ITPR1,KRAS,MAP2K1,MAP2K4,MAPK1,MRAS,MTOR,MYH10,MYH14,MYL12A,MYL6,MYO18A,PAK1,PAK5,PI4KA,PIP4K2A,PIP4K2B,PIP4K2C,PIP5K1C,PRDX6,PRKCB,PRKCE,PRKCG,PTK2B,RAC1,RALA,RAP1A,RAP1B,RAP2B,RAPGEF4,RHOA,ROCK2,SRC,TLN1,TLN2,WASF1,Wasl
LPS-stimulated MAPK Signaling	3.88	0.176	1.604	KRAS,MAP2K1,MAP2K4,MAP3K5,MAPK1,MRAS,PAK1,PRKCB,PRKCE,PRKCG,RAC1,RALA,RAP1A,RAP1B,RAP2B
Prolactin Signaling	3.85	0.168	0.535	ABCB8,FYN,KCNMA1,KRAS,MAP2K1,MAPK1,MRAS,PDPK1,PRKCB,PRKCE,PRKCG,PTPN11,RALA,RAP1A,RAP1B,RAP2B
Valine Degradation I	3.84	0.333	1.633	ABAT,AUH,DLD,ECHS1,HADHA,HADHB,HSD17B4
Glioma Signaling	3.84	0.152	0.5	CAMK2A,CAMK2B,CAMK2D,CAMK2G,IDH2,IDH3G,KRAS,MAP2K1,MAPK1,MRAS,MTOR,PA2G4,PRKCB,PRKCE,PRKCG,RALA,RAP1A,RAP1B,RAP2B
Neurotrophin/TRK Signaling	3.74	0.179	1.155	KRAS,MAP2K1,MAP2K4,MAP3K5,MAPK1,MRAS,NTRK2,NTRK3,PDPK1,PTPN11,RALA,RAP1A,RAP1B,RAP2B
Fc Epsilon RI Signaling	3.69	0.153	1.414	FYN,INPP5J,KRAS,MAP2K1,MAP2K4,MAPK1,MRAS,PDPK1,PRKCB,PRKCE,PRKCG,PTPN11,RAC1,RALA,RAP1A,RAP1B,RAP2B,SYNJ1
Renal Cell Carcinoma Signaling	3.68	0.177	1.732	FH,KRAS,MAP2K1,MAPK1,MRAS,PAK1,PAK5,PTPN11,RAC1,RALA,RAP1A,RAP1B,RAP2B,SLC2A1
Thyroid Cancer Signaling	3.68	0.177	0	BRAF,CTNNB1,GSK3B,KRAS,MAP2K1,MAPK1,MRAS,MTOR,NTRK2,NTRK3,RALA,RAP1A,RAP1B,RAP2B
RAR Activation	3.67	0.127	#NUM!	ADCY1,ADCY2,ADCY9,CSNK2A1,CSNK2A2,CSNK2B,DHRS4,GUCY1B1,MAP2K1,MAP2K4,MAP3K5,MAPK1,PDPK1,PRKACA,PRKACB,PRKAG2,PRKAR1A,PRKAR1B,PRKAR2A,PRKAR2B,PRKCB,PRKCE,PRKCG,RAC1,RPL7A,SRC
PTEN Signaling	3.62	0.139	-1.964	CSNK2A1,CSNK2A2,CSNK2B,GSK3A,GSK3B,INPP5J,KRAS,MAGI2,MAP2K1,MAPK1,MRAS,NTRK2,NTRK3,PDPK1,RAC1,RALA,RAP1A,RAP1B,RAP2B,SYNJ1,YWHAH
Ketogenesis	3.6	0.455	1	ACAA2,ACAT1,BDH1,HADHA,HADHB
NGF Signaling	3.6	0.15	1.698	KRAS,MAP2K1,MAP2K4,MAP3K5,MAPK1,MRAS,PDPK1,PTPN11,RAC1,RALA,RAP1A,RAP1B,RAP2B,RHOA,RHOG,ROCK2,SMPD3,TRIO
Xenobiotic Metabolism Signaling	3.55	0.113	#NUM!	ALDH2,ALDH5A1,ALDH7A1,CAMK2A,CAMK2B,CAMK2D,CAMK2G,CUL3,GRIP1,GSTM3,GSTM5,HSP90AA1,HSP90AB1,KRAS,MAOA,MAOB,MAP2K1,MAP2K4,MAP3K5,MAPK1,MGST3,MRAS,PPP2CA,PPP2R1A,PPP2R2A,PPP2R5E,PRKCB,PRKCE,PRKCG,RALA,RAP1A,RAP1B,RAP2B
Ceramide Signaling	3.54	0.165	1.387	CYCS,KRAS,KSR1,MAP2K1,MAP2K4,MRAS,PPP2CA,PPP2R1A,PPP2R2A,PPP2R5E,RALA,RAP1A,RAP1B,RAP2B,SMPD3
Acute Myeloid Leukemia Signaling	3.54	0.165	1.155	ARAF,BRAF,IDH2,IDH3G,JUP,KRAS,MAP2K1,MAP2K4,MAPK1,MRAS,MTOR,RALA,RAP1A,RAP1B,RAP2B
Thrombopoietin Signaling	3.54	0.19	0.577	KRAS,MAP2K1,MAPK1,MRAS,PRKCB,PRKCE,PRKCG,PTPN11,RALA,RAP1A,RAP1B,RAP2B
Natural Killer Cell Signaling	3.52	0.126	1.4	CFL1,CFL2,FYN,HSPA1A/HSPA1B,HSPA2,HSPA4,HSPA5,HSPA8,HSPA9,KRAS,MAP2K1,MAP3K5,MAPK1,MRAS,MTOR,PAK1,PAK5,PTK2B,PTPN11,RAC1,RALA,RAP1A,RAP1B,RAP2B,Wasl
Glioma Invasiveness Signaling	3.48	0.178	2.714	Cdc42,KRAS,MAPK1,MRAS,RAC1,RALA,RAP1A,RAP1B,RAP2B,RHOA,RHOB,RHOG,RHOT1
Sonic Hedgehog Signaling	3.46	0.258	0	GSK3B,PRKACA,PRKACB,PRKAG2,PRKAR1A,PRKAR1B,PRKAR2A,PRKAR2B
Acetyl-CoA Biosynthesis I (Pyruvate Dehydrogenase Complex)	3.43	0.571	2	DLAT,DLD,PDHA1,PDHB
Aspartate Degradation II	3.43	0.571	2	GOT1,GOT2,MDH1,MDH2
Pyridoxal 5'-phosphate Salvage Pathway	3.4	0.185	0	ARAF,BRAF,CDK5,CSNK1A1,CSNK1D,MAP2K1,MAP2K4,MAPK1,PAK1,PAK5,PRKAA1,PRKCE
D-myo-inositol (1,4,5,6)-Tetrakisphosphate Biosynthesis	3.39	0.128	-0.535	ATP1A1,ATP1A2,HACD2,MTMR2,PGAM5,PLPPR4,PPFIA2,PPFIA3,PPP1CA,PPP1CB,Ppp1cc,PPP2CA,PPP2R1A,PPP2R2A,PPP2R5E,PPP3CA,PPP3CB,PPP3R1,PPP5C,PTPN11,PTPRF,SIRPA,SYNJ1
D-myo-inositol (3,4,5,6)-tetrakisphosphate Biosynthesis	3.39	0.128	-0.535	ATP1A1,ATP1A2,HACD2,MTMR2,PGAM5,PLPPR4,PPFIA2,PPFIA3,PPP1CA,PPP1CB,Ppp1cc,PPP2CA,PPP2R1A,PPP2R2A,PPP2R5E,PPP3CA,PPP3CB,PPP3R1,PPP5C,PTPN11,PTPRF,SIRPA,SYNJ1
HER-2 Signaling in Breast Cancer	3.33	0.119	-0.192	ARAF,ARF1,ARF5,BRAF,COX4I1,COX5A,COX5B,COX6B1,FYN,GSK3A,GSK3B,KPNB1,KRAS,MAP2K1,MAPK1,MRAS,MTOR,PRKCB,PRKCE,PRKCG,RALA,RAP1A,RAP1B,RAP2B,RPS6,SRC,TSC2
Iron homeostasis signaling pathway	3.28	0.138	#NUM!	ACO2,ATP6AP1,ATP6V0A1,ATP6V0C,ATP6V0D1,ATP6V1A,ATP6V1B2,ATP6V1C1,ATP6V1D,ATP6V1E1,ATP6V1F,ATP6V1G2,ATP6V1H,FECH,HSPA9,LRP1,MAPK1,PCBP1,SKP1
Salvage Pathways of Pyrimidine Ribonucleotides	3.24	0.155	0.775	AK1,AK5,ARAF,BRAF,CDK5,CSNK1A1,CSNK1D,MAP2K1,MAP2K4,MAPK1,NME1,PAK1,PAK5,PRKAA1,PRKCE
Mitochondrial L-carnitine Shuttle Pathway	3.22	0.316	0.816	ACSBG1,ACSL3,ACSL6,CPT1C,SLC27A1,SLC27A4
ERBB4 Signaling	3.22	0.176	1.155	KRAS,MAP2K1,MAPK1,MRAS,PDPK1,PRKCB,PRKCE,PRKCG,RALA,RAP1A,RAP1B,RAP2B
D-myo-inositol (1,4,5)-Trisphosphate Biosynthesis	3.21	0.269	1.89	PI4KA,PIP4K2A,PIP4K2B,PIP4K2C,PIP5K1C,PLCB1,PLCH2
Tryptophan Degradation III (Eukaryotic)	3.21	0.269	0.816	ACAA2,ACAT1,HACD2,HADHA,HADHB,HSD17B10,HSD17B4
Neuroinflammation Signaling Pathway	3.19	0.107	-0.229	CTNNB1,GABBR1,GABBR2,GABRA1,GABRA4,GABRB1,GABRB2,GABRB3,GABRG2,GAD1,GAD2,GLS,GLUL,GRIA1,GRIN1,GRIN2A,GRIN2B,GSK3B,MAP2K4,MAPK1,MAPT,PPP3CA,PPP3CB,PPP3R1,PRKCG,RAC1,SLC1A2,SLC1A3,SLC6A1,SLC6A11,SNCA,SOD2,TBK1,TRAF3
S100 Family Signaling Pathway	3.12	0.0881	0	ADGRA1,ADGRB1,ADGRB2,ADGRB3,ADGRL1,ADGRL3,ARAF,ATP2A2,ATP5F1A,ATP5F1B,ATP5F1C,ATP5PO,BRAF,BSG,CACNA1A,CACNA1B,CACNA1E,CACNA2D1,CACNA2D3,CACNB2,CACNB3,CACNB4,CACNG2,CACNG3,CACNG8,CAMK2A,CAMK2B,CAMK2D,CAMK2G,CHRM1,CTNNB1,EZR,GABBR1,GABBR2,GNA11,GPR158,GRM1,GRM2,GRM3,GRM5,GRM7,GSK3B,ITPR1,MAP2K1,MAP2K4,MAPK1,NTRK2,PDIA3,PLCB1,PLCH2,PRKACA,PRKACB,PRKAG2,PRKAR1A,PRKAR1B,PRKAR2A,PRKAR2B,PRKCB,PRKCE,PRK…
Stearate Biosynthesis I (Animals)	3.1	0.171	1.897	ACOT7,ACOT9,ACSBG1,ACSL3,ACSL6,FASN,MBOAT7,SIRT2,SLC27A1,SLC27A4,TECR,THEM4
2-ketoglutarate Dehydrogenase Complex	3.1	0.75	#NUM!	DLD,DLST,OGDH
Phenylalanine Degradation IV (Mammalian, via Side Chain)	3.03	0.357	2.236	ALDH2,GOT1,GOT2,MAOA,MAOB
Phototransduction Pathway	2.94	0.185	#NUM!	GNB1,GNB5,GUCY1B1,PRKACA,PRKACB,PRKAG2,PRKAR1A,PRKAR1B,PRKAR2A,PRKAR2B
Fatty Acid Activation	2.88	0.333	1.342	ACSBG1,ACSL3,ACSL6,SLC27A1,SLC27A4
Apelin Pancreas Signaling Pathway	2.87	0.196	-0.333	MAP2K4,PRKAA1,PRKACA,PRKACB,PRKAG2,PRKAR1A,PRKAR1B,PRKAR2A,PRKAR2B
ERB2-ERBB3 Signaling	2.84	0.169	1.508	GSK3A,GSK3B,KRAS,MAP2K1,MAPK1,MRAS,PDPK1,RALA,RAP1A,RAP1B,RAP2B
CSDE1 Signaling Pathway	2.81	0.179	-1.897	CTNNB1,CTTN,DDX6,EDC4,PABPC1,RAC1,RPL9,TNC,TRIO,VIM
CNTF Signaling	2.75	0.175	1.265	KRAS,MAP2K1,MAPK1,MRAS,MTOR,PTPN11,RALA,RAP1A,RAP1B,RAP2B
Telomerase Signaling	2.75	0.139	1.069	HSP90AA1,HSP90AB1,KRAS,MAP2K1,MAPK1,MRAS,PDPK1,PPP2CA,PPP2R1A,PPP2R2A,PPP2R5E,RALA,RAP1A,RAP1B,RAP2B
Parkinson's Signaling	2.73	0.312	#NUM!	CYCS,MAPK1,SEPTIN5,SNCA,UCHL1
Creatine-phosphate Biosynthesis	2.72	0.6	#NUM!	CKB,CKMT1A/CKMT1B,MAP4K4
UVA-Induced MAPK Signaling	2.72	0.143	1.897	CYCS,KRAS,MAP2K4,MAPK1,MRAS,MTOR,PDIA3,PLCB1,PLCH2,RALA,RAP1A,RAP1B,RAP2B,SMPD3
Calcium Transport I	2.71	0.4	-1	ATP2A2,ATP2B1,ATP2B2,ATP2B4
Human Embryonic Stem Cell Pluripotency	2.7	0.114	0.209	APC,APC2,ARAF,BRAF,CTNNB1,GSK3B,HSP90AA1,HSP90AB1,KRAS,MAP2K1,MAP2K4,MAPK1,MRAS,NTRK2,NTRK3,PDPK1,PRKCB,PRKCE,PRKCG,RALA,RAP1A,RAP1B,RAP2B
Cancer Drug Resistance By Drug Efflux	2.69	0.172	0.632	ARAF,BRAF,KRAS,MAP2K1,MAPK1,MRAS,RALA,RAP1A,RAP1B,RAP2B
Production of Nitric Oxide and Reactive Oxygen Species in Macrophages	2.65	0.115	0.943	Cdc42,MAP2K1,MAP2K4,MAP3K5,MAPK1,PPP1CA,PPP1CB,PPP2CA,PPP2R1A,PPP2R2A,PPP2R5E,PRKCB,PRKCE,PRKCG,RAC1,RAP1A,RAP1B,RHOA,RHOB,RHOG,RHOT1,SIRPA
Melanoma Signaling	2.61	0.18	1	BRAF,KRAS,MAP2K1,MAPK1,MRAS,RALA,RAP1A,RAP1B,RAP2B
Estrogen-Dependent Breast Cancer Signaling	2.54	0.148	1.414	HSD17B10,HSD17B12,HSD17B4,HSD17B8,KRAS,MAPK1,MRAS,RALA,RAP1A,RAP1B,RAP2B,SRC
Prostate Cancer Signaling	2.51	0.132	#NUM!	CTNNB1,GSK3B,HSP90AA1,HSP90AB1,KRAS,MAP2K1,MAPK1,MRAS,MTOR,PA2G4,PDPK1,RALA,RAP1A,RAP1B,RAP2B
BEX2 Signaling Pathway	2.49	0.146	-1.155	CDH2,CTNNB1,GSK3B,MAP2,MAP2K4,MTOR,PLXNC1,PPP2CA,PPP2R1A,PPP2R2A,PPP2R5E,TSC2
Oncostatin M Signaling	2.47	0.186	1.414	KRAS,MAP2K1,MAPK1,MRAS,RALA,RAP1A,RAP1B,RAP2B
Glutamate Dependent Acid Resistance	2.45	1	#NUM!	GAD1,GAD2
Pulmonary Healing Signaling Pathway	2.43	0.111	0.853	ARAF,BRAF,CFL1,CFL2,CTNNB1,FYN,IDH2,KRAS,MAP2K4,MAPK1,MRAS,PRKAA1,PRKAG2,PRKCB,PRKCE,PRKCG,RAC1,RALA,RAP1A,RAP1B,RAP2B,SRC
PEDF Signaling	2.41	0.143	1.155	DOCK3,KRAS,MAPK1,MRAS,RAC1,RALA,RAP1A,RAP1B,RAP2B,RHOA,ROCK2,SOD2
Oxytocin In Spinal Neurons Signaling Pathway	2.4	0.2	-0.378	CAMKK1,CAMKK2,GAD1,GNA11,GNAI3,GUCY1B1,NOS1
γ-linolenate Biosynthesis II (Animals)	2.37	0.263	1.342	ACSBG1,ACSL3,ACSL6,SLC27A1,SLC27A4
Factors Promoting Cardiogenesis in Vertebrates	2.36	0.118	-0.5	APC,APC2,CAMK2A,CAMK2B,CAMK2D,CAMK2G,CTNNB1,GSK3B,LRP1,MAP2K4,PDIA3,PLCB1,PLCH2,PRKCB,PRKCE,PRKCG,RHOA,ROCK2
Xenobiotic Metabolism General Signaling Pathway	2.31	0.119	1.213	CUL3,GSTM3,GSTM5,KRAS,MAP2K1,MAP2K4,MAP3K5,MAPK1,MGST3,MRAS,PRKCB,PRKCE,PRKCG,RALA,RAP1A,RAP1B,RAP2B
GDNF Family Ligand-Receptor Interactions	2.29	0.145	1.897	ITPR1,KRAS,MAP2K1,MAP2K4,MAPK1,MRAS,RAC1,RALA,RAP1A,RAP1B,RAP2B
HGF Signaling	2.29	0.121	1	KRAS,MAP2K1,MAP2K4,MAP3K5,MAPK1,MRAS,PAK1,PRKCB,PRKCE,PRKCG,PTPN11,RAC1,RALA,RAP1A,RAP1B,RAP2B
EGF Signaling	2.27	0.161	0.333	CSNK2A1,CSNK2A2,CSNK2B,ITPR1,MAP2K1,MAP2K4,MAPK1,MTOR,SRC
Immunogenic Cell Death Signaling Pathway	2.16	0.133	1.155	CALR,HSP90AA1,HSP90AB1,HSPA1A/HSPA1B,HSPA2,HSPA4,HSPA5,HSPA8,HSPA9,LRP1,PDIA3,PGAM5
Mevalonate Pathway I	2.12	0.286	#NUM!	ACAA2,ACAT1,HADHA,HADHB
Mouse Embryonic Stem Cell Pluripotency	2.06	0.125	0	APC,APC2,CTNNB1,GSK3B,KRAS,MAP2K1,MAPK1,MRAS,PTPN11,RALA,RAP1A,RAP1B,RAP2B
MYC Mediated Apoptosis Signaling	2.06	0.16	0	CYCS,PRKACA,PRKACB,PRKAG2,PRKAR1A,PRKAR1B,PRKAR2A,PRKAR2B
Cell Cycle: G2/M DNA Damage Checkpoint Regulation	2.06	0.16	2.236	SFN,SKP1,YWHAB,YWHAE,YWHAG,YWHAH,YWHAQ,YWHAZ
FLT3 Signaling in Hematopoietic Progenitor Cells	2.04	0.134	1.508	KRAS,MAP2K1,MAPK1,MRAS,MTOR,PDPK1,PTPN11,RALA,RAP1A,RAP1B,RAP2B
JAK/STAT Signaling	2.04	0.134	1.508	GNAQ,KRAS,MAP2K1,MAPK1,MRAS,MTOR,PTPN11,RALA,RAP1A,RAP1B,RAP2B
Xenobiotic Metabolism CAR Signaling Pathway	2	0.105	1.342	ALDH2,ALDH5A1,ALDH7A1,GRIP1,GSTM3,GSTM5,HSP90AA1,HSP90AB1,MAP2K1,MAP2K4,MAPK1,MGST3,PPP2CA,PPP2R1A,PPP2R2A,PPP2R5E,PRKCB,PRKCE,PRKCG,SRC
Role Of Osteoclasts In Rheumatoid Arthritis Signaling Pathway	1.99	0.0939	1.732	ADAM11,ADAM23,ARAF,BRAF,Cdc42,CTNNA1,CTNNA2,CTNNB1,GSK3B,KRAS,MAP2K1,MAP2K4,MAP3K5,MAPK1,MRAS,PPP3CA,PPP3CB,PPP3R1,PTK2B,RAC1,RALA,RAP1A,RAP1B,RAP2B,RHOA,RHOB,RHOG,RHOT1,SRC
Glutamate Degradation II	1.99	0.667	#NUM!	GOT1,GOT2
4-aminobutyrate Degradation I	1.99	0.667	#NUM!	ABAT,ALDH5A1
Aspartate Biosynthesis	1.99	0.667	#NUM!	GOT1,GOT2
Role of MAPK Signaling in the Pathogenesis of Influenza	1.97	0.131	#NUM!	KRAS,MAP2K1,MAP2K4,MAP3K5,MAPK1,MRAS,PRDX6,RALA,RAP1A,RAP1B,RAP2B
VEGF Family Ligand-Receptor Interactions	1.97	0.131	0.905	KRAS,MAP2K1,MAPK1,MRAS,PRKCB,PRKCE,PRKCG,RALA,RAP1A,RAP1B,RAP2B
Caveolar-mediated Endocytosis Signaling	1.89	0.133	#NUM!	ACTA1,ACTG1,DNM2,FLOT1,FLOT2,FYN,ITSN1,RAB5A,RAB5C,SRC
Serotonin Receptor Signaling	1.79	0.156	#NUM!	ADCY1,ADCY2,ADCY9,GUCY1B1,MAOA,MAOB,QDPR
NF-κB Activation by Viruses	1.77	0.128	1.265	KRAS,MAPK1,MRAS,PRKCB,PRKCE,PRKCG,RALA,RAP1A,RAP1B,RAP2B
Erythropoietin Signaling Pathway	1.74	0.102	0.471	CTNNB1,GSK3B,ITPR1,KRAS,MAP2K1,MAPK1,MRAS,MTOR,PDPK1,PRKCB,PRKCE,PRKCG,RAC1,RALA,RAP1A,RAP1B,RAP2B,SRC
Sumoylation Pathway	1.72	0.117	-1.897	ARHGDIA,Cdc42,CTBP1,MAP2K4,MAP3K5,RAC1,RHOA,RHOB,RHOG,RHOT1,SNCA,STUB1
Superpathway of Geranylgeranyldiphosphate Biosynthesis I (via Mevalonate)	1.71	0.222	#NUM!	ACAA2,ACAT1,HADHA,HADHB
Melatonin Degradation II	1.71	0.5	#NUM!	MAOA,MAOB
L-cysteine Degradation I	1.71	0.5	#NUM!	GOT1,GOT2
Regulation Of The Epithelial Mesenchymal Transition By Growth Factors Pathway	1.69	0.099	0.229	ARAF,BRAF,CDH2,DOCK10,GSK3B,KRAS,MAP2K1,MAP2K4,MAPK1,MRAS,MTOR,PTPN11,RAC1,RALA,RAP1A,RAP1B,RAP2B,RHOA,VIM
Role of JAK1 and JAK3 in γc Cytokine Signaling	1.69	0.13	#NUM!	KRAS,MAPK1,MRAS,PTK2B,PTPN11,RALA,RAP1A,RAP1B,RAP2B
IL-6 Signaling	1.68	0.109	1.069	CSNK2A1,CSNK2A2,CSNK2B,KRAS,MAP2K1,MAP2K4,MAP4K4,MAPK1,MRAS,PTPN11,RALA,RAP1A,RAP1B,RAP2B
Non-Small Cell Lung Cancer Signaling	1.63	0.117	1.265	ITPR1,KRAS,MAP2K1,MAPK1,MRAS,PA2G4,PDPK1,RALA,RAP1A,RAP1B,RAP2B
Sucrose Degradation V (Mammalian)	1.62	0.273	#NUM!	ALDOA,ALDOC,Tpi1 (includes others)
STAT3 Pathway	1.52	0.104	0.535	KRAS,MAP2K1,MAP2K4,MAPK1,MRAS,NDUFA13,NTRK2,NTRK3,RAC1,RALA,RAP1A,RAP1B,RAP2B,SRC
IL-15 Production	1.51	0.106	-0.277	EPHA4,EPHB2,FYN,LMTK2,LMTK3,MAP2K1,MAP2K4,NTRK2,NTRK3,PEAK1,PTK2B,SRC,TWF1
Glutathione Redox Reactions II	1.51	0.4	#NUM!	AIFM1,PDIA3
2-oxobutanoate Degradation I	1.51	0.4	#NUM!	DLD,PCCB
Superpathway of Methionine Degradation	1.48	0.146	1.633	AHCYL1,DLD,GOT1,GOT2,PCCB,PRMT8
UVB-Induced MAPK Signaling	1.48	0.135	0.378	MAP2K1,MAP2K4,MAPK1,MTOR,PRKCB,PRKCE,PRKCG
Angiopoietin Signaling	1.45	0.118	1.667	KRAS,MRAS,PAK1,PAK5,PTPN11,RALA,RAP1A,RAP1B,RAP2B
Putrescine Degradation III	1.41	0.182	2	ALDH2,ALDH7A1,MAOA,MAOB
Pyruvate Fermentation to Lactate	1.35	0.333	#NUM!	Ldha/RGD1562690,LDHB
Glycerol Degradation I	1.35	0.333	#NUM!	Gk,GPD2
Acyl-CoA Hydrolysis	1.33	0.214	#NUM!	ACOT7,ACOT9,THEM4
Inhibition of Angiogenesis by TSP1	1.31	0.147	0	CD47,FYN,GUCY1B1,MAP2K4,MAPK1
Pyroptosis Signaling Pathway	1.31	0.108	0	MAPK1,PRKACA,PRKACB,PRKAG2,PRKAR1A,PRKAR1B,PRKAR2A,PRKAR2B,RHOA,TRAF3
SPINK1 General Cancer Pathway	1.29	0.116	1.414	KRAS,MAP2K1,MAPK1,MRAS,RALA,RAP1A,RAP1B,RAP2B
Chronic Myeloid Leukemia Signaling	1.28	0.103	#NUM!	CTBP1,KRAS,MAP2K1,MAPK1,MRAS,PA2G4,PTPN11,RALA,RAP1A,RAP1B,RAP2B
PPAR Signaling	1.28	0.103	-1.508	HSP90AA1,HSP90AB1,KRAS,MAP2K1,MAP4K4,MAPK1,MRAS,RALA,RAP1A,RAP1B,RAP2B
ID1 Signaling Pathway	1.27	0.0896	-0.943	ABI1,ARAF,BRAF,CTNNB1,CUL3,FYN,GSK3B,KRAS,MAPK1,MRAS,RALA,RAP1A,RAP1B,RAP1GAP,RAP2B,SRC,VIM,WDR48
Death Receptor Signaling	1.23	0.104	0.333	ACTA1,ACTG1,CYC1,CYCS,LMNA,MAP2K4,MAP3K5,MAP4K4,SPTAN1,TBK1
Acetyl-CoA Biosynthesis III (from Citrate)	1.23	1	#NUM!	ACLY
Glutamine Biosynthesis I	1.23	1	#NUM!	GLUL
Triacylglycerol Degradation	1.23	0.119	0.816	AARS1,ABHD12,ALDH2,DAGLA,FAAH,MGLL,PRDX6
Role of PKR in Interferon Induction and Antiviral Response	1.21	0.0956	0	CYC1,CYCS,HSP90AA1,HSP90AB1,HSPA1A/HSPA1B,HSPA2,HSPA4,HSPA5,HSPA8,HSPA9,MAP2K4,MAPK1,TRAF3
Role of NANOG in Mammalian Embryonic Stem Cell Pluripotency	1.19	0.0968	0.632	APC,APC2,CTNNB1,GSK3B,KRAS,MAP2K1,MAPK1,MRAS,RALA,RAP1A,RAP1B,RAP2B
NAD Signaling Pathway	1.18	0.0927	1.069	AIFM1,GJA1,GSK3B,H1f0,H1f4,HSPD1,IDH2,LDHB,PRKAA1,PRKAG2,RYR2,RYR3,SIRT2,SOD2
Granzyme B Signaling	1.18	0.188	#NUM!	CYCS,LMNB1,LMNB2
Noradrenaline and Adrenaline Degradation	1.18	0.135	1.342	ALDH2,ALDH7A1,DHRS4,MAOA,MAOB
HMGB1 Signaling	1.14	0.0898	2.673	Cdc42,KRAS,MAP2K1,MAP2K4,MAPK1,MRAS,RAC1,RALA,RAP1A,RAP1B,RAP2B,RHOA,RHOB,RHOG,RHOT1
Pyrimidine Ribonucleotides Interconversion	1.14	0.132	1	AK1,AK5,D1Pas1,Ddx3x,NME1
Regulation of the Epithelial-Mesenchymal Transition Pathway	1.14	0.0872	#NUM!	APC,ARAF,BRAF,CDH2,CTNNB1,GSK3B,KRAS,MAP2K1,MAP2K4,MAPK1,MRAS,PTPN11,RALA,RAP1A,RAP1B,RAP2B,RHOA
Tryptophan Degradation X (Mammalian, via Tryptamine)	1.14	0.148	2	ALDH2,ALDH7A1,MAOA,MAOB
GP6 Signaling Pathway	1.13	0.0945	0	FYN,GSK3A,GSK3B,ITPR1,PDPK1,PRKCB,PRKCE,PRKCG,RAC1,RAP1B,RHOG,TLN1
RAN Signaling	1.12	0.176	#NUM!	IPO5,KPNB1,XPO1
1D-myo-inositol Hexakisphosphate Biosynthesis II (Mammalian)	1.12	0.176	#NUM!	INPP5J,ITPKA,SYNJ1
D-myo-inositol (1,3,4)-trisphosphate Biosynthesis	1.12	0.176	#NUM!	INPP5J,ITPKA,SYNJ1
Superoxide Radicals Degradation	1.11	0.25	#NUM!	SOD1,SOD2
Acute Phase Response Signaling	1.07	0.0865	1.291	C1QC,HNRNPK,KRAS,MAP2K1,MAP2K4,MAP3K5,MAPK1,MRAS,MTOR,PDPK1,PTPN11,RALA,RAP1A,RAP1B,RAP2B,SOD2
PXR/RXR Activation	1.05	0.108	-0.378	PRKACA,PRKACB,PRKAG2,PRKAR1A,PRKAR1B,PRKAR2A,PRKAR2B
Induction of Apoptosis by HIV1	1.05	0.108	1.633	CYC1,CYCS,MAP2K4,MAP3K5,SLC25A3,SLC25A4,SLC25A5
Superpathway of Cholesterol Biosynthesis	1.04	0.138	#NUM!	ACAA2,ACAT1,HADHA,HADHB
Crosstalk between Dendritic Cells and Natural Killer Cells	1.04	0.0989	-1	ACTA1,ACTG1,CAMK2A,CAMK2B,CAMK2D,CAMK2G,FSCN1,TLN1,TLN2
RANK Signaling in Osteoclasts	1.04	0.0989	0.333	MAP2K1,MAP2K4,MAP3K5,MAPK1,PPP3CA,PPP3CB,PPP3R1,PTK2B,SRC
MicroRNA Biogenesis Signaling Pathway	1.04	0.0856	0.5	DDX1,DDX5,DNAJA2,DNAJB1,HNRNPA2B1,HSP90AA1,HSP90AB1,HSPA8,KRAS,MAPK1,MRAS,MTOR,RALA,RAP1A,RAP1B,RAP2B
Role of WNT/GSK-3β Signaling in the Pathogenesis of Influenza	1.04	0.103	0	APC,APC2,CSNK1A1,CSNK1D,CSNK1E,CSNK1G3,CTNNB1,GSK3B
Pyrimidine Ribonucleotides De Novo Biosynthesis	1.03	0.122	1	AK1,AK5,D1Pas1,Ddx3x,NME1
Hepatic Cholestasis	0.983	0.0838	#NUM!	ADCY1,ADCY2,ADCY9,GUCY1B1,MAP2K4,PRKACA,PRKACB,PRKAG2,PRKAR1A,PRKAR1B,PRKAR2A,PRKAR2B,PRKCB,PRKCE,PRKCG,TJP2
Tumor Microenvironment Pathway	0.947	0.0838	1.807	ARAF,BRAF,KRAS,MAP2K1,MAPK1,MRAS,RAC1,RALA,RAP1A,RAP1B,RAP2B,SLC16A1,SLC1A4,SLC2A1,TNC
Asparagine Degradation I	0.939	0.5	#NUM!	ASRGL1
β-alanine Degradation I	0.939	0.5	#NUM!	ABAT
Choline Degradation I	0.939	0.5	#NUM!	ALDH7A1
L-cysteine Degradation III	0.939	0.5	#NUM!	GOT1
Fatty Acid Biosynthesis Initiation II	0.939	0.5	#NUM!	FASN
Glutamine Degradation I	0.939	0.5	#NUM!	GLS
Glutamate Biosynthesis II	0.939	0.5	#NUM!	GLUD1
Glutamate Degradation X	0.939	0.5	#NUM!	GLUD1
TGF-β Signaling	0.936	0.0938	1.667	KRAS,MAP2K1,MAP2K4,MAPK1,MRAS,RALA,RAP1A,RAP1B,RAP2B
Dopamine Degradation	0.924	0.125	2	ALDH2,ALDH7A1,MAOA,MAOB
Endoplasmic Reticulum Stress Pathway	0.903	0.143	#NUM!	CALR,HSPA5,MAP3K5
Superpathway of D-myo-inositol (1,4,5)-trisphosphate Metabolism	0.857	0.136	#NUM!	INPP5J,ITPKA,SYNJ1
4-1BB Signaling in T Lymphocytes	0.851	0.118	0	MAP2K1,MAP2K4,MAP3K5,MAPK1
PCP (Planar Cell Polarity) Pathway	0.839	0.1	0.816	DAAM1,MAP2K4,PFN2,RAC1,RHOA,ROCK2
Xenobiotic Metabolism AHR Signaling Pathway	0.839	0.092	1.414	ALDH2,ALDH5A1,ALDH7A1,GSTM3,GSTM5,HSP90AA1,HSP90AB1,MGST3
Pyrimidine Deoxyribonucleotides De Novo Biosynthesis I	0.815	0.13	#NUM!	AK1,AK5,NME1
Diphthamide Biosynthesis	0.775	0.333	#NUM!	EEF2
NADH Repair	0.775	0.333	#NUM!	GAPDH
Serine Biosynthesis	0.775	0.333	#NUM!	PHGDH
Palmitate Biosynthesis I (Animals)	0.775	0.333	#NUM!	FASN
Anandamide Degradation	0.775	0.333	#NUM!	FAAH
Glycerol-3-phosphate Shuttle	0.775	0.333	#NUM!	GPD2
Glutathione-mediated Detoxification	0.757	0.108	#NUM!	GSTM3,GSTM5,LANCL1,MGST3
UDP-N-acetyl-D-galactosamine Biosynthesis II	0.75	0.154	#NUM!	GPI,HK1
Neuroprotective Role of THOP1 in Alzheimer's Disease	0.74	0.0826	0.707	LONP1,MAPT,PRKACA,PRKACB,PRKAG2,PRKAR1A,PRKAR1B,PRKAR2A,PRKAR2B,YWHAE
TNFR1 Signaling	0.735	0.098	2.236	CYCS,MADD,MAP2K4,PAK1,PAK5
Docosahexaenoic Acid (DHA) Signaling	0.728	0.105	#NUM!	CYCS,GSK3A,GSK3B,PDPK1
Cell Cycle Regulation by BTG Family Proteins	0.728	0.105	#NUM!	PPP2CA,PPP2R1A,PPP2R2A,PPP2R5E
Role of MAPK Signaling in Inhibiting the Pathogenesis of Influenza	0.726	0.0886	-0.816	ARAF,BRAF,MAP2K1,MAP2K4,MAP3K5,MAPK1,PRDX6
Role of PI3K/AKT Signaling in the Pathogenesis of Influenza	0.706	0.0909	0	GNAI1,GNAI2,GNAI3,GSK3B,MAP2K1,MAPK1
WNT/Ca+ pathway	0.706	0.0909	0.816	CAMK2A,GSK3B,PDIA3,PLCB1,PLCH2,PPP3CA
Role of Osteoblasts, Osteoclasts and Chondrocytes in Rheumatoid Arthritis	0.701	0.0746	#NUM!	APC,APC2,CSNK1A1,CSNK1D,CSNK1E,CSNK1G3,CTNNB1,GSK3B,LRP1,MAP2K4,MAP3K5,MAPK1,PPP3CA,PPP3CB,PPP3R1,PTK2B,SRC
Colanic Acid Building Blocks Biosynthesis	0.699	0.143	#NUM!	GPI,UGP2
Mitotic Roles of Polo-Like Kinase	0.686	0.0896	#NUM!	HSP90AA1,HSP90AB1,PPP2CA,PPP2R1A,PPP2R2A,PPP2R5E
Apelin Liver Signaling Pathway	0.67	0.111	#NUM!	GSK3A,GSK3B,MAP2K4
Role Of Chondrocytes In Rheumatoid Arthritis Signaling Pathway	0.664	0.078	0.302	CAMKK2,LRP1,MAP2K4,MAPK1,MTOR,PGAM5,PPP3CA,PPP3CB,PPP3R1,PRKAA1,PRKAG2
Branched-chain α-keto acid Dehydrogenase Complex	0.664	0.25	#NUM!	DLD
Heme Biosynthesis from Uroporphyrinogen-III I	0.664	0.25	#NUM!	FECH
Phenylethylamine Degradation I	0.664	0.25	#NUM!	ALDH2
Methylmalonyl Pathway	0.664	0.25	#NUM!	PCCB
Proline Biosynthesis I	0.664	0.25	#NUM!	PYCR2
Oxidized GTP and dGTP Detoxification	0.664	0.25	#NUM!	DDX6
Phenylalanine Degradation I (Aerobic)	0.664	0.25	#NUM!	QDPR
Molybdenum Cofactor Biosynthesis	0.664	0.25	#NUM!	GPHN
Superpathway of Citrulline Metabolism	0.652	0.133	#NUM!	GLS,NOS1
Lymphotoxin β Receptor Signaling	0.644	0.0909	1	CYC1,CYCS,MAPK1,PDPK1,TRAF3
Triacylglycerol Biosynthesis	0.644	0.0909	-2	MBOAT7,PLPP3,PLPPR3,PLPPR4,SIRT2
TR/RXR Activation	0.636	0.0833	#NUM!	ENO1,FASN,MTOR,PFKP,RAB3B,SLC2A1,SYT2
Cyclins and Cell Cycle Regulation	0.62	0.0824	-1	GSK3B,PA2G4,PPP2CA,PPP2R1A,PPP2R2A,PPP2R5E,SKP1
D-myo-inositol (1,4,5)-trisphosphate Degradation	0.611	0.125	#NUM!	INPP5J,SYNJ1
Glutathione Redox Reactions I	0.609	0.103	#NUM!	GPX4,MGST3,PRDX6
CD27 Signaling in Lymphocytes	0.604	0.0877	-1	CYC1,CYCS,MAP2K1,MAP2K4,MAP3K5
IL-13 Signaling Pathway	0.599	0.0776	-0.333	CTNNB1,FAM120A,FYN,MAOA,MAPK1,MTOR,RHOA,ROCK2,SRC
Bladder Cancer Signaling	0.599	0.0776	1.414	KRAS,MAP2K1,MAPK1,MRAS,PA2G4,RALA,RAP1A,RAP1B,RAP2B
Proline Biosynthesis II (from Arginine)	0.578	0.2	#NUM!	PYCR2
Superpathway of Serine and Glycine Biosynthesis I	0.578	0.2	#NUM!	PHGDH
Tetrahydrofolate Salvage from 5,10-methenyltetrahydrofolate	0.578	0.2	#NUM!	MTHFD1
CMP-N-acetylneuraminate Biosynthesis I (Eukaryotes)	0.578	0.2	#NUM!	CMAS
Lysine Degradation II	0.578	0.2	#NUM!	ALDH7A1
Lysine Degradation V	0.578	0.2	#NUM!	ALDH7A1
Citrulline-Nitric Oxide Cycle	0.578	0.2	#NUM!	NOS1
Folate Polyglutamylation	0.578	0.2	#NUM!	MTHFD1
BER (Base Excision Repair) Pathway	0.578	0.0909	1	MAP2K1,MAP2K4,MAPK1,NF1
Estrogen Biosynthesis	0.558	0.0889	2	HSD17B10,HSD17B12,HSD17B4,HSD17B8
tRNA Splicing	0.536	0.087	0	ENPP6,PDE2A,PDE4A,PDE4D
Arginine Biosynthesis IV	0.513	0.167	#NUM!	GLUD1
Arginine Degradation VI (Arginase 2 Pathway)	0.513	0.167	#NUM!	PYCR2
Pentose Phosphate Pathway (Non-oxidative Branch)	0.513	0.167	#NUM!	TKT
Glycine Cleavage Complex	0.513	0.167	#NUM!	DLD
Selenocysteine Biosynthesis II (Archaea and Eukaryotes)	0.513	0.167	#NUM!	SARS1
Rapoport-Luebering Glycolytic Shunt	0.513	0.167	#NUM!	PGAM1
GDP-mannose Biosynthesis	0.513	0.167	#NUM!	GPI
IL-7 Signaling Pathway	0.498	0.0769	0.816	FYN,GSK3A,GSK3B,MAPK1,PDPK1,SLC2A1
Kinetochore Metaphase Signaling Pathway	0.47	0.0721	-1.89	H2AX,H2AZ2,MACROH2A1,PPP1CA,PPP1CB,Ppp1cc,Ppp2r5c,PPP2R5E
Ethanol Degradation II	0.462	0.0857	#NUM!	ALDH2,ALDH7A1,DHRS4
Trehalose Degradation II (Trehalase)	0.457	0.143	#NUM!	HK1
Glycogen Biosynthesis II (from UDP-D-Glucose)	0.457	0.143	#NUM!	UGP2
CCR5 Signaling in Macrophages	0.453	0.0641	0.302	CACNA1A,CACNA1B,CACNA1E,CACNA2D1,CACNA2D3,CACNB2,CACNB3,CACNB4,CACNG2,CACNG3,CACNG8,GNA11,GNAI1,GNAI2,GNAI3,GNAL,GNAO1,GNAQ,GNAS,GNAZ,GNB1,GNB2,GNB4,GNB5,ITPR1,MAP2K4,MAPK1,MRAS,PRKCB,PRKCE,PRKCG,PTK2B
Histamine Degradation	0.447	0.0952	#NUM!	ALDH2,ALDH7A1
Fatty Acid α-oxidation	0.447	0.0952	#NUM!	ALDH2,ALDH7A1
Cell Cycle: G1/S Checkpoint Regulation	0.421	0.0735	#NUM!	GSK3B,PA2G4,RPL11,RPL5,SKP1
Pulmonary Fibrosis Idiopathic Signaling Pathway	0.418	0.0644	0.229	ACTA1,ACTG1,ARAF,BRAF,CDH2,CTNNB1,GSK3B,KRAS,MAP2K1,MAP2K4,MAPK1,MRAS,MTOR,PTK2B,RALA,RAP1A,RAP1B,RAP2B,RHOA,ROCK2,VIM
ATM Signaling	0.417	0.07	-0.447	H2AX,HP1BP3,MAP2K4,PPP2CA,PPP2R1A,PPP2R2A,PPP2R5E
Histidine Degradation III	0.412	0.125	#NUM!	MTHFD1
Sphingomyelin Metabolism	0.412	0.125	#NUM!	SMPD3
Notch Signaling	0.403	0.0789	#NUM!	CNTN1,MAG,NUMBL
Vitamin-C Transport	0.398	0.087	#NUM!	LRRC8A,SLC2A1
Apelin Cardiac Fibroblast Signaling Pathway	0.398	0.087	#NUM!	PRKAA1,PRKAG2
FGF Signaling	0.395	0.0698	-0.816	ITPR1,MAP2K1,MAP3K5,MAPK1,PTPN11,RAC1
Antigen Presentation Pathway	0.386	0.0769	#NUM!	CALR,CANX,PDIA3
Growth Hormone Signaling	0.382	0.0704	0.447	MAPK1,PDPK1,PRKCB,PRKCE,PRKCG
Serotonin Degradation	0.382	0.0704	1.342	ALDH2,ALDH7A1,DHRS4,MAOA,MAOB
IL-22 Signaling	0.376	0.0833	#NUM!	MAP2K4,MAPK1
Tumoricidal Function of Hepatic Natural Killer Cells	0.376	0.0833	#NUM!	AIFM1,CYCS
Citrulline Biosynthesis	0.373	0.111	#NUM!	GLS
Leucine Degradation I	0.373	0.111	#NUM!	AUH
Heme Biosynthesis II	0.373	0.111	#NUM!	FECH
Folate Transformations I	0.373	0.111	#NUM!	MTHFD1
LPS/IL-1 Mediated Inhibition of RXR Function	0.356	0.063	#NUM!	ACSBG1,ACSL3,ACSL6,ALDH2,ALDH5A1,ALDH7A1,CPT1C,GSTM3,GSTM5,MAOA,MAOB,MAP2K4,MGST3,SLC27A1,SLC27A4,XPO1
CDP-diacylglycerol Biosynthesis I	0.355	0.08	#NUM!	CDS2,MBOAT7
Ethanol Degradation IV	0.355	0.08	#NUM!	ALDH2,ALDH7A1
Role of CHK Proteins in Cell Cycle Checkpoint Control	0.343	0.069	#NUM!	PPP2CA,PPP2R1A,PPP2R2A,PPP2R5E
April Mediated Signaling	0.338	0.0714	#NUM!	MAP2K4,MAPK1,TRAF3
IL-17A Signaling in Gastric Cells	0.335	0.0769	#NUM!	MAP2K4,MAPK1
Methionine Degradation I (to Homocysteine)	0.335	0.0769	#NUM!	AHCYL1,PRMT8
CDC42 Signaling	0.329	0.0608	1.732	ACTR2,ACTR3,APC,APC2,ARPC1A,ARPC2,ARPC3,ARPC4,ARPC5,ARPC5L,BAIAP2,CDC42BPA,CFL1,CFL2,EXOC2,EXOC3,EXOC4,EXOC5,EXOC6B,Exoc7,EXOC8,GSK3B,IQGAP2,LLGL1,MAP2K4,MAPK1,MPRIP,MYL12A,MYL6,PAK1,PPP1CB,Ppp1r12a,Ppp1r12b,RALA,SRC
Aryl Hydrocarbon Receptor Signaling	0.325	0.0629	0	ALDH2,ALDH5A1,ALDH7A1,GSTM3,GSTM5,HSP90AA1,HSP90AB1,MAPK1,MGST3,SRC
B Cell Activating Factor Signaling	0.324	0.0698	#NUM!	MAP2K4,MAPK1,TRAF3
Hypoxia Signaling in the Cardiovascular System	0.324	0.0658	#NUM!	CSNK1D,HSP90AA1,HSP90AB1,UBE2N,UBE2O
Phosphatidylglycerol Biosynthesis II (Non-plastidic)	0.317	0.0741	#NUM!	CDS2,MBOAT7
Pregnenolone Biosynthesis	0.317	0.0741	#NUM!	CYP46A1,MICAL3
p70S6K Signaling	0.31	0.0602	0.577	EEF2,GNAI1,GNAI2,GNAI3,GNAQ,KRAS,MAP2K1,MAPK1,MAPT,MRAS,MTOR,PDIA3,PDPK1,PLCB1,PLCH2,PPP2CA,PPP2R1A,PPP2R2A,PPP2R5E,PRKCB,PRKCE,PRKCG,RALA,RAP1A,RAP1B,RAP2B,RPS6,SFN,SRC,YWHAB,YWHAE,YWHAG,YWHAH,YWHAQ,YWHAZ
Pentose Phosphate Pathway	0.31	0.0909	#NUM!	TKT
Histidine Degradation VI	0.299	0.0714	#NUM!	CYP46A1,MICAL3
Cysteine Biosynthesis III (mammalia)	0.299	0.0714	#NUM!	AHCYL1,PRMT8
Role of JAK family kinases in IL-6-type Cytokine Signaling	0.294	0.0633	1.342	HSP90AA1,HSP90AB1,MAP2K4,MAPK1,PTPN11
Antioxidant Action of Vitamin C	0.285	0.0614	-1.342	MAP2K4,MAPK1,PDIA3,PLCB1,PLCH2,PRDX6,SLC2A1
Glycogen Degradation II	0.284	0.0833	#NUM!	PYGB
GDP-glucose Biosynthesis	0.284	0.0833	#NUM!	HK1
Activation of IRF by Cytosolic Pattern Recognition Receptors	0.264	0.0615	0	MAP2K4,PPIB,TBK1,TRAF3
Glucose and Glucose-1-phosphate Degradation	0.26	0.0769	#NUM!	HK1
Guanosine Nucleotides Degradation III	0.26	0.0769	#NUM!	GDA
Ubiquinol-10 Biosynthesis (Eukaryotic)	0.254	0.0645	#NUM!	CYP46A1,MICAL3
CD40 Signaling	0.245	0.0597	0	MAP2K1,MAP2K4,MAPK1,TRAF3
IL-17A Signaling in Airway Cells	0.245	0.0597	#NUM!	GSK3B,MAP2K1,MAP2K4,MAPK1
TNFR2 Signaling	0.241	0.0625	#NUM!	MAP2K4,TBK1
Glycogen Degradation III	0.24	0.0714	#NUM!	PYGB
FAT10 Cancer Signaling Pathway	0.239	0.06	#NUM!	CTNNB1,EEF1A1,GSK3B
Telomere Extension by Telomerase	0.221	0.0667	#NUM!	HNRNPA2B1
Leukotriene Biosynthesis	0.221	0.0667	#NUM!	MGST3
Chondroitin Sulfate Degradation (Metazoa)	0.204	0.0625	#NUM!	HEXB
Wound Healing Signaling Pathway	0	0.0437	1.508	KRAS,MAP2K1,MAP2K4,MAPK1,MRAS,RAC1,RALA,RAP1A,RAP1B,RAP2B,VIM
CDX Gastrointestinal Cancer Signaling Pathway	0	0.0297	2.449	BRAF,CTNNB1,GSK3B,MAP2K1,MAPK1,RAC1
Macrophage Classical Activation Signaling Pathway	0	0.0529	-2.53	ACO2,DLAT,DLD,NDUFS1,PDHA1,PDHB,PKM,SDHA,SDHB,UQCRC2
Multiple Sclerosis Signaling Pathway	0	0.0541	1.732	AIFM1,BRAF,C1QC,CAPN5,GRIN1,GRIN2A,GRIN2B,MAPK1,MOG,PLP1,SLC8A1,SLC8A2
Pathogen Induced Cytokine Storm Signaling Pathway	0	0.0135	1.342	MAPK1,RYR2,RYR3,SLC2A1,TBK1
Role Of Osteoblasts In Rheumatoid Arthritis Signaling Pathway	0	0.0451	-0.302	APC,APC2,CSNK1A1,CSNK1D,CSNK1E,CSNK1G3,CTNNB1,GSK3B,LRP1,MAPK1,SRC
Ribonucleotide Reductase Signaling Pathway	0	0.0471	0.707	BRAF,CTNNB1,KRAS,MAP2K4,MAPK1,MTOR,SKP1,SRC
IL-10 Signaling	0	0.0519	-0.707	GSK3B,MAP2K4,MAP4K4,MAPK1,MTOR,PKM,PRKAA1,PRKAG2
Macrophage Alternative Activation Signaling Pathway	0	0.0248	0.447	ACLY,H4C9,LLGL1,MAPK1,MTOR
p53 Signaling	0	0.051	#NUM!	ADGRB1,CSNK1D,CTNNB1,GSK3B,SFN
LXR/RXR Activation	0	0.0163	#NUM!	ECHS1,FASN
Hepatic Fibrosis / Hepatic Stellate Cell Activation	0	0.0206	#NUM!	MYH10,MYH14,MYL6,MYO18A
VDR/RXR Activation	0	0.0513	1	CSNK2A1,PRKCB,PRKCE,PRKCG
FXR/RXR Activation	0	0.0159	#NUM!	FASN,MAP2K4
IL-12 Signaling and Production in Macrophages	0	0.0515	#NUM!	MAP2K1,MAP2K4,MAPK1,PRKCB,PRKCE,PRKCG,RAB7A
Role of RIG1-like Receptors in Antiviral Innate Immunity	0	0.0435	#NUM!	TBK1,TRAF3
Role of Pattern Recognition Receptors in Recognition of Bacteria and Viruses	0	0.0385	0.816	C1QC,MAP2K4,MAPK1,PRKCB,PRKCE,PRKCG
TREM1 Signaling	0	0.013	#NUM!	MAPK1
MIF Regulation of Innate Immunity	0	0.0455	#NUM!	MAP2K4,MAPK1
Role of NFAT in Regulation of the Immune Response	0	0.0357	2.414	AKAP5,CSNK1A1,CSNK1D,CSNK1E,CSNK1G3,FYN,GNA11,GNAI1,GNAI2,GNAI3,GNAL,GNAO1,GNAQ,GNAS,GNAZ,GNB1,GNB2,GNB4,GNB5,GSK3A,GSK3B,IPO5,ITPR1,KPNB1,KRAS,MAP2K1,MAPK1,MRAS,PLCB1,PPP3CA,PPP3CB,PPP3R1,RALA,RAP1A,RAP1B,RAP2B,XPO1
FcγRIIB Signaling in B Lymphocytes	0	0.0375	2.121	CACNA1A,CACNA1B,CACNA1E,CACNA2D1,CACNA2D3,CACNB2,CACNB3,CACNB4,CACNG2,CACNG3,CACNG8,ITPR1,KRAS,MAP2K4,MRAS,PDPK1,RALA,RAP1A,RAP1B,RAP2B
Calcium-induced T Lymphocyte Apoptosis	0	0.0174	0	ATP2A2,ITPR1,PPP3CA,PPP3CB,PPP3R1,PRKCB,PRKCE,PRKCG
Cytotoxic T Lymphocyte-mediated Apoptosis of Target Cells	0	0.00471	#NUM!	CYC1,CYCS
IL-17 Signaling	0	0.0588	1.508	GSK3B,HSP90AA1,HSP90AB1,KRAS,MAP2K4,MAPK1,MRAS,RALA,RAP1A,RAP1B,RAP2B
CTLA4 Signaling in Cytotoxic T Lymphocytes	0	0.0477	0.928	AP1B1,AP1G1,AP2A1,AP2A2,AP2B1,AP2M1,AP2S1,ARF1,CLTA,CLTB,CLTC,FYN,GSK3A,GSK3B,KRAS,MAP2K4,MAPK1,MRAS,PPP2CA,PPP2R1A,PPP2R2A,PPP2R5E,PTPN11,RAC1,RALA,RAP1A,RAP1B,RAP2B,SRC
CD28 Signaling in T Helper Cells	0	0.0368	1.606	ACTR2,ACTR3,ARPC1A,ARPC2,ARPC3,ARPC4,ARPC5,ARPC5L,FYN,ITPR1,MAP2K1,MAP2K4,PAK1,PDPK1,PPP3CA,PPP3CB,PPP3R1,PTPN11,RAC1
IL-15 Signaling	0	0.017	1.667	KRAS,MAP2K1,MAPK1,MRAS,MTOR,RALA,RAP1A,RAP1B,RAP2B
Dendritic Cell Maturation	0	0.0101	1.633	FSCN1,MAP2K4,MAPK1,PDIA3,PLCB1,PLCH2
ICOS-ICOSL Signaling in T Helper Cells	0	0.0197	1	CAMK2A,CAMK2B,CAMK2D,CAMK2G,ITPR1,PDPK1,PPP3CA,PPP3CB,PPP3R1,RAC1
Lipid Antigen Presentation by CD1	0	0.0193	#NUM!	AP2A1,AP2A2,AP2B1,AP2M1,AP2S1,CALR,CANX,PDIA3
DNA Methylation and Transcriptional Repression Signaling	0	0.0446	-1	CDK17,CDK5,H4C9,MECP2,TFAM
Role of OCT4 in Mammalian Embryonic Stem Cell Pluripotency	0	0.0217	#NUM!	PHB1
Type I Diabetes Mellitus Signaling	0	0.0177	1	CPE,CYC1,CYCS,GAD1,GAD2,HSPD1,MAP2K4,MAP3K5,MAPK1
Small Cell Lung Cancer Signaling	0	0.0521	#NUM!	CYC1,CYCS,NOS1,PA2G4,TRAF3
Basal Cell Carcinoma Signaling	0	0.0556	#NUM!	APC,APC2,CTNNB1,GSK3B
Pancreatic Adenocarcinoma Signaling	0	0.0556	1.633	KRAS,MAP2K1,MAP2K4,MAPK1,PA2G4,RAC1,RALA
G Protein Signaling Mediated by Tubby	0	0.0321	2.84	GNA11,GNAI1,GNAI2,GNAI3,GNAL,GNAO1,GNAQ,GNAS,GNAZ,GNB1,GNB2,GNB4,GNB5,MRAS,PLCB1
Systemic Lupus Erythematosus Signaling	0	0.00843	#NUM!	HNRNPA2B1,KRAS,MAPK1,MRAS,MTOR,RALA,RAP1A,RAP1B,RAP2B
FAK Signaling	0	0.05	1.664	ACTR2,ACTR3,ADGRA1,ADGRB1,ADGRB2,ADGRB3,ADGRL1,ADGRL3,APC,ARHGAP35,ARHGEF7,ARPC1A,ARPC2,ARPC3,ARPC4,ARPC5,ARPC5L,ASAP1,CAPN5,CHRM1,CTNNB1,FYN,GABBR1,GABBR2,GIT1,GPR158,GRM1,GRM2,GRM3,GRM5,GRM7,GSK3A,GSK3B,KRAS,MAP2K1,MAP2K4,MAPK1,MRAS,MTOR,NCK2,PAK1,PAK5,PDPK1,RAC1,RALA,RAP1A,RAP1B,RAP2B,RB1CC1,RHOA,SRC,Wasl
Retinoic acid Mediated Apoptosis Signaling	0	0.0167	#NUM!	CYCS
Hereditary Breast Cancer Signaling	0	0.0563	#NUM!	H2AX,KRAS,MRAS,RALA,RAP1A,RAP1B,RAP2B,SFN
Phospholipase C Signaling	0	0.0401	2.401	ADCY1,ADCY2,ADCY9,ARHGEF17,ARHGEF2,ARHGEF7,ARHGEF9,Cdc42,FYN,GNAQ,GNAS,GNB1,GNB2,GNB4,GNB5,GUCY1B1,ITPR1,KRAS,MAP2K1,MAPK1,MPRIP,MRAS,MYL12A,MYL6,PEBP1,PLCB1,PPP1CB,Ppp1r12a,Ppp1r12b,PPP3CA,PPP3CB,PPP3R1,PRKCB,PRKCE,PRKCG,RAC1,RALA,RAP1A,RAP1B,RAP2B,RHOA,RHOB,RHOG,RHOT1,SRC
Altered T Cell and B Cell Signaling in Rheumatoid Arthritis	0	0.00106	#NUM!	TRAF3
Atherosclerosis Signaling	0	0.00752	#NUM!	PRDX6
Regulation of IL-2 Expression in Activated and Anergic T Lymphocytes	0	0.0303	2.138	FYN,KRAS,MAP2K1,MAP2K4,MAPK1,MRAS,PPP3CA,PPP3CB,PPP3R1,RAC1,RALA,RAP1A,RAP1B,RAP2B
TWEAK Signaling	0	0.0541	#NUM!	CYCS,TRAF3
NUR77 Signaling in T Lymphocytes	0	0.0175	1	CYCS,MAP2K1,MAPK1,PPP3CA,PPP3CB,PPP3R1,PRKCB,PRKCE,PRKCG
PKCθ Signaling in T Lymphocytes	0	0.0538	1.414	CACNA1A,CACNA1B,CACNA1E,CACNA2D1,CACNA2D3,CACNB2,CACNB3,CACNB4,CACNG2,CACNG3,CACNG8,CAMK2A,CAMK2B,CAMK2D,CAMK2G,FYN,ITPR1,KRAS,MAP2K4,MAP3K5,MAPK1,MRAS,PPP3CA,PPP3CB,PPP3R1,RAC1,RALA,RAP1A,RAP1B,RAP2B
Antiproliferative Role of TOB in T Cell Signaling	0	0.00704	#NUM!	MAPK1,PABPC1,SKP1
MSP-RON Signaling Pathway	0	0.0345	#NUM!	ACTA1,ACTG1
OX40 Signaling Pathway	0	0.00418	#NUM!	MAP2K4,TRAF3
PI3K Signaling in B Lymphocytes	0	0.0389	1.043	CAMK2A,CAMK2B,CAMK2D,CAMK2G,FYN,ITPR1,KRAS,MAP2K1,MAPK1,MRAS,PDIA3,PDPK1,PLCB1,PLCH2,PPP3CA,PPP3CB,PPP3R1,PRKCB,RAC1,RALA,RAP1A,RAP1B,RAP2B
MIF-mediated Glucocorticoid Regulation	0	0.0278	#NUM!	MAPK1
Cell Cycle Control of Chromosomal Replication	0	0.0357	#NUM!	CDK17,CDK5
Spliceosomal Cycle	0	0.0204	#NUM!	HSPA8
Role of IL-17A in Arthritis	0	0.0526	#NUM!	MAP2K1,MAP2K4,MAPK1
IL-17A Signaling in Fibroblasts	0	0.0526	#NUM!	GSK3B,MAPK1
Role of IL-17F in Allergic Inflammatory Airway Diseases	0	0.0426	#NUM!	MAP2K1,MAPK1
Role of JAK2 in Hormone-like Cytokine Signaling	0	0.0323	#NUM!	PTPN11,SIRPA
Transcriptional Regulatory Network in Embryonic Stem Cells	0	0.037	#NUM!	H4C9,L1CAM
iNOS Signaling	0	0.0213	#NUM!	MAPK1
GADD45 Signaling	0	0.0333	#NUM!	MAP2K4,MAPK1
Heparan Sulfate Biosynthesis	0	0.0341	#NUM!	AARS1,ALDH2,PRDX6
Retinoate Biosynthesis I	0	0.0238	#NUM!	DHRS4
Heparan Sulfate Biosynthesis (Late Stages)	0	0.037	#NUM!	AARS1,ALDH2,PRDX6
The Visual Cycle	0	0.0435	#NUM!	DHRS4
Phospholipases	0	0.058	#NUM!	PDIA3,PLCB1,PLCH2,PRDX6
Dermatan Sulfate Degradation (Metazoa)	0	0.0588	#NUM!	HEXB
Purine Nucleotides Degradation II (Aerobic)	0	0.0526	#NUM!	GDA
Retinol Biosynthesis	0	0.0213	#NUM!	DHRS4
Superpathway of Melatonin Degradation	0	0.0299	#NUM!	MAOA,MAOB
Oxidative Ethanol Degradation III	0	0.0351	#NUM!	ALDH2,ALDH7A1
DNA damage-induced 14-3-3σ Signaling	0	0.0217	#NUM!	SFN
Inhibition of Matrix Metalloproteases	0	0.0256	#NUM!	LRP1
Agranulocyte Adhesion and Diapedesis	0	0.0571	#NUM!	ACTA1,ACTG1,CLDN11,EZR,GNAI1,GNAI2,GNAI3,MYH10,MYH14,MYL6,MYO18A,RDX
Granulocyte Adhesion and Diapedesis	0	0.0423	#NUM!	CLDN11,EZR,GNAI1,GNAI2,GNAI3,RDX,SDC3,THY1
Role of p14/p19ARF in Tumor Suppression	0	0.0333	#NUM!	RAC1
TEC Kinase Signaling	0	0.0536	0.728	ACTA1,ACTG1,Cdc42,FYN,GNA11,GNAI1,GNAI2,GNAI3,GNAL,GNAO1,GNAQ,GNAS,GNAZ,GNB1,GNB2,GNB4,GNB5,MAP2K4,MRAS,PAK1,PAK5,PRKCB,PRKCE,PRKCG,PTK2B,RAC1,RHOA,RHOB,RHOG,RHOT1,SRC
Adipogenesis pathway	0	0.0288	#NUM!	CDK5,CTBP1,CTNNB1,SIRT2
Toll-like Receptor Signaling	0	0.0385	#NUM!	MAP2K4,MAP4K4,MAPK1
SAPK/JNK Signaling	0	0.0359	1.941	GNB1,GNB2,GNB4,GNB5,HNRNPK,KRAS,MAP2K4,MAP3K5,MAP4K4,MAPK8IP1,MAPK8IP3,MINK1,MRAS,RAC1,RALA,RAP1A,RAP1B,RAP2B
IL-4 Signaling	0	0.0208	2.309	GNAI1,GNAI2,GNAI3,KRAS,MAOA,MAPK1,MRAS,MTOR,RALA,RAP1A,RAP1B,RAP2B
B Cell Receptor Signaling	0	0.0457	1.671	CAMK2A,CAMK2B,CAMK2D,CAMK2G,CFL1,CFL2,GSK3A,GSK3B,INPP5J,KRAS,MAP2K1,MAP2K4,MAP3K5,MAPK1,MRAS,MTOR,PDPK1,PPP3CA,PPP3CB,PPP3R1,PRKCB,PTK2B,PTPN11,RAC1,RALA,RAP1A,RAP1B,RAP2B,SYNJ1
p38 MAPK Signaling	0	0.025	#NUM!	MAP2K4,MAP3K5,MAPT
NF-κB Signaling	0	0.0368	0.655	ARAF,BRAF,CSNK2A1,CSNK2A2,CSNK2B,GSK3B,KRAS,MAP4K4,MRAS,NTRK2,NTRK3,PRKACA,PRKACB,PRKCB,RALA,RAP1A,RAP1B,RAP2B,TBK1,TRAF3,UBE2N
T Cell Receptor Signaling	0	0.0325	1.789	CTNNB1,FYN,GSK3A,GSK3B,KRAS,MAP2K1,MAP2K4,MAPK1,MRAS,MTOR,PPP3CA,PPP3CB,PPP3R1,PTK2B,PTPN11,RAC1,RALA,RAP1A,RAP1B,RAP2B
PD-1, PD-L1 cancer immunotherapy pathway	0	0.0467	-1.342	CSNK2A1,CSNK2A2,CSNK2B,GSK3B,PTPN11
Osteoarthritis Pathway	0	0.0381	0.378	CTNNA1,CTNNA2,CTNNB1,LRP1,MTOR,PRKAA1,PRKAG2,RAC1,SIK3
Th17 Activation Pathway	0	0.0062	#NUM!	HSP90AA1,HSP90AB1,MTOR
SPINK1 Pancreatic Cancer Pathway	0	0.0167	#NUM!	CPE
NER (Nucleotide Excision Repair, Enhanced Pathway)	0	0.0481	1	COPS7A,DDB1,GPS1,H4C9,UBE2N
T Cell Exhaustion Signaling Pathway	0	0.0247	0	KRAS,MAP2K4,MAPK1,MRAS,MTOR,PPP2CA,PPP2R1A,PPP2R2A,PPP2R5E,PTPN11,RALA,RAP1A,RAP1B,RAP2B
Systemic Lupus Erythematosus In T Cell Signaling Pathway	0	0.0482	1.095	Cdc42,EZR,GNAI1,GNAI2,GNAI3,ITPR1,KRAS,MAP2K1,MAP2K4,MAPK1,MRAS,MTOR,NOS1,PPP2CA,PPP2R1A,PPP2R2A,PPP2R5E,PPP3CA,PPP3CB,PPP3R1,RAC1,RALA,RAP1A,RAP1B,RAP2B,RDX,RHOA,RHOB,RHOG,RHOT1,ROCK2
Systemic Lupus Erythematosus In B Cell Signaling Pathway	0	0.0372	2.117	CTNNB1,FYN,GSK3B,INPP5J,KRAS,MAP2K1,MAP4K4,MAPK1,MRAS,MTOR,PDPK1,PPP3CA,PPP3CB,PPP3R1,PRKCB,PRKCE,PRKCG,PTPN11,RAC1,RALA,RAP1A,RAP1B,RAP2B,SRC,SYNJ1,TBK1,TRAF3
HOTAIR Regulatory Pathway	0	0.0184	#NUM!	CTNNB1,ROCK2,VIM
Regulation Of The Epithelial Mesenchymal Transition In Development Pathway	0	0.0345	#NUM!	APC,CTNNB1,GSK3B
MSP-RON Signaling In Macrophages Pathway	0	0.0588	1.89	KRAS,MAPK1,MRAS,RALA,RAP1A,RAP1B,RAP2B
Complement System	0	0.0541	#NUM!	C1QBP,C1QC
Eicosanoid Signaling	0	0.0143	#NUM!	PRDX6

## Sheet: FMR1-CanonicalPathways
© 2000-2022 QIAGEN. All rights reserved.
Ingenuity Canonical Pathways	-log(p-value)	Ratio	z-score	Molecules
Synaptogenesis Signaling Pathway	68.6	0.394	3.637	ACTR2,ACTR3,ADCY1,ADCY2,ADCY9,AFDN,AP2A1,AP2A2,AP2B1,AP2M1,AP2S1,ARHGEF7,ARPC1A,ARPC2,ARPC3,ARPC4,ARPC5,ARPC5L,BRAF,CACNA1B,CACNA2D1,Cacnb1,CACNB2,CACNB3,CACNB4,CAMK2A,CAMK2B,CAMK2D,CAMK2G,CDH10,CDH11,CDH13,CDH2,CDK5,CFL1,CLASP2,CNTNAP1,CPLX2,CTNNB1,CTNND1,DLG4,DNAJC5,EPHA4,EPHA7,EPHB2,FARP1,FYN,GRIA1,GRIA2,GRIA3,GRIA4,GRIN1,GRIN2A,GRIN2B,GRM1,GRM2,GRM3,GRM5,GRM7,GSK3B,GUCY1B1,HSPA8,ITPR1,ITSN1,I…
Estrogen Receptor Signaling	38.8	0.259	2	ADCY1,ADCY2,ADCY9,ATP5F1A,ATP5F1B,ATP5F1C,ATP5PB,CACNA1A,CACNA1B,CACNA1E,CACNA2D1,CACNA2D3,Cacnb1,CACNB2,CACNB3,CACNB4,CACNG2,CACNG3,CACNG8,CFL1,CFL2,CTBP1,CYC1,DDX5,DLG4,GNA11,GNAI1,GNAI2,GNAI3,GNAL,GNAO1,GNAQ,GNAS,GNAZ,GNB1,GNB2,GNB4,GNB5,GSK3A,GSK3B,GUCY1B1,HSP90AA1,HSP90AB1,KRAS,MAP2K1,MAPK1,MCU,MPRIP,MRAS,MTOR,MYL12A,MYL6,NDUFA10,NDUFA13,NDUFA2,NDUFA4,NDUFA5,NDUFA6,NDUFA7,NDUFA8,NDUFA9,NDUFB…
Opioid Signaling Pathway	32.5	0.286	1.434	ADCY1,ADCY2,ADCY9,AP2A1,AP2A2,AP2B1,AP2M1,AP2S1,BRAF,CACNA1A,CACNA1B,CACNA1E,CACNA2D1,CACNA2D3,Cacnb1,CACNB2,CACNB3,CACNB4,CACNG2,CACNG3,CACNG8,CAMK2A,CAMK2B,CAMK2D,CAMK2G,CLTA,CLTB,CLTC,CTNNB1,FYN,GNA11,GNAI1,GNAI2,GNAI3,GNAL,GNAO1,GNAQ,GNAS,GNAZ,GNB1,GNB2,GNB4,GNB5,GRIN1,GRIN2A,GRIN2B,GSK3B,GUCY1B1,ITPR1,KRAS,MAP2K1,MAP2K4,MAPK1,MRAS,NOS1,PLCB1,PPP3CA,PPP3CB,PPP3R1,PRKACA,PRKACB,PRKAG2,PRKAR1A,…
GABA Receptor Signaling	32	0.417	#NUM!	ABAT,ADCY1,ADCY2,ADCY9,ALDH5A1,AP2A1,AP2A2,AP2B1,AP2M1,AP2S1,CACNA1A,CACNA1B,CACNA1E,CACNA2D1,CACNA2D3,CACNB2,CACNB3,CACNB4,CACNG2,CACNG3,CACNG8,DNM1,GABBR1,GABBR2,GABRA1,GABRA4,GABRB1,GABRB2,GABRB3,GABRG2,GAD1,GAD2,GNA11,GNAI1,GNAI2,GNAI3,GNAL,GNAO1,GNAQ,GNAS,GNAZ,GNB1,GNB2,GNB4,GNB5,GPHN,GUCY1B1,ITPR1,KCNQ2,KCNQ3,MRAS,NSF,SLC32A1,SLC6A1,SLC6A11
Circadian Rhythm Signaling	31.5	0.287	#NUM!	ADCY1,ADCY2,ADCY9,ARAF,BRAF,CACNA1A,CACNA1B,CACNA1E,CACNA2D1,CACNA2D3,Cacnb1,CACNB2,CACNB3,CACNB4,CACNG2,CACNG3,CACNG8,CAMK2A,CAMK2B,CAMK2D,CAMK2G,CSNK1D,CSNK1E,CSNK2A1,CSNK2A2,FYN,GAD1,GNA11,GNAI1,GNAI2,GNAI3,GNAQ,GNAS,GNB1,GNB2,GNB4,GNB5,GRIA1,GRIA2,GRIA3,GRIA4,GRIN1,GRIN2A,GRIN2B,GSK3A,GSK3B,GUCY1B1,ITPR1,KRAS,MAP2K1,MAP2K4,MAPK1,MRAS,MTOR,NOS1,NTRK2,PDIA3,PLCB1,PLCH2,PRKAA1,PRKACA,PRKACB,PRKA…
Remodeling of Epithelial Adherens Junctions	31	0.588	1.807	ACTA1,ACTG1,ACTN1,ACTN2,ACTN4,ACTR2,ACTR3,APC,ARPC1A,ARPC2,ARPC3,ARPC4,ARPC5,ARPC5L,CTNNA1,CTNNA2,CTNNB1,CTNND1,DNM1,DNM1L,DNM2,DNM3,EXOC2,Mapre2,MAPRE3,NME1,RAB5A,RAB5C,RAB7A,RALA,SRC,TUBA1A,TUBA4A,TUBB,TUBB2A,TUBB3,TUBB4A,TUBB4B,TUBB6,VCL
Mitochondrial Dysfunction	30.9	0.357	#NUM!	ACO2,AIFM1,ATP5F1A,ATP5F1B,ATP5F1C,ATP5MG,ATP5PB,ATP5PD,ATP5PO,COX4I1,COX5A,COX5B,COX6B1,CPT1C,CYC1,CYCS,GPD2,GPX4,HSD17B10,MAOA,MAOB,MAP2K4,NDUFA10,NDUFA13,NDUFA2,NDUFA4,NDUFA5,NDUFA6,NDUFA7,NDUFA8,NDUFA9,NDUFB10,NDUFB4,NDUFB5,NDUFB7,NDUFB8,NDUFB9,NDUFS1,NDUFS2,NDUFS3,NDUFS4,Ndufs6,NDUFS7,NDUFS8,NDUFV1,NDUFV2,OGDH,PDHA1,PRDX3,PRDX5,SDHA,SDHB,SNCA,SOD2,UQCRC1,UQCRC2,UQCRFS1,UQCRQ,VDAC1,VDAC2,VDAC3
SNARE Signaling Pathway	29.2	0.39	2.885	ADCY1,ADCY2,ADCY9,CACNA1B,CACNA2D1,Cacnb1,CACNB2,CACNB3,CACNB4,CAMK2A,CAMK2B,CAMK2D,CAMK2G,CPLX2,DNAJC5,GUCY1B1,HSPA8,MYH10,MYH14,MYL6,MYO18A,NAPA,NAPB,NSF,PRKACA,PRKACB,PRKAG2,PRKAR1A,PRKAR1B,PRKAR2A,PRKAR2B,RAB1A,RAB2A,RAB3A,RAB7A,RIMS1,SNAP25,SNAP91,SNCA,SNCB,STX1A,STX1B,STXBP1,SYN1,SYN2,SYN3,SYT1,SYT2,SYT3,Syt7,UNC13A,VAMP2,YKT6
Endocannabinoid Neuronal Synapse Pathway	28.8	0.369	1.286	ADCY1,ADCY2,ADCY9,CACNA1A,CACNA1B,CACNA1E,CACNA2D1,CACNA2D3,CACNB2,CACNB3,CACNB4,CACNG2,CACNG3,CACNG8,DAGLA,FAAH,GNA11,GNAI1,GNAI2,GNAI3,GNAL,GNAO1,GNAQ,GNB1,GNB2,GNB4,GNB5,GRIA1,GRIA2,GRIA3,GRIA4,GRIN1,GRIN2A,GRIN2B,GRM1,GRM5,GUCY1B1,ITPR1,MAPK1,MGLL,NDUFS2,PDIA3,PLCB1,PLCH2,PPP3CA,PPP3CB,PPP3R1,PRKACA,PRKACB,PRKAG2,PRKAR1A,PRKAR1B,PRKAR2A,PRKAR2B,RIMS1
Gap Junction Signaling	26.9	0.308	#NUM!	ACTA1,ACTG1,ADCY1,ADCY2,ADCY9,CSNK1A1,CSNK1D,CSNK1E,CSNK1G3,CTNNB1,DBN1,GAD1,GJA1,GJC2,GNAI1,GNAI2,GNAI3,GNAQ,GNAS,GRIA1,GRIA2,GRIA3,GRIA4,GRIK2,GUCY1B1,ITPR1,KRAS,MAP2K1,MAPK1,MRAS,PDIA3,PLCB1,PLCH2,PPP3CA,PPP3CB,PPP3R1,PRKACA,PRKACB,PRKAG2,PRKAR1A,PRKAR1B,PRKAR2A,PRKAR2B,PRKCB,PRKCE,PRKCG,RALA,RAP1A,RAP1B,RAP2B,SRC,TJP1,TJP2,TUBA1A,TUBA4A,TUBB,TUBB2A,TUBB3,TUBB4A,TUBB4B,TUBB6
Signaling by Rho Family GTPases	26.8	0.266	1.871	ACTA1,ACTG1,ACTR2,ACTR3,ARHGEF17,ARHGEF2,ARHGEF7,ARHGEF9,ARPC1A,ARPC2,ARPC3,ARPC4,ARPC5,ARPC5L,BAIAP2,Cdc42,CDH10,CDH11,CDH13,CDH2,CFL1,CFL2,CIT,CYFIP1,EZR,GFAP,GNA11,GNAI1,GNAI2,GNAI3,GNAL,GNAO1,GNAQ,GNAS,GNAZ,GNB1,GNB2,GNB4,GNB5,MAP2K1,MAP2K4,MAPK1,MRAS,MYL12A,MYL6,PAK1,PAK5,PI4KA,PIP4K2A,PIP4K2B,PIP4K2C,PIP5K1C,PTK2B,RAC1,RDX,RHOA,RHOB,RHOG,RHOT1,ROCK2,SEPTIN11,SEPTIN2,SEPTIN3,SEPTIN5,SEPTIN6,…
Axonal Guidance Signaling	26.7	0.198	#NUM!	ABLIM1,ABLIM2,ABLIM3,ACTR2,ACTR3,ADAM11,Adam22,ADAM23,AFG3L2,ARHGEF7,ARPC1A,ARPC2,ARPC3,ARPC4,ARPC5,ARPC5L,BAIAP2,CDK5,CFL1,CFL2,DPYSL2,DPYSL5,EPHA4,EPHA7,EPHB2,FYN,GIT1,GNA11,GNAI1,GNAI2,GNAI3,GNAL,GNAO1,GNAQ,GNAS,GNAZ,GNB1,GNB2,GNB4,GNB5,GSK3B,ITSN1,KALRN,KLC1,KRAS,L1CAM,LINGO1,MAG,MAP2K1,MAPK1,MRAS,MYL12A,MYL6,NCK2,NGEF,NTRK2,NTRK3,PAK1,PAK5,PDIA3,PFN2,PLCB1,PLCH2,PLXNA1,PLXNC1,PPP3CA,PPP3CB,P…
Dopamine-DARPP32 Feedback in cAMP Signaling	25.9	0.312	1.64	ADCY1,ADCY2,ADCY9,ATP2A2,CACNA1A,CACNA1B,CACNA1E,CACNA2D1,CACNA2D3,Cacnb1,CACNB2,CACNB3,CACNB4,CACNG2,CACNG3,CACNG8,CAMKK1,CAMKK2,CDK5,CSNK1A1,CSNK1D,CSNK1E,CSNK1G3,GNAI1,GNAI2,GNAI3,GNAQ,GNAS,GRIN1,GRIN2A,GRIN2B,GUCY1B1,ITPR1,KCNJ4,NOS1,PDIA3,PLCB1,PLCH2,PPP1CA,PPP1CB,Ppp1cc,PPP2CA,PPP2R1A,PPP2R2A,PPP2R5E,PPP3CA,PPP3CB,PPP3R1,PRKACA,PRKACB,PRKAG2,PRKAR1A,PRKAR1B,PRKAR2A,PRKAR2B,PRKCB,PRKCE,PRKCG
RHOGDI Signaling	25.8	0.286	-2.654	ACTA1,ACTG1,ACTR2,ACTR3,ARHGAP1,ARHGAP12,ARHGAP35,ARHGDIA,ARHGEF17,ARHGEF2,ARHGEF7,ARHGEF9,ARPC1A,ARPC2,ARPC3,ARPC4,ARPC5,ARPC5L,Cdc42,CDH10,CDH11,CDH13,CDH2,CFL1,CFL2,DGKZ,EZR,GNA11,GNAI1,GNAI2,GNAI3,GNAL,GNAO1,GNAQ,GNAS,GNAZ,GNB1,GNB2,GNB4,GNB5,GRIP1,MRAS,MYH10,MYH14,MYL12A,MYL6,MYO18A,PAK1,PAK5,PI4KA,PIP4K2A,PIP4K2B,PIP4K2C,PIP5K1C,RAC1,RDX,RHOA,RHOB,RHOG,RHOT1,ROCK2,SRC,WASF1
EIF2 Signaling	25.8	0.282	0.457	ACTA1,EIF2S2,EIF2S3,EIF3A,EIF4G1,EIF4G2,Gm15483,GSK3B,HSPA5,KRAS,MAP2K1,MAPK1,MRAS,PABPC1,PDPK1,PPP1CA,PPP1CB,Ppp1cc,RALA,RAP1A,RAP1B,RAP2B,RPL10,RPL10A,RPL11,RPL12,RPL13,RPL13A,RPL14,RPL15,RPL17,RPL18A,RPL19,RPL22,RPL23,RPL24,RPL26,RPL27,RPL28,RPL3,RPL30,RPL31,Rpl34 (includes others),RPL35A,RPL4,RPL5,RPL6,RPL7,RPL7A,RPL9,RPLP0,RPS10,RPS14,RPS16,RPS18,RPS19,RPS2,RPS23,RPS3,RPS4Y1,RPS6,RPS7,RPS8,R…
G Beta Gamma Signaling	25.4	0.372	1.508	ADCY1,ADCY2,CACNA1A,CACNA1B,CACNA1E,CACNA2D1,CACNA2D3,CACNB2,CACNB3,CACNB4,CACNG2,CACNG3,CACNG8,DNM2,GNA11,GNAI1,GNAI2,GNAI3,GNAL,GNAO1,GNAQ,GNAS,GNAZ,GNB1,GNB2,GNB4,GNB5,ITPR1,KRAS,MAPK1,MRAS,PAK1,PDPK1,PRKACA,PRKACB,PRKAG2,PRKAR1A,PRKAR1B,PRKAR2A,PRKAR2B,PRKCB,PRKCE,PRKCG,RALA,RAP1A,RAP1B,RAP2B,SRC
Huntington's Disease Signaling	25.1	0.251	0.209	AP2A2,ATP5F1A,ATP5F1B,ATP5F1C,ATP5PB,CACNA1B,CAPN5,CDK5,CLTA,CLTB,CLTC,CPLX2,CYCS,DCTN1,DLG4,DNAJB1,DNAJC5,DNM1,DNM1L,DNM2,DNM3,GLS,GNA11,GNAQ,GNB1,GNB2,GNB4,GNB5,GRIN2B,GRM1,GRM5,HAP1,HSPA1A/HSPA1B,HSPA2,HSPA4,HSPA5,HSPA8,HSPA9,HTT,ITPR1,MAP2K4,MAPK1,MTOR,NAPA,NAPB,NSF,PACSIN1,PDPK1,PLCB1,PRKCB,PRKCE,PRKCG,PSMA4,PSMA5,PSMA6,PSMA7,PSMB1,PSMC1,PSMD1,PSMD11,PSMD2,PSMD6,RPH3A,SDHA,SDHB,SNAP25,SNCA,S…
Insulin Secretion Signaling Pathway	24.7	0.254	1.336	ADCY1,ADCY2,ADCY9,CACNA1A,CACNA1B,CACNA1E,CACNA2D1,CACNA2D3,Cacnb1,CACNB2,CACNB3,CACNB4,CACNG2,CACNG3,CACNG8,CAMK2A,CAMK2B,CAMK2D,CAMK2G,CPE,DLAT,DLD,EIF2S2,EIF2S3,EIF4G1,EIF4G2,FYN,GNA11,GNAQ,GNAS,GUCY1B1,ITPR1,KCNA4,KCNB1,MAPK1,MTOR,NAPA,NAPB,NSF,PABPC1,PC,PDHA1,PDHB,PDIA3,PLCB1,PLCH2,PRKACA,PRKACB,PRKAG2,PRKAR1A,PRKAR1B,PRKAR2A,PRKAR2B,PRKCB,PRKCE,PRKCG,RAP1A,RAP1B,RAPGEF4,RYR2,RYR3,SEC61B,SLC…
RHOA Signaling	24.3	0.371	1.043	ACTA1,ACTG1,ACTR2,ACTR3,ARHGAP1,ARHGAP12,ARHGAP35,ARPC1A,ARPC2,ARPC3,ARPC4,ARPC5,ARPC5L,BAIAP2,CFL1,CFL2,CIT,EZR,MPRIP,MYL12A,MYL6,NGEF,PFN2,PI4KA,PIP4K2A,PIP4K2B,PIP4K2C,PIP5K1C,PLXNA1,PPP1CB,Ppp1r12a,Ppp1r12b,PTK2B,RAPGEF2,RDX,RHOA,ROCK2,SEPTIN11,SEPTIN2,SEPTIN3,SEPTIN5,SEPTIN6,SEPTIN7,SEPTIN8,SEPTIN9,WASF1
Synaptic Long Term Potentiation	23.9	0.356	1.313	ADCY1,CAMK2A,CAMK2B,CAMK2D,CAMK2G,GNA11,GNAQ,GRIA1,GRIA2,GRIA3,GRIA4,GRIN1,GRIN2A,GRIN2B,GRM1,GRM2,GRM3,GRM5,GRM7,ITPR1,KRAS,MAP2K1,MAPK1,MRAS,PDIA3,PLCB1,PLCH2,PPP1CA,PPP1CB,Ppp1cc,PPP3CA,PPP3CB,PPP3R1,PRKACA,PRKACB,PRKAG2,PRKAR1A,PRKAR1B,PRKAR2A,PRKAR2B,PRKCB,PRKCE,PRKCG,RALA,RAP1A,RAP1B,RAP2B
GNRH Signaling	23.5	0.293	0.469	ADCY1,ADCY2,ADCY9,CACNA1A,CACNA1B,CACNA1E,CACNA2D1,CACNA2D3,CACNB2,CACNB3,CACNB4,CACNG2,CACNG3,CACNG8,CAMK2A,CAMK2B,CAMK2D,CAMK2G,GNA11,GNAI1,GNAI2,GNAI3,GNAQ,GNAS,GNB1,GNB2,GNB4,GNB5,GUCY1B1,ITPR1,KRAS,MAP2K1,MAP2K4,MAP3K5,MAPK1,MRAS,PAK1,PAK5,PLCB1,PRKACA,PRKACB,PRKAG2,PRKAR1A,PRKAR1B,PRKAR2A,PRKAR2B,PRKCB,PRKCE,PRKCG,PTK2B,RAC1,RALA,RAP1A,RAP1B,RAP2B,SRC
Oxytocin Signaling Pathway	23	0.241	0.855	ABCB8,ATP2B1,ATP2B2,ATP2B4,CACNA1A,CACNA1B,CACNA1E,CACNA2D1,CACNA2D3,Cacnb1,CACNB2,CACNB3,CACNB4,CACNG2,CACNG3,CACNG8,CAMKK1,CAMKK2,EEF2,GAD1,GJA1,GNA11,GNAI1,GNAI2,GNAI3,GNAL,GNAO1,GNAQ,GNB1,GNB2,GNB4,GNB5,GSK3B,GUCY1B1,ITPR1,KRAS,MAP2K4,MAPK1,MPRIP,MRAS,MYH10,MYH14,MYL6,MYO18A,PLCB1,PPP1CB,Ppp1r12a,Ppp1r12b,PPP3CA,PPP3CB,PPP3R1,PRKAA1,PRKACA,PRKACB,PRKAG2,PRKAR1A,PRKAR1B,PRKAR2A,PRKAR2B,PRKCB,P…
Role of NFAT in Cardiac Hypertrophy	22.9	0.268	0.944	ADCY1,ADCY2,ADCY9,AKAP5,CACNA1A,CACNA1B,CACNA1E,CACNA2D1,CACNA2D3,CACNB2,CACNB3,CACNB4,CACNG2,CACNG3,CACNG8,CAMK2A,CAMK2B,CAMK2D,CAMK2G,CSNK1A1,GNAI1,GNAI2,GNAI3,GNAQ,GNAS,GNB1,GNB2,GNB4,GNB5,GSK3B,GUCY1B1,ITPR1,KRAS,MAP2K1,MAP2K4,MAPK1,MRAS,PDIA3,PLCB1,PLCH2,PPP3CA,PPP3CB,PPP3R1,PRKACA,PRKACB,PRKAG2,PRKAR1A,PRKAR1B,PRKAR2A,PRKAR2B,PRKCB,PRKCE,PRKCG,RALA,RAP1A,RAP1B,RAP2B,SLC8A1,SLC8A2,SRC
Epithelial Adherens Junction Signaling	22.9	0.318	1.98	ACTR2,ACTR3,AFDN,ARHGAP35,ARHGEF17,ARPC1A,ARPC2,ARPC3,ARPC4,ARPC5,ARPC5L,BAIAP2,CDH2,CFL1,CFL2,CTNNA1,CTNNA2,CTNNB1,CTNND1,FYN,KRAS,MAGI2,MRAS,MYH10,MYL12A,PAK1,PAK5,PPP2CA,PPP2R1A,PPP2R2A,PPP2R5E,PRKAA1,PRKAG2,RAC1,RALA,RAP1A,RAP1B,RAP2B,RHOA,ROCK2,SFN,SRC,VCL,WASF1,YWHAB,YWHAE,YWHAG,YWHAH,YWHAQ,YWHAZ
Oxidative Phosphorylation	22.6	0.378	5.246	ATP5F1A,ATP5F1B,ATP5F1C,ATP5MG,ATP5PB,ATP5PD,ATP5PO,COX4I1,COX5A,COX5B,COX6B1,CYC1,CYCS,NDUFA10,NDUFA13,NDUFA2,NDUFA4,NDUFA5,NDUFA6,NDUFA7,NDUFA8,NDUFA9,NDUFB10,NDUFB4,NDUFB5,NDUFB7,NDUFB8,NDUFB9,NDUFS1,NDUFS2,NDUFS3,NDUFS4,NDUFS7,NDUFS8,NDUFV1,NDUFV2,SDHA,SDHB,UQCRC1,UQCRC2,UQCRFS1,UQCRQ
Cardiac β-adrenergic Signaling	22.4	0.294	-0.6	ADCY1,ADCY2,ADCY9,AKAP5,ATP2A2,CACNA1A,CACNA1B,CACNA1E,CACNA2D1,CACNA2D3,Cacnb1,CACNB2,CACNB3,CACNB4,CACNG2,CACNG3,CACNG8,ENPP6,GNA11,GNAI1,GNAI2,GNAI3,GNAL,GNAO1,GNAQ,GNAS,GNAZ,GNB1,GNB2,GNB4,GNB5,GUCY1B1,MRAS,PDE2A,PDE4A,PDE4D,PPP1CA,PPP1CB,Ppp1cc,PPP2CA,PPP2R1A,PPP2R2A,PPP2R5E,PRKACA,PRKACB,PRKAG2,PRKAR1A,PRKAR1B,PRKAR2A,PRKAR2B,RYR2,SLC8A1,SLC8A2
Calcium Signaling	21.8	0.264	1.155	ACTA1,AKAP5,ATP2A2,ATP2B1,ATP2B2,ATP2B4,CACNA1A,CACNA1B,CACNA1E,CACNA2D1,CACNA2D3,CACNB2,CACNB3,CACNB4,CACNG2,CACNG3,CACNG8,CALR,CAMK2A,CAMK2B,CAMK2D,CAMK2G,CAMKK1,CAMKK2,GRIA1,GRIA2,GRIA3,GRIA4,GRIN1,GRIN2A,GRIN2B,ITPR1,LETM1,MAPK1,MCU,MICU1,MYH10,MYH14,MYL6,MYO18A,PPP3CA,PPP3CB,PPP3R1,PRKACA,PRKACB,PRKAG2,PRKAR1A,PRKAR1B,PRKAR2A,PRKAR2B,RAP1A,RAP1B,RAP2B,RYR2,RYR3,SLC8A1,SLC8A2,Tpm3
Cardiac Hypertrophy Signaling	21.4	0.241	1.206	ADCY1,ADCY2,ADCY9,CACNA1A,CACNA1B,CACNA1E,CACNA2D1,CACNA2D3,Cacnb1,CACNB2,CACNB3,CACNB4,CACNG2,CACNG3,CACNG8,Cdc42,GNA11,GNAI1,GNAI2,GNAI3,GNAL,GNAO1,GNAQ,GNAS,GNAZ,GNB1,GNB2,GNB4,GNB5,GSK3B,GUCY1B1,KRAS,MAP2K1,MAP2K4,MAP3K5,MAPK1,MRAS,MTOR,MYL12A,MYL6,PDIA3,PLCB1,PLCH2,PPP3CA,PPP3CB,PPP3R1,PRKACA,PRKACB,PRKAG2,PRKAR1A,PRKAR1B,PRKAR2A,PRKAR2B,RAC1,RALA,RAP1A,RAP1B,RAP2B,RHOA,RHOB,RHOG,RHOT1,ROCK2
Sirtuin Signaling Pathway	21.3	0.229	-2.714	ACLY,ATP5F1A,ATP5F1B,ATP5F1C,ATP5PB,CPT1C,CYC1,GABARAPL2,GLS,GLUD1,GOT2,GSK3B,H1f0,H1f4,IDH2,LDHB,MAP1LC3A,MAPK1,MTOR,NDUFA10,NDUFA13,NDUFA2,NDUFA4,NDUFA5,NDUFA6,NDUFA7,NDUFA8,NDUFA9,NDUFB10,NDUFB4,NDUFB5,NDUFB7,NDUFB8,NDUFB9,NDUFS1,NDUFS2,NDUFS3,NDUFS4,Ndufs6,NDUFS7,NDUFS8,NDUFV1,NDUFV2,PDHA1,PFKM,PGAM1,PGK1,PRKAA1,SDHA,SDHB,SIRT2,SLC25A4,SLC25A5,SLC2A1,SOD1,SOD2,TOMM22,TOMM34,TOMM40,TOMM70,TUBA…
Neurovascular Coupling Signaling Pathway	21.3	0.254	1.432	CACNA1A,CACNA1B,CACNA1E,CACNA2D1,CACNA2D3,CACNB2,CACNB3,CACNB4,CACNG2,CACNG3,CACNG8,CHRM1,DAGLA,GABBR1,GABBR2,GABRA1,GABRA4,GABRB1,GABRB2,GABRB3,GABRG2,GAD1,GJA1,GNAQ,GRIA1,GRIA2,GRIA3,GRIA4,GRIN1,GRIN2A,GRIN2B,GRM1,GRM5,GUCY1B1,ITPR1,KCNJ4,KCNMA1,MAPT,MPRIP,NOS1,PLCB1,PPP1CB,Ppp1r12a,Ppp1r12b,PRDX6,PRKACA,PRKACB,PRKAG2,PRKAR1A,PRKAR1B,PRKAR2A,PRKAR2B,RHOA,ROCK2,RYR2,RYR3,SLC16A1,SLC1A2,SLC1A3
Synaptic Long Term Depression	21.1	0.273	1.26	CACNA1A,CACNA1B,CACNA1E,CACNA2D1,CACNA2D3,CACNB2,CACNB3,CACNB4,CACNG2,CACNG3,CACNG8,GAD1,GNA11,GNAI1,GNAI2,GNAI3,GNAL,GNAO1,GNAQ,GNAS,GNAZ,GRIA1,GRIA2,GRIA3,GRIA4,GRM1,GRM2,GRM3,GRM5,GRM7,GUCY1B1,ITPR1,KRAS,MAP2K1,MAPK1,MRAS,NOS1,PDIA3,PLCB1,PLCH2,PPP2CA,PPP2R1A,PPP2R2A,PPP2R5E,PRDX6,PRKCB,PRKCE,PRKCG,RALA,RAP1A,RAP1B,RAP2B,RYR2,RYR3
α-Adrenergic Signaling	20	0.358	0.447	ADCY1,ADCY2,ADCY9,GNA11,GNAI1,GNAI2,GNAI3,GNAL,GNAO1,GNAQ,GNAS,GNAZ,GNB1,GNB2,GNB4,GNB5,GUCY1B1,ITPR1,KRAS,MAP2K1,MAPK1,MRAS,PRKACA,PRKACB,PRKAG2,PRKAR1A,PRKAR1B,PRKAR2A,PRKAR2B,PRKCB,PRKCE,PRKCG,PYGB,RALA,RAP1A,RAP1B,RAP2B,SLC8A1,SLC8A2
Protein Kinase A Signaling	20	0.192	-0.593	ADCY1,ADCY2,ADCY9,ADD1,ADD2,ADD3,AKAP5,BRAF,CAMK2A,CAMK2B,CAMK2D,CAMK2G,CTNNB1,DUSP3,ENPP6,GNAI1,GNAI2,GNAI3,GNAQ,GNAS,GNB1,GNB2,GNB4,GNB5,GSK3A,GSK3B,GUCY1B1,H1f0,H1f4,ITPR1,MAP2K1,MAPK1,MYH10,MYL12A,MYL6,PDE2A,PDE4A,PDE4D,PDIA3,PLCB1,PLCH2,PPP1CA,PPP1CB,Ppp1cc,PPP2CA,PPP3CA,PPP3CB,PPP3R1,PRKACA,PRKACB,PRKAG2,PRKAR1A,PRKAR1B,PRKAR2A,PRKAR2B,PRKCB,PRKCE,PRKCG,PTK2B,PTPN11,PTPRD,PTPRF,PTPRS,PTPRZ1…
Ephrin Receptor Signaling	19.9	0.262	3	ABI1,ACTR2,ACTR3,ARPC1A,ARPC2,ARPC3,ARPC4,ARPC5,ARPC5L,CFL1,CFL2,EPHA4,EPHA7,EPHB2,FYN,GNA11,GNAI1,GNAI2,GNAI3,GNAL,GNAO1,GNAQ,GNAS,GNAZ,GNB1,GNB2,GNB4,GNB5,GRIN1,GRIN2A,GRIN2B,ITSN1,KALRN,KRAS,MAP2K1,MAP4K4,MAPK1,MRAS,NCK2,NGEF,PAK1,PAK5,PTPN11,RAC1,RALA,RAP1A,RAP1B,RAP2B,RHOA,ROCK2,SORBS1,SRC,Wasl
Integrin Signaling	19.6	0.255	2.48	ACTA1,ACTG1,ACTN1,ACTN2,ACTN4,ACTR2,ACTR3,ARF1,ARF5,ARHGAP26,ARHGEF7,ARPC1A,ARPC2,ARPC3,ARPC4,ARPC5,ARPC5L,ASAP1,BRAF,CAPN5,Cdc42,CTTN,FYN,GIT1,GSK3B,KRAS,MAP2K1,MAP2K4,MAPK1,MPRIP,MRAS,MYL12A,NCK2,PAK1,PAK5,PFN2,PPP1CB,Ppp1r12a,Ppp1r12b,RAC1,RALA,RAP1A,RAP1B,RAP2B,RHOA,RHOB,RHOG,RHOT1,SRC,TLN1,TLN2,TSPAN7,VCL,Wasl
Cellular Effects of Sildenafil (Viagra)	19.5	0.3	#NUM!	ACTA1,ACTG1,ADCY1,ADCY2,ADCY9,CACNA1A,CACNA1B,CACNA1E,CACNA2D1,CACNA2D3,Cacnb1,CACNB2,CACNB3,CACNB4,CACNG2,CACNG3,CACNG8,GNAS,GUCY1B1,ITPR1,KCNQ2,KCNQ3,MPRIP,MYH10,MYH14,MYL12A,MYL6,MYO18A,PDE2A,PDE4A,PDE4D,PDIA3,PLCB1,PLCH2,PPP1CB,Ppp1r12a,Ppp1r12b,PRKACA,PRKACB,PRKAG2,PRKAR1A,PRKAR1B,PRKAR2A,PRKAR2B,SLC4A10
Sertoli Cell-Sertoli Cell Junction Signaling	19.4	0.257	#NUM!	ACTA1,ACTG1,ACTN1,ACTN2,ACTN4,AFDN,CLDN11,CTNNA1,CTNNA2,CTNNB1,DLG1,GSK3A,GSK3B,GUCY1B1,JUP,KRAS,MAGI2,MAP2K1,MAP2K4,MAP3K5,MAPK1,MRAS,MTMR2,NOS1,PRKACA,PRKACB,PRKAG2,PRKAR1A,PRKAR1B,PRKAR2A,PRKAR2B,RAB8B,RAC1,RALA,RAP1A,RAP1B,RAP2B,SORBS1,SPTAN1,SPTB,SPTBN1,SRC,TJP1,TJP2,TUBA1A,TUBA4A,TUBB,TUBB2A,TUBB3,TUBB4A,TUBB4B,TUBB6,VCL
Phagosome Maturation	19.3	0.291	#NUM!	ATP6AP1,ATP6V0A1,ATP6V0C,ATP6V0D1,ATP6V1A,ATP6V1B2,ATP6V1C1,ATP6V1D,ATP6V1E1,ATP6V1F,ATP6V1G2,ATP6V1H,CALR,CANX,DCTN4,DYNC1H1,DYNC1I1,DYNC1LI1,DYNC1LI2,DYNLL1,NAPA,NAPB,NOS1,NSF,PRDX1,PRDX2,PRDX5,PRDX6,RAB5A,RAB5C,RAB7A,RAC1,SNAP25,STX1A,STX1B,TUBA1A,TUBA4A,TUBB,TUBB2A,TUBB3,TUBB4A,TUBB4B,TUBB6,VAMP2,VPS18,YKT6
Thrombin Signaling	19	0.244	-1.333	ADCY1,ADCY2,ADCY9,ARHGEF17,ARHGEF2,ARHGEF7,ARHGEF9,CAMK2A,CAMK2B,CAMK2D,CAMK2G,Cdc42,GNA11,GNAI1,GNAI2,GNAI3,GNAL,GNAO1,GNAQ,GNAS,GNAZ,GNB1,GNB2,GNB4,GNB5,GUCY1B1,ITPR1,KRAS,MAP2K1,MAPK1,MPRIP,MRAS,MYL12A,MYL6,PDIA3,PDPK1,PLCB1,PLCH2,PPP1CB,Ppp1r12a,Ppp1r12b,PRKCB,PRKCE,PRKCG,RAC1,RALA,RAP1A,RAP1B,RAP2B,RHOA,RHOB,RHOG,RHOT1,ROCK2,SRC
Germ Cell-Sertoli Cell Junction Signaling	18.7	0.276	#NUM!	ACTA1,ACTG1,ACTN1,ACTN2,ACTN4,AFDN,Cdc42,CDH2,CFL1,CFL2,CTNNA1,CTNNA2,CTNNB1,CTNND1,JUP,KRAS,MAP2K1,MAP2K4,MAP3K5,MAPK1,MRAS,MTMR2,PAK1,PAK5,PDPK1,RAB8B,RAC1,RALA,RAP1A,RAP1B,RAP2B,RHOA,RHOB,RHOG,RHOT1,SORBS1,SRC,TJP1,TUBA1A,TUBA4A,TUBB,TUBB2A,TUBB3,TUBB4A,TUBB4B,TUBB6,VCL
Reelin Signaling in Neurons	18.5	0.304	0.949	ACTR2,ACTR3,AFDN,ARHGEF17,ARHGEF2,ARHGEF7,ARHGEF9,ARPC1A,ARPC2,ARPC3,ARPC4,ARPC5,ARPC5L,CAMK2A,CAMK2B,CAMK2D,CAMK2G,CDH2,CDK5,CFL1,FYN,GRIN1,GRIN2A,GRIN2B,GSK3B,MAP1B,MAP2K1,MAP2K4,MAPK1,MAPK8IP1,MAPK8IP3,MAPT,MTOR,NDEL1,PAFAH1B1,PDK3,RAC1,RAP1A,RAP1B,RHOA,SRC,WASF1
14-3-3-mediated Signaling	18.2	0.315	0.186	GFAP,GSK3A,GSK3B,KRAS,MAP2K1,MAP2K4,MAP3K5,MAPK1,MAPT,MRAS,PDCD6IP,PDIA3,PLCB1,PLCH2,PRKCB,PRKCE,PRKCG,RALA,RAP1A,RAP1B,RAP2B,SFN,SNCA,SRC,TSC2,TUBA1A,TUBA4A,TUBB,TUBB2A,TUBB3,TUBB4A,TUBB4B,TUBB6,VIM,YWHAB,YWHAE,YWHAG,YWHAH,YWHAQ,YWHAZ
Actin Cytoskeleton Signaling	18	0.23	1.786	ABI2,ACTA1,ACTG1,ACTN1,ACTN2,ACTN4,ACTR2,ACTR3,APC,APC2,ARHGAP35,ARHGEF7,ARPC1A,ARPC2,ARPC3,ARPC4,ARPC5,ARPC5L,BAIAP2,CFL1,CFL2,CYFIP1,EZR,GIT1,IQGAP2,KRAS,MAP2K1,MAPK1,MPRIP,MRAS,MYH10,MYH14,MYL12A,MYL6,MYO18A,NCKAP1,PAK1,PAK5,PFN2,PIP5K1C,PPP1CB,Ppp1r12a,Ppp1r12b,RAC1,RALA,RAP1A,RAP1B,RAP2B,RDX,RHOA,ROCK2,TLN1,TLN2,TRIO,VCL,WASF1
Glutamate Receptor Signaling	18	0.439	2.496	DLG4,GLS,GLUL,GNB1,GNB2,GNB4,GNB5,GRIA1,GRIA2,GRIA3,GRIA4,GRIK2,GRIK5,GRIN1,GRIN2A,GRIN2B,GRIP1,GRM1,GRM2,GRM3,GRM5,GRM7,HOMER1,HOMER2,HOMER3,SLC17A7,SLC1A2,SLC1A3,SLC1A4
Dilated Cardiomyopathy Signaling Pathway	17.8	0.287	-0.378	ACTA1,ACTG1,ADCY1,ADCY2,ADCY9,ATP2A2,CACNA1A,CACNA1B,CACNA1E,CACNA2D1,CACNA2D3,CACNB2,CACNB3,CACNB4,CACNG2,CACNG3,CACNG8,CAMK2A,CAMK2B,CAMK2D,CAMK2G,GNAS,GSK3B,GUCY1B1,ITPR1,LMNA,MAPK1,MTOR,MYH10,MYH14,MYL6,MYO18A,PDE2A,PRKACA,PRKACB,PRKAG2,PRKAR1A,PRKAR1B,PRKAR2A,PRKAR2B,PRKCE,PTPN11,RYR2
Ephrin B Signaling	17.8	0.417	0.816	ABI1,CAP1,CFL1,CFL2,CTNNB1,EPHB2,GNA11,GNAI1,GNAI2,GNAI3,GNAL,GNAO1,GNAQ,GNAS,GNAZ,GNB1,GNB2,GNB4,GNB5,HNRNPK,ITSN1,ITSN2,KALRN,MAPK1,MRAS,NCK2,PAK1,RAC1,RHOA,ROCK2
Netrin Signaling	17.8	0.417	0.557	ABLIM1,ABLIM2,ABLIM3,CACNA1A,CACNA1B,CACNA1E,CACNA2D1,CACNA2D3,CACNB2,CACNB3,CACNB4,CACNG2,CACNG3,CACNG8,ENAH,ITPR1,NCK2,PPP3CA,PPP3CB,PPP3R1,PRKACA,PRKACB,PRKAG2,PRKAR1A,PRKAR1B,PRKAR2A,PRKAR2B,RAC1,RYR2,RYR3
Neuropathic Pain Signaling In Dorsal Horn Neurons	17.5	0.347	1.183	CAMK2A,CAMK2B,CAMK2D,CAMK2G,GRIA1,GRIA2,GRIA3,GRIA4,GRIN1,GRIN2A,GRIN2B,GRM1,GRM2,GRM3,GRM5,GRM7,ITPR1,KCNQ2,KCNQ3,MAPK1,NTRK2,PDIA3,PLCB1,PLCH2,PRKACA,PRKACB,PRKAG2,PRKAR1A,PRKAR1B,PRKAR2A,PRKAR2B,PRKCB,PRKCE,PRKCG,SRC
Endocannabinoid Developing Neuron Pathway	17.4	0.307	-0.378	ADCY1,ADCY2,ADCY9,ARAF,BRAF,CTNNB1,GNAI1,GNAI2,GNAI3,GNAL,GNAO1,GNB1,GNB2,GNB4,GNB5,GSK3B,GUCY1B1,KRAS,MAP2K1,MAP2K4,MAPK1,MGLL,MRAS,MTOR,PRKACA,PRKACB,PRKAG2,PRKAR1A,PRKAR1B,PRKAR2A,PRKAR2B,RAC1,RALA,RAP1A,RAP1B,RAP1GAP,RAP2B,RHOA,SRC
Clathrin-mediated Endocytosis Signaling	17	0.24	#NUM!	AAK1,ACTA1,ACTG1,ACTR2,ACTR3,AMPH,AP1B1,AP1G1,AP2A1,AP2A2,AP2B1,AP2M1,AP2S1,AP3B2,AP3D1,AP3S1,ARPC1A,ARPC2,ARPC3,ARPC4,ARPC5,ARPC5L,CLTA,CLTB,CLTC,CSNK2A1,CSNK2A2,CSNK2B,CTTN,DNM1,DNM1L,DNM2,DNM3,EPHB2,HSPA8,MYO6,PIP5K1C,PPP3CA,PPP3CB,PPP3R1,RAB5A,RAB5C,RAB7A,RAC1,SH3GL2,SH3KBP1,SNAP91,SRC,SYNJ1,USP9X
Gαs Signaling	16.8	0.304	1.177	ADCY1,ADCY2,ADCY9,ADD1,ADD2,ADD3,BRAF,CHRM1,GNA11,GNAI1,GNAI2,GNAI3,GNAL,GNAO1,GNAQ,GNAS,GNAZ,GNB1,GNB2,GNB4,GNB5,GUCY1B1,MAP2K1,MAPK1,MRAS,PRKACA,PRKACB,PRKAG2,PRKAR1A,PRKAR1B,PRKAR2A,PRKAR2B,RAP1A,RAPGEF2,RAPGEF4,RYR2,RYR3,SRC
CXCR4 Signaling	16.6	0.262	0.522	ADCY1,ADCY2,ADCY9,Cdc42,ELMO2,GNA11,GNAI1,GNAI2,GNAI3,GNAL,GNAO1,GNAQ,GNAS,GNAZ,GNB1,GNB2,GNB4,GNB5,GUCY1B1,ITPR1,KRAS,MAP2K1,MAP2K4,MAPK1,MRAS,MYL12A,MYL6,PAK1,PAK5,PLCB1,PRKCB,PRKCE,PRKCG,RAC1,RALA,RAP1A,RAP1B,RAP2B,RHOA,RHOB,RHOG,RHOT1,ROCK2,SRC
Gαi Signaling	16.6	0.286	0.898	ADCY1,ADCY2,ADCY9,GABBR1,GABBR2,GNA11,GNAI1,GNAI2,GNAI3,GNAL,GNAO1,GNAQ,GNAS,GNAZ,GNB1,GNB2,GNB4,GNB5,GRM2,GRM3,GRM7,GUCY1B1,KRAS,MAPK1,MRAS,PRKACA,PRKACB,PRKAG2,PRKAR1A,PRKAR1B,PRKAR2A,PRKAR2B,RALA,RAP1A,RAP1B,RAP1GAP,RAP2B,RGS14,RGS7,SRC
Semaphorin Neuronal Repulsive Signaling Pathway	16.2	0.273	0.156	BCAN,CDK5,CFL1,CFL2,CRMP1,CSPG5,DPYSL2,DPYSL3,DPYSL4,DPYSL5,FARP1,FYN,GSK3B,GUCY1B1,MAP2K1,MAP2K4,MAPT,MPRIP,MYL12A,MYL6,NCAN,PAK1,PAK5,PDE4A,PDE4D,PIP5K1C,PLXNA1,PPP1CB,Ppp1r12a,Ppp1r12b,PRKACA,PRKACB,PRKAG2,PRKAR1A,PRKAR1B,PRKAR2A,PRKAR2B,RAC1,RHOA,ROCK2,VCAN
Granzyme A Signaling	16.1	0.387	-2.785	H1f0,H1f4,LMNB1,LMNB2,NDUFA10,NDUFA13,NDUFA2,NDUFA4,NDUFA5,NDUFA6,NDUFA7,NDUFA8,NDUFA9,NDUFB10,NDUFB4,NDUFB5,NDUFB7,NDUFB8,NDUFB9,NDUFS1,NDUFS2,NDUFS3,NDUFS4,Ndufs6,NDUFS7,NDUFS8,NDUFV1,NDUFV2,NME1
fMLP Signaling in Neutrophils	16	0.29	1.461	ACTR2,ACTR3,ARPC1A,ARPC2,ARPC3,ARPC4,ARPC5,ARPC5L,GNA11,GNAI1,GNAI2,GNAI3,GNAL,GNAO1,GNAQ,GNAS,GNAZ,GNB1,GNB2,GNB4,GNB5,ITPR1,KRAS,MAP2K1,MAPK1,MRAS,PLCB1,PPP3CA,PPP3CB,PPP3R1,PRKCB,PRKCE,PRKCG,RAC1,RALA,RAP1A,RAP1B,RAP2B
GPCR-Mediated Nutrient Sensing in Enteroendocrine Cells	16	0.305	1.859	ADCY1,ADCY2,ADCY9,CACNA1A,CACNA1B,CACNA1E,CACNA2D1,CACNA2D3,CACNB2,CACNB3,CACNB4,CACNG2,CACNG3,CACNG8,GNA11,GNAI1,GNAI2,GNAI3,GNAQ,GNAS,GUCY1B1,ITPR1,PDIA3,PLCB1,PLCH2,PRKACA,PRKACB,PRKAG2,PRKAR1A,PRKAR1B,PRKAR2A,PRKAR2B,PRKCB,PRKCE,PRKCG,RAPGEF4
Molecular Mechanisms of Cancer	15.4	0.167	#NUM!	ADCY1,ADCY2,ADCY9,APC,APC2,ARHGEF17,ARHGEF2,ARHGEF7,ARHGEF9,BRAF,CAMK2A,CAMK2B,CAMK2D,CAMK2G,Cdc42,CDK17,CDK5,CTNNA1,CTNNA2,CTNNB1,CTNND1,CYCS,FYN,GNA11,GNAI1,GNAI2,GNAI3,GNAL,GNAO1,GNAQ,GNAS,GNAZ,GNB1,GNB2,GNB4,GNB5,GSK3A,GSK3B,GUCY1B1,KRAS,LRP1,MAP2K1,MAP2K4,MAP3K5,MAPK1,MRAS,NF1,PA2G4,PAK1,PAK5,PLCB1,PRKACA,PRKACB,PRKAG2,PRKAR1A,PRKAR1B,PRKAR2A,PRKAR2B,PRKCB,PRKCE,PRKCG,PTPN11,RAC1,RALA,RAP1A,…
Corticotropin Releasing Hormone Signaling	15.2	0.263	0.164	ADCY1,ADCY2,ADCY9,ARPC5,BRAF,CACNA1A,CACNA1B,CACNA1E,CACNA2D1,CACNA2D3,CACNB2,CACNB3,CACNB4,CACNG2,CACNG3,CACNG8,GAD1,GNAI1,GNAI2,GNAI3,GNAO1,GNAQ,GNAS,GUCY1B1,ITPR1,MAP2K1,MAPK1,NOS1,PRKACA,PRKACB,PRKAG2,PRKAR1A,PRKAR1B,PRKAR2A,PRKAR2B,PRKCB,PRKCE,PRKCG,RAP1A,RAP1B
Androgen Signaling	15	0.249	1.177	CACNA1A,CACNA1B,CACNA1E,CACNA2D1,CACNA2D3,CACNB2,CACNB3,CACNB4,CACNG2,CACNG3,CACNG8,CALR,DNAJB1,GNA11,GNAI1,GNAI2,GNAI3,GNAL,GNAO1,GNAQ,GNAS,GNAZ,GNB1,GNB2,GNB4,GNB5,HSP90AA1,HSPA4,ITPR1,MAPK1,MRAS,PRKACA,PRKACB,PRKAG2,PRKAR1A,PRKAR1B,PRKAR2A,PRKAR2B,PRKCB,PRKCE,PRKCG,SRC
CCR3 Signaling in Eosinophils	14.8	0.276	0.5	CFL1,CFL2,GNA11,GNAI1,GNAI2,GNAI3,GNAL,GNAO1,GNAQ,GNAS,GNAZ,GNB1,GNB2,GNB4,GNB5,ITPR1,KRAS,MAP2K1,MAPK1,MPRIP,MRAS,PAK1,PAK5,PLCB1,PPP1CB,Ppp1r12a,Ppp1r12b,PRKCB,PRKCE,PRKCG,RAC1,RALA,RAP1A,RAP1B,RAP2B,RHOA,ROCK2
Melatonin Signaling	14.7	0.375	1.4	ARAF,BRAF,CAMK2A,CAMK2B,CAMK2D,CAMK2G,GNAI1,GNAI2,GNAI3,GNAO1,GNAQ,MAP2K1,MAP2K4,MAPK1,PDIA3,PLCB1,PLCH2,PRKACA,PRKACB,PRKAG2,PRKAR1A,PRKAR1B,PRKAR2A,PRKAR2B,PRKCB,PRKCE,PRKCG
Regulation of Actin-based Motility by Rho	14.7	0.296	2.828	ACTA1,ACTR2,ACTR3,ARHGDIA,ARPC1A,ARPC2,ARPC3,ARPC4,ARPC5,ARPC5L,BAIAP2,Cdc42,CFL1,MPRIP,MYL12A,MYL6,PAK1,PAK5,PFN2,PI4KA,PIP4K2A,PIP4K2B,PIP4K2C,PIP5K1C,PPP1CB,Ppp1r12a,Ppp1r12b,RAC1,RHOA,RHOB,RHOG,RHOT1,WASF1,Wasl
Aldosterone Signaling in Epithelial Cells	14.7	0.244	-1.213	ABCB8,CRYAB,DNAJA1,DNAJB1,DNAJB12,DNAJB4,DNAJB6,DNAJC11,DNAJC5,DNAJC6,HSP90AA1,HSP90AB1,HSPA12A,HSPA1A/HSPA1B,HSPA2,HSPA4,HSPA4L,HSPA5,HSPA8,HSPA9,HSPD1,HSPE1,HSPH1,ITPR1,KCNMA1,KRAS,MAP2K1,MAPK1,PDIA3,PDPK1,PI4KA,PIP4K2A,PIP4K2B,PIP4K2C,PIP5K1C,PLCB1,PLCH2,PRKCB,PRKCE,PRKCG,SACS,SLC12A2
Amyotrophic Lateral Sclerosis Signaling	14.5	0.293	1.606	CACNA1A,CACNA1B,CACNA1E,CACNA2D1,CACNA2D3,Cacnb1,CACNB2,CACNB3,CACNB4,CACNG2,CACNG3,CACNG8,CAPN5,CYCS,GLUL,GRIA1,GRIA2,GRIA3,GRIA4,GRIK2,GRIK5,GRIN1,GRIN2A,GRIN2B,NEFH,NEFL,NOS1,PAK1,PPP3CA,RAB5A,RAB5C,RAC1,SLC1A2,SOD1
RAC Signaling	13.7	0.263	1.859	ABI2,ACTR2,ACTR3,ANK1,ARPC1A,ARPC2,ARPC3,ARPC4,ARPC5,ARPC5L,BAIAP2,CFL1,CFL2,CYFIP1,IQGAP2,KRAS,MAP2K1,MAP2K4,MAPK1,MRAS,NCKAP1,PAK1,PAK5,PI4KA,PIP4K2A,PIP4K2B,PIP4K2C,PIP5K1C,PTK2B,RAC1,RALA,RAP1A,RAP1B,RAP2B,RHOA,WASF1
Tight Junction Signaling	13.3	0.229	#NUM!	ACTA1,ACTG1,AFDN,ARHGEF2,CASK,CLDN11,CTNNA1,CTNNB1,LLGL1,MAGI2,MARK2,MYH10,MYH14,MYL6,MYO18A,NAPA,NAPB,NSF,PPP2CA,PPP2R1A,PPP2R2A,PPP2R5E,PRKACA,PRKACB,PRKAG2,PRKAR1A,PRKAR1B,PRKAR2A,PRKAR2B,RAC1,RHOA,SNAP25,SPTAN1,STX1A,STX1B,TJP1,TJP2,VAMP2,VAPA,VCL,YKT6
Nitric Oxide Signaling in the Cardiovascular System	13.3	0.275	0.426	ATP2A2,CACNA1A,CACNA1B,CACNA1E,CACNA2D1,CACNA2D3,Cacnb1,CACNB2,CACNB3,CACNB4,CACNG2,CACNG3,CACNG8,CHRM1,GUCY1B1,HSP90AA1,HSP90AB1,ITPR1,MAP2K1,MAPK1,PDE2A,PRKAA1,PRKACA,PRKACB,PRKAG2,PRKAR1A,PRKAR1B,PRKAR2A,PRKAR2B,PRKCB,PRKCE,PRKCG,RYR2
Chemokine Signaling	13.2	0.333	-0.962	CAMK2A,CAMK2B,CAMK2D,CAMK2G,CFL1,GNAI1,GNAI2,GNAI3,GNAQ,KRAS,MAP2K1,MAPK1,MPRIP,MRAS,PLCB1,PPP1CB,Ppp1r12a,Ppp1r12b,PRKCB,PTK2B,RALA,RAP1A,RAP1B,RAP2B,RHOA,ROCK2,SRC
CDK5 Signaling	13	0.278	0	ADCY1,ADCY2,ADCY9,CACNA1A,CDK5,GNAL,GNAS,GUCY1B1,KRAS,MAP2K1,MAPK1,MAPT,MRAS,NTRK2,PPP1CA,PPP1CB,Ppp1cc,PPP2CA,PPP2R1A,PPP2R2A,PPP2R5E,PRKACA,PRKACB,PRKAG2,PRKAR1A,PRKAR1B,PRKAR2A,PRKAR2B,RALA,RAP1A,RAP1B,RAP2B
mTOR Signaling	12.5	0.206	0.392	Cdc42,DGKZ,EIF3A,EIF4B,EIF4G1,EIF4G2,Gm15483,KRAS,MAPK1,MRAS,MTOR,PDPK1,PPP2CA,PPP2R1A,PPP2R2A,PPP2R5E,PRKAA1,PRKAG2,PRKCB,PRKCE,PRKCG,RAC1,RALA,RAP1A,RAP1B,RAP2B,RHOA,RHOB,RHOG,RHOT1,RPS10,RPS14,RPS16,RPS18,RPS19,RPS2,RPS23,RPS3,RPS4Y1,RPS6,RPS7,RPS8,RPS9,TSC2
P2Y Purigenic Receptor Signaling Pathway	11.9	0.248	0.928	ADCY1,ADCY2,ADCY9,GNAI1,GNAI2,GNAI3,GNAQ,GNB1,GNB2,GNB4,GNB5,GUCY1B1,KRAS,MAP2K1,MAPK1,MRAS,PDIA3,PLCB1,PLCH2,PRKACA,PRKACB,PRKAG2,PRKAR1A,PRKAR1B,PRKAR2A,PRKAR2B,PRKCB,PRKCE,PRKCG,RALA,RAP1A,RAP1B,RAP2B
Semaphorin Signaling in Neurons	11.7	0.361	#NUM!	ARHGAP1,Cdc42,CDK5,CFL1,CFL2,CRMP1,DPYSL2,DPYSL3,DPYSL4,DPYSL5,FYN,MAPK1,PAK1,PAK5,PLXNA1,RAC1,RHOA,RHOB,RHOG,RHOT1,ROCK2,SEMA7A
TCA Cycle II (Eukaryotic)	11.5	0.609	3.742	ACO2,CS,DLD,DLST,FH,IDH3A,IDH3G,MDH1,MDH2,OGDH,SDHA,SDHB,SUCLA2,SUCLG1
Amyloid Processing	11.5	0.392	0.816	CAPN5,CDK5,CSNK1A1,CSNK1D,CSNK1E,CSNK2A1,CSNK2A2,CSNK2B,GSK3B,MAPK1,MAPT,MARK1,PRKACA,PRKACB,PRKAG2,PRKAR1A,PRKAR1B,PRKAR2A,PRKAR2B,PRKCE
Gαq Signaling	11.4	0.218	1.569	Cdc42,CHRM1,GNA11,GNAI1,GNAI2,GNAI3,GNAL,GNAO1,GNAQ,GNAS,GNAZ,GNB1,GNB2,GNB4,GNB5,GRM1,GRM5,GSK3B,ITPR1,MAP2K1,MAPK1,MRAS,PLCB1,PPP3CA,PPP3CB,PPP3R1,PRKCB,PRKCE,PRKCG,PTK2B,RAC1,RGS7,RHOA,RHOB,RHOG,RHOT1,ROCK2
Sperm Motility	11.3	0.183	0	EPHA4,EPHB2,FYN,GNA11,GNAI1,GNAI2,GNAI3,GNAL,GNAO1,GNAQ,GNAS,GNAZ,GNB1,GNB2,GNB4,GNB5,GUCY1B1,ITPR1,LMTK2,LMTK3,MAP2K1,MAP2K4,MRAS,NTRK2,NTRK3,PDE2A,PDE4A,PDE4D,PDIA3,PEAK1,PLCB1,PLCH2,PRDX6,PRKACA,PRKACB,PRKAG2,PRKAR1A,PRKAR1B,PRKAR2A,PRKAR2B,PRKCB,PRKCE,PRKCG,PTK2B,SLC12A2,SRC,TWF1
CLEAR Signaling Pathway	11.3	0.175	-1.414	ATP6AP1,ATP6V0A1,ATP6V0C,ATP6V0D1,ATP6V1A,ATP6V1B2,ATP6V1C1,ATP6V1D,ATP6V1E1,ATP6V1F,ATP6V1G2,ATP6V1H,GSK3A,GSK3B,HEXB,ITPR1,KRAS,MAPK1,MRAS,MTOR,NTRK2,NTRK3,PPP2CA,PPP2R1A,PPP2R2A,PPP2R5E,PPP3CA,PPP3CB,PPP3R1,PRKAA1,PRKAG2,PRKCB,PRKCE,PRKCG,RAB7A,RALA,RAP1A,RAP1B,RAP2B,SFN,STUB1,TSC2,VPS18,VPS35,YWHAB,YWHAE,YWHAG,YWHAH,YWHAQ,YWHAZ
Relaxin Signaling	11.3	0.226	0.229	ADCY1,ADCY2,ADCY9,BRAF,ENPP6,GAD1,GNA11,GNAI1,GNAI2,GNAI3,GNAL,GNAO1,GNAQ,GNAS,GNAZ,GNB1,GNB2,GNB4,GNB5,GUCY1B1,MAP2K1,MAPK1,MRAS,PDE2A,PDE4A,PDE4D,PRKACA,PRKACB,PRKAG2,PRKAR1A,PRKAR1B,PRKAR2A,PRKAR2B,RAP1A,RAP1B
IL-1 Signaling	11.2	0.281	0.905	ADCY1,ADCY2,ADCY9,GNA11,GNAI1,GNAI2,GNAI3,GNAL,GNAO1,GNAQ,GNAS,GNAZ,GNB1,GNB2,GNB4,GNB5,GUCY1B1,MAP2K4,MAPK1,MRAS,PRKACA,PRKACB,PRKAG2,PRKAR1A,PRKAR1B,PRKAR2A,PRKAR2B
Virus Entry via Endocytic Pathways	11.2	0.254	#NUM!	ACTA1,ACTG1,AP1B1,AP1G1,AP2A1,AP2A2,AP2B1,AP2M1,AP2S1,AP3B2,AP3D1,AP3S1,CLTA,CLTB,CLTC,DNM1,DNM2,FYN,ITSN1,KRAS,MRAS,PRKCB,PRKCE,PRKCG,RAC1,RALA,RAP1A,RAP1B,RAP2B,SRC
Apelin Endothelial Signaling Pathway	11.1	0.234	0.392	ADCY1,ADCY2,ADCY9,GNA11,GNAI1,GNAI2,GNAI3,GNAL,GNAO1,GNAQ,GNAS,GNAZ,GNB1,GNB2,GNB4,GNB5,GUCY1B1,KRAS,MAP2K1,MAP2K4,MAPK1,MRAS,MTOR,PLCB1,PRKAA1,PRKAG2,PRKCB,PRKCE,PRKCG,RALA,RAP1A,RAP1B,RAP2B
Leukocyte Extravasation Signaling	10.9	0.202	1.667	ACTA1,ACTG1,ACTN1,ACTN2,ACTN4,AFDN,ARHGAP1,ARHGAP12,ARHGAP35,CLDN11,CTNNA1,CTNNA2,CTNNB1,CTNND1,CTTN,EZR,GNAI1,GNAI2,GNAI3,MAP2K4,MAPK1,MYL6,PRKCB,PRKCE,PRKCG,PTK2B,PTPN11,RAC1,RAP1A,RAP1B,RAP1GAP,RAPGEF4,RDX,RHOA,ROCK2,SRC,THY1,VCL,Wasl
Neutrophil Extracellular Trap Signaling Pathway	10.8	0.15	4.064	ATP5F1A,ATP5F1B,ATP5F1C,ATP5PB,C1QC,CYC1,FYN,H4C9,ITPR1,MAP2K1,MAP2K4,MAPK1,MTOR,NDUFA10,NDUFA13,NDUFA2,NDUFA4,NDUFA5,NDUFA6,NDUFA7,NDUFA8,NDUFA9,NDUFB10,NDUFB4,NDUFB5,NDUFB7,NDUFB8,NDUFB9,NDUFS1,NDUFS2,NDUFS3,NDUFS4,NDUFS7,NDUFS8,NDUFV1,NDUFV2,PDIA3,PLCB1,PLCH2,PPP3CA,PPP3CB,PPP3R1,PRDX6,PRKCB,PRKCE,PRKCG,RAC1,SDHA,SDHB,SLC25A4,SLC25A5,SLC2A1,SRC,TOMM22,TOMM34,TOMM40,TOMM70,UQCRC2,UQCRFS1,VDAC1,…
CREB Signaling in Neurons	10.8	0.132	0.956	ADCY1,ADCY2,ADCY9,ADGRA1,ADGRB1,ADGRB2,ADGRB3,ADGRL1,ADGRL3,CACNA1A,CACNA1B,CACNA1E,CACNA2D1,CACNA2D3,CACNB2,CACNB3,CACNB4,CACNG2,CACNG3,CACNG8,CAMK2A,CAMK2B,CAMK2D,CAMK2G,CHRM1,GABBR1,GABBR2,GNA11,GNAI1,GNAI2,GNAI3,GNAL,GNAO1,GNAQ,GNAS,GNAZ,GNB1,GNB2,GNB4,GNB5,GPR158,GRIA1,GRIA2,GRIA3,GRIA4,GRIK2,GRIK5,GRIN1,GRIN2A,GRIN2B,GRM1,GRM2,GRM3,GRM5,GRM7,GUCY1B1,ITPR1,KRAS,MAP2K1,MAPK1,MRAS,NTRK2,NTRK3,…
G-Protein Coupled Receptor Signaling	10.6	0.125	1.919	ADCY1,ADCY2,ADCY9,ADGRA1,ADGRB1,ADGRB2,ADGRB3,ADGRL1,ADGRL3,BRAF,CAMK2A,CAMK2B,CAMK2D,CAMK2G,CHRM1,CTNNB1,ENPP6,FYN,GABBR1,GABBR2,GNA11,GNAI1,GNAI2,GNAI3,GNAL,GNAO1,GNAQ,GNAS,GNAZ,GNB1,GNB2,GNB4,GNB5,GPR158,GPRIN1,GRM1,GRM2,GRM3,GRM5,GRM7,GSK3B,GUCY1B1,HCN1,HCN2,KCNQ2,KCNQ3,KRAS,MAP2K1,MAP2K4,MAP3K5,MAPK1,MRAS,MTOR,MYL12A,MYL6,PAK1,PAK5,PDE2A,PDE4A,PDE4D,PDPK1,PLCB1,PPP3CA,PPP3CB,PPP3R1,PRKACA,PR…
AMPK Signaling	10.6	0.182	2.268	AK1,AK5,CAMKK2,CPT1C,EEF2,FASN,GNA11,GNAI1,GNAI2,GNAI3,GNAL,GNAO1,GNAQ,GNAS,GNAZ,GNB1,GNB2,GNB4,GNB5,MAPK1,MRAS,MTOR,PFKL,PFKM,PFKP,PPM1E,PPP2CA,PPP2R1A,PPP2R2A,PPP2R5E,PRKAA1,PRKACA,PRKACB,PRKAG2,PRKAR1A,PRKAR1B,PRKAR2A,PRKAR2B,RAB1A,RAB2A,RAB3A,RAB7A,SLC2A1,TSC2
ERK/MAPK Signaling	10.6	0.191	-0.686	ARAF,BRAF,FYN,KRAS,KSR1,MAP2K1,MAPK1,MRAS,PAK1,PAK5,PPP1CA,PPP1CB,PPP2CA,PPP2R1A,PPP2R2A,PPP2R5E,PRKACA,PRKACB,PRKAG2,PRKAR1A,PRKAR1B,PRKAR2A,PRKAR2B,PRKCB,PRKCE,PRKCG,PTK2B,RAC1,RALA,RAP1A,RAP1B,RAP2B,RAPGEF4,SRC,TLN1,TLN2,YWHAB,YWHAG,YWHAH,YWHAQ,YWHAZ
Oxytocin In Brain Signaling Pathway	10.5	0.196	0.801	CACNA1A,CACNA1B,CACNA1E,CACNA2D1,CACNA2D3,CACNB2,CACNB3,CACNB4,CACNG2,CACNG3,CACNG8,CAMKK1,CAMKK2,GNA11,GNAI1,GNAI2,GNAI3,GNAL,GNAO1,GNAQ,GNB1,GNB2,GNB4,GNB5,ITPR1,KRAS,MAP2K1,MAPK1,MRAS,MTOR,PRDX6,PRKCB,PRKCE,PRKCG,RALA,RAP1A,RAP1B,RAP2B,SLC12A5
cAMP-mediated signaling	10.4	0.182	1.406	ADCY1,ADCY2,ADCY9,AKAP5,BRAF,CAMK2A,CAMK2B,CAMK2D,CAMK2G,CHRM1,ENPP6,GABBR1,GABBR2,GNAI1,GNAI2,GNAI3,GNAL,GNAO1,GNAS,GRM2,GRM3,GRM7,GUCY1B1,MAP2K1,MAPK1,PDE2A,PDE4A,PDE4D,PPP3CA,PPP3CB,PPP3R1,PRKACA,PRKACB,PRKAR1A,PRKAR1B,PRKAR2A,PRKAR2B,RAP1A,RAP1GAP,RAPGEF4,RGS14,RGS7,SRC
Cardiac Hypertrophy Signaling (Enhanced)	10.3	0.135	-0.391	ADCY1,ADCY2,ADCY9,ATP2A2,CACNA1A,CACNA1B,CACNA1E,CACNA2D1,CACNA2D3,Cacnb1,CACNB2,CACNB3,CACNB4,CACNG2,CACNG3,CACNG8,CAMK2A,CAMK2B,CAMK2D,CAMK2G,CTNNB1,DLG1,ENPP6,GNA11,GNAI1,GNAI2,GNAI3,GNAQ,GNAS,GNB1,GNB2,GNB4,GNB5,GSK3A,GSK3B,GUCY1B1,ITPR1,KRAS,MAP2K1,MAP2K4,MAP3K5,MAPK1,MRAS,MTOR,PDE2A,PDE4A,PDE4D,PDIA3,PLCB1,PLCH2,PPP3CA,PPP3CB,PPP3R1,PRKACA,PRKACB,PRKAG2,PRKAR1A,PRKAR1B,PRKAR2A,PRKAR2B,PRKCB…
IL-8 Signaling	10.3	0.19	0.365	ARAF,BRAF,Cdc42,GNA11,GNAI1,GNAI2,GNAI3,GNAL,GNAO1,GNAQ,GNAS,GNAZ,GNB1,GNB2,GNB4,GNB5,KRAS,LASP1,MAP2K1,MAP2K4,MAP4K4,MAPK1,MRAS,MTOR,PRKCB,PRKCE,PRKCG,PTK2B,RAB11FIP2,RAC1,RALA,RAP1A,RAP1B,RAP2B,RHOA,RHOB,RHOG,RHOT1,ROCK2,SRC
IGF-1 Signaling	10.2	0.257	0.447	CSNK2A1,CSNK2A2,CSNK2B,KRAS,MAP2K1,MAPK1,MRAS,PDPK1,PRKACA,PRKACB,PRKAG2,PRKAR1A,PRKAR1B,PRKAR2A,PRKAR2B,PTPN11,RALA,RAP1A,RAP1B,RAP2B,SFN,YWHAB,YWHAE,YWHAG,YWHAH,YWHAQ,YWHAZ
PPARα/RXRα Activation	10.1	0.195	1.461	ADCY1,ADCY2,ADCY9,AP2A2,CAND1,CKAP5,FASN,GNA11,GNAQ,GNAS,GOT2,GPD2,GUCY1B1,HSP90AA1,HSP90AB1,KRAS,MAP2K1,MAP2K4,MAP4K4,MAPK1,MRAS,PDIA3,PLCB1,PLCH2,PRKAA1,PRKACA,PRKACB,PRKAG2,PRKAR1A,PRKAR1B,PRKAR2A,PRKAR2B,PRKCB,RALA,RAP1A,RAP1B,RAP2B,SLC27A1
Renin-Angiotensin Signaling	10.1	0.24	0.6	ADCY1,ADCY2,ADCY9,GNAQ,GUCY1B1,ITPR1,KRAS,MAP2K1,MAP2K4,MAPK1,MRAS,PAK1,PAK5,PRKACA,PRKACB,PRKAG2,PRKAR1A,PRKAR1B,PRKAR2A,PRKAR2B,PRKCB,PRKCE,PRKCG,PTK2B,RAC1,RALA,RAP1A,RAP1B,RAP2B
Colorectal Cancer Metastasis Signaling	9.97	0.17	1.768	ADCY1,ADCY2,ADCY9,APC,APPL1,BRAF,Cdc42,CTNNB1,GNA11,GNAI1,GNAI2,GNAI3,GNAL,GNAO1,GNAQ,GNAS,GNAZ,GNB1,GNB2,GNB4,GNB5,GSK3B,GUCY1B1,KRAS,LRP1,MAP2K1,MAP2K4,MAPK1,MRAS,PRKACA,PRKACB,PRKAG2,PRKAR1A,PRKAR1B,PRKAR2A,PRKAR2B,RAC1,RALA,RAP1A,RAP1B,RAP2B,RHOA,RHOB,RHOG,RHOT1,SRC
HIPPO signaling	9.97	0.279	-2.309	CSNK1D,CSNK1E,DLG1,DLG2,DLG3,DLG4,LLGL1,PPP1CA,PPP1CB,Ppp1cc,PPP2CA,PPP2R1A,PPP2R2A,PPP2R5E,SCRIB,SFN,SKP1,TJP2,YWHAB,YWHAE,YWHAG,YWHAH,YWHAQ,YWHAZ
Fcγ Receptor-mediated Phagocytosis in Macrophages and Monocytes	9.86	0.266	3	ACTA1,ACTG1,ACTR2,ACTR3,ARPC1A,ARPC2,ARPC3,ARPC4,ARPC5,ARPC5L,DGKB,EZR,FYN,MAPK1,MYO5A,NCK2,PAK1,PRKCB,PRKCE,PRKCG,PTK2B,RAC1,SRC,TLN1,TLN2
HIF1α Signaling	9.86	0.188	-0.649	ARAF,BRAF,CAMK2A,CAMK2B,CAMK2D,CAMK2G,GPI,HK1,HSP90AA1,HSPA1A/HSPA1B,HSPA2,HSPA4,HSPA5,HSPA8,HSPA9,KRAS,Ldha/RGD1562690,LDHB,MAP2K1,MAP2K4,MAPK1,MRAS,MTOR,PKM,PPP3CA,PPP3CB,PPP3R1,PRKCB,PRKCE,PRKCG,RAC1,RALA,RAP1A,RAP1B,RAP2B,RPS6,SLC2A1,STUB1,VIM
White Adipose Tissue Browning Pathway	9.34	0.217	2.268	ADCY1,ADCY2,ADCY9,CACNA1A,CACNA1B,CACNA1E,CACNA2D1,CACNA2D3,CACNB2,CACNB3,CACNB4,CACNG2,CACNG3,CACNG8,CAMKK2,CTBP1,GNAS,GUCY1B1,ITPR1,LDHB,MAPK1,PRKAA1,PRKACA,PRKACB,PRKAG2,PRKAR1A,PRKAR1B,PRKAR2A,PRKAR2B,SLC16A1
Endocannabinoid Cancer Inhibition Pathway	9.28	0.211	0.365	ADCY1,ADCY2,ADCY9,CAMKK2,CTNNB1,GNAI1,GNAI2,GNAI3,GNAL,GNAO1,GNAQ,GSK3B,GUCY1B1,MAP2K1,MAP2K4,MAPK1,MTOR,NOS1,PRKAA1,PRKACA,PRKACB,PRKAG2,PRKAR1A,PRKAR1B,PRKAR2A,PRKAR2B,RHOA,ROCK2,SMPD3,SRC,VIM
NRF2-mediated Oxidative Stress Response	9.22	0.173	0.229	ACTA1,ACTG1,CCT7,CUL3,DNAJA1,DNAJA2,DNAJA3,DNAJA4,DNAJB1,DNAJB12,DNAJB4,DNAJB6,DNAJC11,DNAJC5,DNAJC6,GSK3B,GSTM3,GSTM5,HACD3,HSP90AA1,HSP90AB1,KRAS,MAP2K1,MAP2K4,MAP3K5,MAPK1,MGST3,MRAS,PPIB,PRDX1,PRKCB,PRKCE,PRKCG,RALA,RAP1A,RAP1B,RAP2B,SOD1,SOD2,STIP1,VCP
Actin Nucleation by ARP-WASP Complex	9.2	0.258	1.706	ACTR2,ACTR3,ARPC1A,ARPC2,ARPC3,ARPC4,ARPC5,ARPC5L,BAIAP2,Cdc42,KRAS,MRAS,NCK2,RAC1,RALA,RAP1A,RAP1B,RAP2B,RHOA,RHOB,RHOG,RHOT1,ROCK2,WASF1
Insulin Receptor Signaling	9.18	0.214	0.365	ACLY,FYN,GSK3A,GSK3B,INPP5J,KRAS,MAP2K1,MAPK1,MRAS,MTOR,PDPK1,PPP1CA,PPP1CB,Ppp1cc,PRKACA,PRKACB,PRKAG2,PRKAR1A,PRKAR1B,PRKAR2A,PRKAR2B,PTPN11,PTPRF,RALA,RAP1A,RAP1B,RAP2B,SYNJ1,TSC2,VAMP2
Apelin Muscle Signaling Pathway	9.03	0.354	1.342	GNA11,GNAI1,GNAI2,GNAI3,GNAL,GNAO1,GNAQ,GNAS,GNAZ,GNB1,GNB2,GNB4,GNB5,MRAS,PRKAA1,PRKAG2,TFAM
Glycolysis I	9	0.481	2.496	ALDOA,ALDOC,ENO1,ENO2,GAPDH,GPI,PFKL,PFKM,PFKP,PGAM1,PGK1,PKM,Tpi1 (includes others)
GPCR-Mediated Integration of Enteroendocrine Signaling Exemplified by an L Cell	8.84	0.28	0.894	ADCY1,ADCY2,ADCY9,GNA11,GNAI1,GNAI2,GNAI3,GNAQ,GNAS,GUCY1B1,ITPR1,PDIA3,PLCB1,PLCH2,PRKACA,PRKACB,PRKAG2,PRKAR1A,PRKAR1B,PRKAR2A,PRKAR2B
Inhibition of ARE-Mediated mRNA Degradation Pathway	8.8	0.198	0.853	CNOT1,DDX6,EDC4,MAPK1,PPP2CA,PPP2R1A,PPP2R2A,PPP2R5E,PRKACA,PRKACB,PRKAG2,PRKAR1A,PRKAR1B,PRKAR2A,PRKAR2B,PSMA4,PSMA5,PSMA6,PSMA7,PSMB1,PSMC1,PSMD1,PSMD11,PSMD2,PSMD6,SFN,YWHAB,YWHAE,YWHAG,YWHAH,YWHAQ,YWHAZ
Unfolded protein response	8.75	0.256	1.897	CALR,CANX,DNAJA1,DNAJA2,DNAJA3,DNAJA4,DNAJB1,DNAJB12,DNAJB4,DNAJB6,DNAJC11,DNAJC5,DNAJC6,HSPA1A/HSPA1B,HSPA2,HSPA4,HSPA5,HSPA8,HSPA9,HSPH1,MAP3K5,UBXN4,VCP
Regulation of eIF4 and p70S6K Signaling	8.71	0.188	-1.069	EIF2S2,EIF2S3,EIF3A,EIF4G1,EIF4G2,Gm15483,KRAS,MAP2K1,MAPK1,MRAS,MTOR,PABPC1,PDPK1,PPP2CA,PPP2R1A,PPP2R2A,PPP2R5E,RALA,RAP1A,RAP1B,RAP2B,RPS10,RPS14,RPS16,RPS18,RPS19,RPS2,RPS23,RPS3,RPS4Y1,RPS6,RPS7,RPS8,RPS9
Hepatic Fibrosis Signaling Pathway	8.62	0.137	0.156	APC,APC2,ARAF,BRAF,CACNA1A,CACNA1B,CACNA1E,CACNA2D1,CACNA2D3,Cacnb1,CACNB2,CACNB3,CACNB4,CACNG2,CACNG3,CACNG8,Cdc42,CSNK1A1,CSNK1D,CSNK1E,CSNK1G3,CTNNB1,GNAI1,GNAI2,GNAI3,GSK3B,KRAS,LRP1,MAP2K1,MAP2K4,MAPK1,MRAS,MTOR,MYL12A,MYL6,PRKACA,PRKACB,PRKAG2,PRKAR1A,PRKAR1B,PRKAR2A,PRKAR2B,PRKCB,PRKCE,PRKCG,RAC1,RALA,RAP1A,RAP1B,RAP2B,RHOA,RHOB,RHOG,RHOT1,ROCK2,SDHA,SDHB,SOD2
Protein Ubiquitination Pathway	8.29	0.157	#NUM!	CRYAB,DNAJA1,DNAJB1,DNAJB12,DNAJB4,DNAJB6,DNAJC11,DNAJC5,DNAJC6,HSP90AA1,HSP90AB1,HSPA12A,HSPA1A/HSPA1B,HSPA2,HSPA4,HSPA4L,HSPA5,HSPA8,HSPA9,HSPD1,HSPE1,HSPH1,NEDD4L,PSMA4,PSMA5,PSMA6,PSMA7,PSMB1,PSMC1,PSMD1,PSMD11,PSMD2,PSMD6,SACS,SKP1,STUB1,UBA1,UBE2N,UBE2O,UCHL1,USP46,USP5,USP9X
Dopamine Receptor Signaling	8.28	0.263	1.265	ADCY1,ADCY2,ADCY9,GUCY1B1,MAOA,MAOB,PPP1CA,PPP1CB,Ppp1cc,PPP2CA,PPP2R1A,PPP2R2A,PPP2R5E,PRKACA,PRKACB,PRKAG2,PRKAR1A,PRKAR1B,PRKAR2A,PRKAR2B,QDPR
Adrenomedullin signaling pathway	8.16	0.176	-0.686	ADCY1,ADCY2,ADCY9,ARAF,BRAF,GAD1,GNA11,GNAQ,GNAS,GSK3A,GSK3B,GUCY1B1,ITPR1,KCNQ2,KCNQ3,KRAS,MAP2K1,MAP2K4,MAPK1,MRAS,PDIA3,PLCB1,PLCH2,PRKACA,PRKACB,PRKAG2,PRKAR1A,PRKAR1B,PRKAR2A,PRKAR2B,PTK2B,RALA,RAP1A,RAP1B,RAP2B
nNOS Signaling in Skeletal Muscle Cells	8.09	0.333	#NUM!	CACNA1A,CACNA1B,CACNA1E,CACNA2D1,CACNA2D3,CACNB2,CACNB3,CACNB4,CACNG2,CACNG3,CACNG8,ITPR1,NOS1,RYR2,RYR3,SNTA1
eNOS Signaling	8.01	0.192	0.2	ADCY1,ADCY2,ADCY9,AQP4,DNM2,GNAQ,GNAS,GUCY1B1,HSP90AA1,HSP90AB1,HSPA1A/HSPA1B,HSPA2,HSPA4,HSPA5,HSPA8,HSPA9,ITPR1,PDPK1,PRKAA1,PRKACA,PRKACB,PRKAG2,PRKAR1A,PRKAR1B,PRKAR2A,PRKAR2B,PRKCB,PRKCE,PRKCG,STUB1
Role of MAPK Signaling in Promoting the Pathogenesis of Influenza	7.97	0.219	1.633	ARAF,ATP6AP1,ATP6V0A1,ATP6V0C,ATP6V0D1,ATP6V1A,ATP6V1B2,ATP6V1C1,ATP6V1D,ATP6V1E1,ATP6V1F,ATP6V1G2,ATP6V1H,BRAF,KRAS,MAP2K1,MAP2K4,MAP3K5,MAPK1,MRAS,PRDX6,RALA,RAP1A,RAP1B,RAP2B
Gustation Pathway	7.93	0.172	2.401	ADCY1,ADCY2,ADCY9,CACNA1A,CACNA1B,CACNA1E,CACNA2D1,CACNA2D3,CACNB2,CACNB3,CACNB4,CACNG2,CACNG3,CACNG8,GABRA1,GABRA4,GABRB1,GABRB2,GABRB3,GABRG2,GUCY1B1,ITPR1,KCNQ2,KCNQ3,LRRC8A,PRKACA,PRKACB,PRKAG2,PRKAR1A,PRKAR1B,PRKAR2A,PRKAR2B,SCN1A,SCN2B,SCN8A
VEGF Signaling	7.9	0.232	0	ACTA1,ACTG1,ACTN1,ACTN2,ACTN4,EIF2S2,EIF2S3,KRAS,MAP2K1,MAPK1,MRAS,PRKCB,PTK2B,PTPN11,RALA,RAP1A,RAP1B,RAP2B,ROCK2,SFN,SRC,VCL,YWHAE
Paxillin Signaling	7.89	0.224	1.633	ACTA1,ACTG1,ACTN1,ACTN2,ACTN4,ARF1,ARHGEF7,KRAS,MAP2K4,MAPK1,MRAS,NCK2,PAK1,PAK5,PTK2B,RAC1,RALA,RAP1A,RAP1B,RAP2B,SRC,TLN1,TLN2,VCL
Apelin Adipocyte Signaling Pathway	7.83	0.239	0	ADCY1,ADCY2,ADCY9,GNA11,GNAI1,GNAI2,GNAI3,GPX4,GUCY1B1,MAPK1,MGST3,PRDX6,PRKAA1,PRKACA,PRKACB,PRKAG2,PRKAR1A,PRKAR1B,PRKAR2A,PRKAR2B,RAC1,SOD1
UVC-Induced MAPK Signaling	7.66	0.314	0	ARAF,BRAF,KRAS,MAP2K1,MAP2K4,MAPK1,MRAS,PRKCB,PRKCE,PRKCG,RALA,RAP1A,RAP1B,RAP2B,SMPD3,SRC
Type II Diabetes Mellitus Signaling	7.62	0.19	0.302	ACSBG1,ACSL3,ACSL6,CACNA1A,CACNA1B,CACNA1E,CACNA2D1,CACNA2D3,CACNB2,CACNB3,CACNB4,CACNG2,CACNG3,CACNG8,ITPR1,MAP2K4,MAP3K5,MAPK1,MTOR,PDPK1,PKM,PRKAA1,PRKAG2,PRKCB,PRKCE,PRKCG,SLC27A1,SLC27A4,SMPD3
Cholecystokinin/Gastrin-mediated Signaling	7.58	0.21	0.209	Cdc42,EPHA4,GNAQ,ITPR1,KRAS,MAP2K1,MAP2K4,MAPK1,MRAS,PLCB1,PRKCB,PRKCE,PRKCG,PTK2B,RAC1,RALA,RAP1A,RAP1B,RAP2B,RHOA,RHOB,RHOG,RHOT1,ROCK2,SRC
nNOS Signaling in Neurons	7.33	0.319	1.667	CAMK2A,CAPN5,DLG2,DLG4,GRIN1,GRIN2A,GRIN2B,NOS1,PFKM,PPP3CA,PPP3CB,PPP3R1,PRKCB,PRKCE,PRKCG
Melanocyte Development and Pigmentation Signaling	7.29	0.224	1.091	ADCY1,ADCY2,ADCY9,GNAS,GUCY1B1,KRAS,MAP2K1,MAPK1,MRAS,PRKACA,PRKACB,PRKAG2,PRKAR1A,PRKAR1B,PRKAR2A,PRKAR2B,PTPN11,RALA,RAP1A,RAP1B,RAP2B,SRC
PFKFB4 Signaling Pathway	7.2	0.312	1.069	GNAS,GPI,HK1,MAP2K1,MAP2K4,MAPK1,PFKM,PRKACA,PRKACB,PRKAG2,PRKAR1A,PRKAR1B,PRKAR2A,PRKAR2B,TKT
Senescence Pathway	7.15	0.144	1.567	ARAF,BRAF,CACNA1A,CACNA1B,CACNA1E,CACNA2D1,CACNA2D3,Cacnb1,CACNB2,CACNB3,CACNB4,CACNG2,CACNG3,CACNG8,CAPN5,DLAT,DLD,ITSN2,KRAS,MAP2K1,MAP2K4,MAPK1,MCU,MRAS,MTOR,NF1,PDHA1,PDHB,PDK3,PPP1CA,PPP2CA,PPP2R1A,PPP2R2A,PPP2R5E,PPP3CA,PPP3CB,PPP3R1,RALA,RAP1A,RAP1B,RAP2B,SOD2,TBK1
BAG2 Signaling Pathway	7.14	0.238	1.897	HSP90AA1,HSPA1A/HSPA1B,HSPA2,HSPA4,HSPA5,HSPA8,HSPA9,MAPK1,MAPT,PSMA4,PSMA5,PSMA6,PSMA7,PSMB1,PSMC1,PSMD1,PSMD11,PSMD2,PSMD6,STUB1
Endothelin-1 Signaling	6.84	0.165	0.18	ADCY1,ADCY2,ADCY9,ARAF,BRAF,GNA11,GNAI1,GNAI2,GNAI3,GNAL,GNAO1,GNAQ,GNAS,GNAZ,GUCY1B1,ITPR1,KRAS,MAPK1,MRAS,NOS1,PDIA3,PLCB1,PLCH2,PRDX6,PRKCB,PRKCE,PRKCG,RALA,RAP1A,RAP1B,RAP2B,SRC
Gluconeogenesis I	6.77	0.407	2.714	ALDOA,ALDOC,ENO1,ENO2,GAPDH,GPI,MDH1,MDH2,ME3,PGAM1,PGK1
Isoleucine Degradation I	6.57	0.5	2.646	ACAA2,ACAT1,AUH,DLD,ECHS1,HADHA,HADHB,HSD17B10,HSD17B4
PI3K/AKT Signaling	6.53	0.16	0.18	CTNNB1,GSK3A,GSK3B,HSP90AA1,HSP90AB1,INPP5J,KRAS,MAP2K1,MAP3K5,MAPK1,MAPK8IP1,MRAS,MTOR,PDPK1,PPP2CA,PPP2R1A,PPP2R2A,PPP2R5E,RALA,RAP1A,RAP1B,RAP2B,SFN,SYNJ1,THEM4,TSC2,YWHAB,YWHAE,YWHAG,YWHAH,YWHAQ,YWHAZ
ILK Signaling	6.49	0.159	1.633	ACTA1,ACTG1,ACTN1,ACTN2,ACTN4,Cdc42,CFL1,CFL2,CTNNB1,DSP,GSK3A,GSK3B,MAP2K4,MAPK1,MTOR,MYH10,MYH14,MYL6,MYO18A,NCK2,PDPK1,PPP2CA,PPP2R1A,PPP2R2A,PPP2R5E,RAC1,RHOA,RHOB,RHOG,RHOT1,VCL,VIM
Fatty Acid β-oxidation I	6.37	0.343	1.732	ACAA2,ACSBG1,ACSL3,ACSL6,AUH,ECHS1,HADHA,HADHB,HSD17B10,HSD17B4,SLC27A1,SLC27A4
Antiproliferative Role of Somatostatin Receptor 2	6.36	0.234	0.277	BRAF,GAD1,GNB1,GNB2,GNB4,GNB5,GUCY1B1,KRAS,MAP2K1,MAPK1,MRAS,NOS1,PTPN11,RALA,RAP1A,RAP1B,RAP2B,SRC
GM-CSF Signaling	6.3	0.243	-1.069	CAMK2A,CAMK2B,CAMK2D,CAMK2G,KRAS,MAP2K1,MAPK1,MRAS,PPP3CA,PPP3CB,PPP3R1,PRKCB,PTPN11,RALA,RAP1A,RAP1B,RAP2B
Autophagy	6.24	0.153	1.915	CAMKK2,GABARAPL2,GNAI3,GSK3A,GSK3B,MAP1LC3A,MAP2K1,MAP2K4,MAPK1,MTOR,PPP2CA,PPP2R1A,PPP2R2A,PPP2R5E,PPP3CA,PPP3CB,PPP3R1,PRKAA1,PRKACA,PRKACB,PRKAG2,PRKAR1A,PRKAR1B,PRKAR2A,PRKAR2B,RAB7A,RALA,RB1CC1,SLC3A2,TBK1,TRAF3,TSC2,VPS18
Breast Cancer Regulation by Stathmin1	6.14	0.111	1.638	ADGRA1,ADGRB1,ADGRB2,ADGRB3,ADGRL1,ADGRL3,ARHGEF17,ARHGEF2,ARHGEF7,ARHGEF9,CAMK2A,CAMK2B,CAMK2D,CAMK2G,CHRM1,GABBR1,GABBR2,GNAQ,GNB1,GNB2,GNB4,GNB5,GPR158,GRM1,GRM2,GRM3,GRM5,GRM7,KRAS,MAP2K1,MAPK1,MRAS,MTOR,PAK1,PLCB1,PPP1CA,PPP1CB,PPP2CA,PPP2R1A,PPP2R2A,PPP2R5E,PRKACA,PRKACB,PRKAG2,PRKAR1A,PRKAR1B,PRKAR2A,PRKAR2B,PRKCB,PRKCE,PRKCG,RAC1,RALA,RAP1A,RAP1B,RAP2B,RB1CC1,RHOA,TUBA1A,TUBA4A,TUBB,TUBB2…
Polyamine Regulation in Colon Cancer	5.9	0.254	0.775	APC,ARAF,BRAF,CSNK2A1,CSNK2A2,CSNK2B,CTNNB1,GSK3B,KRAS,MAP2K1,MAP2K4,MAPK1,MTOR,RHOA,SLC3A2
Leptin Signaling in Obesity	5.76	0.224	#NUM!	ADCY1,ADCY2,ADCY9,GUCY1B1,MAP2K1,MAPK1,PDIA3,PLCB1,PLCH2,PRKACA,PRKACB,PRKAG2,PRKAR1A,PRKAR1B,PRKAR2A,PRKAR2B,PTPN11
Agrin Interactions at Neuromuscular Junction	5.68	0.232	2	ACTA1,ACTG1,ARHGEF7,CTTN,KRAS,MAP2K4,MAPK1,MRAS,PAK1,PAK5,RAC1,RALA,RAP1A,RAP1B,RAP2B,SRC
Xenobiotic Metabolism PXR Signaling Pathway	5.47	0.151	2.043	ALDH2,ALDH5A1,ALDH7A1,CAMK2A,CAMK2B,CAMK2D,CAMK2G,CDK5,GRIP1,GSTM3,GSTM5,HSP90AA1,HSP90AB1,MAOA,MAOB,MGST3,PPP1CA,PPP1CB,Ppp1cc,PRKACA,PRKACB,PRKAG2,PRKAR1A,PRKAR1B,PRKAR2A,PRKAR2B,PRKCB,PRKCE,PRKCG
Neuregulin Signaling	5.31	0.179	0.471	CDK5,DLG4,ERBIN,HSP90AA1,HSP90AB1,KRAS,MAP2K1,MAPK1,MRAS,MTOR,PDPK1,PRKCB,PRKCE,PRKCG,PTPN11,RALA,RAP1A,RAP1B,RAP2B,RPS6,SRC
ERK5 Signaling	5.25	0.216	1.5	GNAQ,KRAS,MRAS,PTPN11,RALA,RAP1A,RAP1B,RAP2B,SFN,SRC,YWHAB,YWHAE,YWHAG,YWHAH,YWHAQ,YWHAZ
Glucocorticoid Receptor Signaling	5.21	0.107	#NUM!	ATP5F1A,ATP5F1B,ATP5F1C,ATP5PB,CYC1,GJA1,HSP90AA1,HSP90AB1,HSPA1A/HSPA1B,HSPA2,HSPA4,HSPA5,HSPA8,HSPA9,KRAS,MAP2K1,MAP2K4,MAPK1,MRAS,NDUFA10,NDUFA13,NDUFA2,NDUFA4,NDUFA5,NDUFA6,NDUFA7,NDUFA8,NDUFA9,NDUFB10,NDUFB4,NDUFB5,NDUFB7,NDUFB8,NDUFB9,NDUFS1,NDUFS2,NDUFS3,NDUFS4,NDUFS7,NDUFS8,NDUFV1,NDUFV2,PC,PPP3CA,PPP3CB,PPP3R1,PRKAA1,PRKACA,PRKACB,PRKAG2,RAC1,RALA,RAP1A,RAP1B,RAP2B,SDHA,SDHB,SRC,TFAM,UQC…
Ketolysis	5.13	0.6	2.236	ACAA2,ACAT1,BDH1,HADHA,HADHB,OXCT1
ERBB Signaling	5.11	0.194	0	GSK3B,KRAS,MAP2K1,MAP2K4,MAPK1,MRAS,MTOR,NCK2,PAK1,PAK5,PDPK1,PRKCB,PRKCE,PRKCG,RALA,RAP1A,RAP1B,RAP2B
Macropinocytosis Signaling	5.09	0.211	0.832	ABI1,ACTN4,KRAS,MRAS,PAK1,PRKCB,PRKCE,PRKCG,RAB5A,RAC1,RALA,RAP1A,RAP1B,RAP2B,RHOA,SRC
Endometrial Cancer Signaling	5.08	0.233	-0.577	APC2,CTNNA1,CTNNA2,CTNNB1,GSK3B,KRAS,MAP2K1,MAPK1,MRAS,PDPK1,RALA,RAP1A,RAP1B,RAP2B
MSP-RON Signaling In Cancer Cells Pathway	5.08	0.164	0.209	ARAF,BRAF,CTNNB1,GSK3B,KRAS,MAP2K1,MAPK1,MRAS,MTOR,PTK2B,RALA,RAP1A,RAP1B,RAP2B,SFN,SRC,VIM,YWHAB,YWHAE,YWHAG,YWHAH,YWHAQ,YWHAZ
Superpathway of Inositol Phosphate Compounds	5.03	0.137	0.209	ATP1A1,ATP1A2,HACD2,INPP5J,ITPKA,MTMR2,PGAM5,PI4KA,PIP4K2A,PIP4K2B,PIP4K2C,PIP5K1C,PLCB1,PLCH2,PLPPR4,PPFIA2,PPFIA3,PPP1CA,PPP1CB,Ppp1cc,PPP2CA,PPP2R1A,PPP2R2A,PPP2R5E,PPP3CA,PPP3CB,PPP3R1,PPP5C,PTPN11,PTPRF,SIRPA,SYNJ1
Glioblastoma Multiforme Signaling	5.02	0.152	0.626	APC,APC2,Cdc42,CTNNB1,GSK3B,ITPR1,KRAS,MAP2K1,MAPK1,MRAS,MTOR,NF1,PDIA3,PLCB1,PLCH2,RAC1,RALA,RAP1A,RAP1B,RAP2B,RHOA,RHOB,RHOG,RHOT1,SRC,TSC2
IL-3 Signaling	4.87	0.203	0.5	KRAS,MAP2K1,MAPK1,MRAS,PAK1,PPP3CA,PPP3CB,PPP3R1,PRKCB,PRKCE,PRKCG,RAC1,RALA,RAP1A,RAP1B,RAP2B
Maturity Onset Diabetes of Young (MODY) Signaling	4.87	0.203	#NUM!	APOO,APPL1,CACNA1A,CACNA1B,CACNA1E,CACNA2D1,CACNA2D3,Cacnb1,CACNB2,CACNB3,CACNB4,CACNG2,CACNG3,CACNG8,GAPDH,OGDH
PAK Signaling	4.76	0.171	0.471	ARHGEF7,CFL1,CFL2,GIT1,KRAS,MAP2K1,MAP2K4,MAPK1,MRAS,MYL12A,MYL6,NCK2,PAK1,PAK5,PTK2B,RAC1,RALA,RAP1A,RAP1B,RAP2B
Sphingosine-1-phosphate Signaling	4.59	0.167	0	ADCY1,ADCY2,ADCY9,Cdc42,GNAI1,GNAI2,GNAI3,GNAQ,GUCY1B1,MAPK1,PDIA3,PLCB1,PLCH2,PTK2B,RAC1,RHOA,RHOB,RHOG,RHOT1,SMPD3
Ferroptosis Signaling Pathway	4.47	0.159	0.447	ARAF,ARF1,ARF5,BRAF,GPX4,H2AX,H2AZ2,KRAS,MACROH2A1,MAP2K1,MAPK1,MRAS,PEBP1,PRKAA1,PRKAG2,RALA,RAP1A,RAP1B,RAP2B,SLC3A2,VDAC2
3-phosphoinositide Biosynthesis	4.47	0.137	1.147	ATP1A1,ATP1A2,HACD2,MTMR2,PGAM5,PI4KA,PIP4K2A,PIP4K2B,PIP4K2C,PIP5K1C,PLPPR4,PPFIA2,PPFIA3,PPP1CA,PPP1CB,Ppp1cc,PPP2CA,PPP2R1A,PPP2R2A,PPP2R5E,PPP3CA,PPP3CB,PPP3R1,PPP5C,PTPN11,PTPRF,SIRPA,SYNJ1
D-myo-inositol-5-phosphate Metabolism	4.44	0.138	0.471	ATP1A1,ATP1A2,HACD2,MTMR2,PGAM5,PIP4K2A,PIP4K2C,PLCB1,PLCH2,PLPPR4,PPFIA2,PPFIA3,PPP1CA,PPP1CB,Ppp1cc,PPP2CA,PPP2R1A,PPP2R2A,PPP2R5E,PPP3CA,PPP3CB,PPP3R1,PPP5C,PTPN11,PTPRF,SIRPA,SYNJ1
Gα12/13 Signaling	4.42	0.158	-0.655	CDH10,CDH11,CDH13,CDH2,CTNNB1,KRAS,MAP2K1,MAP2K4,MAP3K5,MAPK1,MRAS,MYL12A,MYL6,PTK2B,RALA,RAP1A,RAP1B,RAP2B,RHOA,ROCK2,SRC
Apoptosis Signaling	4.42	0.173	0.5	AIFM1,CAPN5,CYC1,CYCS,KRAS,LMNA,MAP2K1,MAP2K4,MAP3K5,MAP4K4,MAPK1,MRAS,PRKCE,RALA,RAP1A,RAP1B,RAP2B,SPTAN1
Role of Macrophages, Fibroblasts and Endothelial Cells in Rheumatoid Arthritis	4.41	0.117	#NUM!	APC,APC2,CAMK2A,CAMK2B,CAMK2D,CAMK2G,CSNK1A1,CSNK1D,CSNK1E,CSNK1G3,CTNNB1,DAAM1,GNAO1,GNAQ,GSK3B,KRAS,LRP1,MAP2K1,MAP2K4,MAPK1,MRAS,PDIA3,PLCB1,PLCH2,PPP3CA,PPP3CB,PPP3R1,PRKCB,PRKCE,PRKCG,RAC1,RALA,RAP1A,RAP1B,RAP2B,RHOA,ROCK2,SRC,TRAF3
PDGF Signaling	4.32	0.184	0.5	CSNK2A1,CSNK2A2,CSNK2B,INPP5J,KRAS,MAP2K1,MAP2K4,MAPK1,MRAS,PRKCB,RALA,RAP1A,RAP1B,RAP2B,SRC,SYNJ1
Coronavirus Replication Pathway	4.31	0.244	3.317	DDX1,GSK3A,GSK3B,TUBA1A,TUBA4A,TUBB,TUBB2A,TUBB3,TUBB4A,TUBB4B,TUBB6
Necroptosis Signaling Pathway	4.3	0.147	-0.626	CAMK2A,CAMK2B,CAMK2D,CAMK2G,CAPN5,CYLD,DNM1L,GLUD1,GLUL,PGAM5,PPP3CA,PPP3CB,PPP3R1,SLC25A3,SLC25A4,SLC25A5,TOMM22,TOMM34,TOMM40,TOMM70,VDAC1,VDAC2,VDAC3
Role of Tissue Factor in Cancer	4.29	0.164	#NUM!	CFL1,CFL2,FYN,GNA11,GNAQ,KRAS,MAPK1,MRAS,MTOR,PAK1,PLCB1,PTK2B,PTPN11,RAC1,RALA,RAP1A,RAP1B,RAP2B,SRC
IL-2 Signaling	4.23	0.21	-0.632	CSNK2A1,CSNK2A2,CSNK2B,KRAS,MAP2K1,MAPK1,MRAS,PTK2B,PTPN11,RALA,RAP1A,RAP1B,RAP2B
Glutamate Degradation III (via 4-aminobutyrate)	4.23	0.8	2	ABAT,ALDH5A1,GAD1,GAD2
Ovarian Cancer Signaling	4.21	0.146	0.229	APC,BRAF,CTNNB1,GJA1,GSK3B,KRAS,MAP2K1,MAPK1,MRAS,MTOR,PA2G4,PRKACA,PRKACB,PRKAG2,PRKAR1A,PRKAR1B,PRKAR2A,PRKAR2B,RALA,RAP1A,RAP1B,RAP2B,SRC
Regulation of Cellular Mechanics by Calpain Protease	4.2	0.18	0.333	ACTN1,ACTN2,ACTN4,CAPN5,EZR,KRAS,MAPK1,MRAS,RALA,RAP1A,RAP1B,RAP2B,SRC,TLN1,TLN2,VCL
3-phosphoinositide Degradation	4.17	0.136	0.728	ATP1A1,ATP1A2,HACD2,INPP4A,INPP5J,MTMR1,MTMR2,PGAM5,PLPPR4,PPFIA2,PPFIA3,PPP1CA,PPP1CB,Ppp1cc,PPP2CA,PPP2R1A,PPP2R2A,PPP2R5E,PPP3CA,PPP3CB,PPP3R1,PPP5C,PTPN11,PTPRF,SIRPA,SYNJ1
Glutaryl-CoA Degradation	4.16	0.368	2.449	ACAA2,ACAT1,HACD2,HADHA,HADHB,HSD17B10,HSD17B4
tRNA Charging	4.16	0.256	1.265	AARS1,DARS1,EPRS1,KARS1,MARS1,RARS1,RARS2,SARS1,VARS1,YARS1
Apelin Cardiomyocyte Signaling Pathway	4.16	0.172	0.728	ATP2A2,GNA11,GNAI1,GNAI2,GNAI3,ITPR1,MAPK1,MYL12A,MYL6,PDIA3,PLCB1,PLCH2,PRKCB,PRKCE,PRKCG,SLC8A1,SLC8A2
Ephrin A Signaling	4.13	0.234	#NUM!	CFL1,CFL2,EPHA4,EPHA7,FYN,NGEF,PAK1,PTPN11,RAC1,RHOA,ROCK2
Coronavirus Pathogenesis Pathway	4.1	0.132	-1.4	ATP6AP1,ATP6V1A,EEF1A1,EEF1A2,Gm15483,KPNB1,MAP2K4,MAPK1,PA2G4,RAB7A,RPS10,RPS14,RPS16,RPS18,RPS19,RPS2,RPS23,RPS3,RPS4Y1,RPS6,RPS7,RPS8,RPS9,TBK1,TNPO2,TOMM70,TRAF3
BMP signaling pathway	4.08	0.176	0	KRAS,MAP2K1,MAP2K4,MAPK1,MRAS,PRKACA,PRKACB,PRKAG2,PRKAR1A,PRKAR1B,PRKAR2A,PRKAR2B,RALA,RAP1A,RAP1B,RAP2B
FAT10 Signaling Pathway	4.05	0.214	#NUM!	HTT,PSMA4,PSMA5,PSMA6,PSMA7,PSMB1,PSMC1,PSMD1,PSMD11,PSMD2,PSMD6,UBA1
WNT/β-catenin Signaling	3.99	0.138	0.218	APC,APC2,APPL1,CDH2,CSNK1A1,CSNK1D,CSNK1E,CSNK1G3,CSNK2A1,CSNK2A2,CSNK2B,CTNNB1,GJA1,GNAO1,GNAQ,GSK3A,GSK3B,LRP1,MARK2,PPP2CA,PPP2R1A,PPP2R2A,PPP2R5E,SRC
Mechanisms of Viral Exit from Host Cells	3.96	0.244	#NUM!	ACTA1,ACTG1,LMNB1,LMNB2,PDCD6IP,PRKCB,PRKCE,PRKCG,SH3GL2,XPO1
Phagosome Formation	3.94	0.095	2.216	ACTR2,ACTR3,ADGRA1,ADGRB1,ADGRB2,ADGRB3,ADGRL1,ADGRL3,AP1B1,AP1G1,ARPC1A,ARPC2,ARPC3,ARPC4,ARPC5,ARPC5L,CFL1,CFL2,CHRM1,ELMO2,FYN,GABBR1,GABBR2,GPR158,GRM1,GRM2,GRM3,GRM5,GRM7,ITPR1,KRAS,MAP2K1,MAP2K4,MAPK1,MRAS,MTOR,MYH10,MYH14,MYL12A,MYL6,MYO18A,PAK1,PAK5,PI4KA,PIP4K2A,PIP4K2B,PIP4K2C,PIP5K1C,PRDX6,PRKCB,PRKCE,PRKCG,PTK2B,RAC1,RALA,RAP1A,RAP1B,RAP2B,RAPGEF4,RHOA,ROCK2,SRC,TLN1,TLN2,WASF1,Wasl
LPS-stimulated MAPK Signaling	3.88	0.176	0.535	KRAS,MAP2K1,MAP2K4,MAP3K5,MAPK1,MRAS,PAK1,PRKCB,PRKCE,PRKCG,RAC1,RALA,RAP1A,RAP1B,RAP2B
Prolactin Signaling	3.85	0.168	0	ABCB8,FYN,KCNMA1,KRAS,MAP2K1,MAPK1,MRAS,PDPK1,PRKCB,PRKCE,PRKCG,PTPN11,RALA,RAP1A,RAP1B,RAP2B
Valine Degradation I	3.84	0.333	2.449	ABAT,AUH,DLD,ECHS1,HADHA,HADHB,HSD17B4
Glioma Signaling	3.84	0.152	-1	CAMK2A,CAMK2B,CAMK2D,CAMK2G,IDH2,IDH3G,KRAS,MAP2K1,MAPK1,MRAS,MTOR,PA2G4,PRKCB,PRKCE,PRKCG,RALA,RAP1A,RAP1B,RAP2B
Neurotrophin/TRK Signaling	3.74	0.179	-0.577	KRAS,MAP2K1,MAP2K4,MAP3K5,MAPK1,MRAS,NTRK2,NTRK3,PDPK1,PTPN11,RALA,RAP1A,RAP1B,RAP2B
Fc Epsilon RI Signaling	3.69	0.153	0.943	FYN,INPP5J,KRAS,MAP2K1,MAP2K4,MAPK1,MRAS,PDPK1,PRKCB,PRKCE,PRKCG,PTPN11,RAC1,RALA,RAP1A,RAP1B,RAP2B,SYNJ1
Renal Cell Carcinoma Signaling	3.68	0.177	0.577	FH,KRAS,MAP2K1,MAPK1,MRAS,PAK1,PAK5,PTPN11,RAC1,RALA,RAP1A,RAP1B,RAP2B,SLC2A1
Thyroid Cancer Signaling	3.68	0.177	-1.069	BRAF,CTNNB1,GSK3B,KRAS,MAP2K1,MAPK1,MRAS,MTOR,NTRK2,NTRK3,RALA,RAP1A,RAP1B,RAP2B
RAR Activation	3.67	0.127	#NUM!	ADCY1,ADCY2,ADCY9,CSNK2A1,CSNK2A2,CSNK2B,DHRS4,GUCY1B1,MAP2K1,MAP2K4,MAP3K5,MAPK1,PDPK1,PRKACA,PRKACB,PRKAG2,PRKAR1A,PRKAR1B,PRKAR2A,PRKAR2B,PRKCB,PRKCE,PRKCG,RAC1,RPL7A,SRC
PTEN Signaling	3.62	0.139	-0.218	CSNK2A1,CSNK2A2,CSNK2B,GSK3A,GSK3B,INPP5J,KRAS,MAGI2,MAP2K1,MAPK1,MRAS,NTRK2,NTRK3,PDPK1,RAC1,RALA,RAP1A,RAP1B,RAP2B,SYNJ1,YWHAH
Ketogenesis	3.6	0.455	2	ACAA2,ACAT1,BDH1,HADHA,HADHB
NGF Signaling	3.6	0.15	-0.243	KRAS,MAP2K1,MAP2K4,MAP3K5,MAPK1,MRAS,PDPK1,PTPN11,RAC1,RALA,RAP1A,RAP1B,RAP2B,RHOA,RHOG,ROCK2,SMPD3,TRIO
Xenobiotic Metabolism Signaling	3.55	0.113	#NUM!	ALDH2,ALDH5A1,ALDH7A1,CAMK2A,CAMK2B,CAMK2D,CAMK2G,CUL3,GRIP1,GSTM3,GSTM5,HSP90AA1,HSP90AB1,KRAS,MAOA,MAOB,MAP2K1,MAP2K4,MAP3K5,MAPK1,MGST3,MRAS,PPP2CA,PPP2R1A,PPP2R2A,PPP2R5E,PRKCB,PRKCE,PRKCG,RALA,RAP1A,RAP1B,RAP2B
Ceramide Signaling	3.54	0.165	0.277	CYCS,KRAS,KSR1,MAP2K1,MAP2K4,MRAS,PPP2CA,PPP2R1A,PPP2R2A,PPP2R5E,RALA,RAP1A,RAP1B,RAP2B,SMPD3
Acute Myeloid Leukemia Signaling	3.54	0.165	-0.577	ARAF,BRAF,IDH2,IDH3G,JUP,KRAS,MAP2K1,MAP2K4,MAPK1,MRAS,MTOR,RALA,RAP1A,RAP1B,RAP2B
Thrombopoietin Signaling	3.54	0.19	0	KRAS,MAP2K1,MAPK1,MRAS,PRKCB,PRKCE,PRKCG,PTPN11,RALA,RAP1A,RAP1B,RAP2B
Natural Killer Cell Signaling	3.52	0.126	0.2	CFL1,CFL2,FYN,HSPA1A/HSPA1B,HSPA2,HSPA4,HSPA5,HSPA8,HSPA9,KRAS,MAP2K1,MAP3K5,MAPK1,MRAS,MTOR,PAK1,PAK5,PTK2B,PTPN11,RAC1,RALA,RAP1A,RAP1B,RAP2B,Wasl
Glioma Invasiveness Signaling	3.48	0.178	0.302	Cdc42,KRAS,MAPK1,MRAS,RAC1,RALA,RAP1A,RAP1B,RAP2B,RHOA,RHOB,RHOG,RHOT1
Sonic Hedgehog Signaling	3.46	0.258	-0.707	GSK3B,PRKACA,PRKACB,PRKAG2,PRKAR1A,PRKAR1B,PRKAR2A,PRKAR2B
Acetyl-CoA Biosynthesis I (Pyruvate Dehydrogenase Complex)	3.43	0.571	2	DLAT,DLD,PDHA1,PDHB
Aspartate Degradation II	3.43	0.571	2	GOT1,GOT2,MDH1,MDH2
Pyridoxal 5'-phosphate Salvage Pathway	3.4	0.185	0.577	ARAF,BRAF,CDK5,CSNK1A1,CSNK1D,MAP2K1,MAP2K4,MAPK1,PAK1,PAK5,PRKAA1,PRKCE
D-myo-inositol (1,4,5,6)-Tetrakisphosphate Biosynthesis	3.39	0.128	1.604	ATP1A1,ATP1A2,HACD2,MTMR2,PGAM5,PLPPR4,PPFIA2,PPFIA3,PPP1CA,PPP1CB,Ppp1cc,PPP2CA,PPP2R1A,PPP2R2A,PPP2R5E,PPP3CA,PPP3CB,PPP3R1,PPP5C,PTPN11,PTPRF,SIRPA,SYNJ1
D-myo-inositol (3,4,5,6)-tetrakisphosphate Biosynthesis	3.39	0.128	1.604	ATP1A1,ATP1A2,HACD2,MTMR2,PGAM5,PLPPR4,PPFIA2,PPFIA3,PPP1CA,PPP1CB,Ppp1cc,PPP2CA,PPP2R1A,PPP2R2A,PPP2R5E,PPP3CA,PPP3CB,PPP3R1,PPP5C,PTPN11,PTPRF,SIRPA,SYNJ1
HER-2 Signaling in Breast Cancer	3.33	0.119	-0.577	ARAF,ARF1,ARF5,BRAF,COX4I1,COX5A,COX5B,COX6B1,FYN,GSK3A,GSK3B,KPNB1,KRAS,MAP2K1,MAPK1,MRAS,MTOR,PRKCB,PRKCE,PRKCG,RALA,RAP1A,RAP1B,RAP2B,RPS6,SRC,TSC2
Iron homeostasis signaling pathway	3.28	0.138	#NUM!	ACO2,ATP6AP1,ATP6V0A1,ATP6V0C,ATP6V0D1,ATP6V1A,ATP6V1B2,ATP6V1C1,ATP6V1D,ATP6V1E1,ATP6V1F,ATP6V1G2,ATP6V1H,FECH,HSPA9,LRP1,MAPK1,PCBP1,SKP1
Salvage Pathways of Pyrimidine Ribonucleotides	3.24	0.155	0.775	AK1,AK5,ARAF,BRAF,CDK5,CSNK1A1,CSNK1D,MAP2K1,MAP2K4,MAPK1,NME1,PAK1,PAK5,PRKAA1,PRKCE
Mitochondrial L-carnitine Shuttle Pathway	3.22	0.316	0	ACSBG1,ACSL3,ACSL6,CPT1C,SLC27A1,SLC27A4
ERBB4 Signaling	3.22	0.176	-0.577	KRAS,MAP2K1,MAPK1,MRAS,PDPK1,PRKCB,PRKCE,PRKCG,RALA,RAP1A,RAP1B,RAP2B
D-myo-inositol (1,4,5)-Trisphosphate Biosynthesis	3.21	0.269	-1.134	PI4KA,PIP4K2A,PIP4K2B,PIP4K2C,PIP5K1C,PLCB1,PLCH2
Tryptophan Degradation III (Eukaryotic)	3.21	0.269	2.449	ACAA2,ACAT1,HACD2,HADHA,HADHB,HSD17B10,HSD17B4
Neuroinflammation Signaling Pathway	3.19	0.107	1.147	CTNNB1,GABBR1,GABBR2,GABRA1,GABRA4,GABRB1,GABRB2,GABRB3,GABRG2,GAD1,GAD2,GLS,GLUL,GRIA1,GRIN1,GRIN2A,GRIN2B,GSK3B,MAP2K4,MAPK1,MAPT,PPP3CA,PPP3CB,PPP3R1,PRKCG,RAC1,SLC1A2,SLC1A3,SLC6A1,SLC6A11,SNCA,SOD2,TBK1,TRAF3
S100 Family Signaling Pathway	3.12	0.0881	1.94	ADGRA1,ADGRB1,ADGRB2,ADGRB3,ADGRL1,ADGRL3,ARAF,ATP2A2,ATP5F1A,ATP5F1B,ATP5F1C,ATP5PO,BRAF,BSG,CACNA1A,CACNA1B,CACNA1E,CACNA2D1,CACNA2D3,CACNB2,CACNB3,CACNB4,CACNG2,CACNG3,CACNG8,CAMK2A,CAMK2B,CAMK2D,CAMK2G,CHRM1,CTNNB1,EZR,GABBR1,GABBR2,GNA11,GPR158,GRM1,GRM2,GRM3,GRM5,GRM7,GSK3B,ITPR1,MAP2K1,MAP2K4,MAPK1,NTRK2,PDIA3,PLCB1,PLCH2,PRKACA,PRKACB,PRKAG2,PRKAR1A,PRKAR1B,PRKAR2A,PRKAR2B,PRKCB,PRKCE,PRK…
Stearate Biosynthesis I (Animals)	3.1	0.171	0	ACOT7,ACOT9,ACSBG1,ACSL3,ACSL6,FASN,MBOAT7,SIRT2,SLC27A1,SLC27A4,TECR,THEM4
2-ketoglutarate Dehydrogenase Complex	3.1	0.75	#NUM!	DLD,DLST,OGDH
Phenylalanine Degradation IV (Mammalian, via Side Chain)	3.03	0.357	2.236	ALDH2,GOT1,GOT2,MAOA,MAOB
Phototransduction Pathway	2.94	0.185	#NUM!	GNB1,GNB5,GUCY1B1,PRKACA,PRKACB,PRKAG2,PRKAR1A,PRKAR1B,PRKAR2A,PRKAR2B
Fatty Acid Activation	2.88	0.333	-0.447	ACSBG1,ACSL3,ACSL6,SLC27A1,SLC27A4
Apelin Pancreas Signaling Pathway	2.87	0.196	0.333	MAP2K4,PRKAA1,PRKACA,PRKACB,PRKAG2,PRKAR1A,PRKAR1B,PRKAR2A,PRKAR2B
ERB2-ERBB3 Signaling	2.84	0.169	-1.508	GSK3A,GSK3B,KRAS,MAP2K1,MAPK1,MRAS,PDPK1,RALA,RAP1A,RAP1B,RAP2B
CSDE1 Signaling Pathway	2.81	0.179	-0.632	CTNNB1,CTTN,DDX6,EDC4,PABPC1,RAC1,RPL9,TNC,TRIO,VIM
CNTF Signaling	2.75	0.175	0	KRAS,MAP2K1,MAPK1,MRAS,MTOR,PTPN11,RALA,RAP1A,RAP1B,RAP2B
Telomerase Signaling	2.75	0.139	-1.069	HSP90AA1,HSP90AB1,KRAS,MAP2K1,MAPK1,MRAS,PDPK1,PPP2CA,PPP2R1A,PPP2R2A,PPP2R5E,RALA,RAP1A,RAP1B,RAP2B
Parkinson's Signaling	2.73	0.312	#NUM!	CYCS,MAPK1,SEPTIN5,SNCA,UCHL1
Creatine-phosphate Biosynthesis	2.72	0.6	#NUM!	CKB,CKMT1A/CKMT1B,MAP4K4
UVA-Induced MAPK Signaling	2.72	0.143	-0.632	CYCS,KRAS,MAP2K4,MAPK1,MRAS,MTOR,PDIA3,PLCB1,PLCH2,RALA,RAP1A,RAP1B,RAP2B,SMPD3
Calcium Transport I	2.71	0.4	1	ATP2A2,ATP2B1,ATP2B2,ATP2B4
Human Embryonic Stem Cell Pluripotency	2.7	0.114	-0.209	APC,APC2,ARAF,BRAF,CTNNB1,GSK3B,HSP90AA1,HSP90AB1,KRAS,MAP2K1,MAP2K4,MAPK1,MRAS,NTRK2,NTRK3,PDPK1,PRKCB,PRKCE,PRKCG,RALA,RAP1A,RAP1B,RAP2B
Cancer Drug Resistance By Drug Efflux	2.69	0.172	-1.265	ARAF,BRAF,KRAS,MAP2K1,MAPK1,MRAS,RALA,RAP1A,RAP1B,RAP2B
Production of Nitric Oxide and Reactive Oxygen Species in Macrophages	2.65	0.115	0	Cdc42,MAP2K1,MAP2K4,MAP3K5,MAPK1,PPP1CA,PPP1CB,PPP2CA,PPP2R1A,PPP2R2A,PPP2R5E,PRKCB,PRKCE,PRKCG,RAC1,RAP1A,RAP1B,RHOA,RHOB,RHOG,RHOT1,SIRPA
Melanoma Signaling	2.61	0.18	-1	BRAF,KRAS,MAP2K1,MAPK1,MRAS,RALA,RAP1A,RAP1B,RAP2B
Estrogen-Dependent Breast Cancer Signaling	2.54	0.148	0	HSD17B10,HSD17B12,HSD17B4,HSD17B8,KRAS,MAPK1,MRAS,RALA,RAP1A,RAP1B,RAP2B,SRC
Prostate Cancer Signaling	2.51	0.132	#NUM!	CTNNB1,GSK3B,HSP90AA1,HSP90AB1,KRAS,MAP2K1,MAPK1,MRAS,MTOR,PA2G4,PDPK1,RALA,RAP1A,RAP1B,RAP2B
BEX2 Signaling Pathway	2.49	0.146	-0.577	CDH2,CTNNB1,GSK3B,MAP2,MAP2K4,MTOR,PLXNC1,PPP2CA,PPP2R1A,PPP2R2A,PPP2R5E,TSC2
Oncostatin M Signaling	2.47	0.186	-0.707	KRAS,MAP2K1,MAPK1,MRAS,RALA,RAP1A,RAP1B,RAP2B
Glutamate Dependent Acid Resistance	2.45	1	#NUM!	GAD1,GAD2
Pulmonary Healing Signaling Pathway	2.43	0.111	0.853	ARAF,BRAF,CFL1,CFL2,CTNNB1,FYN,IDH2,KRAS,MAP2K4,MAPK1,MRAS,PRKAA1,PRKAG2,PRKCB,PRKCE,PRKCG,RAC1,RALA,RAP1A,RAP1B,RAP2B,SRC
PEDF Signaling	2.41	0.143	-0.577	DOCK3,KRAS,MAPK1,MRAS,RAC1,RALA,RAP1A,RAP1B,RAP2B,RHOA,ROCK2,SOD2
Oxytocin In Spinal Neurons Signaling Pathway	2.4	0.2	1.134	CAMKK1,CAMKK2,GAD1,GNA11,GNAI3,GUCY1B1,NOS1
γ-linolenate Biosynthesis II (Animals)	2.37	0.263	-0.447	ACSBG1,ACSL3,ACSL6,SLC27A1,SLC27A4
Factors Promoting Cardiogenesis in Vertebrates	2.36	0.118	-0.5	APC,APC2,CAMK2A,CAMK2B,CAMK2D,CAMK2G,CTNNB1,GSK3B,LRP1,MAP2K4,PDIA3,PLCB1,PLCH2,PRKCB,PRKCE,PRKCG,RHOA,ROCK2
Xenobiotic Metabolism General Signaling Pathway	2.31	0.119	0.243	CUL3,GSTM3,GSTM5,KRAS,MAP2K1,MAP2K4,MAP3K5,MAPK1,MGST3,MRAS,PRKCB,PRKCE,PRKCG,RALA,RAP1A,RAP1B,RAP2B
GDNF Family Ligand-Receptor Interactions	2.29	0.145	0	ITPR1,KRAS,MAP2K1,MAP2K4,MAPK1,MRAS,RAC1,RALA,RAP1A,RAP1B,RAP2B
HGF Signaling	2.29	0.121	0.5	KRAS,MAP2K1,MAP2K4,MAP3K5,MAPK1,MRAS,PAK1,PRKCB,PRKCE,PRKCG,PTPN11,RAC1,RALA,RAP1A,RAP1B,RAP2B
EGF Signaling	2.27	0.161	1.667	CSNK2A1,CSNK2A2,CSNK2B,ITPR1,MAP2K1,MAP2K4,MAPK1,MTOR,SRC
Immunogenic Cell Death Signaling Pathway	2.16	0.133	2.887	CALR,HSP90AA1,HSP90AB1,HSPA1A/HSPA1B,HSPA2,HSPA4,HSPA5,HSPA8,HSPA9,LRP1,PDIA3,PGAM5
Mevalonate Pathway I	2.12	0.286	#NUM!	ACAA2,ACAT1,HADHA,HADHB
Mouse Embryonic Stem Cell Pluripotency	2.06	0.125	-0.577	APC,APC2,CTNNB1,GSK3B,KRAS,MAP2K1,MAPK1,MRAS,PTPN11,RALA,RAP1A,RAP1B,RAP2B
MYC Mediated Apoptosis Signaling	2.06	0.16	0.707	CYCS,PRKACA,PRKACB,PRKAG2,PRKAR1A,PRKAR1B,PRKAR2A,PRKAR2B
Cell Cycle: G2/M DNA Damage Checkpoint Regulation	2.06	0.16	2.236	SFN,SKP1,YWHAB,YWHAE,YWHAG,YWHAH,YWHAQ,YWHAZ
FLT3 Signaling in Hematopoietic Progenitor Cells	2.04	0.134	-0.302	KRAS,MAP2K1,MAPK1,MRAS,MTOR,PDPK1,PTPN11,RALA,RAP1A,RAP1B,RAP2B
JAK/STAT Signaling	2.04	0.134	0.302	GNAQ,KRAS,MAP2K1,MAPK1,MRAS,MTOR,PTPN11,RALA,RAP1A,RAP1B,RAP2B
Xenobiotic Metabolism CAR Signaling Pathway	2	0.105	1.789	ALDH2,ALDH5A1,ALDH7A1,GRIP1,GSTM3,GSTM5,HSP90AA1,HSP90AB1,MAP2K1,MAP2K4,MAPK1,MGST3,PPP2CA,PPP2R1A,PPP2R2A,PPP2R5E,PRKCB,PRKCE,PRKCG,SRC
Role Of Osteoclasts In Rheumatoid Arthritis Signaling Pathway	1.99	0.0939	0.192	ADAM11,ADAM23,ARAF,BRAF,Cdc42,CTNNA1,CTNNA2,CTNNB1,GSK3B,KRAS,MAP2K1,MAP2K4,MAP3K5,MAPK1,MRAS,PPP3CA,PPP3CB,PPP3R1,PTK2B,RAC1,RALA,RAP1A,RAP1B,RAP2B,RHOA,RHOB,RHOG,RHOT1,SRC
Glutamate Degradation II	1.99	0.667	#NUM!	GOT1,GOT2
4-aminobutyrate Degradation I	1.99	0.667	#NUM!	ABAT,ALDH5A1
Aspartate Biosynthesis	1.99	0.667	#NUM!	GOT1,GOT2
Role of MAPK Signaling in the Pathogenesis of Influenza	1.97	0.131	#NUM!	KRAS,MAP2K1,MAP2K4,MAP3K5,MAPK1,MRAS,PRDX6,RALA,RAP1A,RAP1B,RAP2B
VEGF Family Ligand-Receptor Interactions	1.97	0.131	-0.302	KRAS,MAP2K1,MAPK1,MRAS,PRKCB,PRKCE,PRKCG,RALA,RAP1A,RAP1B,RAP2B
Caveolar-mediated Endocytosis Signaling	1.89	0.133	#NUM!	ACTA1,ACTG1,DNM2,FLOT1,FLOT2,FYN,ITSN1,RAB5A,RAB5C,SRC
Serotonin Receptor Signaling	1.79	0.156	#NUM!	ADCY1,ADCY2,ADCY9,GUCY1B1,MAOA,MAOB,QDPR
NF-κB Activation by Viruses	1.77	0.128	0	KRAS,MAPK1,MRAS,PRKCB,PRKCE,PRKCG,RALA,RAP1A,RAP1B,RAP2B
Erythropoietin Signaling Pathway	1.74	0.102	0	CTNNB1,GSK3B,ITPR1,KRAS,MAP2K1,MAPK1,MRAS,MTOR,PDPK1,PRKCB,PRKCE,PRKCG,RAC1,RALA,RAP1A,RAP1B,RAP2B,SRC
Sumoylation Pathway	1.72	0.117	-1.265	ARHGDIA,Cdc42,CTBP1,MAP2K4,MAP3K5,RAC1,RHOA,RHOB,RHOG,RHOT1,SNCA,STUB1
Superpathway of Geranylgeranyldiphosphate Biosynthesis I (via Mevalonate)	1.71	0.222	#NUM!	ACAA2,ACAT1,HADHA,HADHB
Melatonin Degradation II	1.71	0.5	#NUM!	MAOA,MAOB
L-cysteine Degradation I	1.71	0.5	#NUM!	GOT1,GOT2
Regulation Of The Epithelial Mesenchymal Transition By Growth Factors Pathway	1.69	0.099	-0.229	ARAF,BRAF,CDH2,DOCK10,GSK3B,KRAS,MAP2K1,MAP2K4,MAPK1,MRAS,MTOR,PTPN11,RAC1,RALA,RAP1A,RAP1B,RAP2B,RHOA,VIM
Role of JAK1 and JAK3 in γc Cytokine Signaling	1.69	0.13	#NUM!	KRAS,MAPK1,MRAS,PTK2B,PTPN11,RALA,RAP1A,RAP1B,RAP2B
IL-6 Signaling	1.68	0.109	-1.069	CSNK2A1,CSNK2A2,CSNK2B,KRAS,MAP2K1,MAP2K4,MAP4K4,MAPK1,MRAS,PTPN11,RALA,RAP1A,RAP1B,RAP2B
Non-Small Cell Lung Cancer Signaling	1.63	0.117	-1.265	ITPR1,KRAS,MAP2K1,MAPK1,MRAS,PA2G4,PDPK1,RALA,RAP1A,RAP1B,RAP2B
Sucrose Degradation V (Mammalian)	1.62	0.273	#NUM!	ALDOA,ALDOC,Tpi1 (includes others)
STAT3 Pathway	1.52	0.104	0	KRAS,MAP2K1,MAP2K4,MAPK1,MRAS,NDUFA13,NTRK2,NTRK3,RAC1,RALA,RAP1A,RAP1B,RAP2B,SRC
IL-15 Production	1.51	0.106	-0.832	EPHA4,EPHB2,FYN,LMTK2,LMTK3,MAP2K1,MAP2K4,NTRK2,NTRK3,PEAK1,PTK2B,SRC,TWF1
Glutathione Redox Reactions II	1.51	0.4	#NUM!	AIFM1,PDIA3
2-oxobutanoate Degradation I	1.51	0.4	#NUM!	DLD,PCCB
Superpathway of Methionine Degradation	1.48	0.146	2.449	AHCYL1,DLD,GOT1,GOT2,PCCB,PRMT8
UVB-Induced MAPK Signaling	1.48	0.135	1.134	MAP2K1,MAP2K4,MAPK1,MTOR,PRKCB,PRKCE,PRKCG
Angiopoietin Signaling	1.45	0.118	0.333	KRAS,MRAS,PAK1,PAK5,PTPN11,RALA,RAP1A,RAP1B,RAP2B
Putrescine Degradation III	1.41	0.182	2	ALDH2,ALDH7A1,MAOA,MAOB
Pyruvate Fermentation to Lactate	1.35	0.333	#NUM!	Ldha/RGD1562690,LDHB
Glycerol Degradation I	1.35	0.333	#NUM!	Gk,GPD2
Acyl-CoA Hydrolysis	1.33	0.214	#NUM!	ACOT7,ACOT9,THEM4
Inhibition of Angiogenesis by TSP1	1.31	0.147	2	CD47,FYN,GUCY1B1,MAP2K4,MAPK1
Pyroptosis Signaling Pathway	1.31	0.108	0	MAPK1,PRKACA,PRKACB,PRKAG2,PRKAR1A,PRKAR1B,PRKAR2A,PRKAR2B,RHOA,TRAF3
SPINK1 General Cancer Pathway	1.29	0.116	-0.707	KRAS,MAP2K1,MAPK1,MRAS,RALA,RAP1A,RAP1B,RAP2B
Chronic Myeloid Leukemia Signaling	1.28	0.103	#NUM!	CTBP1,KRAS,MAP2K1,MAPK1,MRAS,PA2G4,PTPN11,RALA,RAP1A,RAP1B,RAP2B
PPAR Signaling	1.28	0.103	0.302	HSP90AA1,HSP90AB1,KRAS,MAP2K1,MAP4K4,MAPK1,MRAS,RALA,RAP1A,RAP1B,RAP2B
ID1 Signaling Pathway	1.27	0.0896	-1.414	ABI1,ARAF,BRAF,CTNNB1,CUL3,FYN,GSK3B,KRAS,MAPK1,MRAS,RALA,RAP1A,RAP1B,RAP1GAP,RAP2B,SRC,VIM,WDR48
Death Receptor Signaling	1.23	0.104	0.333	ACTA1,ACTG1,CYC1,CYCS,LMNA,MAP2K4,MAP3K5,MAP4K4,SPTAN1,TBK1
Acetyl-CoA Biosynthesis III (from Citrate)	1.23	1	#NUM!	ACLY
Glutamine Biosynthesis I	1.23	1	#NUM!	GLUL
Triacylglycerol Degradation	1.23	0.119	0.816	AARS1,ABHD12,ALDH2,DAGLA,FAAH,MGLL,PRDX6
Role of PKR in Interferon Induction and Antiviral Response	1.21	0.0956	-0.577	CYC1,CYCS,HSP90AA1,HSP90AB1,HSPA1A/HSPA1B,HSPA2,HSPA4,HSPA5,HSPA8,HSPA9,MAP2K4,MAPK1,TRAF3
Role of NANOG in Mammalian Embryonic Stem Cell Pluripotency	1.19	0.0968	-0.632	APC,APC2,CTNNB1,GSK3B,KRAS,MAP2K1,MAPK1,MRAS,RALA,RAP1A,RAP1B,RAP2B
NAD Signaling Pathway	1.18	0.0927	0	AIFM1,GJA1,GSK3B,H1f0,H1f4,HSPD1,IDH2,LDHB,PRKAA1,PRKAG2,RYR2,RYR3,SIRT2,SOD2
Granzyme B Signaling	1.18	0.188	#NUM!	CYCS,LMNB1,LMNB2
Noradrenaline and Adrenaline Degradation	1.18	0.135	1.342	ALDH2,ALDH7A1,DHRS4,MAOA,MAOB
HMGB1 Signaling	1.14	0.0898	0.535	Cdc42,KRAS,MAP2K1,MAP2K4,MAPK1,MRAS,RAC1,RALA,RAP1A,RAP1B,RAP2B,RHOA,RHOB,RHOG,RHOT1
Pyrimidine Ribonucleotides Interconversion	1.14	0.132	0	AK1,AK5,D1Pas1,Ddx3x,NME1
Regulation of the Epithelial-Mesenchymal Transition Pathway	1.14	0.0872	#NUM!	APC,ARAF,BRAF,CDH2,CTNNB1,GSK3B,KRAS,MAP2K1,MAP2K4,MAPK1,MRAS,PTPN11,RALA,RAP1A,RAP1B,RAP2B,RHOA
Tryptophan Degradation X (Mammalian, via Tryptamine)	1.14	0.148	2	ALDH2,ALDH7A1,MAOA,MAOB
GP6 Signaling Pathway	1.13	0.0945	-1.155	FYN,GSK3A,GSK3B,ITPR1,PDPK1,PRKCB,PRKCE,PRKCG,RAC1,RAP1B,RHOG,TLN1
RAN Signaling	1.12	0.176	#NUM!	IPO5,KPNB1,XPO1
1D-myo-inositol Hexakisphosphate Biosynthesis II (Mammalian)	1.12	0.176	#NUM!	INPP5J,ITPKA,SYNJ1
D-myo-inositol (1,3,4)-trisphosphate Biosynthesis	1.12	0.176	#NUM!	INPP5J,ITPKA,SYNJ1
Superoxide Radicals Degradation	1.11	0.25	#NUM!	SOD1,SOD2
Acute Phase Response Signaling	1.07	0.0865	-0.258	C1QC,HNRNPK,KRAS,MAP2K1,MAP2K4,MAP3K5,MAPK1,MRAS,MTOR,PDPK1,PTPN11,RALA,RAP1A,RAP1B,RAP2B,SOD2
PXR/RXR Activation	1.05	0.108	0.378	PRKACA,PRKACB,PRKAG2,PRKAR1A,PRKAR1B,PRKAR2A,PRKAR2B
Induction of Apoptosis by HIV1	1.05	0.108	1.633	CYC1,CYCS,MAP2K4,MAP3K5,SLC25A3,SLC25A4,SLC25A5
Superpathway of Cholesterol Biosynthesis	1.04	0.138	#NUM!	ACAA2,ACAT1,HADHA,HADHB
Crosstalk between Dendritic Cells and Natural Killer Cells	1.04	0.0989	-2	ACTA1,ACTG1,CAMK2A,CAMK2B,CAMK2D,CAMK2G,FSCN1,TLN1,TLN2
RANK Signaling in Osteoclasts	1.04	0.0989	0.333	MAP2K1,MAP2K4,MAP3K5,MAPK1,PPP3CA,PPP3CB,PPP3R1,PTK2B,SRC
MicroRNA Biogenesis Signaling Pathway	1.04	0.0856	-0.5	DDX1,DDX5,DNAJA2,DNAJB1,HNRNPA2B1,HSP90AA1,HSP90AB1,HSPA8,KRAS,MAPK1,MRAS,MTOR,RALA,RAP1A,RAP1B,RAP2B
Role of WNT/GSK-3β Signaling in the Pathogenesis of Influenza	1.04	0.103	1	APC,APC2,CSNK1A1,CSNK1D,CSNK1E,CSNK1G3,CTNNB1,GSK3B
Pyrimidine Ribonucleotides De Novo Biosynthesis	1.03	0.122	0	AK1,AK5,D1Pas1,Ddx3x,NME1
Hepatic Cholestasis	0.983	0.0838	#NUM!	ADCY1,ADCY2,ADCY9,GUCY1B1,MAP2K4,PRKACA,PRKACB,PRKAG2,PRKAR1A,PRKAR1B,PRKAR2A,PRKAR2B,PRKCB,PRKCE,PRKCG,TJP2
Tumor Microenvironment Pathway	0.947	0.0838	-0.258	ARAF,BRAF,KRAS,MAP2K1,MAPK1,MRAS,RAC1,RALA,RAP1A,RAP1B,RAP2B,SLC16A1,SLC1A4,SLC2A1,TNC
Asparagine Degradation I	0.939	0.5	#NUM!	ASRGL1
β-alanine Degradation I	0.939	0.5	#NUM!	ABAT
Choline Degradation I	0.939	0.5	#NUM!	ALDH7A1
L-cysteine Degradation III	0.939	0.5	#NUM!	GOT1
Fatty Acid Biosynthesis Initiation II	0.939	0.5	#NUM!	FASN
Glutamine Degradation I	0.939	0.5	#NUM!	GLS
Glutamate Biosynthesis II	0.939	0.5	#NUM!	GLUD1
Glutamate Degradation X	0.939	0.5	#NUM!	GLUD1
TGF-β Signaling	0.936	0.0938	-0.333	KRAS,MAP2K1,MAP2K4,MAPK1,MRAS,RALA,RAP1A,RAP1B,RAP2B
Dopamine Degradation	0.924	0.125	2	ALDH2,ALDH7A1,MAOA,MAOB
Endoplasmic Reticulum Stress Pathway	0.903	0.143	#NUM!	CALR,HSPA5,MAP3K5
Superpathway of D-myo-inositol (1,4,5)-trisphosphate Metabolism	0.857	0.136	#NUM!	INPP5J,ITPKA,SYNJ1
4-1BB Signaling in T Lymphocytes	0.851	0.118	0	MAP2K1,MAP2K4,MAP3K5,MAPK1
PCP (Planar Cell Polarity) Pathway	0.839	0.1	0.816	DAAM1,MAP2K4,PFN2,RAC1,RHOA,ROCK2
Xenobiotic Metabolism AHR Signaling Pathway	0.839	0.092	1.414	ALDH2,ALDH5A1,ALDH7A1,GSTM3,GSTM5,HSP90AA1,HSP90AB1,MGST3
Pyrimidine Deoxyribonucleotides De Novo Biosynthesis I	0.815	0.13	#NUM!	AK1,AK5,NME1
Diphthamide Biosynthesis	0.775	0.333	#NUM!	EEF2
NADH Repair	0.775	0.333	#NUM!	GAPDH
Serine Biosynthesis	0.775	0.333	#NUM!	PHGDH
Palmitate Biosynthesis I (Animals)	0.775	0.333	#NUM!	FASN
Anandamide Degradation	0.775	0.333	#NUM!	FAAH
Glycerol-3-phosphate Shuttle	0.775	0.333	#NUM!	GPD2
Glutathione-mediated Detoxification	0.757	0.108	#NUM!	GSTM3,GSTM5,LANCL1,MGST3
UDP-N-acetyl-D-galactosamine Biosynthesis II	0.75	0.154	#NUM!	GPI,HK1
Neuroprotective Role of THOP1 in Alzheimer's Disease	0.74	0.0826	0	LONP1,MAPT,PRKACA,PRKACB,PRKAG2,PRKAR1A,PRKAR1B,PRKAR2A,PRKAR2B,YWHAE
TNFR1 Signaling	0.735	0.098	2.236	CYCS,MADD,MAP2K4,PAK1,PAK5
Docosahexaenoic Acid (DHA) Signaling	0.728	0.105	#NUM!	CYCS,GSK3A,GSK3B,PDPK1
Cell Cycle Regulation by BTG Family Proteins	0.728	0.105	#NUM!	PPP2CA,PPP2R1A,PPP2R2A,PPP2R5E
Role of MAPK Signaling in Inhibiting the Pathogenesis of Influenza	0.726	0.0886	-0.816	ARAF,BRAF,MAP2K1,MAP2K4,MAP3K5,MAPK1,PRDX6
Role of PI3K/AKT Signaling in the Pathogenesis of Influenza	0.706	0.0909	-0.816	GNAI1,GNAI2,GNAI3,GSK3B,MAP2K1,MAPK1
WNT/Ca+ pathway	0.706	0.0909	0	CAMK2A,GSK3B,PDIA3,PLCB1,PLCH2,PPP3CA
Role of Osteoblasts, Osteoclasts and Chondrocytes in Rheumatoid Arthritis	0.701	0.0746	#NUM!	APC,APC2,CSNK1A1,CSNK1D,CSNK1E,CSNK1G3,CTNNB1,GSK3B,LRP1,MAP2K4,MAP3K5,MAPK1,PPP3CA,PPP3CB,PPP3R1,PTK2B,SRC
Colanic Acid Building Blocks Biosynthesis	0.699	0.143	#NUM!	GPI,UGP2
Mitotic Roles of Polo-Like Kinase	0.686	0.0896	#NUM!	HSP90AA1,HSP90AB1,PPP2CA,PPP2R1A,PPP2R2A,PPP2R5E
Apelin Liver Signaling Pathway	0.67	0.111	#NUM!	GSK3A,GSK3B,MAP2K4
Role Of Chondrocytes In Rheumatoid Arthritis Signaling Pathway	0.664	0.078	1.508	CAMKK2,LRP1,MAP2K4,MAPK1,MTOR,PGAM5,PPP3CA,PPP3CB,PPP3R1,PRKAA1,PRKAG2
Branched-chain α-keto acid Dehydrogenase Complex	0.664	0.25	#NUM!	DLD
Heme Biosynthesis from Uroporphyrinogen-III I	0.664	0.25	#NUM!	FECH
Phenylethylamine Degradation I	0.664	0.25	#NUM!	ALDH2
Methylmalonyl Pathway	0.664	0.25	#NUM!	PCCB
Proline Biosynthesis I	0.664	0.25	#NUM!	PYCR2
Oxidized GTP and dGTP Detoxification	0.664	0.25	#NUM!	DDX6
Phenylalanine Degradation I (Aerobic)	0.664	0.25	#NUM!	QDPR
Molybdenum Cofactor Biosynthesis	0.664	0.25	#NUM!	GPHN
Superpathway of Citrulline Metabolism	0.652	0.133	#NUM!	GLS,NOS1
Lymphotoxin β Receptor Signaling	0.644	0.0909	1	CYC1,CYCS,MAPK1,PDPK1,TRAF3
Triacylglycerol Biosynthesis	0.644	0.0909	1	MBOAT7,PLPP3,PLPPR3,PLPPR4,SIRT2
TR/RXR Activation	0.636	0.0833	#NUM!	ENO1,FASN,MTOR,PFKP,RAB3B,SLC2A1,SYT2
Cyclins and Cell Cycle Regulation	0.62	0.0824	-2	GSK3B,PA2G4,PPP2CA,PPP2R1A,PPP2R2A,PPP2R5E,SKP1
D-myo-inositol (1,4,5)-trisphosphate Degradation	0.611	0.125	#NUM!	INPP5J,SYNJ1
Glutathione Redox Reactions I	0.609	0.103	#NUM!	GPX4,MGST3,PRDX6
CD27 Signaling in Lymphocytes	0.604	0.0877	-1	CYC1,CYCS,MAP2K1,MAP2K4,MAP3K5
IL-13 Signaling Pathway	0.599	0.0776	1.667	CTNNB1,FAM120A,FYN,MAOA,MAPK1,MTOR,RHOA,ROCK2,SRC
Bladder Cancer Signaling	0.599	0.0776	-0.707	KRAS,MAP2K1,MAPK1,MRAS,PA2G4,RALA,RAP1A,RAP1B,RAP2B
Proline Biosynthesis II (from Arginine)	0.578	0.2	#NUM!	PYCR2
Superpathway of Serine and Glycine Biosynthesis I	0.578	0.2	#NUM!	PHGDH
Tetrahydrofolate Salvage from 5,10-methenyltetrahydrofolate	0.578	0.2	#NUM!	MTHFD1
CMP-N-acetylneuraminate Biosynthesis I (Eukaryotes)	0.578	0.2	#NUM!	CMAS
Lysine Degradation II	0.578	0.2	#NUM!	ALDH7A1
Lysine Degradation V	0.578	0.2	#NUM!	ALDH7A1
Citrulline-Nitric Oxide Cycle	0.578	0.2	#NUM!	NOS1
Folate Polyglutamylation	0.578	0.2	#NUM!	MTHFD1
BER (Base Excision Repair) Pathway	0.578	0.0909	0	MAP2K1,MAP2K4,MAPK1,NF1
Estrogen Biosynthesis	0.558	0.0889	1	HSD17B10,HSD17B12,HSD17B4,HSD17B8
tRNA Splicing	0.536	0.087	0	ENPP6,PDE2A,PDE4A,PDE4D
Arginine Biosynthesis IV	0.513	0.167	#NUM!	GLUD1
Arginine Degradation VI (Arginase 2 Pathway)	0.513	0.167	#NUM!	PYCR2
Pentose Phosphate Pathway (Non-oxidative Branch)	0.513	0.167	#NUM!	TKT
Glycine Cleavage Complex	0.513	0.167	#NUM!	DLD
Selenocysteine Biosynthesis II (Archaea and Eukaryotes)	0.513	0.167	#NUM!	SARS1
Rapoport-Luebering Glycolytic Shunt	0.513	0.167	#NUM!	PGAM1
GDP-mannose Biosynthesis	0.513	0.167	#NUM!	GPI
IL-7 Signaling Pathway	0.498	0.0769	0	FYN,GSK3A,GSK3B,MAPK1,PDPK1,SLC2A1
Kinetochore Metaphase Signaling Pathway	0.47	0.0721	-1.89	H2AX,H2AZ2,MACROH2A1,PPP1CA,PPP1CB,Ppp1cc,Ppp2r5c,PPP2R5E
Ethanol Degradation II	0.462	0.0857	#NUM!	ALDH2,ALDH7A1,DHRS4
Trehalose Degradation II (Trehalase)	0.457	0.143	#NUM!	HK1
Glycogen Biosynthesis II (from UDP-D-Glucose)	0.457	0.143	#NUM!	UGP2
CCR5 Signaling in Macrophages	0.453	0.0641	0.302	CACNA1A,CACNA1B,CACNA1E,CACNA2D1,CACNA2D3,CACNB2,CACNB3,CACNB4,CACNG2,CACNG3,CACNG8,GNA11,GNAI1,GNAI2,GNAI3,GNAL,GNAO1,GNAQ,GNAS,GNAZ,GNB1,GNB2,GNB4,GNB5,ITPR1,MAP2K4,MAPK1,MRAS,PRKCB,PRKCE,PRKCG,PTK2B
Histamine Degradation	0.447	0.0952	#NUM!	ALDH2,ALDH7A1
Fatty Acid α-oxidation	0.447	0.0952	#NUM!	ALDH2,ALDH7A1
Cell Cycle: G1/S Checkpoint Regulation	0.421	0.0735	#NUM!	GSK3B,PA2G4,RPL11,RPL5,SKP1
Pulmonary Fibrosis Idiopathic Signaling Pathway	0.418	0.0644	-0.688	ACTA1,ACTG1,ARAF,BRAF,CDH2,CTNNB1,GSK3B,KRAS,MAP2K1,MAP2K4,MAPK1,MRAS,MTOR,PTK2B,RALA,RAP1A,RAP1B,RAP2B,RHOA,ROCK2,VIM
ATM Signaling	0.417	0.07	-1.342	H2AX,HP1BP3,MAP2K4,PPP2CA,PPP2R1A,PPP2R2A,PPP2R5E
Histidine Degradation III	0.412	0.125	#NUM!	MTHFD1
Sphingomyelin Metabolism	0.412	0.125	#NUM!	SMPD3
Notch Signaling	0.403	0.0789	#NUM!	CNTN1,MAG,NUMBL
Vitamin-C Transport	0.398	0.087	#NUM!	LRRC8A,SLC2A1
Apelin Cardiac Fibroblast Signaling Pathway	0.398	0.087	#NUM!	PRKAA1,PRKAG2
FGF Signaling	0.395	0.0698	0	ITPR1,MAP2K1,MAP3K5,MAPK1,PTPN11,RAC1
Antigen Presentation Pathway	0.386	0.0769	#NUM!	CALR,CANX,PDIA3
Growth Hormone Signaling	0.382	0.0704	0.447	MAPK1,PDPK1,PRKCB,PRKCE,PRKCG
Serotonin Degradation	0.382	0.0704	1.342	ALDH2,ALDH7A1,DHRS4,MAOA,MAOB
IL-22 Signaling	0.376	0.0833	#NUM!	MAP2K4,MAPK1
Tumoricidal Function of Hepatic Natural Killer Cells	0.376	0.0833	#NUM!	AIFM1,CYCS
Citrulline Biosynthesis	0.373	0.111	#NUM!	GLS
Leucine Degradation I	0.373	0.111	#NUM!	AUH
Heme Biosynthesis II	0.373	0.111	#NUM!	FECH
Folate Transformations I	0.373	0.111	#NUM!	MTHFD1
LPS/IL-1 Mediated Inhibition of RXR Function	0.356	0.063	#NUM!	ACSBG1,ACSL3,ACSL6,ALDH2,ALDH5A1,ALDH7A1,CPT1C,GSTM3,GSTM5,MAOA,MAOB,MAP2K4,MGST3,SLC27A1,SLC27A4,XPO1
CDP-diacylglycerol Biosynthesis I	0.355	0.08	#NUM!	CDS2,MBOAT7
Ethanol Degradation IV	0.355	0.08	#NUM!	ALDH2,ALDH7A1
Role of CHK Proteins in Cell Cycle Checkpoint Control	0.343	0.069	#NUM!	PPP2CA,PPP2R1A,PPP2R2A,PPP2R5E
April Mediated Signaling	0.338	0.0714	#NUM!	MAP2K4,MAPK1,TRAF3
IL-17A Signaling in Gastric Cells	0.335	0.0769	#NUM!	MAP2K4,MAPK1
Methionine Degradation I (to Homocysteine)	0.335	0.0769	#NUM!	AHCYL1,PRMT8
CDC42 Signaling	0.329	0.0608	3.272	ACTR2,ACTR3,APC,APC2,ARPC1A,ARPC2,ARPC3,ARPC4,ARPC5,ARPC5L,BAIAP2,CDC42BPA,CFL1,CFL2,EXOC2,EXOC3,EXOC4,EXOC5,EXOC6B,Exoc7,EXOC8,GSK3B,IQGAP2,LLGL1,MAP2K4,MAPK1,MPRIP,MYL12A,MYL6,PAK1,PPP1CB,Ppp1r12a,Ppp1r12b,RALA,SRC
Aryl Hydrocarbon Receptor Signaling	0.325	0.0629	0	ALDH2,ALDH5A1,ALDH7A1,GSTM3,GSTM5,HSP90AA1,HSP90AB1,MAPK1,MGST3,SRC
B Cell Activating Factor Signaling	0.324	0.0698	#NUM!	MAP2K4,MAPK1,TRAF3
Hypoxia Signaling in the Cardiovascular System	0.324	0.0658	#NUM!	CSNK1D,HSP90AA1,HSP90AB1,UBE2N,UBE2O
Phosphatidylglycerol Biosynthesis II (Non-plastidic)	0.317	0.0741	#NUM!	CDS2,MBOAT7
Pregnenolone Biosynthesis	0.317	0.0741	#NUM!	CYP46A1,MICAL3
p70S6K Signaling	0.31	0.0602	-0.962	EEF2,GNAI1,GNAI2,GNAI3,GNAQ,KRAS,MAP2K1,MAPK1,MAPT,MRAS,MTOR,PDIA3,PDPK1,PLCB1,PLCH2,PPP2CA,PPP2R1A,PPP2R2A,PPP2R5E,PRKCB,PRKCE,PRKCG,RALA,RAP1A,RAP1B,RAP2B,RPS6,SFN,SRC,YWHAB,YWHAE,YWHAG,YWHAH,YWHAQ,YWHAZ
Pentose Phosphate Pathway	0.31	0.0909	#NUM!	TKT
Histidine Degradation VI	0.299	0.0714	#NUM!	CYP46A1,MICAL3
Cysteine Biosynthesis III (mammalia)	0.299	0.0714	#NUM!	AHCYL1,PRMT8
Role of JAK family kinases in IL-6-type Cytokine Signaling	0.294	0.0633	1.342	HSP90AA1,HSP90AB1,MAP2K4,MAPK1,PTPN11
Antioxidant Action of Vitamin C	0.285	0.0614	-0.447	MAP2K4,MAPK1,PDIA3,PLCB1,PLCH2,PRDX6,SLC2A1
Glycogen Degradation II	0.284	0.0833	#NUM!	PYGB
GDP-glucose Biosynthesis	0.284	0.0833	#NUM!	HK1
Activation of IRF by Cytosolic Pattern Recognition Receptors	0.264	0.0615	2	MAP2K4,PPIB,TBK1,TRAF3
Glucose and Glucose-1-phosphate Degradation	0.26	0.0769	#NUM!	HK1
Guanosine Nucleotides Degradation III	0.26	0.0769	#NUM!	GDA
Ubiquinol-10 Biosynthesis (Eukaryotic)	0.254	0.0645	#NUM!	CYP46A1,MICAL3
CD40 Signaling	0.245	0.0597	1	MAP2K1,MAP2K4,MAPK1,TRAF3
IL-17A Signaling in Airway Cells	0.245	0.0597	#NUM!	GSK3B,MAP2K1,MAP2K4,MAPK1
TNFR2 Signaling	0.241	0.0625	#NUM!	MAP2K4,TBK1
Glycogen Degradation III	0.24	0.0714	#NUM!	PYGB
FAT10 Cancer Signaling Pathway	0.239	0.06	#NUM!	CTNNB1,EEF1A1,GSK3B
Telomere Extension by Telomerase	0.221	0.0667	#NUM!	HNRNPA2B1
Leukotriene Biosynthesis	0.221	0.0667	#NUM!	MGST3
Chondroitin Sulfate Degradation (Metazoa)	0.204	0.0625	#NUM!	HEXB
Wound Healing Signaling Pathway	0	0.0437	-0.302	KRAS,MAP2K1,MAP2K4,MAPK1,MRAS,RAC1,RALA,RAP1A,RAP1B,RAP2B,VIM
CDX Gastrointestinal Cancer Signaling Pathway	0	0.0297	1.633	BRAF,CTNNB1,GSK3B,MAP2K1,MAPK1,RAC1
Macrophage Classical Activation Signaling Pathway	0	0.0529	-2.53	ACO2,DLAT,DLD,NDUFS1,PDHA1,PDHB,PKM,SDHA,SDHB,UQCRC2
Multiple Sclerosis Signaling Pathway	0	0.0541	1.732	AIFM1,BRAF,C1QC,CAPN5,GRIN1,GRIN2A,GRIN2B,MAPK1,MOG,PLP1,SLC8A1,SLC8A2
Pathogen Induced Cytokine Storm Signaling Pathway	0	0.0135	0.447	MAPK1,RYR2,RYR3,SLC2A1,TBK1
Role Of Osteoblasts In Rheumatoid Arthritis Signaling Pathway	0	0.0451	-0.905	APC,APC2,CSNK1A1,CSNK1D,CSNK1E,CSNK1G3,CTNNB1,GSK3B,LRP1,MAPK1,SRC
Ribonucleotide Reductase Signaling Pathway	0	0.0471	2.828	BRAF,CTNNB1,KRAS,MAP2K4,MAPK1,MTOR,SKP1,SRC
IL-10 Signaling	0	0.0519	0.707	GSK3B,MAP2K4,MAP4K4,MAPK1,MTOR,PKM,PRKAA1,PRKAG2
Macrophage Alternative Activation Signaling Pathway	0	0.0248	-0.447	ACLY,H4C9,LLGL1,MAPK1,MTOR
p53 Signaling	0	0.051	#NUM!	ADGRB1,CSNK1D,CTNNB1,GSK3B,SFN
LXR/RXR Activation	0	0.0163	#NUM!	ECHS1,FASN
Hepatic Fibrosis / Hepatic Stellate Cell Activation	0	0.0206	#NUM!	MYH10,MYH14,MYL6,MYO18A
VDR/RXR Activation	0	0.0513	0	CSNK2A1,PRKCB,PRKCE,PRKCG
FXR/RXR Activation	0	0.0159	#NUM!	FASN,MAP2K4
IL-12 Signaling and Production in Macrophages	0	0.0515	#NUM!	MAP2K1,MAP2K4,MAPK1,PRKCB,PRKCE,PRKCG,RAB7A
Role of RIG1-like Receptors in Antiviral Innate Immunity	0	0.0435	#NUM!	TBK1,TRAF3
Role of Pattern Recognition Receptors in Recognition of Bacteria and Viruses	0	0.0385	1.633	C1QC,MAP2K4,MAPK1,PRKCB,PRKCE,PRKCG
TREM1 Signaling	0	0.013	#NUM!	MAPK1
MIF Regulation of Innate Immunity	0	0.0455	#NUM!	MAP2K4,MAPK1
Role of NFAT in Regulation of the Immune Response	0	0.0357	0.557	AKAP5,CSNK1A1,CSNK1D,CSNK1E,CSNK1G3,FYN,GNA11,GNAI1,GNAI2,GNAI3,GNAL,GNAO1,GNAQ,GNAS,GNAZ,GNB1,GNB2,GNB4,GNB5,GSK3A,GSK3B,IPO5,ITPR1,KPNB1,KRAS,MAP2K1,MAPK1,MRAS,PLCB1,PPP3CA,PPP3CB,PPP3R1,RALA,RAP1A,RAP1B,RAP2B,XPO1
FcγRIIB Signaling in B Lymphocytes	0	0.0375	-0.707	CACNA1A,CACNA1B,CACNA1E,CACNA2D1,CACNA2D3,CACNB2,CACNB3,CACNB4,CACNG2,CACNG3,CACNG8,ITPR1,KRAS,MAP2K4,MRAS,PDPK1,RALA,RAP1A,RAP1B,RAP2B
Calcium-induced T Lymphocyte Apoptosis	0	0.0174	0	ATP2A2,ITPR1,PPP3CA,PPP3CB,PPP3R1,PRKCB,PRKCE,PRKCG
Cytotoxic T Lymphocyte-mediated Apoptosis of Target Cells	0	0.00471	#NUM!	CYC1,CYCS
IL-17 Signaling	0	0.0588	0.302	GSK3B,HSP90AA1,HSP90AB1,KRAS,MAP2K4,MAPK1,MRAS,RALA,RAP1A,RAP1B,RAP2B
CTLA4 Signaling in Cytotoxic T Lymphocytes	0	0.0477	2.043	AP1B1,AP1G1,AP2A1,AP2A2,AP2B1,AP2M1,AP2S1,ARF1,CLTA,CLTB,CLTC,FYN,GSK3A,GSK3B,KRAS,MAP2K4,MAPK1,MRAS,PPP2CA,PPP2R1A,PPP2R2A,PPP2R5E,PTPN11,RAC1,RALA,RAP1A,RAP1B,RAP2B,SRC
CD28 Signaling in T Helper Cells	0	0.0368	2.065	ACTR2,ACTR3,ARPC1A,ARPC2,ARPC3,ARPC4,ARPC5,ARPC5L,FYN,ITPR1,MAP2K1,MAP2K4,PAK1,PDPK1,PPP3CA,PPP3CB,PPP3R1,PTPN11,RAC1
IL-15 Signaling	0	0.017	-0.333	KRAS,MAP2K1,MAPK1,MRAS,MTOR,RALA,RAP1A,RAP1B,RAP2B
Dendritic Cell Maturation	0	0.0101	0.816	FSCN1,MAP2K4,MAPK1,PDIA3,PLCB1,PLCH2
ICOS-ICOSL Signaling in T Helper Cells	0	0.0197	-1	CAMK2A,CAMK2B,CAMK2D,CAMK2G,ITPR1,PDPK1,PPP3CA,PPP3CB,PPP3R1,RAC1
Lipid Antigen Presentation by CD1	0	0.0193	#NUM!	AP2A1,AP2A2,AP2B1,AP2M1,AP2S1,CALR,CANX,PDIA3
DNA Methylation and Transcriptional Repression Signaling	0	0.0446	-2	CDK17,CDK5,H4C9,MECP2,TFAM
Role of OCT4 in Mammalian Embryonic Stem Cell Pluripotency	0	0.0217	#NUM!	PHB1
Type I Diabetes Mellitus Signaling	0	0.0177	1	CPE,CYC1,CYCS,GAD1,GAD2,HSPD1,MAP2K4,MAP3K5,MAPK1
Small Cell Lung Cancer Signaling	0	0.0521	#NUM!	CYC1,CYCS,NOS1,PA2G4,TRAF3
Basal Cell Carcinoma Signaling	0	0.0556	#NUM!	APC,APC2,CTNNB1,GSK3B
Pancreatic Adenocarcinoma Signaling	0	0.0556	0.816	KRAS,MAP2K1,MAP2K4,MAPK1,PA2G4,RAC1,RALA
G Protein Signaling Mediated by Tubby	0	0.0321	1.291	GNA11,GNAI1,GNAI2,GNAI3,GNAL,GNAO1,GNAQ,GNAS,GNAZ,GNB1,GNB2,GNB4,GNB5,MRAS,PLCB1
Systemic Lupus Erythematosus Signaling	0	0.00843	#NUM!	HNRNPA2B1,KRAS,MAPK1,MRAS,MTOR,RALA,RAP1A,RAP1B,RAP2B
FAK Signaling	0	0.05	2.219	ACTR2,ACTR3,ADGRA1,ADGRB1,ADGRB2,ADGRB3,ADGRL1,ADGRL3,APC,ARHGAP35,ARHGEF7,ARPC1A,ARPC2,ARPC3,ARPC4,ARPC5,ARPC5L,ASAP1,CAPN5,CHRM1,CTNNB1,FYN,GABBR1,GABBR2,GIT1,GPR158,GRM1,GRM2,GRM3,GRM5,GRM7,GSK3A,GSK3B,KRAS,MAP2K1,MAP2K4,MAPK1,MRAS,MTOR,NCK2,PAK1,PAK5,PDPK1,RAC1,RALA,RAP1A,RAP1B,RAP2B,RB1CC1,RHOA,SRC,Wasl
Retinoic acid Mediated Apoptosis Signaling	0	0.0167	#NUM!	CYCS
Hereditary Breast Cancer Signaling	0	0.0563	#NUM!	H2AX,KRAS,MRAS,RALA,RAP1A,RAP1B,RAP2B,SFN
Phospholipase C Signaling	0	0.0401	2.058	ADCY1,ADCY2,ADCY9,ARHGEF17,ARHGEF2,ARHGEF7,ARHGEF9,Cdc42,FYN,GNAQ,GNAS,GNB1,GNB2,GNB4,GNB5,GUCY1B1,ITPR1,KRAS,MAP2K1,MAPK1,MPRIP,MRAS,MYL12A,MYL6,PEBP1,PLCB1,PPP1CB,Ppp1r12a,Ppp1r12b,PPP3CA,PPP3CB,PPP3R1,PRKCB,PRKCE,PRKCG,RAC1,RALA,RAP1A,RAP1B,RAP2B,RHOA,RHOB,RHOG,RHOT1,SRC
Altered T Cell and B Cell Signaling in Rheumatoid Arthritis	0	0.00106	#NUM!	TRAF3
Atherosclerosis Signaling	0	0.00752	#NUM!	PRDX6
Regulation of IL-2 Expression in Activated and Anergic T Lymphocytes	0	0.0303	0.535	FYN,KRAS,MAP2K1,MAP2K4,MAPK1,MRAS,PPP3CA,PPP3CB,PPP3R1,RAC1,RALA,RAP1A,RAP1B,RAP2B
TWEAK Signaling	0	0.0541	#NUM!	CYCS,TRAF3
NUR77 Signaling in T Lymphocytes	0	0.0175	1	CYCS,MAP2K1,MAPK1,PPP3CA,PPP3CB,PPP3R1,PRKCB,PRKCE,PRKCG
PKCθ Signaling in T Lymphocytes	0	0.0538	-0.471	CACNA1A,CACNA1B,CACNA1E,CACNA2D1,CACNA2D3,CACNB2,CACNB3,CACNB4,CACNG2,CACNG3,CACNG8,CAMK2A,CAMK2B,CAMK2D,CAMK2G,FYN,ITPR1,KRAS,MAP2K4,MAP3K5,MAPK1,MRAS,PPP3CA,PPP3CB,PPP3R1,RAC1,RALA,RAP1A,RAP1B,RAP2B
Antiproliferative Role of TOB in T Cell Signaling	0	0.00704	#NUM!	MAPK1,PABPC1,SKP1
MSP-RON Signaling Pathway	0	0.0345	#NUM!	ACTA1,ACTG1
OX40 Signaling Pathway	0	0.00418	#NUM!	MAP2K4,TRAF3
PI3K Signaling in B Lymphocytes	0	0.0389	-1.043	CAMK2A,CAMK2B,CAMK2D,CAMK2G,FYN,ITPR1,KRAS,MAP2K1,MAPK1,MRAS,PDIA3,PDPK1,PLCB1,PLCH2,PPP3CA,PPP3CB,PPP3R1,PRKCB,RAC1,RALA,RAP1A,RAP1B,RAP2B
MIF-mediated Glucocorticoid Regulation	0	0.0278	#NUM!	MAPK1
Cell Cycle Control of Chromosomal Replication	0	0.0357	#NUM!	CDK17,CDK5
Spliceosomal Cycle	0	0.0204	#NUM!	HSPA8
Role of IL-17A in Arthritis	0	0.0526	#NUM!	MAP2K1,MAP2K4,MAPK1
IL-17A Signaling in Fibroblasts	0	0.0526	#NUM!	GSK3B,MAPK1
Role of IL-17F in Allergic Inflammatory Airway Diseases	0	0.0426	#NUM!	MAP2K1,MAPK1
Role of JAK2 in Hormone-like Cytokine Signaling	0	0.0323	#NUM!	PTPN11,SIRPA
Transcriptional Regulatory Network in Embryonic Stem Cells	0	0.037	#NUM!	H4C9,L1CAM
iNOS Signaling	0	0.0213	#NUM!	MAPK1
GADD45 Signaling	0	0.0333	#NUM!	MAP2K4,MAPK1
Heparan Sulfate Biosynthesis	0	0.0341	#NUM!	AARS1,ALDH2,PRDX6
Retinoate Biosynthesis I	0	0.0238	#NUM!	DHRS4
Heparan Sulfate Biosynthesis (Late Stages)	0	0.037	#NUM!	AARS1,ALDH2,PRDX6
The Visual Cycle	0	0.0435	#NUM!	DHRS4
Phospholipases	0	0.058	#NUM!	PDIA3,PLCB1,PLCH2,PRDX6
Dermatan Sulfate Degradation (Metazoa)	0	0.0588	#NUM!	HEXB
Purine Nucleotides Degradation II (Aerobic)	0	0.0526	#NUM!	GDA
Retinol Biosynthesis	0	0.0213	#NUM!	DHRS4
Superpathway of Melatonin Degradation	0	0.0299	#NUM!	MAOA,MAOB
Oxidative Ethanol Degradation III	0	0.0351	#NUM!	ALDH2,ALDH7A1
DNA damage-induced 14-3-3σ Signaling	0	0.0217	#NUM!	SFN
Inhibition of Matrix Metalloproteases	0	0.0256	#NUM!	LRP1
Agranulocyte Adhesion and Diapedesis	0	0.0571	#NUM!	ACTA1,ACTG1,CLDN11,EZR,GNAI1,GNAI2,GNAI3,MYH10,MYH14,MYL6,MYO18A,RDX
Granulocyte Adhesion and Diapedesis	0	0.0423	#NUM!	CLDN11,EZR,GNAI1,GNAI2,GNAI3,RDX,SDC3,THY1
Role of p14/p19ARF in Tumor Suppression	0	0.0333	#NUM!	RAC1
TEC Kinase Signaling	0	0.0536	2.183	ACTA1,ACTG1,Cdc42,FYN,GNA11,GNAI1,GNAI2,GNAI3,GNAL,GNAO1,GNAQ,GNAS,GNAZ,GNB1,GNB2,GNB4,GNB5,MAP2K4,MRAS,PAK1,PAK5,PRKCB,PRKCE,PRKCG,PTK2B,RAC1,RHOA,RHOB,RHOG,RHOT1,SRC
Adipogenesis pathway	0	0.0288	#NUM!	CDK5,CTBP1,CTNNB1,SIRT2
Toll-like Receptor Signaling	0	0.0385	#NUM!	MAP2K4,MAP4K4,MAPK1
SAPK/JNK Signaling	0	0.0359	-0.277	GNB1,GNB2,GNB4,GNB5,HNRNPK,KRAS,MAP2K4,MAP3K5,MAP4K4,MAPK8IP1,MAPK8IP3,MINK1,MRAS,RAC1,RALA,RAP1A,RAP1B,RAP2B
IL-4 Signaling	0	0.0208	0	GNAI1,GNAI2,GNAI3,KRAS,MAOA,MAPK1,MRAS,MTOR,RALA,RAP1A,RAP1B,RAP2B
B Cell Receptor Signaling	0	0.0457	-0.186	CAMK2A,CAMK2B,CAMK2D,CAMK2G,CFL1,CFL2,GSK3A,GSK3B,INPP5J,KRAS,MAP2K1,MAP2K4,MAP3K5,MAPK1,MRAS,MTOR,PDPK1,PPP3CA,PPP3CB,PPP3R1,PRKCB,PTK2B,PTPN11,RAC1,RALA,RAP1A,RAP1B,RAP2B,SYNJ1
p38 MAPK Signaling	0	0.025	#NUM!	MAP2K4,MAP3K5,MAPT
NF-κB Signaling	0	0.0368	0.218	ARAF,BRAF,CSNK2A1,CSNK2A2,CSNK2B,GSK3B,KRAS,MAP4K4,MRAS,NTRK2,NTRK3,PRKACA,PRKACB,PRKCB,RALA,RAP1A,RAP1B,RAP2B,TBK1,TRAF3,UBE2N
T Cell Receptor Signaling	0	0.0325	0	CTNNB1,FYN,GSK3A,GSK3B,KRAS,MAP2K1,MAP2K4,MAPK1,MRAS,MTOR,PPP3CA,PPP3CB,PPP3R1,PTK2B,PTPN11,RAC1,RALA,RAP1A,RAP1B,RAP2B
PD-1, PD-L1 cancer immunotherapy pathway	0	0.0467	-1.342	CSNK2A1,CSNK2A2,CSNK2B,GSK3B,PTPN11
Osteoarthritis Pathway	0	0.0381	0.378	CTNNA1,CTNNA2,CTNNB1,LRP1,MTOR,PRKAA1,PRKAG2,RAC1,SIK3
Th17 Activation Pathway	0	0.0062	#NUM!	HSP90AA1,HSP90AB1,MTOR
SPINK1 Pancreatic Cancer Pathway	0	0.0167	#NUM!	CPE
NER (Nucleotide Excision Repair, Enhanced Pathway)	0	0.0481	-1	COPS7A,DDB1,GPS1,H4C9,UBE2N
T Cell Exhaustion Signaling Pathway	0	0.0247	2	KRAS,MAP2K4,MAPK1,MRAS,MTOR,PPP2CA,PPP2R1A,PPP2R2A,PPP2R5E,PTPN11,RALA,RAP1A,RAP1B,RAP2B
Systemic Lupus Erythematosus In T Cell Signaling Pathway	0	0.0482	1.461	Cdc42,EZR,GNAI1,GNAI2,GNAI3,ITPR1,KRAS,MAP2K1,MAP2K4,MAPK1,MRAS,MTOR,NOS1,PPP2CA,PPP2R1A,PPP2R2A,PPP2R5E,PPP3CA,PPP3CB,PPP3R1,RAC1,RALA,RAP1A,RAP1B,RAP2B,RDX,RHOA,RHOB,RHOG,RHOT1,ROCK2
Systemic Lupus Erythematosus In B Cell Signaling Pathway	0	0.0372	0.577	CTNNB1,FYN,GSK3B,INPP5J,KRAS,MAP2K1,MAP4K4,MAPK1,MRAS,MTOR,PDPK1,PPP3CA,PPP3CB,PPP3R1,PRKCB,PRKCE,PRKCG,PTPN11,RAC1,RALA,RAP1A,RAP1B,RAP2B,SRC,SYNJ1,TBK1,TRAF3
HOTAIR Regulatory Pathway	0	0.0184	#NUM!	CTNNB1,ROCK2,VIM
Regulation Of The Epithelial Mesenchymal Transition In Development Pathway	0	0.0345	#NUM!	APC,CTNNB1,GSK3B
MSP-RON Signaling In Macrophages Pathway	0	0.0588	-0.378	KRAS,MAPK1,MRAS,RALA,RAP1A,RAP1B,RAP2B
Complement System	0	0.0541	#NUM!	C1QBP,C1QC
Eicosanoid Signaling	0	0.0143	#NUM!	PRDX6

## Sheet: CNTNAP-CanonicalPathways
© 2000-2022 QIAGEN. All rights reserved.
Ingenuity Canonical Pathways	-log(p-value)	Ratio	z-score	Molecules
Synaptogenesis Signaling Pathway	68.6	0.394	4.196	ACTR2,ACTR3,ADCY1,ADCY2,ADCY9,AFDN,AP2A1,AP2A2,AP2B1,AP2M1,AP2S1,ARHGEF7,ARPC1A,ARPC2,ARPC3,ARPC4,ARPC5,ARPC5L,BRAF,CACNA1B,CACNA2D1,Cacnb1,CACNB2,CACNB3,CACNB4,CAMK2A,CAMK2B,CAMK2D,CAMK2G,CDH10,CDH11,CDH13,CDH2,CDK5,CFL1,CLASP2,CNTNAP1,CPLX2,CTNNB1,CTNND1,DLG4,DNAJC5,EPHA4,EPHA7,EPHB2,FARP1,FYN,GRIA1,GRIA2,GRIA3,GRIA4,GRIN1,GRIN2A,GRIN2B,GRM1,GRM2,GRM3,GRM5,GRM7,GSK3B,GUCY1B1,HSPA8,ITPR1,ITSN1,I…
Estrogen Receptor Signaling	38.8	0.259	3.75	ADCY1,ADCY2,ADCY9,ATP5F1A,ATP5F1B,ATP5F1C,ATP5PB,CACNA1A,CACNA1B,CACNA1E,CACNA2D1,CACNA2D3,Cacnb1,CACNB2,CACNB3,CACNB4,CACNG2,CACNG3,CACNG8,CFL1,CFL2,CTBP1,CYC1,DDX5,DLG4,GNA11,GNAI1,GNAI2,GNAI3,GNAL,GNAO1,GNAQ,GNAS,GNAZ,GNB1,GNB2,GNB4,GNB5,GSK3A,GSK3B,GUCY1B1,HSP90AA1,HSP90AB1,KRAS,MAP2K1,MAPK1,MCU,MPRIP,MRAS,MTOR,MYL12A,MYL6,NDUFA10,NDUFA13,NDUFA2,NDUFA4,NDUFA5,NDUFA6,NDUFA7,NDUFA8,NDUFA9,NDUFB…
Opioid Signaling Pathway	32.5	0.286	1.912	ADCY1,ADCY2,ADCY9,AP2A1,AP2A2,AP2B1,AP2M1,AP2S1,BRAF,CACNA1A,CACNA1B,CACNA1E,CACNA2D1,CACNA2D3,Cacnb1,CACNB2,CACNB3,CACNB4,CACNG2,CACNG3,CACNG8,CAMK2A,CAMK2B,CAMK2D,CAMK2G,CLTA,CLTB,CLTC,CTNNB1,FYN,GNA11,GNAI1,GNAI2,GNAI3,GNAL,GNAO1,GNAQ,GNAS,GNAZ,GNB1,GNB2,GNB4,GNB5,GRIN1,GRIN2A,GRIN2B,GSK3B,GUCY1B1,ITPR1,KRAS,MAP2K1,MAP2K4,MAPK1,MRAS,NOS1,PLCB1,PPP3CA,PPP3CB,PPP3R1,PRKACA,PRKACB,PRKAG2,PRKAR1A,…
GABA Receptor Signaling	32	0.417	#NUM!	ABAT,ADCY1,ADCY2,ADCY9,ALDH5A1,AP2A1,AP2A2,AP2B1,AP2M1,AP2S1,CACNA1A,CACNA1B,CACNA1E,CACNA2D1,CACNA2D3,CACNB2,CACNB3,CACNB4,CACNG2,CACNG3,CACNG8,DNM1,GABBR1,GABBR2,GABRA1,GABRA4,GABRB1,GABRB2,GABRB3,GABRG2,GAD1,GAD2,GNA11,GNAI1,GNAI2,GNAI3,GNAL,GNAO1,GNAQ,GNAS,GNAZ,GNB1,GNB2,GNB4,GNB5,GPHN,GUCY1B1,ITPR1,KCNQ2,KCNQ3,MRAS,NSF,SLC32A1,SLC6A1,SLC6A11
Circadian Rhythm Signaling	31.5	0.287	#NUM!	ADCY1,ADCY2,ADCY9,ARAF,BRAF,CACNA1A,CACNA1B,CACNA1E,CACNA2D1,CACNA2D3,Cacnb1,CACNB2,CACNB3,CACNB4,CACNG2,CACNG3,CACNG8,CAMK2A,CAMK2B,CAMK2D,CAMK2G,CSNK1D,CSNK1E,CSNK2A1,CSNK2A2,FYN,GAD1,GNA11,GNAI1,GNAI2,GNAI3,GNAQ,GNAS,GNB1,GNB2,GNB4,GNB5,GRIA1,GRIA2,GRIA3,GRIA4,GRIN1,GRIN2A,GRIN2B,GSK3A,GSK3B,GUCY1B1,ITPR1,KRAS,MAP2K1,MAP2K4,MAPK1,MRAS,MTOR,NOS1,NTRK2,PDIA3,PLCB1,PLCH2,PRKAA1,PRKACA,PRKACB,PRKA…
Remodeling of Epithelial Adherens Junctions	31	0.588	3.357	ACTA1,ACTG1,ACTN1,ACTN2,ACTN4,ACTR2,ACTR3,APC,ARPC1A,ARPC2,ARPC3,ARPC4,ARPC5,ARPC5L,CTNNA1,CTNNA2,CTNNB1,CTNND1,DNM1,DNM1L,DNM2,DNM3,EXOC2,Mapre2,MAPRE3,NME1,RAB5A,RAB5C,RAB7A,RALA,SRC,TUBA1A,TUBA4A,TUBB,TUBB2A,TUBB3,TUBB4A,TUBB4B,TUBB6,VCL
Mitochondrial Dysfunction	30.9	0.357	#NUM!	ACO2,AIFM1,ATP5F1A,ATP5F1B,ATP5F1C,ATP5MG,ATP5PB,ATP5PD,ATP5PO,COX4I1,COX5A,COX5B,COX6B1,CPT1C,CYC1,CYCS,GPD2,GPX4,HSD17B10,MAOA,MAOB,MAP2K4,NDUFA10,NDUFA13,NDUFA2,NDUFA4,NDUFA5,NDUFA6,NDUFA7,NDUFA8,NDUFA9,NDUFB10,NDUFB4,NDUFB5,NDUFB7,NDUFB8,NDUFB9,NDUFS1,NDUFS2,NDUFS3,NDUFS4,Ndufs6,NDUFS7,NDUFS8,NDUFV1,NDUFV2,OGDH,PDHA1,PRDX3,PRDX5,SDHA,SDHB,SNCA,SOD2,UQCRC1,UQCRC2,UQCRFS1,UQCRQ,VDAC1,VDAC2,VDAC3
SNARE Signaling Pathway	29.2	0.39	2.06	ADCY1,ADCY2,ADCY9,CACNA1B,CACNA2D1,Cacnb1,CACNB2,CACNB3,CACNB4,CAMK2A,CAMK2B,CAMK2D,CAMK2G,CPLX2,DNAJC5,GUCY1B1,HSPA8,MYH10,MYH14,MYL6,MYO18A,NAPA,NAPB,NSF,PRKACA,PRKACB,PRKAG2,PRKAR1A,PRKAR1B,PRKAR2A,PRKAR2B,RAB1A,RAB2A,RAB3A,RAB7A,RIMS1,SNAP25,SNAP91,SNCA,SNCB,STX1A,STX1B,STXBP1,SYN1,SYN2,SYN3,SYT1,SYT2,SYT3,Syt7,UNC13A,VAMP2,YKT6
Endocannabinoid Neuronal Synapse Pathway	28.8	0.369	1.286	ADCY1,ADCY2,ADCY9,CACNA1A,CACNA1B,CACNA1E,CACNA2D1,CACNA2D3,CACNB2,CACNB3,CACNB4,CACNG2,CACNG3,CACNG8,DAGLA,FAAH,GNA11,GNAI1,GNAI2,GNAI3,GNAL,GNAO1,GNAQ,GNB1,GNB2,GNB4,GNB5,GRIA1,GRIA2,GRIA3,GRIA4,GRIN1,GRIN2A,GRIN2B,GRM1,GRM5,GUCY1B1,ITPR1,MAPK1,MGLL,NDUFS2,PDIA3,PLCB1,PLCH2,PPP3CA,PPP3CB,PPP3R1,PRKACA,PRKACB,PRKAG2,PRKAR1A,PRKAR1B,PRKAR2A,PRKAR2B,RIMS1
Gap Junction Signaling	26.9	0.308	#NUM!	ACTA1,ACTG1,ADCY1,ADCY2,ADCY9,CSNK1A1,CSNK1D,CSNK1E,CSNK1G3,CTNNB1,DBN1,GAD1,GJA1,GJC2,GNAI1,GNAI2,GNAI3,GNAQ,GNAS,GRIA1,GRIA2,GRIA3,GRIA4,GRIK2,GUCY1B1,ITPR1,KRAS,MAP2K1,MAPK1,MRAS,PDIA3,PLCB1,PLCH2,PPP3CA,PPP3CB,PPP3R1,PRKACA,PRKACB,PRKAG2,PRKAR1A,PRKAR1B,PRKAR2A,PRKAR2B,PRKCB,PRKCE,PRKCG,RALA,RAP1A,RAP1B,RAP2B,SRC,TJP1,TJP2,TUBA1A,TUBA4A,TUBB,TUBB2A,TUBB3,TUBB4A,TUBB4B,TUBB6
Signaling by Rho Family GTPases	26.8	0.266	2.405	ACTA1,ACTG1,ACTR2,ACTR3,ARHGEF17,ARHGEF2,ARHGEF7,ARHGEF9,ARPC1A,ARPC2,ARPC3,ARPC4,ARPC5,ARPC5L,BAIAP2,Cdc42,CDH10,CDH11,CDH13,CDH2,CFL1,CFL2,CIT,CYFIP1,EZR,GFAP,GNA11,GNAI1,GNAI2,GNAI3,GNAL,GNAO1,GNAQ,GNAS,GNAZ,GNB1,GNB2,GNB4,GNB5,MAP2K1,MAP2K4,MAPK1,MRAS,MYL12A,MYL6,PAK1,PAK5,PI4KA,PIP4K2A,PIP4K2B,PIP4K2C,PIP5K1C,PTK2B,RAC1,RDX,RHOA,RHOB,RHOG,RHOT1,ROCK2,SEPTIN11,SEPTIN2,SEPTIN3,SEPTIN5,SEPTIN6,…
Axonal Guidance Signaling	26.7	0.198	#NUM!	ABLIM1,ABLIM2,ABLIM3,ACTR2,ACTR3,ADAM11,Adam22,ADAM23,AFG3L2,ARHGEF7,ARPC1A,ARPC2,ARPC3,ARPC4,ARPC5,ARPC5L,BAIAP2,CDK5,CFL1,CFL2,DPYSL2,DPYSL5,EPHA4,EPHA7,EPHB2,FYN,GIT1,GNA11,GNAI1,GNAI2,GNAI3,GNAL,GNAO1,GNAQ,GNAS,GNAZ,GNB1,GNB2,GNB4,GNB5,GSK3B,ITSN1,KALRN,KLC1,KRAS,L1CAM,LINGO1,MAG,MAP2K1,MAPK1,MRAS,MYL12A,MYL6,NCK2,NGEF,NTRK2,NTRK3,PAK1,PAK5,PDIA3,PFN2,PLCB1,PLCH2,PLXNA1,PLXNC1,PPP3CA,PPP3CB,P…
Dopamine-DARPP32 Feedback in cAMP Signaling	25.9	0.312	1.64	ADCY1,ADCY2,ADCY9,ATP2A2,CACNA1A,CACNA1B,CACNA1E,CACNA2D1,CACNA2D3,Cacnb1,CACNB2,CACNB3,CACNB4,CACNG2,CACNG3,CACNG8,CAMKK1,CAMKK2,CDK5,CSNK1A1,CSNK1D,CSNK1E,CSNK1G3,GNAI1,GNAI2,GNAI3,GNAQ,GNAS,GRIN1,GRIN2A,GRIN2B,GUCY1B1,ITPR1,KCNJ4,NOS1,PDIA3,PLCB1,PLCH2,PPP1CA,PPP1CB,Ppp1cc,PPP2CA,PPP2R1A,PPP2R2A,PPP2R5E,PPP3CA,PPP3CB,PPP3R1,PRKACA,PRKACB,PRKAG2,PRKAR1A,PRKAR1B,PRKAR2A,PRKAR2B,PRKCB,PRKCE,PRKCG
RHOGDI Signaling	25.8	0.286	-3.244	ACTA1,ACTG1,ACTR2,ACTR3,ARHGAP1,ARHGAP12,ARHGAP35,ARHGDIA,ARHGEF17,ARHGEF2,ARHGEF7,ARHGEF9,ARPC1A,ARPC2,ARPC3,ARPC4,ARPC5,ARPC5L,Cdc42,CDH10,CDH11,CDH13,CDH2,CFL1,CFL2,DGKZ,EZR,GNA11,GNAI1,GNAI2,GNAI3,GNAL,GNAO1,GNAQ,GNAS,GNAZ,GNB1,GNB2,GNB4,GNB5,GRIP1,MRAS,MYH10,MYH14,MYL12A,MYL6,MYO18A,PAK1,PAK5,PI4KA,PIP4K2A,PIP4K2B,PIP4K2C,PIP5K1C,RAC1,RDX,RHOA,RHOB,RHOG,RHOT1,ROCK2,SRC,WASF1
EIF2 Signaling	25.8	0.282	-0.457	ACTA1,EIF2S2,EIF2S3,EIF3A,EIF4G1,EIF4G2,Gm15483,GSK3B,HSPA5,KRAS,MAP2K1,MAPK1,MRAS,PABPC1,PDPK1,PPP1CA,PPP1CB,Ppp1cc,RALA,RAP1A,RAP1B,RAP2B,RPL10,RPL10A,RPL11,RPL12,RPL13,RPL13A,RPL14,RPL15,RPL17,RPL18A,RPL19,RPL22,RPL23,RPL24,RPL26,RPL27,RPL28,RPL3,RPL30,RPL31,Rpl34 (includes others),RPL35A,RPL4,RPL5,RPL6,RPL7,RPL7A,RPL9,RPLP0,RPS10,RPS14,RPS16,RPS18,RPS19,RPS2,RPS23,RPS3,RPS4Y1,RPS6,RPS7,RPS8,R…
G Beta Gamma Signaling	25.4	0.372	1.809	ADCY1,ADCY2,CACNA1A,CACNA1B,CACNA1E,CACNA2D1,CACNA2D3,CACNB2,CACNB3,CACNB4,CACNG2,CACNG3,CACNG8,DNM2,GNA11,GNAI1,GNAI2,GNAI3,GNAL,GNAO1,GNAQ,GNAS,GNAZ,GNB1,GNB2,GNB4,GNB5,ITPR1,KRAS,MAPK1,MRAS,PAK1,PDPK1,PRKACA,PRKACB,PRKAG2,PRKAR1A,PRKAR1B,PRKAR2A,PRKAR2B,PRKCB,PRKCE,PRKCG,RALA,RAP1A,RAP1B,RAP2B,SRC
Huntington's Disease Signaling	25.1	0.251	1.46	AP2A2,ATP5F1A,ATP5F1B,ATP5F1C,ATP5PB,CACNA1B,CAPN5,CDK5,CLTA,CLTB,CLTC,CPLX2,CYCS,DCTN1,DLG4,DNAJB1,DNAJC5,DNM1,DNM1L,DNM2,DNM3,GLS,GNA11,GNAQ,GNB1,GNB2,GNB4,GNB5,GRIN2B,GRM1,GRM5,HAP1,HSPA1A/HSPA1B,HSPA2,HSPA4,HSPA5,HSPA8,HSPA9,HTT,ITPR1,MAP2K4,MAPK1,MTOR,NAPA,NAPB,NSF,PACSIN1,PDPK1,PLCB1,PRKCB,PRKCE,PRKCG,PSMA4,PSMA5,PSMA6,PSMA7,PSMB1,PSMC1,PSMD1,PSMD11,PSMD2,PSMD6,RPH3A,SDHA,SDHB,SNAP25,SNCA,S…
Insulin Secretion Signaling Pathway	24.7	0.254	2.94	ADCY1,ADCY2,ADCY9,CACNA1A,CACNA1B,CACNA1E,CACNA2D1,CACNA2D3,Cacnb1,CACNB2,CACNB3,CACNB4,CACNG2,CACNG3,CACNG8,CAMK2A,CAMK2B,CAMK2D,CAMK2G,CPE,DLAT,DLD,EIF2S2,EIF2S3,EIF4G1,EIF4G2,FYN,GNA11,GNAQ,GNAS,GUCY1B1,ITPR1,KCNA4,KCNB1,MAPK1,MTOR,NAPA,NAPB,NSF,PABPC1,PC,PDHA1,PDHB,PDIA3,PLCB1,PLCH2,PRKACA,PRKACB,PRKAG2,PRKAR1A,PRKAR1B,PRKAR2A,PRKAR2B,PRKCB,PRKCE,PRKCG,RAP1A,RAP1B,RAPGEF4,RYR2,RYR3,SEC61B,SLC…
RHOA Signaling	24.3	0.371	0.149	ACTA1,ACTG1,ACTR2,ACTR3,ARHGAP1,ARHGAP12,ARHGAP35,ARPC1A,ARPC2,ARPC3,ARPC4,ARPC5,ARPC5L,BAIAP2,CFL1,CFL2,CIT,EZR,MPRIP,MYL12A,MYL6,NGEF,PFN2,PI4KA,PIP4K2A,PIP4K2B,PIP4K2C,PIP5K1C,PLXNA1,PPP1CB,Ppp1r12a,Ppp1r12b,PTK2B,RAPGEF2,RDX,RHOA,ROCK2,SEPTIN11,SEPTIN2,SEPTIN3,SEPTIN5,SEPTIN6,SEPTIN7,SEPTIN8,SEPTIN9,WASF1
Synaptic Long Term Potentiation	23.9	0.356	1.313	ADCY1,CAMK2A,CAMK2B,CAMK2D,CAMK2G,GNA11,GNAQ,GRIA1,GRIA2,GRIA3,GRIA4,GRIN1,GRIN2A,GRIN2B,GRM1,GRM2,GRM3,GRM5,GRM7,ITPR1,KRAS,MAP2K1,MAPK1,MRAS,PDIA3,PLCB1,PLCH2,PPP1CA,PPP1CB,Ppp1cc,PPP3CA,PPP3CB,PPP3R1,PRKACA,PRKACB,PRKAG2,PRKAR1A,PRKAR1B,PRKAR2A,PRKAR2B,PRKCB,PRKCE,PRKCG,RALA,RAP1A,RAP1B,RAP2B
GNRH Signaling	23.5	0.293	2.967	ADCY1,ADCY2,ADCY9,CACNA1A,CACNA1B,CACNA1E,CACNA2D1,CACNA2D3,CACNB2,CACNB3,CACNB4,CACNG2,CACNG3,CACNG8,CAMK2A,CAMK2B,CAMK2D,CAMK2G,GNA11,GNAI1,GNAI2,GNAI3,GNAQ,GNAS,GNB1,GNB2,GNB4,GNB5,GUCY1B1,ITPR1,KRAS,MAP2K1,MAP2K4,MAP3K5,MAPK1,MRAS,PAK1,PAK5,PLCB1,PRKACA,PRKACB,PRKAG2,PRKAR1A,PRKAR1B,PRKAR2A,PRKAR2B,PRKCB,PRKCE,PRKCG,PTK2B,RAC1,RALA,RAP1A,RAP1B,RAP2B,SRC
Oxytocin Signaling Pathway	23	0.241	2.077	ABCB8,ATP2B1,ATP2B2,ATP2B4,CACNA1A,CACNA1B,CACNA1E,CACNA2D1,CACNA2D3,Cacnb1,CACNB2,CACNB3,CACNB4,CACNG2,CACNG3,CACNG8,CAMKK1,CAMKK2,EEF2,GAD1,GJA1,GNA11,GNAI1,GNAI2,GNAI3,GNAL,GNAO1,GNAQ,GNB1,GNB2,GNB4,GNB5,GSK3B,GUCY1B1,ITPR1,KRAS,MAP2K4,MAPK1,MPRIP,MRAS,MYH10,MYH14,MYL6,MYO18A,PLCB1,PPP1CB,Ppp1r12a,Ppp1r12b,PPP3CA,PPP3CB,PPP3R1,PRKAA1,PRKACA,PRKACB,PRKAG2,PRKAR1A,PRKAR1B,PRKAR2A,PRKAR2B,PRKCB,P…
Role of NFAT in Cardiac Hypertrophy	22.9	0.268	2.292	ADCY1,ADCY2,ADCY9,AKAP5,CACNA1A,CACNA1B,CACNA1E,CACNA2D1,CACNA2D3,CACNB2,CACNB3,CACNB4,CACNG2,CACNG3,CACNG8,CAMK2A,CAMK2B,CAMK2D,CAMK2G,CSNK1A1,GNAI1,GNAI2,GNAI3,GNAQ,GNAS,GNB1,GNB2,GNB4,GNB5,GSK3B,GUCY1B1,ITPR1,KRAS,MAP2K1,MAP2K4,MAPK1,MRAS,PDIA3,PLCB1,PLCH2,PPP3CA,PPP3CB,PPP3R1,PRKACA,PRKACB,PRKAG2,PRKAR1A,PRKAR1B,PRKAR2A,PRKAR2B,PRKCB,PRKCE,PRKCG,RALA,RAP1A,RAP1B,RAP2B,SLC8A1,SLC8A2,SRC
Epithelial Adherens Junction Signaling	22.9	0.318	1.697	ACTR2,ACTR3,AFDN,ARHGAP35,ARHGEF17,ARPC1A,ARPC2,ARPC3,ARPC4,ARPC5,ARPC5L,BAIAP2,CDH2,CFL1,CFL2,CTNNA1,CTNNA2,CTNNB1,CTNND1,FYN,KRAS,MAGI2,MRAS,MYH10,MYL12A,PAK1,PAK5,PPP2CA,PPP2R1A,PPP2R2A,PPP2R5E,PRKAA1,PRKAG2,RAC1,RALA,RAP1A,RAP1B,RAP2B,RHOA,ROCK2,SFN,SRC,VCL,WASF1,YWHAB,YWHAE,YWHAG,YWHAH,YWHAQ,YWHAZ
Oxidative Phosphorylation	22.6	0.378	5.555	ATP5F1A,ATP5F1B,ATP5F1C,ATP5MG,ATP5PB,ATP5PD,ATP5PO,COX4I1,COX5A,COX5B,COX6B1,CYC1,CYCS,NDUFA10,NDUFA13,NDUFA2,NDUFA4,NDUFA5,NDUFA6,NDUFA7,NDUFA8,NDUFA9,NDUFB10,NDUFB4,NDUFB5,NDUFB7,NDUFB8,NDUFB9,NDUFS1,NDUFS2,NDUFS3,NDUFS4,NDUFS7,NDUFS8,NDUFV1,NDUFV2,SDHA,SDHB,UQCRC1,UQCRC2,UQCRFS1,UQCRQ
Cardiac β-adrenergic Signaling	22.4	0.294	-0.2	ADCY1,ADCY2,ADCY9,AKAP5,ATP2A2,CACNA1A,CACNA1B,CACNA1E,CACNA2D1,CACNA2D3,Cacnb1,CACNB2,CACNB3,CACNB4,CACNG2,CACNG3,CACNG8,ENPP6,GNA11,GNAI1,GNAI2,GNAI3,GNAL,GNAO1,GNAQ,GNAS,GNAZ,GNB1,GNB2,GNB4,GNB5,GUCY1B1,MRAS,PDE2A,PDE4A,PDE4D,PPP1CA,PPP1CB,Ppp1cc,PPP2CA,PPP2R1A,PPP2R2A,PPP2R5E,PRKACA,PRKACB,PRKAG2,PRKAR1A,PRKAR1B,PRKAR2A,PRKAR2B,RYR2,SLC8A1,SLC8A2
Calcium Signaling	21.8	0.264	0.577	ACTA1,AKAP5,ATP2A2,ATP2B1,ATP2B2,ATP2B4,CACNA1A,CACNA1B,CACNA1E,CACNA2D1,CACNA2D3,CACNB2,CACNB3,CACNB4,CACNG2,CACNG3,CACNG8,CALR,CAMK2A,CAMK2B,CAMK2D,CAMK2G,CAMKK1,CAMKK2,GRIA1,GRIA2,GRIA3,GRIA4,GRIN1,GRIN2A,GRIN2B,ITPR1,LETM1,MAPK1,MCU,MICU1,MYH10,MYH14,MYL6,MYO18A,PPP3CA,PPP3CB,PPP3R1,PRKACA,PRKACB,PRKAG2,PRKAR1A,PRKAR1B,PRKAR2A,PRKAR2B,RAP1A,RAP1B,RAP2B,RYR2,RYR3,SLC8A1,SLC8A2,Tpm3
Cardiac Hypertrophy Signaling	21.4	0.241	3.015	ADCY1,ADCY2,ADCY9,CACNA1A,CACNA1B,CACNA1E,CACNA2D1,CACNA2D3,Cacnb1,CACNB2,CACNB3,CACNB4,CACNG2,CACNG3,CACNG8,Cdc42,GNA11,GNAI1,GNAI2,GNAI3,GNAL,GNAO1,GNAQ,GNAS,GNAZ,GNB1,GNB2,GNB4,GNB5,GSK3B,GUCY1B1,KRAS,MAP2K1,MAP2K4,MAP3K5,MAPK1,MRAS,MTOR,MYL12A,MYL6,PDIA3,PLCB1,PLCH2,PPP3CA,PPP3CB,PPP3R1,PRKACA,PRKACB,PRKAG2,PRKAR1A,PRKAR1B,PRKAR2A,PRKAR2B,RAC1,RALA,RAP1A,RAP1B,RAP2B,RHOA,RHOB,RHOG,RHOT1,ROCK2
Sirtuin Signaling Pathway	21.3	0.229	-2.714	ACLY,ATP5F1A,ATP5F1B,ATP5F1C,ATP5PB,CPT1C,CYC1,GABARAPL2,GLS,GLUD1,GOT2,GSK3B,H1f0,H1f4,IDH2,LDHB,MAP1LC3A,MAPK1,MTOR,NDUFA10,NDUFA13,NDUFA2,NDUFA4,NDUFA5,NDUFA6,NDUFA7,NDUFA8,NDUFA9,NDUFB10,NDUFB4,NDUFB5,NDUFB7,NDUFB8,NDUFB9,NDUFS1,NDUFS2,NDUFS3,NDUFS4,Ndufs6,NDUFS7,NDUFS8,NDUFV1,NDUFV2,PDHA1,PFKM,PGAM1,PGK1,PRKAA1,SDHA,SDHB,SIRT2,SLC25A4,SLC25A5,SLC2A1,SOD1,SOD2,TOMM22,TOMM34,TOMM40,TOMM70,TUBA…
Neurovascular Coupling Signaling Pathway	21.3	0.254	1.953	CACNA1A,CACNA1B,CACNA1E,CACNA2D1,CACNA2D3,CACNB2,CACNB3,CACNB4,CACNG2,CACNG3,CACNG8,CHRM1,DAGLA,GABBR1,GABBR2,GABRA1,GABRA4,GABRB1,GABRB2,GABRB3,GABRG2,GAD1,GJA1,GNAQ,GRIA1,GRIA2,GRIA3,GRIA4,GRIN1,GRIN2A,GRIN2B,GRM1,GRM5,GUCY1B1,ITPR1,KCNJ4,KCNMA1,MAPT,MPRIP,NOS1,PLCB1,PPP1CB,Ppp1r12a,Ppp1r12b,PRDX6,PRKACA,PRKACB,PRKAG2,PRKAR1A,PRKAR1B,PRKAR2A,PRKAR2B,RHOA,ROCK2,RYR2,RYR3,SLC16A1,SLC1A2,SLC1A3
Synaptic Long Term Depression	21.1	0.273	2.661	CACNA1A,CACNA1B,CACNA1E,CACNA2D1,CACNA2D3,CACNB2,CACNB3,CACNB4,CACNG2,CACNG3,CACNG8,GAD1,GNA11,GNAI1,GNAI2,GNAI3,GNAL,GNAO1,GNAQ,GNAS,GNAZ,GRIA1,GRIA2,GRIA3,GRIA4,GRM1,GRM2,GRM3,GRM5,GRM7,GUCY1B1,ITPR1,KRAS,MAP2K1,MAPK1,MRAS,NOS1,PDIA3,PLCB1,PLCH2,PPP2CA,PPP2R1A,PPP2R2A,PPP2R5E,PRDX6,PRKCB,PRKCE,PRKCG,RALA,RAP1A,RAP1B,RAP2B,RYR2,RYR3
α-Adrenergic Signaling	20	0.358	4.025	ADCY1,ADCY2,ADCY9,GNA11,GNAI1,GNAI2,GNAI3,GNAL,GNAO1,GNAQ,GNAS,GNAZ,GNB1,GNB2,GNB4,GNB5,GUCY1B1,ITPR1,KRAS,MAP2K1,MAPK1,MRAS,PRKACA,PRKACB,PRKAG2,PRKAR1A,PRKAR1B,PRKAR2A,PRKAR2B,PRKCB,PRKCE,PRKCG,PYGB,RALA,RAP1A,RAP1B,RAP2B,SLC8A1,SLC8A2
Protein Kinase A Signaling	20	0.192	1.543	ADCY1,ADCY2,ADCY9,ADD1,ADD2,ADD3,AKAP5,BRAF,CAMK2A,CAMK2B,CAMK2D,CAMK2G,CTNNB1,DUSP3,ENPP6,GNAI1,GNAI2,GNAI3,GNAQ,GNAS,GNB1,GNB2,GNB4,GNB5,GSK3A,GSK3B,GUCY1B1,H1f0,H1f4,ITPR1,MAP2K1,MAPK1,MYH10,MYL12A,MYL6,PDE2A,PDE4A,PDE4D,PDIA3,PLCB1,PLCH2,PPP1CA,PPP1CB,Ppp1cc,PPP2CA,PPP3CA,PPP3CB,PPP3R1,PRKACA,PRKACB,PRKAG2,PRKAR1A,PRKAR1B,PRKAR2A,PRKAR2B,PRKCB,PRKCE,PRKCG,PTK2B,PTPN11,PTPRD,PTPRF,PTPRS,PTPRZ1…
Ephrin Receptor Signaling	19.9	0.262	3.571	ABI1,ACTR2,ACTR3,ARPC1A,ARPC2,ARPC3,ARPC4,ARPC5,ARPC5L,CFL1,CFL2,EPHA4,EPHA7,EPHB2,FYN,GNA11,GNAI1,GNAI2,GNAI3,GNAL,GNAO1,GNAQ,GNAS,GNAZ,GNB1,GNB2,GNB4,GNB5,GRIN1,GRIN2A,GRIN2B,ITSN1,KALRN,KRAS,MAP2K1,MAP4K4,MAPK1,MRAS,NCK2,NGEF,PAK1,PAK5,PTPN11,RAC1,RALA,RAP1A,RAP1B,RAP2B,RHOA,ROCK2,SORBS1,SRC,Wasl
Integrin Signaling	19.6	0.255	3.063	ACTA1,ACTG1,ACTN1,ACTN2,ACTN4,ACTR2,ACTR3,ARF1,ARF5,ARHGAP26,ARHGEF7,ARPC1A,ARPC2,ARPC3,ARPC4,ARPC5,ARPC5L,ASAP1,BRAF,CAPN5,Cdc42,CTTN,FYN,GIT1,GSK3B,KRAS,MAP2K1,MAP2K4,MAPK1,MPRIP,MRAS,MYL12A,NCK2,PAK1,PAK5,PFN2,PPP1CB,Ppp1r12a,Ppp1r12b,RAC1,RALA,RAP1A,RAP1B,RAP2B,RHOA,RHOB,RHOG,RHOT1,SRC,TLN1,TLN2,TSPAN7,VCL,Wasl
Cellular Effects of Sildenafil (Viagra)	19.5	0.3	#NUM!	ACTA1,ACTG1,ADCY1,ADCY2,ADCY9,CACNA1A,CACNA1B,CACNA1E,CACNA2D1,CACNA2D3,Cacnb1,CACNB2,CACNB3,CACNB4,CACNG2,CACNG3,CACNG8,GNAS,GUCY1B1,ITPR1,KCNQ2,KCNQ3,MPRIP,MYH10,MYH14,MYL12A,MYL6,MYO18A,PDE2A,PDE4A,PDE4D,PDIA3,PLCB1,PLCH2,PPP1CB,Ppp1r12a,Ppp1r12b,PRKACA,PRKACB,PRKAG2,PRKAR1A,PRKAR1B,PRKAR2A,PRKAR2B,SLC4A10
Sertoli Cell-Sertoli Cell Junction Signaling	19.4	0.257	#NUM!	ACTA1,ACTG1,ACTN1,ACTN2,ACTN4,AFDN,CLDN11,CTNNA1,CTNNA2,CTNNB1,DLG1,GSK3A,GSK3B,GUCY1B1,JUP,KRAS,MAGI2,MAP2K1,MAP2K4,MAP3K5,MAPK1,MRAS,MTMR2,NOS1,PRKACA,PRKACB,PRKAG2,PRKAR1A,PRKAR1B,PRKAR2A,PRKAR2B,RAB8B,RAC1,RALA,RAP1A,RAP1B,RAP2B,SORBS1,SPTAN1,SPTB,SPTBN1,SRC,TJP1,TJP2,TUBA1A,TUBA4A,TUBB,TUBB2A,TUBB3,TUBB4A,TUBB4B,TUBB6,VCL
Phagosome Maturation	19.3	0.291	#NUM!	ATP6AP1,ATP6V0A1,ATP6V0C,ATP6V0D1,ATP6V1A,ATP6V1B2,ATP6V1C1,ATP6V1D,ATP6V1E1,ATP6V1F,ATP6V1G2,ATP6V1H,CALR,CANX,DCTN4,DYNC1H1,DYNC1I1,DYNC1LI1,DYNC1LI2,DYNLL1,NAPA,NAPB,NOS1,NSF,PRDX1,PRDX2,PRDX5,PRDX6,RAB5A,RAB5C,RAB7A,RAC1,SNAP25,STX1A,STX1B,TUBA1A,TUBA4A,TUBB,TUBB2A,TUBB3,TUBB4A,TUBB4B,TUBB6,VAMP2,VPS18,YKT6
Thrombin Signaling	19	0.244	2.667	ADCY1,ADCY2,ADCY9,ARHGEF17,ARHGEF2,ARHGEF7,ARHGEF9,CAMK2A,CAMK2B,CAMK2D,CAMK2G,Cdc42,GNA11,GNAI1,GNAI2,GNAI3,GNAL,GNAO1,GNAQ,GNAS,GNAZ,GNB1,GNB2,GNB4,GNB5,GUCY1B1,ITPR1,KRAS,MAP2K1,MAPK1,MPRIP,MRAS,MYL12A,MYL6,PDIA3,PDPK1,PLCB1,PLCH2,PPP1CB,Ppp1r12a,Ppp1r12b,PRKCB,PRKCE,PRKCG,RAC1,RALA,RAP1A,RAP1B,RAP2B,RHOA,RHOB,RHOG,RHOT1,ROCK2,SRC
Germ Cell-Sertoli Cell Junction Signaling	18.7	0.276	#NUM!	ACTA1,ACTG1,ACTN1,ACTN2,ACTN4,AFDN,Cdc42,CDH2,CFL1,CFL2,CTNNA1,CTNNA2,CTNNB1,CTNND1,JUP,KRAS,MAP2K1,MAP2K4,MAP3K5,MAPK1,MRAS,MTMR2,PAK1,PAK5,PDPK1,RAB8B,RAC1,RALA,RAP1A,RAP1B,RAP2B,RHOA,RHOB,RHOG,RHOT1,SORBS1,SRC,TJP1,TUBA1A,TUBA4A,TUBB,TUBB2A,TUBB3,TUBB4A,TUBB4B,TUBB6,VCL
Reelin Signaling in Neurons	18.5	0.304	1.581	ACTR2,ACTR3,AFDN,ARHGEF17,ARHGEF2,ARHGEF7,ARHGEF9,ARPC1A,ARPC2,ARPC3,ARPC4,ARPC5,ARPC5L,CAMK2A,CAMK2B,CAMK2D,CAMK2G,CDH2,CDK5,CFL1,FYN,GRIN1,GRIN2A,GRIN2B,GSK3B,MAP1B,MAP2K1,MAP2K4,MAPK1,MAPK8IP1,MAPK8IP3,MAPT,MTOR,NDEL1,PAFAH1B1,PDK3,RAC1,RAP1A,RAP1B,RHOA,SRC,WASF1
14-3-3-mediated Signaling	18.2	0.315	3.528	GFAP,GSK3A,GSK3B,KRAS,MAP2K1,MAP2K4,MAP3K5,MAPK1,MAPT,MRAS,PDCD6IP,PDIA3,PLCB1,PLCH2,PRKCB,PRKCE,PRKCG,RALA,RAP1A,RAP1B,RAP2B,SFN,SNCA,SRC,TSC2,TUBA1A,TUBA4A,TUBB,TUBB2A,TUBB3,TUBB4A,TUBB4B,TUBB6,VIM,YWHAB,YWHAE,YWHAG,YWHAH,YWHAQ,YWHAZ
Actin Cytoskeleton Signaling	18	0.23	0.687	ABI2,ACTA1,ACTG1,ACTN1,ACTN2,ACTN4,ACTR2,ACTR3,APC,APC2,ARHGAP35,ARHGEF7,ARPC1A,ARPC2,ARPC3,ARPC4,ARPC5,ARPC5L,BAIAP2,CFL1,CFL2,CYFIP1,EZR,GIT1,IQGAP2,KRAS,MAP2K1,MAPK1,MPRIP,MRAS,MYH10,MYH14,MYL12A,MYL6,MYO18A,NCKAP1,PAK1,PAK5,PFN2,PIP5K1C,PPP1CB,Ppp1r12a,Ppp1r12b,RAC1,RALA,RAP1A,RAP1B,RAP2B,RDX,RHOA,ROCK2,TLN1,TLN2,TRIO,VCL,WASF1
Glutamate Receptor Signaling	18	0.439	-1.387	DLG4,GLS,GLUL,GNB1,GNB2,GNB4,GNB5,GRIA1,GRIA2,GRIA3,GRIA4,GRIK2,GRIK5,GRIN1,GRIN2A,GRIN2B,GRIP1,GRM1,GRM2,GRM3,GRM5,GRM7,HOMER1,HOMER2,HOMER3,SLC17A7,SLC1A2,SLC1A3,SLC1A4
Dilated Cardiomyopathy Signaling Pathway	17.8	0.287	0.378	ACTA1,ACTG1,ADCY1,ADCY2,ADCY9,ATP2A2,CACNA1A,CACNA1B,CACNA1E,CACNA2D1,CACNA2D3,CACNB2,CACNB3,CACNB4,CACNG2,CACNG3,CACNG8,CAMK2A,CAMK2B,CAMK2D,CAMK2G,GNAS,GSK3B,GUCY1B1,ITPR1,LMNA,MAPK1,MTOR,MYH10,MYH14,MYL6,MYO18A,PDE2A,PRKACA,PRKACB,PRKAG2,PRKAR1A,PRKAR1B,PRKAR2A,PRKAR2B,PRKCE,PTPN11,RYR2
Ephrin B Signaling	17.8	0.417	1.633	ABI1,CAP1,CFL1,CFL2,CTNNB1,EPHB2,GNA11,GNAI1,GNAI2,GNAI3,GNAL,GNAO1,GNAQ,GNAS,GNAZ,GNB1,GNB2,GNB4,GNB5,HNRNPK,ITSN1,ITSN2,KALRN,MAPK1,MRAS,NCK2,PAK1,RAC1,RHOA,ROCK2
Netrin Signaling	17.8	0.417	-0.186	ABLIM1,ABLIM2,ABLIM3,CACNA1A,CACNA1B,CACNA1E,CACNA2D1,CACNA2D3,CACNB2,CACNB3,CACNB4,CACNG2,CACNG3,CACNG8,ENAH,ITPR1,NCK2,PPP3CA,PPP3CB,PPP3R1,PRKACA,PRKACB,PRKAG2,PRKAR1A,PRKAR1B,PRKAR2A,PRKAR2B,RAC1,RYR2,RYR3
Neuropathic Pain Signaling In Dorsal Horn Neurons	17.5	0.347	0.507	CAMK2A,CAMK2B,CAMK2D,CAMK2G,GRIA1,GRIA2,GRIA3,GRIA4,GRIN1,GRIN2A,GRIN2B,GRM1,GRM2,GRM3,GRM5,GRM7,ITPR1,KCNQ2,KCNQ3,MAPK1,NTRK2,PDIA3,PLCB1,PLCH2,PRKACA,PRKACB,PRKAG2,PRKAR1A,PRKAR1B,PRKAR2A,PRKAR2B,PRKCB,PRKCE,PRKCG,SRC
Endocannabinoid Developing Neuron Pathway	17.4	0.307	1.512	ADCY1,ADCY2,ADCY9,ARAF,BRAF,CTNNB1,GNAI1,GNAI2,GNAI3,GNAL,GNAO1,GNB1,GNB2,GNB4,GNB5,GSK3B,GUCY1B1,KRAS,MAP2K1,MAP2K4,MAPK1,MGLL,MRAS,MTOR,PRKACA,PRKACB,PRKAG2,PRKAR1A,PRKAR1B,PRKAR2A,PRKAR2B,RAC1,RALA,RAP1A,RAP1B,RAP1GAP,RAP2B,RHOA,SRC
Clathrin-mediated Endocytosis Signaling	17	0.24	#NUM!	AAK1,ACTA1,ACTG1,ACTR2,ACTR3,AMPH,AP1B1,AP1G1,AP2A1,AP2A2,AP2B1,AP2M1,AP2S1,AP3B2,AP3D1,AP3S1,ARPC1A,ARPC2,ARPC3,ARPC4,ARPC5,ARPC5L,CLTA,CLTB,CLTC,CSNK2A1,CSNK2A2,CSNK2B,CTTN,DNM1,DNM1L,DNM2,DNM3,EPHB2,HSPA8,MYO6,PIP5K1C,PPP3CA,PPP3CB,PPP3R1,RAB5A,RAB5C,RAB7A,RAC1,SH3GL2,SH3KBP1,SNAP91,SRC,SYNJ1,USP9X
Gαs Signaling	16.8	0.304	1.177	ADCY1,ADCY2,ADCY9,ADD1,ADD2,ADD3,BRAF,CHRM1,GNA11,GNAI1,GNAI2,GNAI3,GNAL,GNAO1,GNAQ,GNAS,GNAZ,GNB1,GNB2,GNB4,GNB5,GUCY1B1,MAP2K1,MAPK1,MRAS,PRKACA,PRKACB,PRKAG2,PRKAR1A,PRKAR1B,PRKAR2A,PRKAR2B,RAP1A,RAPGEF2,RAPGEF4,RYR2,RYR3,SRC
CXCR4 Signaling	16.6	0.262	3.307	ADCY1,ADCY2,ADCY9,Cdc42,ELMO2,GNA11,GNAI1,GNAI2,GNAI3,GNAL,GNAO1,GNAQ,GNAS,GNAZ,GNB1,GNB2,GNB4,GNB5,GUCY1B1,ITPR1,KRAS,MAP2K1,MAP2K4,MAPK1,MRAS,MYL12A,MYL6,PAK1,PAK5,PLCB1,PRKCB,PRKCE,PRKCG,RAC1,RALA,RAP1A,RAP1B,RAP2B,RHOA,RHOB,RHOG,RHOT1,ROCK2,SRC
Gαi Signaling	16.6	0.286	1.257	ADCY1,ADCY2,ADCY9,GABBR1,GABBR2,GNA11,GNAI1,GNAI2,GNAI3,GNAL,GNAO1,GNAQ,GNAS,GNAZ,GNB1,GNB2,GNB4,GNB5,GRM2,GRM3,GRM7,GUCY1B1,KRAS,MAPK1,MRAS,PRKACA,PRKACB,PRKAG2,PRKAR1A,PRKAR1B,PRKAR2A,PRKAR2B,RALA,RAP1A,RAP1B,RAP1GAP,RAP2B,RGS14,RGS7,SRC
Semaphorin Neuronal Repulsive Signaling Pathway	16.2	0.273	-1.406	BCAN,CDK5,CFL1,CFL2,CRMP1,CSPG5,DPYSL2,DPYSL3,DPYSL4,DPYSL5,FARP1,FYN,GSK3B,GUCY1B1,MAP2K1,MAP2K4,MAPT,MPRIP,MYL12A,MYL6,NCAN,PAK1,PAK5,PDE4A,PDE4D,PIP5K1C,PLXNA1,PPP1CB,Ppp1r12a,Ppp1r12b,PRKACA,PRKACB,PRKAG2,PRKAR1A,PRKAR1B,PRKAR2A,PRKAR2B,RAC1,RHOA,ROCK2,VCAN
Granzyme A Signaling	16.1	0.387	-3.157	H1f0,H1f4,LMNB1,LMNB2,NDUFA10,NDUFA13,NDUFA2,NDUFA4,NDUFA5,NDUFA6,NDUFA7,NDUFA8,NDUFA9,NDUFB10,NDUFB4,NDUFB5,NDUFB7,NDUFB8,NDUFB9,NDUFS1,NDUFS2,NDUFS3,NDUFS4,Ndufs6,NDUFS7,NDUFS8,NDUFV1,NDUFV2,NME1
fMLP Signaling in Neutrophils	16	0.29	4.382	ACTR2,ACTR3,ARPC1A,ARPC2,ARPC3,ARPC4,ARPC5,ARPC5L,GNA11,GNAI1,GNAI2,GNAI3,GNAL,GNAO1,GNAQ,GNAS,GNAZ,GNB1,GNB2,GNB4,GNB5,ITPR1,KRAS,MAP2K1,MAPK1,MRAS,PLCB1,PPP3CA,PPP3CB,PPP3R1,PRKCB,PRKCE,PRKCG,RAC1,RALA,RAP1A,RAP1B,RAP2B
GPCR-Mediated Nutrient Sensing in Enteroendocrine Cells	16	0.305	0.845	ADCY1,ADCY2,ADCY9,CACNA1A,CACNA1B,CACNA1E,CACNA2D1,CACNA2D3,CACNB2,CACNB3,CACNB4,CACNG2,CACNG3,CACNG8,GNA11,GNAI1,GNAI2,GNAI3,GNAQ,GNAS,GUCY1B1,ITPR1,PDIA3,PLCB1,PLCH2,PRKACA,PRKACB,PRKAG2,PRKAR1A,PRKAR1B,PRKAR2A,PRKAR2B,PRKCB,PRKCE,PRKCG,RAPGEF4
Molecular Mechanisms of Cancer	15.4	0.167	#NUM!	ADCY1,ADCY2,ADCY9,APC,APC2,ARHGEF17,ARHGEF2,ARHGEF7,ARHGEF9,BRAF,CAMK2A,CAMK2B,CAMK2D,CAMK2G,Cdc42,CDK17,CDK5,CTNNA1,CTNNA2,CTNNB1,CTNND1,CYCS,FYN,GNA11,GNAI1,GNAI2,GNAI3,GNAL,GNAO1,GNAQ,GNAS,GNAZ,GNB1,GNB2,GNB4,GNB5,GSK3A,GSK3B,GUCY1B1,KRAS,LRP1,MAP2K1,MAP2K4,MAP3K5,MAPK1,MRAS,NF1,PA2G4,PAK1,PAK5,PLCB1,PRKACA,PRKACB,PRKAG2,PRKAR1A,PRKAR1B,PRKAR2A,PRKAR2B,PRKCB,PRKCE,PRKCG,PTPN11,RAC1,RALA,RAP1A,…
Corticotropin Releasing Hormone Signaling	15.2	0.263	3.124	ADCY1,ADCY2,ADCY9,ARPC5,BRAF,CACNA1A,CACNA1B,CACNA1E,CACNA2D1,CACNA2D3,CACNB2,CACNB3,CACNB4,CACNG2,CACNG3,CACNG8,GAD1,GNAI1,GNAI2,GNAI3,GNAO1,GNAQ,GNAS,GUCY1B1,ITPR1,MAP2K1,MAPK1,NOS1,PRKACA,PRKACB,PRKAG2,PRKAR1A,PRKAR1B,PRKAR2A,PRKAR2B,PRKCB,PRKCE,PRKCG,RAP1A,RAP1B
Androgen Signaling	15	0.249	0.392	CACNA1A,CACNA1B,CACNA1E,CACNA2D1,CACNA2D3,CACNB2,CACNB3,CACNB4,CACNG2,CACNG3,CACNG8,CALR,DNAJB1,GNA11,GNAI1,GNAI2,GNAI3,GNAL,GNAO1,GNAQ,GNAS,GNAZ,GNB1,GNB2,GNB4,GNB5,HSP90AA1,HSPA4,ITPR1,MAPK1,MRAS,PRKACA,PRKACB,PRKAG2,PRKAR1A,PRKAR1B,PRKAR2A,PRKAR2B,PRKCB,PRKCE,PRKCG,SRC
CCR3 Signaling in Eosinophils	14.8	0.276	3	CFL1,CFL2,GNA11,GNAI1,GNAI2,GNAI3,GNAL,GNAO1,GNAQ,GNAS,GNAZ,GNB1,GNB2,GNB4,GNB5,ITPR1,KRAS,MAP2K1,MAPK1,MPRIP,MRAS,PAK1,PAK5,PLCB1,PPP1CB,Ppp1r12a,Ppp1r12b,PRKCB,PRKCE,PRKCG,RAC1,RALA,RAP1A,RAP1B,RAP2B,RHOA,ROCK2
Melatonin Signaling	14.7	0.375	3.4	ARAF,BRAF,CAMK2A,CAMK2B,CAMK2D,CAMK2G,GNAI1,GNAI2,GNAI3,GNAO1,GNAQ,MAP2K1,MAP2K4,MAPK1,PDIA3,PLCB1,PLCH2,PRKACA,PRKACB,PRKAG2,PRKAR1A,PRKAR1B,PRKAR2A,PRKAR2B,PRKCB,PRKCE,PRKCG
Regulation of Actin-based Motility by Rho	14.7	0.296	1.768	ACTA1,ACTR2,ACTR3,ARHGDIA,ARPC1A,ARPC2,ARPC3,ARPC4,ARPC5,ARPC5L,BAIAP2,Cdc42,CFL1,MPRIP,MYL12A,MYL6,PAK1,PAK5,PFN2,PI4KA,PIP4K2A,PIP4K2B,PIP4K2C,PIP5K1C,PPP1CB,Ppp1r12a,Ppp1r12b,RAC1,RHOA,RHOB,RHOG,RHOT1,WASF1,Wasl
Aldosterone Signaling in Epithelial Cells	14.7	0.244	3.153	ABCB8,CRYAB,DNAJA1,DNAJB1,DNAJB12,DNAJB4,DNAJB6,DNAJC11,DNAJC5,DNAJC6,HSP90AA1,HSP90AB1,HSPA12A,HSPA1A/HSPA1B,HSPA2,HSPA4,HSPA4L,HSPA5,HSPA8,HSPA9,HSPD1,HSPE1,HSPH1,ITPR1,KCNMA1,KRAS,MAP2K1,MAPK1,PDIA3,PDPK1,PI4KA,PIP4K2A,PIP4K2B,PIP4K2C,PIP5K1C,PLCB1,PLCH2,PRKCB,PRKCE,PRKCG,SACS,SLC12A2
Amyotrophic Lateral Sclerosis Signaling	14.5	0.293	-1.147	CACNA1A,CACNA1B,CACNA1E,CACNA2D1,CACNA2D3,Cacnb1,CACNB2,CACNB3,CACNB4,CACNG2,CACNG3,CACNG8,CAPN5,CYCS,GLUL,GRIA1,GRIA2,GRIA3,GRIA4,GRIK2,GRIK5,GRIN1,GRIN2A,GRIN2B,NEFH,NEFL,NOS1,PAK1,PPP3CA,RAB5A,RAB5C,RAC1,SLC1A2,SOD1
RAC Signaling	13.7	0.263	4.226	ABI2,ACTR2,ACTR3,ANK1,ARPC1A,ARPC2,ARPC3,ARPC4,ARPC5,ARPC5L,BAIAP2,CFL1,CFL2,CYFIP1,IQGAP2,KRAS,MAP2K1,MAP2K4,MAPK1,MRAS,NCKAP1,PAK1,PAK5,PI4KA,PIP4K2A,PIP4K2B,PIP4K2C,PIP5K1C,PTK2B,RAC1,RALA,RAP1A,RAP1B,RAP2B,RHOA,WASF1
Tight Junction Signaling	13.3	0.229	#NUM!	ACTA1,ACTG1,AFDN,ARHGEF2,CASK,CLDN11,CTNNA1,CTNNB1,LLGL1,MAGI2,MARK2,MYH10,MYH14,MYL6,MYO18A,NAPA,NAPB,NSF,PPP2CA,PPP2R1A,PPP2R2A,PPP2R5E,PRKACA,PRKACB,PRKAG2,PRKAR1A,PRKAR1B,PRKAR2A,PRKAR2B,RAC1,RHOA,SNAP25,SPTAN1,STX1A,STX1B,TJP1,TJP2,VAMP2,VAPA,VCL,YKT6
Nitric Oxide Signaling in the Cardiovascular System	13.3	0.275	1.279	ATP2A2,CACNA1A,CACNA1B,CACNA1E,CACNA2D1,CACNA2D3,Cacnb1,CACNB2,CACNB3,CACNB4,CACNG2,CACNG3,CACNG8,CHRM1,GUCY1B1,HSP90AA1,HSP90AB1,ITPR1,MAP2K1,MAPK1,PDE2A,PRKAA1,PRKACA,PRKACB,PRKAG2,PRKAR1A,PRKAR1B,PRKAR2A,PRKAR2B,PRKCB,PRKCE,PRKCG,RYR2
Chemokine Signaling	13.2	0.333	1.347	CAMK2A,CAMK2B,CAMK2D,CAMK2G,CFL1,GNAI1,GNAI2,GNAI3,GNAQ,KRAS,MAP2K1,MAPK1,MPRIP,MRAS,PLCB1,PPP1CB,Ppp1r12a,Ppp1r12b,PRKCB,PTK2B,RALA,RAP1A,RAP1B,RAP2B,RHOA,ROCK2,SRC
CDK5 Signaling	13	0.278	1.095	ADCY1,ADCY2,ADCY9,CACNA1A,CDK5,GNAL,GNAS,GUCY1B1,KRAS,MAP2K1,MAPK1,MAPT,MRAS,NTRK2,PPP1CA,PPP1CB,Ppp1cc,PPP2CA,PPP2R1A,PPP2R2A,PPP2R5E,PRKACA,PRKACB,PRKAG2,PRKAR1A,PRKAR1B,PRKAR2A,PRKAR2B,RALA,RAP1A,RAP1B,RAP2B
mTOR Signaling	12.5	0.206	1.961	Cdc42,DGKZ,EIF3A,EIF4B,EIF4G1,EIF4G2,Gm15483,KRAS,MAPK1,MRAS,MTOR,PDPK1,PPP2CA,PPP2R1A,PPP2R2A,PPP2R5E,PRKAA1,PRKAG2,PRKCB,PRKCE,PRKCG,RAC1,RALA,RAP1A,RAP1B,RAP2B,RHOA,RHOB,RHOG,RHOT1,RPS10,RPS14,RPS16,RPS18,RPS19,RPS2,RPS23,RPS3,RPS4Y1,RPS6,RPS7,RPS8,RPS9,TSC2
P2Y Purigenic Receptor Signaling Pathway	11.9	0.248	2.414	ADCY1,ADCY2,ADCY9,GNAI1,GNAI2,GNAI3,GNAQ,GNB1,GNB2,GNB4,GNB5,GUCY1B1,KRAS,MAP2K1,MAPK1,MRAS,PDIA3,PLCB1,PLCH2,PRKACA,PRKACB,PRKAG2,PRKAR1A,PRKAR1B,PRKAR2A,PRKAR2B,PRKCB,PRKCE,PRKCG,RALA,RAP1A,RAP1B,RAP2B
Semaphorin Signaling in Neurons	11.7	0.361	#NUM!	ARHGAP1,Cdc42,CDK5,CFL1,CFL2,CRMP1,DPYSL2,DPYSL3,DPYSL4,DPYSL5,FYN,MAPK1,PAK1,PAK5,PLXNA1,RAC1,RHOA,RHOB,RHOG,RHOT1,ROCK2,SEMA7A
TCA Cycle II (Eukaryotic)	11.5	0.609	2.673	ACO2,CS,DLD,DLST,FH,IDH3A,IDH3G,MDH1,MDH2,OGDH,SDHA,SDHB,SUCLA2,SUCLG1
Amyloid Processing	11.5	0.392	0.816	CAPN5,CDK5,CSNK1A1,CSNK1D,CSNK1E,CSNK2A1,CSNK2A2,CSNK2B,GSK3B,MAPK1,MAPT,MARK1,PRKACA,PRKACB,PRKAG2,PRKAR1A,PRKAR1B,PRKAR2A,PRKAR2B,PRKCE
Gαq Signaling	11.4	0.218	4.315	Cdc42,CHRM1,GNA11,GNAI1,GNAI2,GNAI3,GNAL,GNAO1,GNAQ,GNAS,GNAZ,GNB1,GNB2,GNB4,GNB5,GRM1,GRM5,GSK3B,ITPR1,MAP2K1,MAPK1,MRAS,PLCB1,PPP3CA,PPP3CB,PPP3R1,PRKCB,PRKCE,PRKCG,PTK2B,RAC1,RGS7,RHOA,RHOB,RHOG,RHOT1,ROCK2
Sperm Motility	11.3	0.183	1.706	EPHA4,EPHB2,FYN,GNA11,GNAI1,GNAI2,GNAI3,GNAL,GNAO1,GNAQ,GNAS,GNAZ,GNB1,GNB2,GNB4,GNB5,GUCY1B1,ITPR1,LMTK2,LMTK3,MAP2K1,MAP2K4,MRAS,NTRK2,NTRK3,PDE2A,PDE4A,PDE4D,PDIA3,PEAK1,PLCB1,PLCH2,PRDX6,PRKACA,PRKACB,PRKAG2,PRKAR1A,PRKAR1B,PRKAR2A,PRKAR2B,PRKCB,PRKCE,PRKCG,PTK2B,SLC12A2,SRC,TWF1
CLEAR Signaling Pathway	11.3	0.175	-1.98	ATP6AP1,ATP6V0A1,ATP6V0C,ATP6V0D1,ATP6V1A,ATP6V1B2,ATP6V1C1,ATP6V1D,ATP6V1E1,ATP6V1F,ATP6V1G2,ATP6V1H,GSK3A,GSK3B,HEXB,ITPR1,KRAS,MAPK1,MRAS,MTOR,NTRK2,NTRK3,PPP2CA,PPP2R1A,PPP2R2A,PPP2R5E,PPP3CA,PPP3CB,PPP3R1,PRKAA1,PRKAG2,PRKCB,PRKCE,PRKCG,RAB7A,RALA,RAP1A,RAP1B,RAP2B,SFN,STUB1,TSC2,VPS18,VPS35,YWHAB,YWHAE,YWHAG,YWHAH,YWHAQ,YWHAZ
Relaxin Signaling	11.3	0.226	2.065	ADCY1,ADCY2,ADCY9,BRAF,ENPP6,GAD1,GNA11,GNAI1,GNAI2,GNAI3,GNAL,GNAO1,GNAQ,GNAS,GNAZ,GNB1,GNB2,GNB4,GNB5,GUCY1B1,MAP2K1,MAPK1,MRAS,PDE2A,PDE4A,PDE4D,PRKACA,PRKACB,PRKAG2,PRKAR1A,PRKAR1B,PRKAR2A,PRKAR2B,RAP1A,RAP1B
IL-1 Signaling	11.2	0.281	0.905	ADCY1,ADCY2,ADCY9,GNA11,GNAI1,GNAI2,GNAI3,GNAL,GNAO1,GNAQ,GNAS,GNAZ,GNB1,GNB2,GNB4,GNB5,GUCY1B1,MAP2K4,MAPK1,MRAS,PRKACA,PRKACB,PRKAG2,PRKAR1A,PRKAR1B,PRKAR2A,PRKAR2B
Virus Entry via Endocytic Pathways	11.2	0.254	#NUM!	ACTA1,ACTG1,AP1B1,AP1G1,AP2A1,AP2A2,AP2B1,AP2M1,AP2S1,AP3B2,AP3D1,AP3S1,CLTA,CLTB,CLTC,DNM1,DNM2,FYN,ITSN1,KRAS,MRAS,PRKCB,PRKCE,PRKCG,RAC1,RALA,RAP1A,RAP1B,RAP2B,SRC
Apelin Endothelial Signaling Pathway	11.1	0.234	3.138	ADCY1,ADCY2,ADCY9,GNA11,GNAI1,GNAI2,GNAI3,GNAL,GNAO1,GNAQ,GNAS,GNAZ,GNB1,GNB2,GNB4,GNB5,GUCY1B1,KRAS,MAP2K1,MAP2K4,MAPK1,MRAS,MTOR,PLCB1,PRKAA1,PRKAG2,PRKCB,PRKCE,PRKCG,RALA,RAP1A,RAP1B,RAP2B
Leukocyte Extravasation Signaling	10.9	0.202	1.333	ACTA1,ACTG1,ACTN1,ACTN2,ACTN4,AFDN,ARHGAP1,ARHGAP12,ARHGAP35,CLDN11,CTNNA1,CTNNA2,CTNNB1,CTNND1,CTTN,EZR,GNAI1,GNAI2,GNAI3,MAP2K4,MAPK1,MYL6,PRKCB,PRKCE,PRKCG,PTK2B,PTPN11,RAC1,RAP1A,RAP1B,RAP1GAP,RAPGEF4,RDX,RHOA,ROCK2,SRC,THY1,VCL,Wasl
Neutrophil Extracellular Trap Signaling Pathway	10.8	0.15	4.826	ATP5F1A,ATP5F1B,ATP5F1C,ATP5PB,C1QC,CYC1,FYN,H4C9,ITPR1,MAP2K1,MAP2K4,MAPK1,MTOR,NDUFA10,NDUFA13,NDUFA2,NDUFA4,NDUFA5,NDUFA6,NDUFA7,NDUFA8,NDUFA9,NDUFB10,NDUFB4,NDUFB5,NDUFB7,NDUFB8,NDUFB9,NDUFS1,NDUFS2,NDUFS3,NDUFS4,NDUFS7,NDUFS8,NDUFV1,NDUFV2,PDIA3,PLCB1,PLCH2,PPP3CA,PPP3CB,PPP3R1,PRDX6,PRKCB,PRKCE,PRKCG,RAC1,SDHA,SDHB,SLC25A4,SLC25A5,SLC2A1,SRC,TOMM22,TOMM34,TOMM40,TOMM70,UQCRC2,UQCRFS1,VDAC1,…
CREB Signaling in Neurons	10.8	0.132	0.717	ADCY1,ADCY2,ADCY9,ADGRA1,ADGRB1,ADGRB2,ADGRB3,ADGRL1,ADGRL3,CACNA1A,CACNA1B,CACNA1E,CACNA2D1,CACNA2D3,CACNB2,CACNB3,CACNB4,CACNG2,CACNG3,CACNG8,CAMK2A,CAMK2B,CAMK2D,CAMK2G,CHRM1,GABBR1,GABBR2,GNA11,GNAI1,GNAI2,GNAI3,GNAL,GNAO1,GNAQ,GNAS,GNAZ,GNB1,GNB2,GNB4,GNB5,GPR158,GRIA1,GRIA2,GRIA3,GRIA4,GRIK2,GRIK5,GRIN1,GRIN2A,GRIN2B,GRM1,GRM2,GRM3,GRM5,GRM7,GUCY1B1,ITPR1,KRAS,MAP2K1,MAPK1,MRAS,NTRK2,NTRK3,…
G-Protein Coupled Receptor Signaling	10.6	0.125	2.345	ADCY1,ADCY2,ADCY9,ADGRA1,ADGRB1,ADGRB2,ADGRB3,ADGRL1,ADGRL3,BRAF,CAMK2A,CAMK2B,CAMK2D,CAMK2G,CHRM1,CTNNB1,ENPP6,FYN,GABBR1,GABBR2,GNA11,GNAI1,GNAI2,GNAI3,GNAL,GNAO1,GNAQ,GNAS,GNAZ,GNB1,GNB2,GNB4,GNB5,GPR158,GPRIN1,GRM1,GRM2,GRM3,GRM5,GRM7,GSK3B,GUCY1B1,HCN1,HCN2,KCNQ2,KCNQ3,KRAS,MAP2K1,MAP2K4,MAP3K5,MAPK1,MRAS,MTOR,MYL12A,MYL6,PAK1,PAK5,PDE2A,PDE4A,PDE4D,PDPK1,PLCB1,PPP3CA,PPP3CB,PPP3R1,PRKACA,PR…
AMPK Signaling	10.6	0.182	2.268	AK1,AK5,CAMKK2,CPT1C,EEF2,FASN,GNA11,GNAI1,GNAI2,GNAI3,GNAL,GNAO1,GNAQ,GNAS,GNAZ,GNB1,GNB2,GNB4,GNB5,MAPK1,MRAS,MTOR,PFKL,PFKM,PFKP,PPM1E,PPP2CA,PPP2R1A,PPP2R2A,PPP2R5E,PRKAA1,PRKACA,PRKACB,PRKAG2,PRKAR1A,PRKAR1B,PRKAR2A,PRKAR2B,RAB1A,RAB2A,RAB3A,RAB7A,SLC2A1,TSC2
ERK/MAPK Signaling	10.6	0.191	2.058	ARAF,BRAF,FYN,KRAS,KSR1,MAP2K1,MAPK1,MRAS,PAK1,PAK5,PPP1CA,PPP1CB,PPP2CA,PPP2R1A,PPP2R2A,PPP2R5E,PRKACA,PRKACB,PRKAG2,PRKAR1A,PRKAR1B,PRKAR2A,PRKAR2B,PRKCB,PRKCE,PRKCG,PTK2B,RAC1,RALA,RAP1A,RAP1B,RAP2B,RAPGEF4,SRC,TLN1,TLN2,YWHAB,YWHAG,YWHAH,YWHAQ,YWHAZ
Oxytocin In Brain Signaling Pathway	10.5	0.196	3.042	CACNA1A,CACNA1B,CACNA1E,CACNA2D1,CACNA2D3,CACNB2,CACNB3,CACNB4,CACNG2,CACNG3,CACNG8,CAMKK1,CAMKK2,GNA11,GNAI1,GNAI2,GNAI3,GNAL,GNAO1,GNAQ,GNB1,GNB2,GNB4,GNB5,ITPR1,KRAS,MAP2K1,MAPK1,MRAS,MTOR,PRDX6,PRKCB,PRKCE,PRKCG,RALA,RAP1A,RAP1B,RAP2B,SLC12A5
cAMP-mediated signaling	10.4	0.182	-0.156	ADCY1,ADCY2,ADCY9,AKAP5,BRAF,CAMK2A,CAMK2B,CAMK2D,CAMK2G,CHRM1,ENPP6,GABBR1,GABBR2,GNAI1,GNAI2,GNAI3,GNAL,GNAO1,GNAS,GRM2,GRM3,GRM7,GUCY1B1,MAP2K1,MAPK1,PDE2A,PDE4A,PDE4D,PPP3CA,PPP3CB,PPP3R1,PRKACA,PRKACB,PRKAR1A,PRKAR1B,PRKAR2A,PRKAR2B,RAP1A,RAP1GAP,RAPGEF4,RGS14,RGS7,SRC
Cardiac Hypertrophy Signaling (Enhanced)	10.3	0.135	3.255	ADCY1,ADCY2,ADCY9,ATP2A2,CACNA1A,CACNA1B,CACNA1E,CACNA2D1,CACNA2D3,Cacnb1,CACNB2,CACNB3,CACNB4,CACNG2,CACNG3,CACNG8,CAMK2A,CAMK2B,CAMK2D,CAMK2G,CTNNB1,DLG1,ENPP6,GNA11,GNAI1,GNAI2,GNAI3,GNAQ,GNAS,GNB1,GNB2,GNB4,GNB5,GSK3A,GSK3B,GUCY1B1,ITPR1,KRAS,MAP2K1,MAP2K4,MAP3K5,MAPK1,MRAS,MTOR,PDE2A,PDE4A,PDE4D,PDIA3,PLCB1,PLCH2,PPP3CA,PPP3CB,PPP3R1,PRKACA,PRKACB,PRKAG2,PRKAR1A,PRKAR1B,PRKAR2A,PRKAR2B,PRKCB…
IL-8 Signaling	10.3	0.19	3.651	ARAF,BRAF,Cdc42,GNA11,GNAI1,GNAI2,GNAI3,GNAL,GNAO1,GNAQ,GNAS,GNAZ,GNB1,GNB2,GNB4,GNB5,KRAS,LASP1,MAP2K1,MAP2K4,MAP4K4,MAPK1,MRAS,MTOR,PRKCB,PRKCE,PRKCG,PTK2B,RAB11FIP2,RAC1,RALA,RAP1A,RAP1B,RAP2B,RHOA,RHOB,RHOG,RHOT1,ROCK2,SRC
IGF-1 Signaling	10.2	0.257	1.342	CSNK2A1,CSNK2A2,CSNK2B,KRAS,MAP2K1,MAPK1,MRAS,PDPK1,PRKACA,PRKACB,PRKAG2,PRKAR1A,PRKAR1B,PRKAR2A,PRKAR2B,PTPN11,RALA,RAP1A,RAP1B,RAP2B,SFN,YWHAB,YWHAE,YWHAG,YWHAH,YWHAQ,YWHAZ
PPARα/RXRα Activation	10.1	0.195	0	ADCY1,ADCY2,ADCY9,AP2A2,CAND1,CKAP5,FASN,GNA11,GNAQ,GNAS,GOT2,GPD2,GUCY1B1,HSP90AA1,HSP90AB1,KRAS,MAP2K1,MAP2K4,MAP4K4,MAPK1,MRAS,PDIA3,PLCB1,PLCH2,PRKAA1,PRKACA,PRKACB,PRKAG2,PRKAR1A,PRKAR1B,PRKAR2A,PRKAR2B,PRKCB,RALA,RAP1A,RAP1B,RAP2B,SLC27A1
Renin-Angiotensin Signaling	10.1	0.24	2.6	ADCY1,ADCY2,ADCY9,GNAQ,GUCY1B1,ITPR1,KRAS,MAP2K1,MAP2K4,MAPK1,MRAS,PAK1,PAK5,PRKACA,PRKACB,PRKAG2,PRKAR1A,PRKAR1B,PRKAR2A,PRKAR2B,PRKCB,PRKCE,PRKCG,PTK2B,RAC1,RALA,RAP1A,RAP1B,RAP2B
Colorectal Cancer Metastasis Signaling	9.97	0.17	2.475	ADCY1,ADCY2,ADCY9,APC,APPL1,BRAF,Cdc42,CTNNB1,GNA11,GNAI1,GNAI2,GNAI3,GNAL,GNAO1,GNAQ,GNAS,GNAZ,GNB1,GNB2,GNB4,GNB5,GSK3B,GUCY1B1,KRAS,LRP1,MAP2K1,MAP2K4,MAPK1,MRAS,PRKACA,PRKACB,PRKAG2,PRKAR1A,PRKAR1B,PRKAR2A,PRKAR2B,RAC1,RALA,RAP1A,RAP1B,RAP2B,RHOA,RHOB,RHOG,RHOT1,SRC
HIPPO signaling	9.97	0.279	-2.309	CSNK1D,CSNK1E,DLG1,DLG2,DLG3,DLG4,LLGL1,PPP1CA,PPP1CB,Ppp1cc,PPP2CA,PPP2R1A,PPP2R2A,PPP2R5E,SCRIB,SFN,SKP1,TJP2,YWHAB,YWHAE,YWHAG,YWHAH,YWHAQ,YWHAZ
Fcγ Receptor-mediated Phagocytosis in Macrophages and Monocytes	9.86	0.266	3	ACTA1,ACTG1,ACTR2,ACTR3,ARPC1A,ARPC2,ARPC3,ARPC4,ARPC5,ARPC5L,DGKB,EZR,FYN,MAPK1,MYO5A,NCK2,PAK1,PRKCB,PRKCE,PRKCG,PTK2B,RAC1,SRC,TLN1,TLN2
HIF1α Signaling	9.86	0.188	1.622	ARAF,BRAF,CAMK2A,CAMK2B,CAMK2D,CAMK2G,GPI,HK1,HSP90AA1,HSPA1A/HSPA1B,HSPA2,HSPA4,HSPA5,HSPA8,HSPA9,KRAS,Ldha/RGD1562690,LDHB,MAP2K1,MAP2K4,MAPK1,MRAS,MTOR,PKM,PPP3CA,PPP3CB,PPP3R1,PRKCB,PRKCE,PRKCG,RAC1,RALA,RAP1A,RAP1B,RAP2B,RPS6,SLC2A1,STUB1,VIM
White Adipose Tissue Browning Pathway	9.34	0.217	1.134	ADCY1,ADCY2,ADCY9,CACNA1A,CACNA1B,CACNA1E,CACNA2D1,CACNA2D3,CACNB2,CACNB3,CACNB4,CACNG2,CACNG3,CACNG8,CAMKK2,CTBP1,GNAS,GUCY1B1,ITPR1,LDHB,MAPK1,PRKAA1,PRKACA,PRKACB,PRKAG2,PRKAR1A,PRKAR1B,PRKAR2A,PRKAR2B,SLC16A1
Endocannabinoid Cancer Inhibition Pathway	9.28	0.211	0.73	ADCY1,ADCY2,ADCY9,CAMKK2,CTNNB1,GNAI1,GNAI2,GNAI3,GNAL,GNAO1,GNAQ,GSK3B,GUCY1B1,MAP2K1,MAP2K4,MAPK1,MTOR,NOS1,PRKAA1,PRKACA,PRKACB,PRKAG2,PRKAR1A,PRKAR1B,PRKAR2A,PRKAR2B,RHOA,ROCK2,SMPD3,SRC,VIM
NRF2-mediated Oxidative Stress Response	9.22	0.173	3.441	ACTA1,ACTG1,CCT7,CUL3,DNAJA1,DNAJA2,DNAJA3,DNAJA4,DNAJB1,DNAJB12,DNAJB4,DNAJB6,DNAJC11,DNAJC5,DNAJC6,GSK3B,GSTM3,GSTM5,HACD3,HSP90AA1,HSP90AB1,KRAS,MAP2K1,MAP2K4,MAP3K5,MAPK1,MGST3,MRAS,PPIB,PRDX1,PRKCB,PRKCE,PRKCG,RALA,RAP1A,RAP1B,RAP2B,SOD1,SOD2,STIP1,VCP
Actin Nucleation by ARP-WASP Complex	9.2	0.258	2.985	ACTR2,ACTR3,ARPC1A,ARPC2,ARPC3,ARPC4,ARPC5,ARPC5L,BAIAP2,Cdc42,KRAS,MRAS,NCK2,RAC1,RALA,RAP1A,RAP1B,RAP2B,RHOA,RHOB,RHOG,RHOT1,ROCK2,WASF1
Insulin Receptor Signaling	9.18	0.214	2.191	ACLY,FYN,GSK3A,GSK3B,INPP5J,KRAS,MAP2K1,MAPK1,MRAS,MTOR,PDPK1,PPP1CA,PPP1CB,Ppp1cc,PRKACA,PRKACB,PRKAG2,PRKAR1A,PRKAR1B,PRKAR2A,PRKAR2B,PTPN11,PTPRF,RALA,RAP1A,RAP1B,RAP2B,SYNJ1,TSC2,VAMP2
Apelin Muscle Signaling Pathway	9.03	0.354	1.342	GNA11,GNAI1,GNAI2,GNAI3,GNAL,GNAO1,GNAQ,GNAS,GNAZ,GNB1,GNB2,GNB4,GNB5,MRAS,PRKAA1,PRKAG2,TFAM
Glycolysis I	9	0.481	3.051	ALDOA,ALDOC,ENO1,ENO2,GAPDH,GPI,PFKL,PFKM,PFKP,PGAM1,PGK1,PKM,Tpi1 (includes others)
GPCR-Mediated Integration of Enteroendocrine Signaling Exemplified by an L Cell	8.84	0.28	-0.894	ADCY1,ADCY2,ADCY9,GNA11,GNAI1,GNAI2,GNAI3,GNAQ,GNAS,GUCY1B1,ITPR1,PDIA3,PLCB1,PLCH2,PRKACA,PRKACB,PRKAG2,PRKAR1A,PRKAR1B,PRKAR2A,PRKAR2B
Inhibition of ARE-Mediated mRNA Degradation Pathway	8.8	0.198	0.853	CNOT1,DDX6,EDC4,MAPK1,PPP2CA,PPP2R1A,PPP2R2A,PPP2R5E,PRKACA,PRKACB,PRKAG2,PRKAR1A,PRKAR1B,PRKAR2A,PRKAR2B,PSMA4,PSMA5,PSMA6,PSMA7,PSMB1,PSMC1,PSMD1,PSMD11,PSMD2,PSMD6,SFN,YWHAB,YWHAE,YWHAG,YWHAH,YWHAQ,YWHAZ
Unfolded protein response	8.75	0.256	2.53	CALR,CANX,DNAJA1,DNAJA2,DNAJA3,DNAJA4,DNAJB1,DNAJB12,DNAJB4,DNAJB6,DNAJC11,DNAJC5,DNAJC6,HSPA1A/HSPA1B,HSPA2,HSPA4,HSPA5,HSPA8,HSPA9,HSPH1,MAP3K5,UBXN4,VCP
Regulation of eIF4 and p70S6K Signaling	8.71	0.188	1.604	EIF2S2,EIF2S3,EIF3A,EIF4G1,EIF4G2,Gm15483,KRAS,MAP2K1,MAPK1,MRAS,MTOR,PABPC1,PDPK1,PPP2CA,PPP2R1A,PPP2R2A,PPP2R5E,RALA,RAP1A,RAP1B,RAP2B,RPS10,RPS14,RPS16,RPS18,RPS19,RPS2,RPS23,RPS3,RPS4Y1,RPS6,RPS7,RPS8,RPS9
Hepatic Fibrosis Signaling Pathway	8.62	0.137	2.967	APC,APC2,ARAF,BRAF,CACNA1A,CACNA1B,CACNA1E,CACNA2D1,CACNA2D3,Cacnb1,CACNB2,CACNB3,CACNB4,CACNG2,CACNG3,CACNG8,Cdc42,CSNK1A1,CSNK1D,CSNK1E,CSNK1G3,CTNNB1,GNAI1,GNAI2,GNAI3,GSK3B,KRAS,LRP1,MAP2K1,MAP2K4,MAPK1,MRAS,MTOR,MYL12A,MYL6,PRKACA,PRKACB,PRKAG2,PRKAR1A,PRKAR1B,PRKAR2A,PRKAR2B,PRKCB,PRKCE,PRKCG,RAC1,RALA,RAP1A,RAP1B,RAP2B,RHOA,RHOB,RHOG,RHOT1,ROCK2,SDHA,SDHB,SOD2
Protein Ubiquitination Pathway	8.29	0.157	#NUM!	CRYAB,DNAJA1,DNAJB1,DNAJB12,DNAJB4,DNAJB6,DNAJC11,DNAJC5,DNAJC6,HSP90AA1,HSP90AB1,HSPA12A,HSPA1A/HSPA1B,HSPA2,HSPA4,HSPA4L,HSPA5,HSPA8,HSPA9,HSPD1,HSPE1,HSPH1,NEDD4L,PSMA4,PSMA5,PSMA6,PSMA7,PSMB1,PSMC1,PSMD1,PSMD11,PSMD2,PSMD6,SACS,SKP1,STUB1,UBA1,UBE2N,UBE2O,UCHL1,USP46,USP5,USP9X
Dopamine Receptor Signaling	8.28	0.263	0.632	ADCY1,ADCY2,ADCY9,GUCY1B1,MAOA,MAOB,PPP1CA,PPP1CB,Ppp1cc,PPP2CA,PPP2R1A,PPP2R2A,PPP2R5E,PRKACA,PRKACB,PRKAG2,PRKAR1A,PRKAR1B,PRKAR2A,PRKAR2B,QDPR
Adrenomedullin signaling pathway	8.16	0.176	3.43	ADCY1,ADCY2,ADCY9,ARAF,BRAF,GAD1,GNA11,GNAQ,GNAS,GSK3A,GSK3B,GUCY1B1,ITPR1,KCNQ2,KCNQ3,KRAS,MAP2K1,MAP2K4,MAPK1,MRAS,PDIA3,PLCB1,PLCH2,PRKACA,PRKACB,PRKAG2,PRKAR1A,PRKAR1B,PRKAR2A,PRKAR2B,PTK2B,RALA,RAP1A,RAP1B,RAP2B
nNOS Signaling in Skeletal Muscle Cells	8.09	0.333	#NUM!	CACNA1A,CACNA1B,CACNA1E,CACNA2D1,CACNA2D3,CACNB2,CACNB3,CACNB4,CACNG2,CACNG3,CACNG8,ITPR1,NOS1,RYR2,RYR3,SNTA1
eNOS Signaling	8.01	0.192	0.2	ADCY1,ADCY2,ADCY9,AQP4,DNM2,GNAQ,GNAS,GUCY1B1,HSP90AA1,HSP90AB1,HSPA1A/HSPA1B,HSPA2,HSPA4,HSPA5,HSPA8,HSPA9,ITPR1,PDPK1,PRKAA1,PRKACA,PRKACB,PRKAG2,PRKAR1A,PRKAR1B,PRKAR2A,PRKAR2B,PRKCB,PRKCE,PRKCG,STUB1
Role of MAPK Signaling in Promoting the Pathogenesis of Influenza	7.97	0.219	3.674	ARAF,ATP6AP1,ATP6V0A1,ATP6V0C,ATP6V0D1,ATP6V1A,ATP6V1B2,ATP6V1C1,ATP6V1D,ATP6V1E1,ATP6V1F,ATP6V1G2,ATP6V1H,BRAF,KRAS,MAP2K1,MAP2K4,MAP3K5,MAPK1,MRAS,PRDX6,RALA,RAP1A,RAP1B,RAP2B
Gustation Pathway	7.93	0.172	1.029	ADCY1,ADCY2,ADCY9,CACNA1A,CACNA1B,CACNA1E,CACNA2D1,CACNA2D3,CACNB2,CACNB3,CACNB4,CACNG2,CACNG3,CACNG8,GABRA1,GABRA4,GABRB1,GABRB2,GABRB3,GABRG2,GUCY1B1,ITPR1,KCNQ2,KCNQ3,LRRC8A,PRKACA,PRKACB,PRKAG2,PRKAR1A,PRKAR1B,PRKAR2A,PRKAR2B,SCN1A,SCN2B,SCN8A
VEGF Signaling	7.9	0.232	1.789	ACTA1,ACTG1,ACTN1,ACTN2,ACTN4,EIF2S2,EIF2S3,KRAS,MAP2K1,MAPK1,MRAS,PRKCB,PTK2B,PTPN11,RALA,RAP1A,RAP1B,RAP2B,ROCK2,SFN,SRC,VCL,YWHAE
Paxillin Signaling	7.89	0.224	2.041	ACTA1,ACTG1,ACTN1,ACTN2,ACTN4,ARF1,ARHGEF7,KRAS,MAP2K4,MAPK1,MRAS,NCK2,PAK1,PAK5,PTK2B,RAC1,RALA,RAP1A,RAP1B,RAP2B,SRC,TLN1,TLN2,VCL
Apelin Adipocyte Signaling Pathway	7.83	0.239	1.342	ADCY1,ADCY2,ADCY9,GNA11,GNAI1,GNAI2,GNAI3,GPX4,GUCY1B1,MAPK1,MGST3,PRDX6,PRKAA1,PRKACA,PRKACB,PRKAG2,PRKAR1A,PRKAR1B,PRKAR2A,PRKAR2B,RAC1,SOD1
UVC-Induced MAPK Signaling	7.66	0.314	3	ARAF,BRAF,KRAS,MAP2K1,MAP2K4,MAPK1,MRAS,PRKCB,PRKCE,PRKCG,RALA,RAP1A,RAP1B,RAP2B,SMPD3,SRC
Type II Diabetes Mellitus Signaling	7.62	0.19	0.905	ACSBG1,ACSL3,ACSL6,CACNA1A,CACNA1B,CACNA1E,CACNA2D1,CACNA2D3,CACNB2,CACNB3,CACNB4,CACNG2,CACNG3,CACNG8,ITPR1,MAP2K4,MAP3K5,MAPK1,MTOR,PDPK1,PKM,PRKAA1,PRKAG2,PRKCB,PRKCE,PRKCG,SLC27A1,SLC27A4,SMPD3
Cholecystokinin/Gastrin-mediated Signaling	7.58	0.21	4.379	Cdc42,EPHA4,GNAQ,ITPR1,KRAS,MAP2K1,MAP2K4,MAPK1,MRAS,PLCB1,PRKCB,PRKCE,PRKCG,PTK2B,RAC1,RALA,RAP1A,RAP1B,RAP2B,RHOA,RHOB,RHOG,RHOT1,ROCK2,SRC
nNOS Signaling in Neurons	7.33	0.319	-0.333	CAMK2A,CAPN5,DLG2,DLG4,GRIN1,GRIN2A,GRIN2B,NOS1,PFKM,PPP3CA,PPP3CB,PPP3R1,PRKCB,PRKCE,PRKCG
Melanocyte Development and Pigmentation Signaling	7.29	0.224	2.4	ADCY1,ADCY2,ADCY9,GNAS,GUCY1B1,KRAS,MAP2K1,MAPK1,MRAS,PRKACA,PRKACB,PRKAG2,PRKAR1A,PRKAR1B,PRKAR2A,PRKAR2B,PTPN11,RALA,RAP1A,RAP1B,RAP2B,SRC
PFKFB4 Signaling Pathway	7.2	0.312	0.535	GNAS,GPI,HK1,MAP2K1,MAP2K4,MAPK1,PFKM,PRKACA,PRKACB,PRKAG2,PRKAR1A,PRKAR1B,PRKAR2A,PRKAR2B,TKT
Senescence Pathway	7.15	0.144	2.611	ARAF,BRAF,CACNA1A,CACNA1B,CACNA1E,CACNA2D1,CACNA2D3,Cacnb1,CACNB2,CACNB3,CACNB4,CACNG2,CACNG3,CACNG8,CAPN5,DLAT,DLD,ITSN2,KRAS,MAP2K1,MAP2K4,MAPK1,MCU,MRAS,MTOR,NF1,PDHA1,PDHB,PDK3,PPP1CA,PPP2CA,PPP2R1A,PPP2R2A,PPP2R5E,PPP3CA,PPP3CB,PPP3R1,RALA,RAP1A,RAP1B,RAP2B,SOD2,TBK1
BAG2 Signaling Pathway	7.14	0.238	1.265	HSP90AA1,HSPA1A/HSPA1B,HSPA2,HSPA4,HSPA5,HSPA8,HSPA9,MAPK1,MAPT,PSMA4,PSMA5,PSMA6,PSMA7,PSMB1,PSMC1,PSMD1,PSMD11,PSMD2,PSMD6,STUB1
Endothelin-1 Signaling	6.84	0.165	2.694	ADCY1,ADCY2,ADCY9,ARAF,BRAF,GNA11,GNAI1,GNAI2,GNAI3,GNAL,GNAO1,GNAQ,GNAS,GNAZ,GUCY1B1,ITPR1,KRAS,MAPK1,MRAS,NOS1,PDIA3,PLCB1,PLCH2,PRDX6,PRKCB,PRKCE,PRKCG,RALA,RAP1A,RAP1B,RAP2B,SRC
Gluconeogenesis I	6.77	0.407	2.714	ALDOA,ALDOC,ENO1,ENO2,GAPDH,GPI,MDH1,MDH2,ME3,PGAM1,PGK1
Isoleucine Degradation I	6.57	0.5	0.378	ACAA2,ACAT1,AUH,DLD,ECHS1,HADHA,HADHB,HSD17B10,HSD17B4
PI3K/AKT Signaling	6.53	0.16	1.616	CTNNB1,GSK3A,GSK3B,HSP90AA1,HSP90AB1,INPP5J,KRAS,MAP2K1,MAP3K5,MAPK1,MAPK8IP1,MRAS,MTOR,PDPK1,PPP2CA,PPP2R1A,PPP2R2A,PPP2R5E,RALA,RAP1A,RAP1B,RAP2B,SFN,SYNJ1,THEM4,TSC2,YWHAB,YWHAE,YWHAG,YWHAH,YWHAQ,YWHAZ
ILK Signaling	6.49	0.159	0.816	ACTA1,ACTG1,ACTN1,ACTN2,ACTN4,Cdc42,CFL1,CFL2,CTNNB1,DSP,GSK3A,GSK3B,MAP2K4,MAPK1,MTOR,MYH10,MYH14,MYL6,MYO18A,NCK2,PDPK1,PPP2CA,PPP2R1A,PPP2R2A,PPP2R5E,RAC1,RHOA,RHOB,RHOG,RHOT1,VCL,VIM
Fatty Acid β-oxidation I	6.37	0.343	0.577	ACAA2,ACSBG1,ACSL3,ACSL6,AUH,ECHS1,HADHA,HADHB,HSD17B10,HSD17B4,SLC27A1,SLC27A4
Antiproliferative Role of Somatostatin Receptor 2	6.36	0.234	3.051	BRAF,GAD1,GNB1,GNB2,GNB4,GNB5,GUCY1B1,KRAS,MAP2K1,MAPK1,MRAS,NOS1,PTPN11,RALA,RAP1A,RAP1B,RAP2B,SRC
GM-CSF Signaling	6.3	0.243	1.069	CAMK2A,CAMK2B,CAMK2D,CAMK2G,KRAS,MAP2K1,MAPK1,MRAS,PPP3CA,PPP3CB,PPP3R1,PRKCB,PTPN11,RALA,RAP1A,RAP1B,RAP2B
Autophagy	6.24	0.153	1.567	CAMKK2,GABARAPL2,GNAI3,GSK3A,GSK3B,MAP1LC3A,MAP2K1,MAP2K4,MAPK1,MTOR,PPP2CA,PPP2R1A,PPP2R2A,PPP2R5E,PPP3CA,PPP3CB,PPP3R1,PRKAA1,PRKACA,PRKACB,PRKAG2,PRKAR1A,PRKAR1B,PRKAR2A,PRKAR2B,RAB7A,RALA,RB1CC1,SLC3A2,TBK1,TRAF3,TSC2,VPS18
Breast Cancer Regulation by Stathmin1	6.14	0.111	1.386	ADGRA1,ADGRB1,ADGRB2,ADGRB3,ADGRL1,ADGRL3,ARHGEF17,ARHGEF2,ARHGEF7,ARHGEF9,CAMK2A,CAMK2B,CAMK2D,CAMK2G,CHRM1,GABBR1,GABBR2,GNAQ,GNB1,GNB2,GNB4,GNB5,GPR158,GRM1,GRM2,GRM3,GRM5,GRM7,KRAS,MAP2K1,MAPK1,MRAS,MTOR,PAK1,PLCB1,PPP1CA,PPP1CB,PPP2CA,PPP2R1A,PPP2R2A,PPP2R5E,PRKACA,PRKACB,PRKAG2,PRKAR1A,PRKAR1B,PRKAR2A,PRKAR2B,PRKCB,PRKCE,PRKCG,RAC1,RALA,RAP1A,RAP1B,RAP2B,RB1CC1,RHOA,TUBA1A,TUBA4A,TUBB,TUBB2…
Polyamine Regulation in Colon Cancer	5.9	0.254	1.291	APC,ARAF,BRAF,CSNK2A1,CSNK2A2,CSNK2B,CTNNB1,GSK3B,KRAS,MAP2K1,MAP2K4,MAPK1,MTOR,RHOA,SLC3A2
Leptin Signaling in Obesity	5.76	0.224	#NUM!	ADCY1,ADCY2,ADCY9,GUCY1B1,MAP2K1,MAPK1,PDIA3,PLCB1,PLCH2,PRKACA,PRKACB,PRKAG2,PRKAR1A,PRKAR1B,PRKAR2A,PRKAR2B,PTPN11
Agrin Interactions at Neuromuscular Junction	5.68	0.232	2	ACTA1,ACTG1,ARHGEF7,CTTN,KRAS,MAP2K4,MAPK1,MRAS,PAK1,PAK5,RAC1,RALA,RAP1A,RAP1B,RAP2B,SRC
Xenobiotic Metabolism PXR Signaling Pathway	5.47	0.151	1.3	ALDH2,ALDH5A1,ALDH7A1,CAMK2A,CAMK2B,CAMK2D,CAMK2G,CDK5,GRIP1,GSTM3,GSTM5,HSP90AA1,HSP90AB1,MAOA,MAOB,MGST3,PPP1CA,PPP1CB,Ppp1cc,PRKACA,PRKACB,PRKAG2,PRKAR1A,PRKAR1B,PRKAR2A,PRKAR2B,PRKCB,PRKCE,PRKCG
Neuregulin Signaling	5.31	0.179	2.828	CDK5,DLG4,ERBIN,HSP90AA1,HSP90AB1,KRAS,MAP2K1,MAPK1,MRAS,MTOR,PDPK1,PRKCB,PRKCE,PRKCG,PTPN11,RALA,RAP1A,RAP1B,RAP2B,RPS6,SRC
ERK5 Signaling	5.25	0.216	3.5	GNAQ,KRAS,MRAS,PTPN11,RALA,RAP1A,RAP1B,RAP2B,SFN,SRC,YWHAB,YWHAE,YWHAG,YWHAH,YWHAQ,YWHAZ
Glucocorticoid Receptor Signaling	5.21	0.107	#NUM!	ATP5F1A,ATP5F1B,ATP5F1C,ATP5PB,CYC1,GJA1,HSP90AA1,HSP90AB1,HSPA1A/HSPA1B,HSPA2,HSPA4,HSPA5,HSPA8,HSPA9,KRAS,MAP2K1,MAP2K4,MAPK1,MRAS,NDUFA10,NDUFA13,NDUFA2,NDUFA4,NDUFA5,NDUFA6,NDUFA7,NDUFA8,NDUFA9,NDUFB10,NDUFB4,NDUFB5,NDUFB7,NDUFB8,NDUFB9,NDUFS1,NDUFS2,NDUFS3,NDUFS4,NDUFS7,NDUFS8,NDUFV1,NDUFV2,PC,PPP3CA,PPP3CB,PPP3R1,PRKAA1,PRKACA,PRKACB,PRKAG2,RAC1,RALA,RAP1A,RAP1B,RAP2B,SDHA,SDHB,SRC,TFAM,UQC…
Ketolysis	5.13	0.6	0.447	ACAA2,ACAT1,BDH1,HADHA,HADHB,OXCT1
ERBB Signaling	5.11	0.194	3.3	GSK3B,KRAS,MAP2K1,MAP2K4,MAPK1,MRAS,MTOR,NCK2,PAK1,PAK5,PDPK1,PRKCB,PRKCE,PRKCG,RALA,RAP1A,RAP1B,RAP2B
Macropinocytosis Signaling	5.09	0.211	1.941	ABI1,ACTN4,KRAS,MRAS,PAK1,PRKCB,PRKCE,PRKCG,RAB5A,RAC1,RALA,RAP1A,RAP1B,RAP2B,RHOA,SRC
Endometrial Cancer Signaling	5.08	0.233	1.155	APC2,CTNNA1,CTNNA2,CTNNB1,GSK3B,KRAS,MAP2K1,MAPK1,MRAS,PDPK1,RALA,RAP1A,RAP1B,RAP2B
MSP-RON Signaling In Cancer Cells Pathway	5.08	0.164	3.545	ARAF,BRAF,CTNNB1,GSK3B,KRAS,MAP2K1,MAPK1,MRAS,MTOR,PTK2B,RALA,RAP1A,RAP1B,RAP2B,SFN,SRC,VIM,YWHAB,YWHAE,YWHAG,YWHAH,YWHAQ,YWHAZ
Superpathway of Inositol Phosphate Compounds	5.03	0.137	2.294	ATP1A1,ATP1A2,HACD2,INPP5J,ITPKA,MTMR2,PGAM5,PI4KA,PIP4K2A,PIP4K2B,PIP4K2C,PIP5K1C,PLCB1,PLCH2,PLPPR4,PPFIA2,PPFIA3,PPP1CA,PPP1CB,Ppp1cc,PPP2CA,PPP2R1A,PPP2R2A,PPP2R5E,PPP3CA,PPP3CB,PPP3R1,PPP5C,PTPN11,PTPRF,SIRPA,SYNJ1
Glioblastoma Multiforme Signaling	5.02	0.152	2.711	APC,APC2,Cdc42,CTNNB1,GSK3B,ITPR1,KRAS,MAP2K1,MAPK1,MRAS,MTOR,NF1,PDIA3,PLCB1,PLCH2,RAC1,RALA,RAP1A,RAP1B,RAP2B,RHOA,RHOB,RHOG,RHOT1,SRC,TSC2
IL-3 Signaling	4.87	0.203	3	KRAS,MAP2K1,MAPK1,MRAS,PAK1,PPP3CA,PPP3CB,PPP3R1,PRKCB,PRKCE,PRKCG,RAC1,RALA,RAP1A,RAP1B,RAP2B
Maturity Onset Diabetes of Young (MODY) Signaling	4.87	0.203	#NUM!	APOO,APPL1,CACNA1A,CACNA1B,CACNA1E,CACNA2D1,CACNA2D3,Cacnb1,CACNB2,CACNB3,CACNB4,CACNG2,CACNG3,CACNG8,GAPDH,OGDH
PAK Signaling	4.76	0.171	1.886	ARHGEF7,CFL1,CFL2,GIT1,KRAS,MAP2K1,MAP2K4,MAPK1,MRAS,MYL12A,MYL6,NCK2,PAK1,PAK5,PTK2B,RAC1,RALA,RAP1A,RAP1B,RAP2B
Sphingosine-1-phosphate Signaling	4.59	0.167	2.357	ADCY1,ADCY2,ADCY9,Cdc42,GNAI1,GNAI2,GNAI3,GNAQ,GUCY1B1,MAPK1,PDIA3,PLCB1,PLCH2,PTK2B,RAC1,RHOA,RHOB,RHOG,RHOT1,SMPD3
Ferroptosis Signaling Pathway	4.47	0.159	3.13	ARAF,ARF1,ARF5,BRAF,GPX4,H2AX,H2AZ2,KRAS,MACROH2A1,MAP2K1,MAPK1,MRAS,PEBP1,PRKAA1,PRKAG2,RALA,RAP1A,RAP1B,RAP2B,SLC3A2,VDAC2
3-phosphoinositide Biosynthesis	4.47	0.137	1.606	ATP1A1,ATP1A2,HACD2,MTMR2,PGAM5,PI4KA,PIP4K2A,PIP4K2B,PIP4K2C,PIP5K1C,PLPPR4,PPFIA2,PPFIA3,PPP1CA,PPP1CB,Ppp1cc,PPP2CA,PPP2R1A,PPP2R2A,PPP2R5E,PPP3CA,PPP3CB,PPP3R1,PPP5C,PTPN11,PTPRF,SIRPA,SYNJ1
D-myo-inositol-5-phosphate Metabolism	4.44	0.138	1.414	ATP1A1,ATP1A2,HACD2,MTMR2,PGAM5,PIP4K2A,PIP4K2C,PLCB1,PLCH2,PLPPR4,PPFIA2,PPFIA3,PPP1CA,PPP1CB,Ppp1cc,PPP2CA,PPP2R1A,PPP2R2A,PPP2R5E,PPP3CA,PPP3CB,PPP3R1,PPP5C,PTPN11,PTPRF,SIRPA,SYNJ1
Gα12/13 Signaling	4.42	0.158	0.655	CDH10,CDH11,CDH13,CDH2,CTNNB1,KRAS,MAP2K1,MAP2K4,MAP3K5,MAPK1,MRAS,MYL12A,MYL6,PTK2B,RALA,RAP1A,RAP1B,RAP2B,RHOA,ROCK2,SRC
Apoptosis Signaling	4.42	0.173	-2.5	AIFM1,CAPN5,CYC1,CYCS,KRAS,LMNA,MAP2K1,MAP2K4,MAP3K5,MAP4K4,MAPK1,MRAS,PRKCE,RALA,RAP1A,RAP1B,RAP2B,SPTAN1
Role of Macrophages, Fibroblasts and Endothelial Cells in Rheumatoid Arthritis	4.41	0.117	#NUM!	APC,APC2,CAMK2A,CAMK2B,CAMK2D,CAMK2G,CSNK1A1,CSNK1D,CSNK1E,CSNK1G3,CTNNB1,DAAM1,GNAO1,GNAQ,GSK3B,KRAS,LRP1,MAP2K1,MAP2K4,MAPK1,MRAS,PDIA3,PLCB1,PLCH2,PPP3CA,PPP3CB,PPP3R1,PRKCB,PRKCE,PRKCG,RAC1,RALA,RAP1A,RAP1B,RAP2B,RHOA,ROCK2,SRC,TRAF3
PDGF Signaling	4.32	0.184	3	CSNK2A1,CSNK2A2,CSNK2B,INPP5J,KRAS,MAP2K1,MAP2K4,MAPK1,MRAS,PRKCB,RALA,RAP1A,RAP1B,RAP2B,SRC,SYNJ1
Coronavirus Replication Pathway	4.31	0.244	1.508	DDX1,GSK3A,GSK3B,TUBA1A,TUBA4A,TUBB,TUBB2A,TUBB3,TUBB4A,TUBB4B,TUBB6
Necroptosis Signaling Pathway	4.3	0.147	-1.877	CAMK2A,CAMK2B,CAMK2D,CAMK2G,CAPN5,CYLD,DNM1L,GLUD1,GLUL,PGAM5,PPP3CA,PPP3CB,PPP3R1,SLC25A3,SLC25A4,SLC25A5,TOMM22,TOMM34,TOMM40,TOMM70,VDAC1,VDAC2,VDAC3
Role of Tissue Factor in Cancer	4.29	0.164	#NUM!	CFL1,CFL2,FYN,GNA11,GNAQ,KRAS,MAPK1,MRAS,MTOR,PAK1,PLCB1,PTK2B,PTPN11,RAC1,RALA,RAP1A,RAP1B,RAP2B,SRC
IL-2 Signaling	4.23	0.21	2.53	CSNK2A1,CSNK2A2,CSNK2B,KRAS,MAP2K1,MAPK1,MRAS,PTK2B,PTPN11,RALA,RAP1A,RAP1B,RAP2B
Glutamate Degradation III (via 4-aminobutyrate)	4.23	0.8	2	ABAT,ALDH5A1,GAD1,GAD2
Ovarian Cancer Signaling	4.21	0.146	1.606	APC,BRAF,CTNNB1,GJA1,GSK3B,KRAS,MAP2K1,MAPK1,MRAS,MTOR,PA2G4,PRKACA,PRKACB,PRKAG2,PRKAR1A,PRKAR1B,PRKAR2A,PRKAR2B,RALA,RAP1A,RAP1B,RAP2B,SRC
Regulation of Cellular Mechanics by Calpain Protease	4.2	0.18	1.667	ACTN1,ACTN2,ACTN4,CAPN5,EZR,KRAS,MAPK1,MRAS,RALA,RAP1A,RAP1B,RAP2B,SRC,TLN1,TLN2,VCL
3-phosphoinositide Degradation	4.17	0.136	1.698	ATP1A1,ATP1A2,HACD2,INPP4A,INPP5J,MTMR1,MTMR2,PGAM5,PLPPR4,PPFIA2,PPFIA3,PPP1CA,PPP1CB,Ppp1cc,PPP2CA,PPP2R1A,PPP2R2A,PPP2R5E,PPP3CA,PPP3CB,PPP3R1,PPP5C,PTPN11,PTPRF,SIRPA,SYNJ1
Glutaryl-CoA Degradation	4.16	0.368	-0.816	ACAA2,ACAT1,HACD2,HADHA,HADHB,HSD17B10,HSD17B4
tRNA Charging	4.16	0.256	2.53	AARS1,DARS1,EPRS1,KARS1,MARS1,RARS1,RARS2,SARS1,VARS1,YARS1
Apelin Cardiomyocyte Signaling Pathway	4.16	0.172	3.153	ATP2A2,GNA11,GNAI1,GNAI2,GNAI3,ITPR1,MAPK1,MYL12A,MYL6,PDIA3,PLCB1,PLCH2,PRKCB,PRKCE,PRKCG,SLC8A1,SLC8A2
Ephrin A Signaling	4.13	0.234	#NUM!	CFL1,CFL2,EPHA4,EPHA7,FYN,NGEF,PAK1,PTPN11,RAC1,RHOA,ROCK2
Coronavirus Pathogenesis Pathway	4.1	0.132	1.8	ATP6AP1,ATP6V1A,EEF1A1,EEF1A2,Gm15483,KPNB1,MAP2K4,MAPK1,PA2G4,RAB7A,RPS10,RPS14,RPS16,RPS18,RPS19,RPS2,RPS23,RPS3,RPS4Y1,RPS6,RPS7,RPS8,RPS9,TBK1,TNPO2,TOMM70,TRAF3
BMP signaling pathway	4.08	0.176	1.5	KRAS,MAP2K1,MAP2K4,MAPK1,MRAS,PRKACA,PRKACB,PRKAG2,PRKAR1A,PRKAR1B,PRKAR2A,PRKAR2B,RALA,RAP1A,RAP1B,RAP2B
FAT10 Signaling Pathway	4.05	0.214	#NUM!	HTT,PSMA4,PSMA5,PSMA6,PSMA7,PSMB1,PSMC1,PSMD1,PSMD11,PSMD2,PSMD6,UBA1
WNT/β-catenin Signaling	3.99	0.138	0.655	APC,APC2,APPL1,CDH2,CSNK1A1,CSNK1D,CSNK1E,CSNK1G3,CSNK2A1,CSNK2A2,CSNK2B,CTNNB1,GJA1,GNAO1,GNAQ,GSK3A,GSK3B,LRP1,MARK2,PPP2CA,PPP2R1A,PPP2R2A,PPP2R5E,SRC
Mechanisms of Viral Exit from Host Cells	3.96	0.244	#NUM!	ACTA1,ACTG1,LMNB1,LMNB2,PDCD6IP,PRKCB,PRKCE,PRKCG,SH3GL2,XPO1
Phagosome Formation	3.94	0.095	3.2	ACTR2,ACTR3,ADGRA1,ADGRB1,ADGRB2,ADGRB3,ADGRL1,ADGRL3,AP1B1,AP1G1,ARPC1A,ARPC2,ARPC3,ARPC4,ARPC5,ARPC5L,CFL1,CFL2,CHRM1,ELMO2,FYN,GABBR1,GABBR2,GPR158,GRM1,GRM2,GRM3,GRM5,GRM7,ITPR1,KRAS,MAP2K1,MAP2K4,MAPK1,MRAS,MTOR,MYH10,MYH14,MYL12A,MYL6,MYO18A,PAK1,PAK5,PI4KA,PIP4K2A,PIP4K2B,PIP4K2C,PIP5K1C,PRDX6,PRKCB,PRKCE,PRKCG,PTK2B,RAC1,RALA,RAP1A,RAP1B,RAP2B,RAPGEF4,RHOA,ROCK2,SRC,TLN1,TLN2,WASF1,Wasl
LPS-stimulated MAPK Signaling	3.88	0.176	2.673	KRAS,MAP2K1,MAP2K4,MAP3K5,MAPK1,MRAS,PAK1,PRKCB,PRKCE,PRKCG,RAC1,RALA,RAP1A,RAP1B,RAP2B
Prolactin Signaling	3.85	0.168	2.673	ABCB8,FYN,KCNMA1,KRAS,MAP2K1,MAPK1,MRAS,PDPK1,PRKCB,PRKCE,PRKCG,PTPN11,RALA,RAP1A,RAP1B,RAP2B
Valine Degradation I	3.84	0.333	0.816	ABAT,AUH,DLD,ECHS1,HADHA,HADHB,HSD17B4
Glioma Signaling	3.84	0.152	1.5	CAMK2A,CAMK2B,CAMK2D,CAMK2G,IDH2,IDH3G,KRAS,MAP2K1,MAPK1,MRAS,MTOR,PA2G4,PRKCB,PRKCE,PRKCG,RALA,RAP1A,RAP1B,RAP2B
Neurotrophin/TRK Signaling	3.74	0.179	1.732	KRAS,MAP2K1,MAP2K4,MAP3K5,MAPK1,MRAS,NTRK2,NTRK3,PDPK1,PTPN11,RALA,RAP1A,RAP1B,RAP2B
Fc Epsilon RI Signaling	3.69	0.153	1.886	FYN,INPP5J,KRAS,MAP2K1,MAP2K4,MAPK1,MRAS,PDPK1,PRKCB,PRKCE,PRKCG,PTPN11,RAC1,RALA,RAP1A,RAP1B,RAP2B,SYNJ1
Renal Cell Carcinoma Signaling	3.68	0.177	2.309	FH,KRAS,MAP2K1,MAPK1,MRAS,PAK1,PAK5,PTPN11,RAC1,RALA,RAP1A,RAP1B,RAP2B,SLC2A1
Thyroid Cancer Signaling	3.68	0.177	2.673	BRAF,CTNNB1,GSK3B,KRAS,MAP2K1,MAPK1,MRAS,MTOR,NTRK2,NTRK3,RALA,RAP1A,RAP1B,RAP2B
RAR Activation	3.67	0.127	#NUM!	ADCY1,ADCY2,ADCY9,CSNK2A1,CSNK2A2,CSNK2B,DHRS4,GUCY1B1,MAP2K1,MAP2K4,MAP3K5,MAPK1,PDPK1,PRKACA,PRKACB,PRKAG2,PRKAR1A,PRKAR1B,PRKAR2A,PRKAR2B,PRKCB,PRKCE,PRKCG,RAC1,RPL7A,SRC
PTEN Signaling	3.62	0.139	-1.964	CSNK2A1,CSNK2A2,CSNK2B,GSK3A,GSK3B,INPP5J,KRAS,MAGI2,MAP2K1,MAPK1,MRAS,NTRK2,NTRK3,PDPK1,RAC1,RALA,RAP1A,RAP1B,RAP2B,SYNJ1,YWHAH
Ketogenesis	3.6	0.455	0	ACAA2,ACAT1,BDH1,HADHA,HADHB
NGF Signaling	3.6	0.15	1.698	KRAS,MAP2K1,MAP2K4,MAP3K5,MAPK1,MRAS,PDPK1,PTPN11,RAC1,RALA,RAP1A,RAP1B,RAP2B,RHOA,RHOG,ROCK2,SMPD3,TRIO
Xenobiotic Metabolism Signaling	3.55	0.113	#NUM!	ALDH2,ALDH5A1,ALDH7A1,CAMK2A,CAMK2B,CAMK2D,CAMK2G,CUL3,GRIP1,GSTM3,GSTM5,HSP90AA1,HSP90AB1,KRAS,MAOA,MAOB,MAP2K1,MAP2K4,MAP3K5,MAPK1,MGST3,MRAS,PPP2CA,PPP2R1A,PPP2R2A,PPP2R5E,PRKCB,PRKCE,PRKCG,RALA,RAP1A,RAP1B,RAP2B
Ceramide Signaling	3.54	0.165	1.941	CYCS,KRAS,KSR1,MAP2K1,MAP2K4,MRAS,PPP2CA,PPP2R1A,PPP2R2A,PPP2R5E,RALA,RAP1A,RAP1B,RAP2B,SMPD3
Acute Myeloid Leukemia Signaling	3.54	0.165	2.309	ARAF,BRAF,IDH2,IDH3G,JUP,KRAS,MAP2K1,MAP2K4,MAPK1,MRAS,MTOR,RALA,RAP1A,RAP1B,RAP2B
Thrombopoietin Signaling	3.54	0.19	2.887	KRAS,MAP2K1,MAPK1,MRAS,PRKCB,PRKCE,PRKCG,PTPN11,RALA,RAP1A,RAP1B,RAP2B
Natural Killer Cell Signaling	3.52	0.126	2.6	CFL1,CFL2,FYN,HSPA1A/HSPA1B,HSPA2,HSPA4,HSPA5,HSPA8,HSPA9,KRAS,MAP2K1,MAP3K5,MAPK1,MRAS,MTOR,PAK1,PAK5,PTK2B,PTPN11,RAC1,RALA,RAP1A,RAP1B,RAP2B,Wasl
Glioma Invasiveness Signaling	3.48	0.178	2.714	Cdc42,KRAS,MAPK1,MRAS,RAC1,RALA,RAP1A,RAP1B,RAP2B,RHOA,RHOB,RHOG,RHOT1
Sonic Hedgehog Signaling	3.46	0.258	0.707	GSK3B,PRKACA,PRKACB,PRKAG2,PRKAR1A,PRKAR1B,PRKAR2A,PRKAR2B
Acetyl-CoA Biosynthesis I (Pyruvate Dehydrogenase Complex)	3.43	0.571	1	DLAT,DLD,PDHA1,PDHB
Aspartate Degradation II	3.43	0.571	2	GOT1,GOT2,MDH1,MDH2
Pyridoxal 5'-phosphate Salvage Pathway	3.4	0.185	2.309	ARAF,BRAF,CDK5,CSNK1A1,CSNK1D,MAP2K1,MAP2K4,MAPK1,PAK1,PAK5,PRKAA1,PRKCE
D-myo-inositol (1,4,5,6)-Tetrakisphosphate Biosynthesis	3.39	0.128	1.069	ATP1A1,ATP1A2,HACD2,MTMR2,PGAM5,PLPPR4,PPFIA2,PPFIA3,PPP1CA,PPP1CB,Ppp1cc,PPP2CA,PPP2R1A,PPP2R2A,PPP2R5E,PPP3CA,PPP3CB,PPP3R1,PPP5C,PTPN11,PTPRF,SIRPA,SYNJ1
D-myo-inositol (3,4,5,6)-tetrakisphosphate Biosynthesis	3.39	0.128	1.069	ATP1A1,ATP1A2,HACD2,MTMR2,PGAM5,PLPPR4,PPFIA2,PPFIA3,PPP1CA,PPP1CB,Ppp1cc,PPP2CA,PPP2R1A,PPP2R2A,PPP2R5E,PPP3CA,PPP3CB,PPP3R1,PPP5C,PTPN11,PTPRF,SIRPA,SYNJ1
HER-2 Signaling in Breast Cancer	3.33	0.119	1.732	ARAF,ARF1,ARF5,BRAF,COX4I1,COX5A,COX5B,COX6B1,FYN,GSK3A,GSK3B,KPNB1,KRAS,MAP2K1,MAPK1,MRAS,MTOR,PRKCB,PRKCE,PRKCG,RALA,RAP1A,RAP1B,RAP2B,RPS6,SRC,TSC2
Iron homeostasis signaling pathway	3.28	0.138	#NUM!	ACO2,ATP6AP1,ATP6V0A1,ATP6V0C,ATP6V0D1,ATP6V1A,ATP6V1B2,ATP6V1C1,ATP6V1D,ATP6V1E1,ATP6V1F,ATP6V1G2,ATP6V1H,FECH,HSPA9,LRP1,MAPK1,PCBP1,SKP1
Salvage Pathways of Pyrimidine Ribonucleotides	3.24	0.155	2.84	AK1,AK5,ARAF,BRAF,CDK5,CSNK1A1,CSNK1D,MAP2K1,MAP2K4,MAPK1,NME1,PAK1,PAK5,PRKAA1,PRKCE
Mitochondrial L-carnitine Shuttle Pathway	3.22	0.316	1.633	ACSBG1,ACSL3,ACSL6,CPT1C,SLC27A1,SLC27A4
ERBB4 Signaling	3.22	0.176	2.309	KRAS,MAP2K1,MAPK1,MRAS,PDPK1,PRKCB,PRKCE,PRKCG,RALA,RAP1A,RAP1B,RAP2B
D-myo-inositol (1,4,5)-Trisphosphate Biosynthesis	3.21	0.269	1.89	PI4KA,PIP4K2A,PIP4K2B,PIP4K2C,PIP5K1C,PLCB1,PLCH2
Tryptophan Degradation III (Eukaryotic)	3.21	0.269	-0.816	ACAA2,ACAT1,HACD2,HADHA,HADHB,HSD17B10,HSD17B4
Neuroinflammation Signaling Pathway	3.19	0.107	-0.229	CTNNB1,GABBR1,GABBR2,GABRA1,GABRA4,GABRB1,GABRB2,GABRB3,GABRG2,GAD1,GAD2,GLS,GLUL,GRIA1,GRIN1,GRIN2A,GRIN2B,GSK3B,MAP2K4,MAPK1,MAPT,PPP3CA,PPP3CB,PPP3R1,PRKCG,RAC1,SLC1A2,SLC1A3,SLC6A1,SLC6A11,SNCA,SOD2,TBK1,TRAF3
S100 Family Signaling Pathway	3.12	0.0881	1.455	ADGRA1,ADGRB1,ADGRB2,ADGRB3,ADGRL1,ADGRL3,ARAF,ATP2A2,ATP5F1A,ATP5F1B,ATP5F1C,ATP5PO,BRAF,BSG,CACNA1A,CACNA1B,CACNA1E,CACNA2D1,CACNA2D3,CACNB2,CACNB3,CACNB4,CACNG2,CACNG3,CACNG8,CAMK2A,CAMK2B,CAMK2D,CAMK2G,CHRM1,CTNNB1,EZR,GABBR1,GABBR2,GNA11,GPR158,GRM1,GRM2,GRM3,GRM5,GRM7,GSK3B,ITPR1,MAP2K1,MAP2K4,MAPK1,NTRK2,PDIA3,PLCB1,PLCH2,PRKACA,PRKACB,PRKAG2,PRKAR1A,PRKAR1B,PRKAR2A,PRKAR2B,PRKCB,PRKCE,PRK…
Stearate Biosynthesis I (Animals)	3.1	0.171	2.53	ACOT7,ACOT9,ACSBG1,ACSL3,ACSL6,FASN,MBOAT7,SIRT2,SLC27A1,SLC27A4,TECR,THEM4
2-ketoglutarate Dehydrogenase Complex	3.1	0.75	#NUM!	DLD,DLST,OGDH
Phenylalanine Degradation IV (Mammalian, via Side Chain)	3.03	0.357	2.236	ALDH2,GOT1,GOT2,MAOA,MAOB
Phototransduction Pathway	2.94	0.185	#NUM!	GNB1,GNB5,GUCY1B1,PRKACA,PRKACB,PRKAG2,PRKAR1A,PRKAR1B,PRKAR2A,PRKAR2B
Fatty Acid Activation	2.88	0.333	1.342	ACSBG1,ACSL3,ACSL6,SLC27A1,SLC27A4
Apelin Pancreas Signaling Pathway	2.87	0.196	1	MAP2K4,PRKAA1,PRKACA,PRKACB,PRKAG2,PRKAR1A,PRKAR1B,PRKAR2A,PRKAR2B
ERB2-ERBB3 Signaling	2.84	0.169	2.111	GSK3A,GSK3B,KRAS,MAP2K1,MAPK1,MRAS,PDPK1,RALA,RAP1A,RAP1B,RAP2B
CSDE1 Signaling Pathway	2.81	0.179	0	CTNNB1,CTTN,DDX6,EDC4,PABPC1,RAC1,RPL9,TNC,TRIO,VIM
CNTF Signaling	2.75	0.175	2.53	KRAS,MAP2K1,MAPK1,MRAS,MTOR,PTPN11,RALA,RAP1A,RAP1B,RAP2B
Telomerase Signaling	2.75	0.139	1.604	HSP90AA1,HSP90AB1,KRAS,MAP2K1,MAPK1,MRAS,PDPK1,PPP2CA,PPP2R1A,PPP2R2A,PPP2R5E,RALA,RAP1A,RAP1B,RAP2B
Parkinson's Signaling	2.73	0.312	#NUM!	CYCS,MAPK1,SEPTIN5,SNCA,UCHL1
Creatine-phosphate Biosynthesis	2.72	0.6	#NUM!	CKB,CKMT1A/CKMT1B,MAP4K4
UVA-Induced MAPK Signaling	2.72	0.143	2.53	CYCS,KRAS,MAP2K4,MAPK1,MRAS,MTOR,PDIA3,PLCB1,PLCH2,RALA,RAP1A,RAP1B,RAP2B,SMPD3
Calcium Transport I	2.71	0.4	1	ATP2A2,ATP2B1,ATP2B2,ATP2B4
Human Embryonic Stem Cell Pluripotency	2.7	0.114	2.294	APC,APC2,ARAF,BRAF,CTNNB1,GSK3B,HSP90AA1,HSP90AB1,KRAS,MAP2K1,MAP2K4,MAPK1,MRAS,NTRK2,NTRK3,PDPK1,PRKCB,PRKCE,PRKCG,RALA,RAP1A,RAP1B,RAP2B
Cancer Drug Resistance By Drug Efflux	2.69	0.172	1.897	ARAF,BRAF,KRAS,MAP2K1,MAPK1,MRAS,RALA,RAP1A,RAP1B,RAP2B
Production of Nitric Oxide and Reactive Oxygen Species in Macrophages	2.65	0.115	1.414	Cdc42,MAP2K1,MAP2K4,MAP3K5,MAPK1,PPP1CA,PPP1CB,PPP2CA,PPP2R1A,PPP2R2A,PPP2R5E,PRKCB,PRKCE,PRKCG,RAC1,RAP1A,RAP1B,RHOA,RHOB,RHOG,RHOT1,SIRPA
Melanoma Signaling	2.61	0.18	2.333	BRAF,KRAS,MAP2K1,MAPK1,MRAS,RALA,RAP1A,RAP1B,RAP2B
Estrogen-Dependent Breast Cancer Signaling	2.54	0.148	2.121	HSD17B10,HSD17B12,HSD17B4,HSD17B8,KRAS,MAPK1,MRAS,RALA,RAP1A,RAP1B,RAP2B,SRC
Prostate Cancer Signaling	2.51	0.132	#NUM!	CTNNB1,GSK3B,HSP90AA1,HSP90AB1,KRAS,MAP2K1,MAPK1,MRAS,MTOR,PA2G4,PDPK1,RALA,RAP1A,RAP1B,RAP2B
BEX2 Signaling Pathway	2.49	0.146	-0.577	CDH2,CTNNB1,GSK3B,MAP2,MAP2K4,MTOR,PLXNC1,PPP2CA,PPP2R1A,PPP2R2A,PPP2R5E,TSC2
Oncostatin M Signaling	2.47	0.186	2.121	KRAS,MAP2K1,MAPK1,MRAS,RALA,RAP1A,RAP1B,RAP2B
Glutamate Dependent Acid Resistance	2.45	1	#NUM!	GAD1,GAD2
Pulmonary Healing Signaling Pathway	2.43	0.111	1.706	ARAF,BRAF,CFL1,CFL2,CTNNB1,FYN,IDH2,KRAS,MAP2K4,MAPK1,MRAS,PRKAA1,PRKAG2,PRKCB,PRKCE,PRKCG,RAC1,RALA,RAP1A,RAP1B,RAP2B,SRC
PEDF Signaling	2.41	0.143	0	DOCK3,KRAS,MAPK1,MRAS,RAC1,RALA,RAP1A,RAP1B,RAP2B,RHOA,ROCK2,SOD2
Oxytocin In Spinal Neurons Signaling Pathway	2.4	0.2	2.646	CAMKK1,CAMKK2,GAD1,GNA11,GNAI3,GUCY1B1,NOS1
γ-linolenate Biosynthesis II (Animals)	2.37	0.263	1.342	ACSBG1,ACSL3,ACSL6,SLC27A1,SLC27A4
Factors Promoting Cardiogenesis in Vertebrates	2.36	0.118	1	APC,APC2,CAMK2A,CAMK2B,CAMK2D,CAMK2G,CTNNB1,GSK3B,LRP1,MAP2K4,PDIA3,PLCB1,PLCH2,PRKCB,PRKCE,PRKCG,RHOA,ROCK2
Xenobiotic Metabolism General Signaling Pathway	2.31	0.119	2.183	CUL3,GSTM3,GSTM5,KRAS,MAP2K1,MAP2K4,MAP3K5,MAPK1,MGST3,MRAS,PRKCB,PRKCE,PRKCG,RALA,RAP1A,RAP1B,RAP2B
GDNF Family Ligand-Receptor Interactions	2.29	0.145	1.897	ITPR1,KRAS,MAP2K1,MAP2K4,MAPK1,MRAS,RAC1,RALA,RAP1A,RAP1B,RAP2B
HGF Signaling	2.29	0.121	2.5	KRAS,MAP2K1,MAP2K4,MAP3K5,MAPK1,MRAS,PAK1,PRKCB,PRKCE,PRKCG,PTPN11,RAC1,RALA,RAP1A,RAP1B,RAP2B
EGF Signaling	2.27	0.161	2.333	CSNK2A1,CSNK2A2,CSNK2B,ITPR1,MAP2K1,MAP2K4,MAPK1,MTOR,SRC
Immunogenic Cell Death Signaling Pathway	2.16	0.133	2.887	CALR,HSP90AA1,HSP90AB1,HSPA1A/HSPA1B,HSPA2,HSPA4,HSPA5,HSPA8,HSPA9,LRP1,PDIA3,PGAM5
Mevalonate Pathway I	2.12	0.286	#NUM!	ACAA2,ACAT1,HADHA,HADHB
Mouse Embryonic Stem Cell Pluripotency	2.06	0.125	2.309	APC,APC2,CTNNB1,GSK3B,KRAS,MAP2K1,MAPK1,MRAS,PTPN11,RALA,RAP1A,RAP1B,RAP2B
MYC Mediated Apoptosis Signaling	2.06	0.16	-0.707	CYCS,PRKACA,PRKACB,PRKAG2,PRKAR1A,PRKAR1B,PRKAR2A,PRKAR2B
Cell Cycle: G2/M DNA Damage Checkpoint Regulation	2.06	0.16	2.236	SFN,SKP1,YWHAB,YWHAE,YWHAG,YWHAH,YWHAQ,YWHAZ
FLT3 Signaling in Hematopoietic Progenitor Cells	2.04	0.134	2.111	KRAS,MAP2K1,MAPK1,MRAS,MTOR,PDPK1,PTPN11,RALA,RAP1A,RAP1B,RAP2B
JAK/STAT Signaling	2.04	0.134	2.714	GNAQ,KRAS,MAP2K1,MAPK1,MRAS,MTOR,PTPN11,RALA,RAP1A,RAP1B,RAP2B
Xenobiotic Metabolism CAR Signaling Pathway	2	0.105	0	ALDH2,ALDH5A1,ALDH7A1,GRIP1,GSTM3,GSTM5,HSP90AA1,HSP90AB1,MAP2K1,MAP2K4,MAPK1,MGST3,PPP2CA,PPP2R1A,PPP2R2A,PPP2R5E,PRKCB,PRKCE,PRKCG,SRC
Role Of Osteoclasts In Rheumatoid Arthritis Signaling Pathway	1.99	0.0939	2.887	ADAM11,ADAM23,ARAF,BRAF,Cdc42,CTNNA1,CTNNA2,CTNNB1,GSK3B,KRAS,MAP2K1,MAP2K4,MAP3K5,MAPK1,MRAS,PPP3CA,PPP3CB,PPP3R1,PTK2B,RAC1,RALA,RAP1A,RAP1B,RAP2B,RHOA,RHOB,RHOG,RHOT1,SRC
Glutamate Degradation II	1.99	0.667	#NUM!	GOT1,GOT2
4-aminobutyrate Degradation I	1.99	0.667	#NUM!	ABAT,ALDH5A1
Aspartate Biosynthesis	1.99	0.667	#NUM!	GOT1,GOT2
Role of MAPK Signaling in the Pathogenesis of Influenza	1.97	0.131	#NUM!	KRAS,MAP2K1,MAP2K4,MAP3K5,MAPK1,MRAS,PRDX6,RALA,RAP1A,RAP1B,RAP2B
VEGF Family Ligand-Receptor Interactions	1.97	0.131	2.714	KRAS,MAP2K1,MAPK1,MRAS,PRKCB,PRKCE,PRKCG,RALA,RAP1A,RAP1B,RAP2B
Caveolar-mediated Endocytosis Signaling	1.89	0.133	#NUM!	ACTA1,ACTG1,DNM2,FLOT1,FLOT2,FYN,ITSN1,RAB5A,RAB5C,SRC
Serotonin Receptor Signaling	1.79	0.156	#NUM!	ADCY1,ADCY2,ADCY9,GUCY1B1,MAOA,MAOB,QDPR
NF-κB Activation by Viruses	1.77	0.128	2.53	KRAS,MAPK1,MRAS,PRKCB,PRKCE,PRKCG,RALA,RAP1A,RAP1B,RAP2B
Erythropoietin Signaling Pathway	1.74	0.102	2.357	CTNNB1,GSK3B,ITPR1,KRAS,MAP2K1,MAPK1,MRAS,MTOR,PDPK1,PRKCB,PRKCE,PRKCG,RAC1,RALA,RAP1A,RAP1B,RAP2B,SRC
Sumoylation Pathway	1.72	0.117	-2.53	ARHGDIA,Cdc42,CTBP1,MAP2K4,MAP3K5,RAC1,RHOA,RHOB,RHOG,RHOT1,SNCA,STUB1
Superpathway of Geranylgeranyldiphosphate Biosynthesis I (via Mevalonate)	1.71	0.222	#NUM!	ACAA2,ACAT1,HADHA,HADHB
Melatonin Degradation II	1.71	0.5	#NUM!	MAOA,MAOB
L-cysteine Degradation I	1.71	0.5	#NUM!	GOT1,GOT2
Regulation Of The Epithelial Mesenchymal Transition By Growth Factors Pathway	1.69	0.099	2.524	ARAF,BRAF,CDH2,DOCK10,GSK3B,KRAS,MAP2K1,MAP2K4,MAPK1,MRAS,MTOR,PTPN11,RAC1,RALA,RAP1A,RAP1B,RAP2B,RHOA,VIM
Role of JAK1 and JAK3 in γc Cytokine Signaling	1.69	0.13	#NUM!	KRAS,MAPK1,MRAS,PTK2B,PTPN11,RALA,RAP1A,RAP1B,RAP2B
IL-6 Signaling	1.68	0.109	1.604	CSNK2A1,CSNK2A2,CSNK2B,KRAS,MAP2K1,MAP2K4,MAP4K4,MAPK1,MRAS,PTPN11,RALA,RAP1A,RAP1B,RAP2B
Non-Small Cell Lung Cancer Signaling	1.63	0.117	1.897	ITPR1,KRAS,MAP2K1,MAPK1,MRAS,PA2G4,PDPK1,RALA,RAP1A,RAP1B,RAP2B
Sucrose Degradation V (Mammalian)	1.62	0.273	#NUM!	ALDOA,ALDOC,Tpi1 (includes others)
STAT3 Pathway	1.52	0.104	2.138	KRAS,MAP2K1,MAP2K4,MAPK1,MRAS,NDUFA13,NTRK2,NTRK3,RAC1,RALA,RAP1A,RAP1B,RAP2B,SRC
IL-15 Production	1.51	0.106	1.941	EPHA4,EPHB2,FYN,LMTK2,LMTK3,MAP2K1,MAP2K4,NTRK2,NTRK3,PEAK1,PTK2B,SRC,TWF1
Glutathione Redox Reactions II	1.51	0.4	#NUM!	AIFM1,PDIA3
2-oxobutanoate Degradation I	1.51	0.4	#NUM!	DLD,PCCB
Superpathway of Methionine Degradation	1.48	0.146	1.633	AHCYL1,DLD,GOT1,GOT2,PCCB,PRMT8
UVB-Induced MAPK Signaling	1.48	0.135	2.646	MAP2K1,MAP2K4,MAPK1,MTOR,PRKCB,PRKCE,PRKCG
Angiopoietin Signaling	1.45	0.118	2.333	KRAS,MRAS,PAK1,PAK5,PTPN11,RALA,RAP1A,RAP1B,RAP2B
Putrescine Degradation III	1.41	0.182	2	ALDH2,ALDH7A1,MAOA,MAOB
Pyruvate Fermentation to Lactate	1.35	0.333	#NUM!	Ldha/RGD1562690,LDHB
Glycerol Degradation I	1.35	0.333	#NUM!	Gk,GPD2
Acyl-CoA Hydrolysis	1.33	0.214	#NUM!	ACOT7,ACOT9,THEM4
Inhibition of Angiogenesis by TSP1	1.31	0.147	2	CD47,FYN,GUCY1B1,MAP2K4,MAPK1
Pyroptosis Signaling Pathway	1.31	0.108	0	MAPK1,PRKACA,PRKACB,PRKAG2,PRKAR1A,PRKAR1B,PRKAR2A,PRKAR2B,RHOA,TRAF3
SPINK1 General Cancer Pathway	1.29	0.116	2.121	KRAS,MAP2K1,MAPK1,MRAS,RALA,RAP1A,RAP1B,RAP2B
Chronic Myeloid Leukemia Signaling	1.28	0.103	#NUM!	CTBP1,KRAS,MAP2K1,MAPK1,MRAS,PA2G4,PTPN11,RALA,RAP1A,RAP1B,RAP2B
PPAR Signaling	1.28	0.103	-2.111	HSP90AA1,HSP90AB1,KRAS,MAP2K1,MAP4K4,MAPK1,MRAS,RALA,RAP1A,RAP1B,RAP2B
ID1 Signaling Pathway	1.27	0.0896	0.943	ABI1,ARAF,BRAF,CTNNB1,CUL3,FYN,GSK3B,KRAS,MAPK1,MRAS,RALA,RAP1A,RAP1B,RAP1GAP,RAP2B,SRC,VIM,WDR48
Death Receptor Signaling	1.23	0.104	-0.333	ACTA1,ACTG1,CYC1,CYCS,LMNA,MAP2K4,MAP3K5,MAP4K4,SPTAN1,TBK1
Acetyl-CoA Biosynthesis III (from Citrate)	1.23	1	#NUM!	ACLY
Glutamine Biosynthesis I	1.23	1	#NUM!	GLUL
Triacylglycerol Degradation	1.23	0.119	2.449	AARS1,ABHD12,ALDH2,DAGLA,FAAH,MGLL,PRDX6
Role of PKR in Interferon Induction and Antiviral Response	1.21	0.0956	-2.309	CYC1,CYCS,HSP90AA1,HSP90AB1,HSPA1A/HSPA1B,HSPA2,HSPA4,HSPA5,HSPA8,HSPA9,MAP2K4,MAPK1,TRAF3
Role of NANOG in Mammalian Embryonic Stem Cell Pluripotency	1.19	0.0968	1.897	APC,APC2,CTNNB1,GSK3B,KRAS,MAP2K1,MAPK1,MRAS,RALA,RAP1A,RAP1B,RAP2B
NAD Signaling Pathway	1.18	0.0927	1.604	AIFM1,GJA1,GSK3B,H1f0,H1f4,HSPD1,IDH2,LDHB,PRKAA1,PRKAG2,RYR2,RYR3,SIRT2,SOD2
Granzyme B Signaling	1.18	0.188	#NUM!	CYCS,LMNB1,LMNB2
Noradrenaline and Adrenaline Degradation	1.18	0.135	1.342	ALDH2,ALDH7A1,DHRS4,MAOA,MAOB
HMGB1 Signaling	1.14	0.0898	2.673	Cdc42,KRAS,MAP2K1,MAP2K4,MAPK1,MRAS,RAC1,RALA,RAP1A,RAP1B,RAP2B,RHOA,RHOB,RHOG,RHOT1
Pyrimidine Ribonucleotides Interconversion	1.14	0.132	2	AK1,AK5,D1Pas1,Ddx3x,NME1
Regulation of the Epithelial-Mesenchymal Transition Pathway	1.14	0.0872	#NUM!	APC,ARAF,BRAF,CDH2,CTNNB1,GSK3B,KRAS,MAP2K1,MAP2K4,MAPK1,MRAS,PTPN11,RALA,RAP1A,RAP1B,RAP2B,RHOA
Tryptophan Degradation X (Mammalian, via Tryptamine)	1.14	0.148	2	ALDH2,ALDH7A1,MAOA,MAOB
GP6 Signaling Pathway	1.13	0.0945	2.309	FYN,GSK3A,GSK3B,ITPR1,PDPK1,PRKCB,PRKCE,PRKCG,RAC1,RAP1B,RHOG,TLN1
RAN Signaling	1.12	0.176	#NUM!	IPO5,KPNB1,XPO1
1D-myo-inositol Hexakisphosphate Biosynthesis II (Mammalian)	1.12	0.176	#NUM!	INPP5J,ITPKA,SYNJ1
D-myo-inositol (1,3,4)-trisphosphate Biosynthesis	1.12	0.176	#NUM!	INPP5J,ITPKA,SYNJ1
Superoxide Radicals Degradation	1.11	0.25	#NUM!	SOD1,SOD2
Acute Phase Response Signaling	1.07	0.0865	1.807	C1QC,HNRNPK,KRAS,MAP2K1,MAP2K4,MAP3K5,MAPK1,MRAS,MTOR,PDPK1,PTPN11,RALA,RAP1A,RAP1B,RAP2B,SOD2
PXR/RXR Activation	1.05	0.108	-0.378	PRKACA,PRKACB,PRKAG2,PRKAR1A,PRKAR1B,PRKAR2A,PRKAR2B
Induction of Apoptosis by HIV1	1.05	0.108	-1.633	CYC1,CYCS,MAP2K4,MAP3K5,SLC25A3,SLC25A4,SLC25A5
Superpathway of Cholesterol Biosynthesis	1.04	0.138	#NUM!	ACAA2,ACAT1,HADHA,HADHB
Crosstalk between Dendritic Cells and Natural Killer Cells	1.04	0.0989	-2	ACTA1,ACTG1,CAMK2A,CAMK2B,CAMK2D,CAMK2G,FSCN1,TLN1,TLN2
RANK Signaling in Osteoclasts	1.04	0.0989	2.333	MAP2K1,MAP2K4,MAP3K5,MAPK1,PPP3CA,PPP3CB,PPP3R1,PTK2B,SRC
MicroRNA Biogenesis Signaling Pathway	1.04	0.0856	1.5	DDX1,DDX5,DNAJA2,DNAJB1,HNRNPA2B1,HSP90AA1,HSP90AB1,HSPA8,KRAS,MAPK1,MRAS,MTOR,RALA,RAP1A,RAP1B,RAP2B
Role of WNT/GSK-3β Signaling in the Pathogenesis of Influenza	1.04	0.103	-1	APC,APC2,CSNK1A1,CSNK1D,CSNK1E,CSNK1G3,CTNNB1,GSK3B
Pyrimidine Ribonucleotides De Novo Biosynthesis	1.03	0.122	2	AK1,AK5,D1Pas1,Ddx3x,NME1
Hepatic Cholestasis	0.983	0.0838	#NUM!	ADCY1,ADCY2,ADCY9,GUCY1B1,MAP2K4,PRKACA,PRKACB,PRKAG2,PRKAR1A,PRKAR1B,PRKAR2A,PRKAR2B,PRKCB,PRKCE,PRKCG,TJP2
Tumor Microenvironment Pathway	0.947	0.0838	1.807	ARAF,BRAF,KRAS,MAP2K1,MAPK1,MRAS,RAC1,RALA,RAP1A,RAP1B,RAP2B,SLC16A1,SLC1A4,SLC2A1,TNC
Asparagine Degradation I	0.939	0.5	#NUM!	ASRGL1
β-alanine Degradation I	0.939	0.5	#NUM!	ABAT
Choline Degradation I	0.939	0.5	#NUM!	ALDH7A1
L-cysteine Degradation III	0.939	0.5	#NUM!	GOT1
Fatty Acid Biosynthesis Initiation II	0.939	0.5	#NUM!	FASN
Glutamine Degradation I	0.939	0.5	#NUM!	GLS
Glutamate Biosynthesis II	0.939	0.5	#NUM!	GLUD1
Glutamate Degradation X	0.939	0.5	#NUM!	GLUD1
TGF-β Signaling	0.936	0.0938	2.333	KRAS,MAP2K1,MAP2K4,MAPK1,MRAS,RALA,RAP1A,RAP1B,RAP2B
Dopamine Degradation	0.924	0.125	2	ALDH2,ALDH7A1,MAOA,MAOB
Endoplasmic Reticulum Stress Pathway	0.903	0.143	#NUM!	CALR,HSPA5,MAP3K5
Superpathway of D-myo-inositol (1,4,5)-trisphosphate Metabolism	0.857	0.136	#NUM!	INPP5J,ITPKA,SYNJ1
4-1BB Signaling in T Lymphocytes	0.851	0.118	1	MAP2K1,MAP2K4,MAP3K5,MAPK1
PCP (Planar Cell Polarity) Pathway	0.839	0.1	0.816	DAAM1,MAP2K4,PFN2,RAC1,RHOA,ROCK2
Xenobiotic Metabolism AHR Signaling Pathway	0.839	0.092	0.707	ALDH2,ALDH5A1,ALDH7A1,GSTM3,GSTM5,HSP90AA1,HSP90AB1,MGST3
Pyrimidine Deoxyribonucleotides De Novo Biosynthesis I	0.815	0.13	#NUM!	AK1,AK5,NME1
Diphthamide Biosynthesis	0.775	0.333	#NUM!	EEF2
NADH Repair	0.775	0.333	#NUM!	GAPDH
Serine Biosynthesis	0.775	0.333	#NUM!	PHGDH
Palmitate Biosynthesis I (Animals)	0.775	0.333	#NUM!	FASN
Anandamide Degradation	0.775	0.333	#NUM!	FAAH
Glycerol-3-phosphate Shuttle	0.775	0.333	#NUM!	GPD2
Glutathione-mediated Detoxification	0.757	0.108	#NUM!	GSTM3,GSTM5,LANCL1,MGST3
UDP-N-acetyl-D-galactosamine Biosynthesis II	0.75	0.154	#NUM!	GPI,HK1
Neuroprotective Role of THOP1 in Alzheimer's Disease	0.74	0.0826	0.707	LONP1,MAPT,PRKACA,PRKACB,PRKAG2,PRKAR1A,PRKAR1B,PRKAR2A,PRKAR2B,YWHAE
TNFR1 Signaling	0.735	0.098	1.342	CYCS,MADD,MAP2K4,PAK1,PAK5
Docosahexaenoic Acid (DHA) Signaling	0.728	0.105	#NUM!	CYCS,GSK3A,GSK3B,PDPK1
Cell Cycle Regulation by BTG Family Proteins	0.728	0.105	#NUM!	PPP2CA,PPP2R1A,PPP2R2A,PPP2R5E
Role of MAPK Signaling in Inhibiting the Pathogenesis of Influenza	0.726	0.0886	0.816	ARAF,BRAF,MAP2K1,MAP2K4,MAP3K5,MAPK1,PRDX6
Role of PI3K/AKT Signaling in the Pathogenesis of Influenza	0.706	0.0909	2.449	GNAI1,GNAI2,GNAI3,GSK3B,MAP2K1,MAPK1
WNT/Ca+ pathway	0.706	0.0909	0.816	CAMK2A,GSK3B,PDIA3,PLCB1,PLCH2,PPP3CA
Role of Osteoblasts, Osteoclasts and Chondrocytes in Rheumatoid Arthritis	0.701	0.0746	#NUM!	APC,APC2,CSNK1A1,CSNK1D,CSNK1E,CSNK1G3,CTNNB1,GSK3B,LRP1,MAP2K4,MAP3K5,MAPK1,PPP3CA,PPP3CB,PPP3R1,PTK2B,SRC
Colanic Acid Building Blocks Biosynthesis	0.699	0.143	#NUM!	GPI,UGP2
Mitotic Roles of Polo-Like Kinase	0.686	0.0896	#NUM!	HSP90AA1,HSP90AB1,PPP2CA,PPP2R1A,PPP2R2A,PPP2R5E
Apelin Liver Signaling Pathway	0.67	0.111	#NUM!	GSK3A,GSK3B,MAP2K4
Role Of Chondrocytes In Rheumatoid Arthritis Signaling Pathway	0.664	0.078	1.508	CAMKK2,LRP1,MAP2K4,MAPK1,MTOR,PGAM5,PPP3CA,PPP3CB,PPP3R1,PRKAA1,PRKAG2
Branched-chain α-keto acid Dehydrogenase Complex	0.664	0.25	#NUM!	DLD
Heme Biosynthesis from Uroporphyrinogen-III I	0.664	0.25	#NUM!	FECH
Phenylethylamine Degradation I	0.664	0.25	#NUM!	ALDH2
Methylmalonyl Pathway	0.664	0.25	#NUM!	PCCB
Proline Biosynthesis I	0.664	0.25	#NUM!	PYCR2
Oxidized GTP and dGTP Detoxification	0.664	0.25	#NUM!	DDX6
Phenylalanine Degradation I (Aerobic)	0.664	0.25	#NUM!	QDPR
Molybdenum Cofactor Biosynthesis	0.664	0.25	#NUM!	GPHN
Superpathway of Citrulline Metabolism	0.652	0.133	#NUM!	GLS,NOS1
Lymphotoxin β Receptor Signaling	0.644	0.0909	-1	CYC1,CYCS,MAPK1,PDPK1,TRAF3
Triacylglycerol Biosynthesis	0.644	0.0909	2	MBOAT7,PLPP3,PLPPR3,PLPPR4,SIRT2
TR/RXR Activation	0.636	0.0833	#NUM!	ENO1,FASN,MTOR,PFKP,RAB3B,SLC2A1,SYT2
Cyclins and Cell Cycle Regulation	0.62	0.0824	0	GSK3B,PA2G4,PPP2CA,PPP2R1A,PPP2R2A,PPP2R5E,SKP1
D-myo-inositol (1,4,5)-trisphosphate Degradation	0.611	0.125	#NUM!	INPP5J,SYNJ1
Glutathione Redox Reactions I	0.609	0.103	#NUM!	GPX4,MGST3,PRDX6
CD27 Signaling in Lymphocytes	0.604	0.0877	1	CYC1,CYCS,MAP2K1,MAP2K4,MAP3K5
IL-13 Signaling Pathway	0.599	0.0776	1.667	CTNNB1,FAM120A,FYN,MAOA,MAPK1,MTOR,RHOA,ROCK2,SRC
Bladder Cancer Signaling	0.599	0.0776	2.121	KRAS,MAP2K1,MAPK1,MRAS,PA2G4,RALA,RAP1A,RAP1B,RAP2B
Proline Biosynthesis II (from Arginine)	0.578	0.2	#NUM!	PYCR2
Superpathway of Serine and Glycine Biosynthesis I	0.578	0.2	#NUM!	PHGDH
Tetrahydrofolate Salvage from 5,10-methenyltetrahydrofolate	0.578	0.2	#NUM!	MTHFD1
CMP-N-acetylneuraminate Biosynthesis I (Eukaryotes)	0.578	0.2	#NUM!	CMAS
Lysine Degradation II	0.578	0.2	#NUM!	ALDH7A1
Lysine Degradation V	0.578	0.2	#NUM!	ALDH7A1
Citrulline-Nitric Oxide Cycle	0.578	0.2	#NUM!	NOS1
Folate Polyglutamylation	0.578	0.2	#NUM!	MTHFD1
BER (Base Excision Repair) Pathway	0.578	0.0909	2	MAP2K1,MAP2K4,MAPK1,NF1
Estrogen Biosynthesis	0.558	0.0889	0	HSD17B10,HSD17B12,HSD17B4,HSD17B8
tRNA Splicing	0.536	0.087	-1	ENPP6,PDE2A,PDE4A,PDE4D
Arginine Biosynthesis IV	0.513	0.167	#NUM!	GLUD1
Arginine Degradation VI (Arginase 2 Pathway)	0.513	0.167	#NUM!	PYCR2
Pentose Phosphate Pathway (Non-oxidative Branch)	0.513	0.167	#NUM!	TKT
Glycine Cleavage Complex	0.513	0.167	#NUM!	DLD
Selenocysteine Biosynthesis II (Archaea and Eukaryotes)	0.513	0.167	#NUM!	SARS1
Rapoport-Luebering Glycolytic Shunt	0.513	0.167	#NUM!	PGAM1
GDP-mannose Biosynthesis	0.513	0.167	#NUM!	GPI
IL-7 Signaling Pathway	0.498	0.0769	1.633	FYN,GSK3A,GSK3B,MAPK1,PDPK1,SLC2A1
Kinetochore Metaphase Signaling Pathway	0.47	0.0721	-1.134	H2AX,H2AZ2,MACROH2A1,PPP1CA,PPP1CB,Ppp1cc,Ppp2r5c,PPP2R5E
Ethanol Degradation II	0.462	0.0857	#NUM!	ALDH2,ALDH7A1,DHRS4
Trehalose Degradation II (Trehalase)	0.457	0.143	#NUM!	HK1
Glycogen Biosynthesis II (from UDP-D-Glucose)	0.457	0.143	#NUM!	UGP2
CCR5 Signaling in Macrophages	0.453	0.0641	3.317	CACNA1A,CACNA1B,CACNA1E,CACNA2D1,CACNA2D3,CACNB2,CACNB3,CACNB4,CACNG2,CACNG3,CACNG8,GNA11,GNAI1,GNAI2,GNAI3,GNAL,GNAO1,GNAQ,GNAS,GNAZ,GNB1,GNB2,GNB4,GNB5,ITPR1,MAP2K4,MAPK1,MRAS,PRKCB,PRKCE,PRKCG,PTK2B
Histamine Degradation	0.447	0.0952	#NUM!	ALDH2,ALDH7A1
Fatty Acid α-oxidation	0.447	0.0952	#NUM!	ALDH2,ALDH7A1
Cell Cycle: G1/S Checkpoint Regulation	0.421	0.0735	#NUM!	GSK3B,PA2G4,RPL11,RPL5,SKP1
Pulmonary Fibrosis Idiopathic Signaling Pathway	0.418	0.0644	2.982	ACTA1,ACTG1,ARAF,BRAF,CDH2,CTNNB1,GSK3B,KRAS,MAP2K1,MAP2K4,MAPK1,MRAS,MTOR,PTK2B,RALA,RAP1A,RAP1B,RAP2B,RHOA,ROCK2,VIM
ATM Signaling	0.417	0.07	-0.447	H2AX,HP1BP3,MAP2K4,PPP2CA,PPP2R1A,PPP2R2A,PPP2R5E
Histidine Degradation III	0.412	0.125	#NUM!	MTHFD1
Sphingomyelin Metabolism	0.412	0.125	#NUM!	SMPD3
Notch Signaling	0.403	0.0789	#NUM!	CNTN1,MAG,NUMBL
Vitamin-C Transport	0.398	0.087	#NUM!	LRRC8A,SLC2A1
Apelin Cardiac Fibroblast Signaling Pathway	0.398	0.087	#NUM!	PRKAA1,PRKAG2
FGF Signaling	0.395	0.0698	0.816	ITPR1,MAP2K1,MAP3K5,MAPK1,PTPN11,RAC1
Antigen Presentation Pathway	0.386	0.0769	#NUM!	CALR,CANX,PDIA3
Growth Hormone Signaling	0.382	0.0704	1.342	MAPK1,PDPK1,PRKCB,PRKCE,PRKCG
Serotonin Degradation	0.382	0.0704	1.342	ALDH2,ALDH7A1,DHRS4,MAOA,MAOB
IL-22 Signaling	0.376	0.0833	#NUM!	MAP2K4,MAPK1
Tumoricidal Function of Hepatic Natural Killer Cells	0.376	0.0833	#NUM!	AIFM1,CYCS
Citrulline Biosynthesis	0.373	0.111	#NUM!	GLS
Leucine Degradation I	0.373	0.111	#NUM!	AUH
Heme Biosynthesis II	0.373	0.111	#NUM!	FECH
Folate Transformations I	0.373	0.111	#NUM!	MTHFD1
LPS/IL-1 Mediated Inhibition of RXR Function	0.356	0.063	#NUM!	ACSBG1,ACSL3,ACSL6,ALDH2,ALDH5A1,ALDH7A1,CPT1C,GSTM3,GSTM5,MAOA,MAOB,MAP2K4,MGST3,SLC27A1,SLC27A4,XPO1
CDP-diacylglycerol Biosynthesis I	0.355	0.08	#NUM!	CDS2,MBOAT7
Ethanol Degradation IV	0.355	0.08	#NUM!	ALDH2,ALDH7A1
Role of CHK Proteins in Cell Cycle Checkpoint Control	0.343	0.069	#NUM!	PPP2CA,PPP2R1A,PPP2R2A,PPP2R5E
April Mediated Signaling	0.338	0.0714	#NUM!	MAP2K4,MAPK1,TRAF3
IL-17A Signaling in Gastric Cells	0.335	0.0769	#NUM!	MAP2K4,MAPK1
Methionine Degradation I (to Homocysteine)	0.335	0.0769	#NUM!	AHCYL1,PRMT8
CDC42 Signaling	0.329	0.0608	1.732	ACTR2,ACTR3,APC,APC2,ARPC1A,ARPC2,ARPC3,ARPC4,ARPC5,ARPC5L,BAIAP2,CDC42BPA,CFL1,CFL2,EXOC2,EXOC3,EXOC4,EXOC5,EXOC6B,Exoc7,EXOC8,GSK3B,IQGAP2,LLGL1,MAP2K4,MAPK1,MPRIP,MYL12A,MYL6,PAK1,PPP1CB,Ppp1r12a,Ppp1r12b,RALA,SRC
Aryl Hydrocarbon Receptor Signaling	0.325	0.0629	0	ALDH2,ALDH5A1,ALDH7A1,GSTM3,GSTM5,HSP90AA1,HSP90AB1,MAPK1,MGST3,SRC
B Cell Activating Factor Signaling	0.324	0.0698	#NUM!	MAP2K4,MAPK1,TRAF3
Hypoxia Signaling in the Cardiovascular System	0.324	0.0658	#NUM!	CSNK1D,HSP90AA1,HSP90AB1,UBE2N,UBE2O
Phosphatidylglycerol Biosynthesis II (Non-plastidic)	0.317	0.0741	#NUM!	CDS2,MBOAT7
Pregnenolone Biosynthesis	0.317	0.0741	#NUM!	CYP46A1,MICAL3
p70S6K Signaling	0.31	0.0602	3.657	EEF2,GNAI1,GNAI2,GNAI3,GNAQ,KRAS,MAP2K1,MAPK1,MAPT,MRAS,MTOR,PDIA3,PDPK1,PLCB1,PLCH2,PPP2CA,PPP2R1A,PPP2R2A,PPP2R5E,PRKCB,PRKCE,PRKCG,RALA,RAP1A,RAP1B,RAP2B,RPS6,SFN,SRC,YWHAB,YWHAE,YWHAG,YWHAH,YWHAQ,YWHAZ
Pentose Phosphate Pathway	0.31	0.0909	#NUM!	TKT
Histidine Degradation VI	0.299	0.0714	#NUM!	CYP46A1,MICAL3
Cysteine Biosynthesis III (mammalia)	0.299	0.0714	#NUM!	AHCYL1,PRMT8
Role of JAK family kinases in IL-6-type Cytokine Signaling	0.294	0.0633	1.342	HSP90AA1,HSP90AB1,MAP2K4,MAPK1,PTPN11
Antioxidant Action of Vitamin C	0.285	0.0614	-2.236	MAP2K4,MAPK1,PDIA3,PLCB1,PLCH2,PRDX6,SLC2A1
Glycogen Degradation II	0.284	0.0833	#NUM!	PYGB
GDP-glucose Biosynthesis	0.284	0.0833	#NUM!	HK1
Activation of IRF by Cytosolic Pattern Recognition Receptors	0.264	0.0615	1	MAP2K4,PPIB,TBK1,TRAF3
Glucose and Glucose-1-phosphate Degradation	0.26	0.0769	#NUM!	HK1
Guanosine Nucleotides Degradation III	0.26	0.0769	#NUM!	GDA
Ubiquinol-10 Biosynthesis (Eukaryotic)	0.254	0.0645	#NUM!	CYP46A1,MICAL3
CD40 Signaling	0.245	0.0597	1	MAP2K1,MAP2K4,MAPK1,TRAF3
IL-17A Signaling in Airway Cells	0.245	0.0597	#NUM!	GSK3B,MAP2K1,MAP2K4,MAPK1
TNFR2 Signaling	0.241	0.0625	#NUM!	MAP2K4,TBK1
Glycogen Degradation III	0.24	0.0714	#NUM!	PYGB
FAT10 Cancer Signaling Pathway	0.239	0.06	#NUM!	CTNNB1,EEF1A1,GSK3B
Telomere Extension by Telomerase	0.221	0.0667	#NUM!	HNRNPA2B1
Leukotriene Biosynthesis	0.221	0.0667	#NUM!	MGST3
Chondroitin Sulfate Degradation (Metazoa)	0.204	0.0625	#NUM!	HEXB
Wound Healing Signaling Pathway	0	0.0437	2.111	KRAS,MAP2K1,MAP2K4,MAPK1,MRAS,RAC1,RALA,RAP1A,RAP1B,RAP2B,VIM
CDX Gastrointestinal Cancer Signaling Pathway	0	0.0297	-0.816	BRAF,CTNNB1,GSK3B,MAP2K1,MAPK1,RAC1
Macrophage Classical Activation Signaling Pathway	0	0.0529	-1.897	ACO2,DLAT,DLD,NDUFS1,PDHA1,PDHB,PKM,SDHA,SDHB,UQCRC2
Multiple Sclerosis Signaling Pathway	0	0.0541	-0.577	AIFM1,BRAF,C1QC,CAPN5,GRIN1,GRIN2A,GRIN2B,MAPK1,MOG,PLP1,SLC8A1,SLC8A2
Pathogen Induced Cytokine Storm Signaling Pathway	0	0.0135	2.236	MAPK1,RYR2,RYR3,SLC2A1,TBK1
Role Of Osteoblasts In Rheumatoid Arthritis Signaling Pathway	0	0.0451	-0.302	APC,APC2,CSNK1A1,CSNK1D,CSNK1E,CSNK1G3,CTNNB1,GSK3B,LRP1,MAPK1,SRC
Ribonucleotide Reductase Signaling Pathway	0	0.0471	0.707	BRAF,CTNNB1,KRAS,MAP2K4,MAPK1,MTOR,SKP1,SRC
IL-10 Signaling	0	0.0519	1.414	GSK3B,MAP2K4,MAP4K4,MAPK1,MTOR,PKM,PRKAA1,PRKAG2
Macrophage Alternative Activation Signaling Pathway	0	0.0248	-0.447	ACLY,H4C9,LLGL1,MAPK1,MTOR
p53 Signaling	0	0.051	#NUM!	ADGRB1,CSNK1D,CTNNB1,GSK3B,SFN
LXR/RXR Activation	0	0.0163	#NUM!	ECHS1,FASN
Hepatic Fibrosis / Hepatic Stellate Cell Activation	0	0.0206	#NUM!	MYH10,MYH14,MYL6,MYO18A
VDR/RXR Activation	0	0.0513	-2	CSNK2A1,PRKCB,PRKCE,PRKCG
FXR/RXR Activation	0	0.0159	#NUM!	FASN,MAP2K4
IL-12 Signaling and Production in Macrophages	0	0.0515	#NUM!	MAP2K1,MAP2K4,MAPK1,PRKCB,PRKCE,PRKCG,RAB7A
Role of RIG1-like Receptors in Antiviral Innate Immunity	0	0.0435	#NUM!	TBK1,TRAF3
Role of Pattern Recognition Receptors in Recognition of Bacteria and Viruses	0	0.0385	2.449	C1QC,MAP2K4,MAPK1,PRKCB,PRKCE,PRKCG
TREM1 Signaling	0	0.013	#NUM!	MAPK1
MIF Regulation of Innate Immunity	0	0.0455	#NUM!	MAP2K4,MAPK1
Role of NFAT in Regulation of the Immune Response	0	0.0357	3.528	AKAP5,CSNK1A1,CSNK1D,CSNK1E,CSNK1G3,FYN,GNA11,GNAI1,GNAI2,GNAI3,GNAL,GNAO1,GNAQ,GNAS,GNAZ,GNB1,GNB2,GNB4,GNB5,GSK3A,GSK3B,IPO5,ITPR1,KPNB1,KRAS,MAP2K1,MAPK1,MRAS,PLCB1,PPP3CA,PPP3CB,PPP3R1,RALA,RAP1A,RAP1B,RAP2B,XPO1
FcγRIIB Signaling in B Lymphocytes	0	0.0375	1.414	CACNA1A,CACNA1B,CACNA1E,CACNA2D1,CACNA2D3,CACNB2,CACNB3,CACNB4,CACNG2,CACNG3,CACNG8,ITPR1,KRAS,MAP2K4,MRAS,PDPK1,RALA,RAP1A,RAP1B,RAP2B
Calcium-induced T Lymphocyte Apoptosis	0	0.0174	2.828	ATP2A2,ITPR1,PPP3CA,PPP3CB,PPP3R1,PRKCB,PRKCE,PRKCG
Cytotoxic T Lymphocyte-mediated Apoptosis of Target Cells	0	0.00471	#NUM!	CYC1,CYCS
IL-17 Signaling	0	0.0588	2.714	GSK3B,HSP90AA1,HSP90AB1,KRAS,MAP2K4,MAPK1,MRAS,RALA,RAP1A,RAP1B,RAP2B
CTLA4 Signaling in Cytotoxic T Lymphocytes	0	0.0477	0.928	AP1B1,AP1G1,AP2A1,AP2A2,AP2B1,AP2M1,AP2S1,ARF1,CLTA,CLTB,CLTC,FYN,GSK3A,GSK3B,KRAS,MAP2K4,MAPK1,MRAS,PPP2CA,PPP2R1A,PPP2R2A,PPP2R5E,PTPN11,RAC1,RALA,RAP1A,RAP1B,RAP2B,SRC
CD28 Signaling in T Helper Cells	0	0.0368	2.524	ACTR2,ACTR3,ARPC1A,ARPC2,ARPC3,ARPC4,ARPC5,ARPC5L,FYN,ITPR1,MAP2K1,MAP2K4,PAK1,PDPK1,PPP3CA,PPP3CB,PPP3R1,PTPN11,RAC1
IL-15 Signaling	0	0.017	2.333	KRAS,MAP2K1,MAPK1,MRAS,MTOR,RALA,RAP1A,RAP1B,RAP2B
Dendritic Cell Maturation	0	0.0101	2.449	FSCN1,MAP2K4,MAPK1,PDIA3,PLCB1,PLCH2
ICOS-ICOSL Signaling in T Helper Cells	0	0.0197	-1	CAMK2A,CAMK2B,CAMK2D,CAMK2G,ITPR1,PDPK1,PPP3CA,PPP3CB,PPP3R1,RAC1
Lipid Antigen Presentation by CD1	0	0.0193	#NUM!	AP2A1,AP2A2,AP2B1,AP2M1,AP2S1,CALR,CANX,PDIA3
DNA Methylation and Transcriptional Repression Signaling	0	0.0446	-1	CDK17,CDK5,H4C9,MECP2,TFAM
Role of OCT4 in Mammalian Embryonic Stem Cell Pluripotency	0	0.0217	#NUM!	PHB1
Type I Diabetes Mellitus Signaling	0	0.0177	0	CPE,CYC1,CYCS,GAD1,GAD2,HSPD1,MAP2K4,MAP3K5,MAPK1
Small Cell Lung Cancer Signaling	0	0.0521	#NUM!	CYC1,CYCS,NOS1,PA2G4,TRAF3
Basal Cell Carcinoma Signaling	0	0.0556	#NUM!	APC,APC2,CTNNB1,GSK3B
Pancreatic Adenocarcinoma Signaling	0	0.0556	1.633	KRAS,MAP2K1,MAP2K4,MAPK1,PA2G4,RAC1,RALA
G Protein Signaling Mediated by Tubby	0	0.0321	2.324	GNA11,GNAI1,GNAI2,GNAI3,GNAL,GNAO1,GNAQ,GNAS,GNAZ,GNB1,GNB2,GNB4,GNB5,MRAS,PLCB1
Systemic Lupus Erythematosus Signaling	0	0.00843	#NUM!	HNRNPA2B1,KRAS,MAPK1,MRAS,MTOR,RALA,RAP1A,RAP1B,RAP2B
FAK Signaling	0	0.05	1.941	ACTR2,ACTR3,ADGRA1,ADGRB1,ADGRB2,ADGRB3,ADGRL1,ADGRL3,APC,ARHGAP35,ARHGEF7,ARPC1A,ARPC2,ARPC3,ARPC4,ARPC5,ARPC5L,ASAP1,CAPN5,CHRM1,CTNNB1,FYN,GABBR1,GABBR2,GIT1,GPR158,GRM1,GRM2,GRM3,GRM5,GRM7,GSK3A,GSK3B,KRAS,MAP2K1,MAP2K4,MAPK1,MRAS,MTOR,NCK2,PAK1,PAK5,PDPK1,RAC1,RALA,RAP1A,RAP1B,RAP2B,RB1CC1,RHOA,SRC,Wasl
Retinoic acid Mediated Apoptosis Signaling	0	0.0167	#NUM!	CYCS
Hereditary Breast Cancer Signaling	0	0.0563	#NUM!	H2AX,KRAS,MRAS,RALA,RAP1A,RAP1B,RAP2B,SFN
Phospholipase C Signaling	0	0.0401	2.401	ADCY1,ADCY2,ADCY9,ARHGEF17,ARHGEF2,ARHGEF7,ARHGEF9,Cdc42,FYN,GNAQ,GNAS,GNB1,GNB2,GNB4,GNB5,GUCY1B1,ITPR1,KRAS,MAP2K1,MAPK1,MPRIP,MRAS,MYL12A,MYL6,PEBP1,PLCB1,PPP1CB,Ppp1r12a,Ppp1r12b,PPP3CA,PPP3CB,PPP3R1,PRKCB,PRKCE,PRKCG,RAC1,RALA,RAP1A,RAP1B,RAP2B,RHOA,RHOB,RHOG,RHOT1,SRC
Altered T Cell and B Cell Signaling in Rheumatoid Arthritis	0	0.00106	#NUM!	TRAF3
Atherosclerosis Signaling	0	0.00752	#NUM!	PRDX6
Regulation of IL-2 Expression in Activated and Anergic T Lymphocytes	0	0.0303	2.673	FYN,KRAS,MAP2K1,MAP2K4,MAPK1,MRAS,PPP3CA,PPP3CB,PPP3R1,RAC1,RALA,RAP1A,RAP1B,RAP2B
TWEAK Signaling	0	0.0541	#NUM!	CYCS,TRAF3
NUR77 Signaling in T Lymphocytes	0	0.0175	2.333	CYCS,MAP2K1,MAPK1,PPP3CA,PPP3CB,PPP3R1,PRKCB,PRKCE,PRKCG
PKCθ Signaling in T Lymphocytes	0	0.0538	0.943	CACNA1A,CACNA1B,CACNA1E,CACNA2D1,CACNA2D3,CACNB2,CACNB3,CACNB4,CACNG2,CACNG3,CACNG8,CAMK2A,CAMK2B,CAMK2D,CAMK2G,FYN,ITPR1,KRAS,MAP2K4,MAP3K5,MAPK1,MRAS,PPP3CA,PPP3CB,PPP3R1,RAC1,RALA,RAP1A,RAP1B,RAP2B
Antiproliferative Role of TOB in T Cell Signaling	0	0.00704	#NUM!	MAPK1,PABPC1,SKP1
MSP-RON Signaling Pathway	0	0.0345	#NUM!	ACTA1,ACTG1
OX40 Signaling Pathway	0	0.00418	#NUM!	MAP2K4,TRAF3
PI3K Signaling in B Lymphocytes	0	0.0389	1.877	CAMK2A,CAMK2B,CAMK2D,CAMK2G,FYN,ITPR1,KRAS,MAP2K1,MAPK1,MRAS,PDIA3,PDPK1,PLCB1,PLCH2,PPP3CA,PPP3CB,PPP3R1,PRKCB,RAC1,RALA,RAP1A,RAP1B,RAP2B
MIF-mediated Glucocorticoid Regulation	0	0.0278	#NUM!	MAPK1
Cell Cycle Control of Chromosomal Replication	0	0.0357	#NUM!	CDK17,CDK5
Spliceosomal Cycle	0	0.0204	#NUM!	HSPA8
Role of IL-17A in Arthritis	0	0.0526	#NUM!	MAP2K1,MAP2K4,MAPK1
IL-17A Signaling in Fibroblasts	0	0.0526	#NUM!	GSK3B,MAPK1
Role of IL-17F in Allergic Inflammatory Airway Diseases	0	0.0426	#NUM!	MAP2K1,MAPK1
Role of JAK2 in Hormone-like Cytokine Signaling	0	0.0323	#NUM!	PTPN11,SIRPA
Transcriptional Regulatory Network in Embryonic Stem Cells	0	0.037	#NUM!	H4C9,L1CAM
iNOS Signaling	0	0.0213	#NUM!	MAPK1
GADD45 Signaling	0	0.0333	#NUM!	MAP2K4,MAPK1
Heparan Sulfate Biosynthesis	0	0.0341	#NUM!	AARS1,ALDH2,PRDX6
Retinoate Biosynthesis I	0	0.0238	#NUM!	DHRS4
Heparan Sulfate Biosynthesis (Late Stages)	0	0.037	#NUM!	AARS1,ALDH2,PRDX6
The Visual Cycle	0	0.0435	#NUM!	DHRS4
Phospholipases	0	0.058	#NUM!	PDIA3,PLCB1,PLCH2,PRDX6
Dermatan Sulfate Degradation (Metazoa)	0	0.0588	#NUM!	HEXB
Purine Nucleotides Degradation II (Aerobic)	0	0.0526	#NUM!	GDA
Retinol Biosynthesis	0	0.0213	#NUM!	DHRS4
Superpathway of Melatonin Degradation	0	0.0299	#NUM!	MAOA,MAOB
Oxidative Ethanol Degradation III	0	0.0351	#NUM!	ALDH2,ALDH7A1
DNA damage-induced 14-3-3σ Signaling	0	0.0217	#NUM!	SFN
Inhibition of Matrix Metalloproteases	0	0.0256	#NUM!	LRP1
Agranulocyte Adhesion and Diapedesis	0	0.0571	#NUM!	ACTA1,ACTG1,CLDN11,EZR,GNAI1,GNAI2,GNAI3,MYH10,MYH14,MYL6,MYO18A,RDX
Granulocyte Adhesion and Diapedesis	0	0.0423	#NUM!	CLDN11,EZR,GNAI1,GNAI2,GNAI3,RDX,SDC3,THY1
Role of p14/p19ARF in Tumor Suppression	0	0.0333	#NUM!	RAC1
TEC Kinase Signaling	0	0.0536	3.638	ACTA1,ACTG1,Cdc42,FYN,GNA11,GNAI1,GNAI2,GNAI3,GNAL,GNAO1,GNAQ,GNAS,GNAZ,GNB1,GNB2,GNB4,GNB5,MAP2K4,MRAS,PAK1,PAK5,PRKCB,PRKCE,PRKCG,PTK2B,RAC1,RHOA,RHOB,RHOG,RHOT1,SRC
Adipogenesis pathway	0	0.0288	#NUM!	CDK5,CTBP1,CTNNB1,SIRT2
Toll-like Receptor Signaling	0	0.0385	#NUM!	MAP2K4,MAP4K4,MAPK1
SAPK/JNK Signaling	0	0.0359	0.832	GNB1,GNB2,GNB4,GNB5,HNRNPK,KRAS,MAP2K4,MAP3K5,MAP4K4,MAPK8IP1,MAPK8IP3,MINK1,MRAS,RAC1,RALA,RAP1A,RAP1B,RAP2B
IL-4 Signaling	0	0.0208	2.887	GNAI1,GNAI2,GNAI3,KRAS,MAOA,MAPK1,MRAS,MTOR,RALA,RAP1A,RAP1B,RAP2B
B Cell Receptor Signaling	0	0.0457	1.671	CAMK2A,CAMK2B,CAMK2D,CAMK2G,CFL1,CFL2,GSK3A,GSK3B,INPP5J,KRAS,MAP2K1,MAP2K4,MAP3K5,MAPK1,MRAS,MTOR,PDPK1,PPP3CA,PPP3CB,PPP3R1,PRKCB,PTK2B,PTPN11,RAC1,RALA,RAP1A,RAP1B,RAP2B,SYNJ1
p38 MAPK Signaling	0	0.025	#NUM!	MAP2K4,MAP3K5,MAPT
NF-κB Signaling	0	0.0368	1.091	ARAF,BRAF,CSNK2A1,CSNK2A2,CSNK2B,GSK3B,KRAS,MAP4K4,MRAS,NTRK2,NTRK3,PRKACA,PRKACB,PRKCB,RALA,RAP1A,RAP1B,RAP2B,TBK1,TRAF3,UBE2N
T Cell Receptor Signaling	0	0.0325	2.683	CTNNB1,FYN,GSK3A,GSK3B,KRAS,MAP2K1,MAP2K4,MAPK1,MRAS,MTOR,PPP3CA,PPP3CB,PPP3R1,PTK2B,PTPN11,RAC1,RALA,RAP1A,RAP1B,RAP2B
PD-1, PD-L1 cancer immunotherapy pathway	0	0.0467	0.447	CSNK2A1,CSNK2A2,CSNK2B,GSK3B,PTPN11
Osteoarthritis Pathway	0	0.0381	-1.89	CTNNA1,CTNNA2,CTNNB1,LRP1,MTOR,PRKAA1,PRKAG2,RAC1,SIK3
Th17 Activation Pathway	0	0.0062	#NUM!	HSP90AA1,HSP90AB1,MTOR
SPINK1 Pancreatic Cancer Pathway	0	0.0167	#NUM!	CPE
NER (Nucleotide Excision Repair, Enhanced Pathway)	0	0.0481	0	COPS7A,DDB1,GPS1,H4C9,UBE2N
T Cell Exhaustion Signaling Pathway	0	0.0247	1	KRAS,MAP2K4,MAPK1,MRAS,MTOR,PPP2CA,PPP2R1A,PPP2R2A,PPP2R5E,PTPN11,RALA,RAP1A,RAP1B,RAP2B
Systemic Lupus Erythematosus In T Cell Signaling Pathway	0	0.0482	1.826	Cdc42,EZR,GNAI1,GNAI2,GNAI3,ITPR1,KRAS,MAP2K1,MAP2K4,MAPK1,MRAS,MTOR,NOS1,PPP2CA,PPP2R1A,PPP2R2A,PPP2R5E,PPP3CA,PPP3CB,PPP3R1,RAC1,RALA,RAP1A,RAP1B,RAP2B,RDX,RHOA,RHOB,RHOG,RHOT1,ROCK2
Systemic Lupus Erythematosus In B Cell Signaling Pathway	0	0.0372	2.117	CTNNB1,FYN,GSK3B,INPP5J,KRAS,MAP2K1,MAP4K4,MAPK1,MRAS,MTOR,PDPK1,PPP3CA,PPP3CB,PPP3R1,PRKCB,PRKCE,PRKCG,PTPN11,RAC1,RALA,RAP1A,RAP1B,RAP2B,SRC,SYNJ1,TBK1,TRAF3
HOTAIR Regulatory Pathway	0	0.0184	#NUM!	CTNNB1,ROCK2,VIM
Regulation Of The Epithelial Mesenchymal Transition In Development Pathway	0	0.0345	#NUM!	APC,CTNNB1,GSK3B
MSP-RON Signaling In Macrophages Pathway	0	0.0588	1.89	KRAS,MAPK1,MRAS,RALA,RAP1A,RAP1B,RAP2B
Complement System	0	0.0541	#NUM!	C1QBP,C1QC
Eicosanoid Signaling	0	0.0143	#NUM!	PRDX6

## Sheet: ANKS1B-CanonicalPathways
© 2000-2022 QIAGEN. All rights reserved.
Ingenuity Canonical Pathways	-log(p-value)	Ratio	z-score	Molecules
Synaptogenesis Signaling Pathway	68.6	0.394	-1.585	ACTR2,ACTR3,ADCY1,ADCY2,ADCY9,AFDN,AP2A1,AP2A2,AP2B1,AP2M1,AP2S1,ARHGEF7,ARPC1A,ARPC2,ARPC3,ARPC4,ARPC5,ARPC5L,BRAF,CACNA1B,CACNA2D1,Cacnb1,CACNB2,CACNB3,CACNB4,CAMK2A,CAMK2B,CAMK2D,CAMK2G,CDH10,CDH11,CDH13,CDH2,CDK5,CFL1,CLASP2,CNTNAP1,CPLX2,CTNNB1,CTNND1,DLG4,DNAJC5,EPHA4,EPHA7,EPHB2,FARP1,FYN,GRIA1,GRIA2,GRIA3,GRIA4,GRIN1,GRIN2A,GRIN2B,GRM1,GRM2,GRM3,GRM5,GRM7,GSK3B,GUCY1B1,HSPA8,ITPR1,ITSN1,I…
Estrogen Receptor Signaling	38.8	0.259	0.25	ADCY1,ADCY2,ADCY9,ATP5F1A,ATP5F1B,ATP5F1C,ATP5PB,CACNA1A,CACNA1B,CACNA1E,CACNA2D1,CACNA2D3,Cacnb1,CACNB2,CACNB3,CACNB4,CACNG2,CACNG3,CACNG8,CFL1,CFL2,CTBP1,CYC1,DDX5,DLG4,GNA11,GNAI1,GNAI2,GNAI3,GNAL,GNAO1,GNAQ,GNAS,GNAZ,GNB1,GNB2,GNB4,GNB5,GSK3A,GSK3B,GUCY1B1,HSP90AA1,HSP90AB1,KRAS,MAP2K1,MAPK1,MCU,MPRIP,MRAS,MTOR,MYL12A,MYL6,NDUFA10,NDUFA13,NDUFA2,NDUFA4,NDUFA5,NDUFA6,NDUFA7,NDUFA8,NDUFA9,NDUFB…
Opioid Signaling Pathway	32.5	0.286	-1.673	ADCY1,ADCY2,ADCY9,AP2A1,AP2A2,AP2B1,AP2M1,AP2S1,BRAF,CACNA1A,CACNA1B,CACNA1E,CACNA2D1,CACNA2D3,Cacnb1,CACNB2,CACNB3,CACNB4,CACNG2,CACNG3,CACNG8,CAMK2A,CAMK2B,CAMK2D,CAMK2G,CLTA,CLTB,CLTC,CTNNB1,FYN,GNA11,GNAI1,GNAI2,GNAI3,GNAL,GNAO1,GNAQ,GNAS,GNAZ,GNB1,GNB2,GNB4,GNB5,GRIN1,GRIN2A,GRIN2B,GSK3B,GUCY1B1,ITPR1,KRAS,MAP2K1,MAP2K4,MAPK1,MRAS,NOS1,PLCB1,PPP3CA,PPP3CB,PPP3R1,PRKACA,PRKACB,PRKAG2,PRKAR1A,…
GABA Receptor Signaling	32	0.417	#NUM!	ABAT,ADCY1,ADCY2,ADCY9,ALDH5A1,AP2A1,AP2A2,AP2B1,AP2M1,AP2S1,CACNA1A,CACNA1B,CACNA1E,CACNA2D1,CACNA2D3,CACNB2,CACNB3,CACNB4,CACNG2,CACNG3,CACNG8,DNM1,GABBR1,GABBR2,GABRA1,GABRA4,GABRB1,GABRB2,GABRB3,GABRG2,GAD1,GAD2,GNA11,GNAI1,GNAI2,GNAI3,GNAL,GNAO1,GNAQ,GNAS,GNAZ,GNB1,GNB2,GNB4,GNB5,GPHN,GUCY1B1,ITPR1,KCNQ2,KCNQ3,MRAS,NSF,SLC32A1,SLC6A1,SLC6A11
Circadian Rhythm Signaling	31.5	0.287	#NUM!	ADCY1,ADCY2,ADCY9,ARAF,BRAF,CACNA1A,CACNA1B,CACNA1E,CACNA2D1,CACNA2D3,Cacnb1,CACNB2,CACNB3,CACNB4,CACNG2,CACNG3,CACNG8,CAMK2A,CAMK2B,CAMK2D,CAMK2G,CSNK1D,CSNK1E,CSNK2A1,CSNK2A2,FYN,GAD1,GNA11,GNAI1,GNAI2,GNAI3,GNAQ,GNAS,GNB1,GNB2,GNB4,GNB5,GRIA1,GRIA2,GRIA3,GRIA4,GRIN1,GRIN2A,GRIN2B,GSK3A,GSK3B,GUCY1B1,ITPR1,KRAS,MAP2K1,MAP2K4,MAPK1,MRAS,MTOR,NOS1,NTRK2,PDIA3,PLCB1,PLCH2,PRKAA1,PRKACA,PRKACB,PRKA…
Remodeling of Epithelial Adherens Junctions	31	0.588	0.775	ACTA1,ACTG1,ACTN1,ACTN2,ACTN4,ACTR2,ACTR3,APC,ARPC1A,ARPC2,ARPC3,ARPC4,ARPC5,ARPC5L,CTNNA1,CTNNA2,CTNNB1,CTNND1,DNM1,DNM1L,DNM2,DNM3,EXOC2,Mapre2,MAPRE3,NME1,RAB5A,RAB5C,RAB7A,RALA,SRC,TUBA1A,TUBA4A,TUBB,TUBB2A,TUBB3,TUBB4A,TUBB4B,TUBB6,VCL
Mitochondrial Dysfunction	30.9	0.357	#NUM!	ACO2,AIFM1,ATP5F1A,ATP5F1B,ATP5F1C,ATP5MG,ATP5PB,ATP5PD,ATP5PO,COX4I1,COX5A,COX5B,COX6B1,CPT1C,CYC1,CYCS,GPD2,GPX4,HSD17B10,MAOA,MAOB,MAP2K4,NDUFA10,NDUFA13,NDUFA2,NDUFA4,NDUFA5,NDUFA6,NDUFA7,NDUFA8,NDUFA9,NDUFB10,NDUFB4,NDUFB5,NDUFB7,NDUFB8,NDUFB9,NDUFS1,NDUFS2,NDUFS3,NDUFS4,Ndufs6,NDUFS7,NDUFS8,NDUFV1,NDUFV2,OGDH,PDHA1,PRDX3,PRDX5,SDHA,SDHB,SNCA,SOD2,UQCRC1,UQCRC2,UQCRFS1,UQCRQ,VDAC1,VDAC2,VDAC3
SNARE Signaling Pathway	29.2	0.39	0.137	ADCY1,ADCY2,ADCY9,CACNA1B,CACNA2D1,Cacnb1,CACNB2,CACNB3,CACNB4,CAMK2A,CAMK2B,CAMK2D,CAMK2G,CPLX2,DNAJC5,GUCY1B1,HSPA8,MYH10,MYH14,MYL6,MYO18A,NAPA,NAPB,NSF,PRKACA,PRKACB,PRKAG2,PRKAR1A,PRKAR1B,PRKAR2A,PRKAR2B,RAB1A,RAB2A,RAB3A,RAB7A,RIMS1,SNAP25,SNAP91,SNCA,SNCB,STX1A,STX1B,STXBP1,SYN1,SYN2,SYN3,SYT1,SYT2,SYT3,Syt7,UNC13A,VAMP2,YKT6
Endocannabinoid Neuronal Synapse Pathway	28.8	0.369	-0.714	ADCY1,ADCY2,ADCY9,CACNA1A,CACNA1B,CACNA1E,CACNA2D1,CACNA2D3,CACNB2,CACNB3,CACNB4,CACNG2,CACNG3,CACNG8,DAGLA,FAAH,GNA11,GNAI1,GNAI2,GNAI3,GNAL,GNAO1,GNAQ,GNB1,GNB2,GNB4,GNB5,GRIA1,GRIA2,GRIA3,GRIA4,GRIN1,GRIN2A,GRIN2B,GRM1,GRM5,GUCY1B1,ITPR1,MAPK1,MGLL,NDUFS2,PDIA3,PLCB1,PLCH2,PPP3CA,PPP3CB,PPP3R1,PRKACA,PRKACB,PRKAG2,PRKAR1A,PRKAR1B,PRKAR2A,PRKAR2B,RIMS1
Gap Junction Signaling	26.9	0.308	#NUM!	ACTA1,ACTG1,ADCY1,ADCY2,ADCY9,CSNK1A1,CSNK1D,CSNK1E,CSNK1G3,CTNNB1,DBN1,GAD1,GJA1,GJC2,GNAI1,GNAI2,GNAI3,GNAQ,GNAS,GRIA1,GRIA2,GRIA3,GRIA4,GRIK2,GUCY1B1,ITPR1,KRAS,MAP2K1,MAPK1,MRAS,PDIA3,PLCB1,PLCH2,PPP3CA,PPP3CB,PPP3R1,PRKACA,PRKACB,PRKAG2,PRKAR1A,PRKAR1B,PRKAR2A,PRKAR2B,PRKCB,PRKCE,PRKCG,RALA,RAP1A,RAP1B,RAP2B,SRC,TJP1,TJP2,TUBA1A,TUBA4A,TUBB,TUBB2A,TUBB3,TUBB4A,TUBB4B,TUBB6
Signaling by Rho Family GTPases	26.8	0.266	-2.405	ACTA1,ACTG1,ACTR2,ACTR3,ARHGEF17,ARHGEF2,ARHGEF7,ARHGEF9,ARPC1A,ARPC2,ARPC3,ARPC4,ARPC5,ARPC5L,BAIAP2,Cdc42,CDH10,CDH11,CDH13,CDH2,CFL1,CFL2,CIT,CYFIP1,EZR,GFAP,GNA11,GNAI1,GNAI2,GNAI3,GNAL,GNAO1,GNAQ,GNAS,GNAZ,GNB1,GNB2,GNB4,GNB5,MAP2K1,MAP2K4,MAPK1,MRAS,MYL12A,MYL6,PAK1,PAK5,PI4KA,PIP4K2A,PIP4K2B,PIP4K2C,PIP5K1C,PTK2B,RAC1,RDX,RHOA,RHOB,RHOG,RHOT1,ROCK2,SEPTIN11,SEPTIN2,SEPTIN3,SEPTIN5,SEPTIN6,…
Axonal Guidance Signaling	26.7	0.198	#NUM!	ABLIM1,ABLIM2,ABLIM3,ACTR2,ACTR3,ADAM11,Adam22,ADAM23,AFG3L2,ARHGEF7,ARPC1A,ARPC2,ARPC3,ARPC4,ARPC5,ARPC5L,BAIAP2,CDK5,CFL1,CFL2,DPYSL2,DPYSL5,EPHA4,EPHA7,EPHB2,FYN,GIT1,GNA11,GNAI1,GNAI2,GNAI3,GNAL,GNAO1,GNAQ,GNAS,GNAZ,GNB1,GNB2,GNB4,GNB5,GSK3B,ITSN1,KALRN,KLC1,KRAS,L1CAM,LINGO1,MAG,MAP2K1,MAPK1,MRAS,MYL12A,MYL6,NCK2,NGEF,NTRK2,NTRK3,PAK1,PAK5,PDIA3,PFN2,PLCB1,PLCH2,PLXNA1,PLXNC1,PPP3CA,PPP3CB,P…
Dopamine-DARPP32 Feedback in cAMP Signaling	25.9	0.312	-1.938	ADCY1,ADCY2,ADCY9,ATP2A2,CACNA1A,CACNA1B,CACNA1E,CACNA2D1,CACNA2D3,Cacnb1,CACNB2,CACNB3,CACNB4,CACNG2,CACNG3,CACNG8,CAMKK1,CAMKK2,CDK5,CSNK1A1,CSNK1D,CSNK1E,CSNK1G3,GNAI1,GNAI2,GNAI3,GNAQ,GNAS,GRIN1,GRIN2A,GRIN2B,GUCY1B1,ITPR1,KCNJ4,NOS1,PDIA3,PLCB1,PLCH2,PPP1CA,PPP1CB,Ppp1cc,PPP2CA,PPP2R1A,PPP2R2A,PPP2R5E,PPP3CA,PPP3CB,PPP3R1,PRKACA,PRKACB,PRKAG2,PRKAR1A,PRKAR1B,PRKAR2A,PRKAR2B,PRKCB,PRKCE,PRKCG
RHOGDI Signaling	25.8	0.286	0.885	ACTA1,ACTG1,ACTR2,ACTR3,ARHGAP1,ARHGAP12,ARHGAP35,ARHGDIA,ARHGEF17,ARHGEF2,ARHGEF7,ARHGEF9,ARPC1A,ARPC2,ARPC3,ARPC4,ARPC5,ARPC5L,Cdc42,CDH10,CDH11,CDH13,CDH2,CFL1,CFL2,DGKZ,EZR,GNA11,GNAI1,GNAI2,GNAI3,GNAL,GNAO1,GNAQ,GNAS,GNAZ,GNB1,GNB2,GNB4,GNB5,GRIP1,MRAS,MYH10,MYH14,MYL12A,MYL6,MYO18A,PAK1,PAK5,PI4KA,PIP4K2A,PIP4K2B,PIP4K2C,PIP5K1C,RAC1,RDX,RHOA,RHOB,RHOG,RHOT1,ROCK2,SRC,WASF1
EIF2 Signaling	25.8	0.282	-2.897	ACTA1,EIF2S2,EIF2S3,EIF3A,EIF4G1,EIF4G2,Gm15483,GSK3B,HSPA5,KRAS,MAP2K1,MAPK1,MRAS,PABPC1,PDPK1,PPP1CA,PPP1CB,Ppp1cc,RALA,RAP1A,RAP1B,RAP2B,RPL10,RPL10A,RPL11,RPL12,RPL13,RPL13A,RPL14,RPL15,RPL17,RPL18A,RPL19,RPL22,RPL23,RPL24,RPL26,RPL27,RPL28,RPL3,RPL30,RPL31,Rpl34 (includes others),RPL35A,RPL4,RPL5,RPL6,RPL7,RPL7A,RPL9,RPLP0,RPS10,RPS14,RPS16,RPS18,RPS19,RPS2,RPS23,RPS3,RPS4Y1,RPS6,RPS7,RPS8,R…
G Beta Gamma Signaling	25.4	0.372	-0.603	ADCY1,ADCY2,CACNA1A,CACNA1B,CACNA1E,CACNA2D1,CACNA2D3,CACNB2,CACNB3,CACNB4,CACNG2,CACNG3,CACNG8,DNM2,GNA11,GNAI1,GNAI2,GNAI3,GNAL,GNAO1,GNAQ,GNAS,GNAZ,GNB1,GNB2,GNB4,GNB5,ITPR1,KRAS,MAPK1,MRAS,PAK1,PDPK1,PRKACA,PRKACB,PRKAG2,PRKAR1A,PRKAR1B,PRKAR2A,PRKAR2B,PRKCB,PRKCE,PRKCG,RALA,RAP1A,RAP1B,RAP2B,SRC
Huntington's Disease Signaling	25.1	0.251	-1.877	AP2A2,ATP5F1A,ATP5F1B,ATP5F1C,ATP5PB,CACNA1B,CAPN5,CDK5,CLTA,CLTB,CLTC,CPLX2,CYCS,DCTN1,DLG4,DNAJB1,DNAJC5,DNM1,DNM1L,DNM2,DNM3,GLS,GNA11,GNAQ,GNB1,GNB2,GNB4,GNB5,GRIN2B,GRM1,GRM5,HAP1,HSPA1A/HSPA1B,HSPA2,HSPA4,HSPA5,HSPA8,HSPA9,HTT,ITPR1,MAP2K4,MAPK1,MTOR,NAPA,NAPB,NSF,PACSIN1,PDPK1,PLCB1,PRKCB,PRKCE,PRKCG,PSMA4,PSMA5,PSMA6,PSMA7,PSMB1,PSMC1,PSMD1,PSMD11,PSMD2,PSMD6,RPH3A,SDHA,SDHB,SNAP25,SNCA,S…
Insulin Secretion Signaling Pathway	24.7	0.254	-0.802	ADCY1,ADCY2,ADCY9,CACNA1A,CACNA1B,CACNA1E,CACNA2D1,CACNA2D3,Cacnb1,CACNB2,CACNB3,CACNB4,CACNG2,CACNG3,CACNG8,CAMK2A,CAMK2B,CAMK2D,CAMK2G,CPE,DLAT,DLD,EIF2S2,EIF2S3,EIF4G1,EIF4G2,FYN,GNA11,GNAQ,GNAS,GUCY1B1,ITPR1,KCNA4,KCNB1,MAPK1,MTOR,NAPA,NAPB,NSF,PABPC1,PC,PDHA1,PDHB,PDIA3,PLCB1,PLCH2,PRKACA,PRKACB,PRKAG2,PRKAR1A,PRKAR1B,PRKAR2A,PRKAR2B,PRKCB,PRKCE,PRKCG,RAP1A,RAP1B,RAPGEF4,RYR2,RYR3,SEC61B,SLC…
RHOA Signaling	24.3	0.371	-1.043	ACTA1,ACTG1,ACTR2,ACTR3,ARHGAP1,ARHGAP12,ARHGAP35,ARPC1A,ARPC2,ARPC3,ARPC4,ARPC5,ARPC5L,BAIAP2,CFL1,CFL2,CIT,EZR,MPRIP,MYL12A,MYL6,NGEF,PFN2,PI4KA,PIP4K2A,PIP4K2B,PIP4K2C,PIP5K1C,PLXNA1,PPP1CB,Ppp1r12a,Ppp1r12b,PTK2B,RAPGEF2,RDX,RHOA,ROCK2,SEPTIN11,SEPTIN2,SEPTIN3,SEPTIN5,SEPTIN6,SEPTIN7,SEPTIN8,SEPTIN9,WASF1
Synaptic Long Term Potentiation	23.9	0.356	-1.605	ADCY1,CAMK2A,CAMK2B,CAMK2D,CAMK2G,GNA11,GNAQ,GRIA1,GRIA2,GRIA3,GRIA4,GRIN1,GRIN2A,GRIN2B,GRM1,GRM2,GRM3,GRM5,GRM7,ITPR1,KRAS,MAP2K1,MAPK1,MRAS,PDIA3,PLCB1,PLCH2,PPP1CA,PPP1CB,Ppp1cc,PPP3CA,PPP3CB,PPP3R1,PRKACA,PRKACB,PRKAG2,PRKAR1A,PRKAR1B,PRKAR2A,PRKAR2B,PRKCB,PRKCE,PRKCG,RALA,RAP1A,RAP1B,RAP2B
GNRH Signaling	23.5	0.293	-0.781	ADCY1,ADCY2,ADCY9,CACNA1A,CACNA1B,CACNA1E,CACNA2D1,CACNA2D3,CACNB2,CACNB3,CACNB4,CACNG2,CACNG3,CACNG8,CAMK2A,CAMK2B,CAMK2D,CAMK2G,GNA11,GNAI1,GNAI2,GNAI3,GNAQ,GNAS,GNB1,GNB2,GNB4,GNB5,GUCY1B1,ITPR1,KRAS,MAP2K1,MAP2K4,MAP3K5,MAPK1,MRAS,PAK1,PAK5,PLCB1,PRKACA,PRKACB,PRKAG2,PRKAR1A,PRKAR1B,PRKAR2A,PRKAR2B,PRKCB,PRKCE,PRKCG,PTK2B,RAC1,RALA,RAP1A,RAP1B,RAP2B,SRC
Oxytocin Signaling Pathway	23	0.241	0.367	ABCB8,ATP2B1,ATP2B2,ATP2B4,CACNA1A,CACNA1B,CACNA1E,CACNA2D1,CACNA2D3,Cacnb1,CACNB2,CACNB3,CACNB4,CACNG2,CACNG3,CACNG8,CAMKK1,CAMKK2,EEF2,GAD1,GJA1,GNA11,GNAI1,GNAI2,GNAI3,GNAL,GNAO1,GNAQ,GNB1,GNB2,GNB4,GNB5,GSK3B,GUCY1B1,ITPR1,KRAS,MAP2K4,MAPK1,MPRIP,MRAS,MYH10,MYH14,MYL6,MYO18A,PLCB1,PPP1CB,Ppp1r12a,Ppp1r12b,PPP3CA,PPP3CB,PPP3R1,PRKAA1,PRKACA,PRKACB,PRKAG2,PRKAR1A,PRKAR1B,PRKAR2A,PRKAR2B,PRKCB,P…
Role of NFAT in Cardiac Hypertrophy	22.9	0.268	-0.944	ADCY1,ADCY2,ADCY9,AKAP5,CACNA1A,CACNA1B,CACNA1E,CACNA2D1,CACNA2D3,CACNB2,CACNB3,CACNB4,CACNG2,CACNG3,CACNG8,CAMK2A,CAMK2B,CAMK2D,CAMK2G,CSNK1A1,GNAI1,GNAI2,GNAI3,GNAQ,GNAS,GNB1,GNB2,GNB4,GNB5,GSK3B,GUCY1B1,ITPR1,KRAS,MAP2K1,MAP2K4,MAPK1,MRAS,PDIA3,PLCB1,PLCH2,PPP3CA,PPP3CB,PPP3R1,PRKACA,PRKACB,PRKAG2,PRKAR1A,PRKAR1B,PRKAR2A,PRKAR2B,PRKCB,PRKCE,PRKCG,RALA,RAP1A,RAP1B,RAP2B,SLC8A1,SLC8A2,SRC
Epithelial Adherens Junction Signaling	22.9	0.318	-1.131	ACTR2,ACTR3,AFDN,ARHGAP35,ARHGEF17,ARPC1A,ARPC2,ARPC3,ARPC4,ARPC5,ARPC5L,BAIAP2,CDH2,CFL1,CFL2,CTNNA1,CTNNA2,CTNNB1,CTNND1,FYN,KRAS,MAGI2,MRAS,MYH10,MYL12A,PAK1,PAK5,PPP2CA,PPP2R1A,PPP2R2A,PPP2R5E,PRKAA1,PRKAG2,RAC1,RALA,RAP1A,RAP1B,RAP2B,RHOA,ROCK2,SFN,SRC,VCL,WASF1,YWHAB,YWHAE,YWHAG,YWHAH,YWHAQ,YWHAZ
Oxidative Phosphorylation	22.6	0.378	6.481	ATP5F1A,ATP5F1B,ATP5F1C,ATP5MG,ATP5PB,ATP5PD,ATP5PO,COX4I1,COX5A,COX5B,COX6B1,CYC1,CYCS,NDUFA10,NDUFA13,NDUFA2,NDUFA4,NDUFA5,NDUFA6,NDUFA7,NDUFA8,NDUFA9,NDUFB10,NDUFB4,NDUFB5,NDUFB7,NDUFB8,NDUFB9,NDUFS1,NDUFS2,NDUFS3,NDUFS4,NDUFS7,NDUFS8,NDUFV1,NDUFV2,SDHA,SDHB,UQCRC1,UQCRC2,UQCRFS1,UQCRQ
Cardiac β-adrenergic Signaling	22.4	0.294	-1.4	ADCY1,ADCY2,ADCY9,AKAP5,ATP2A2,CACNA1A,CACNA1B,CACNA1E,CACNA2D1,CACNA2D3,Cacnb1,CACNB2,CACNB3,CACNB4,CACNG2,CACNG3,CACNG8,ENPP6,GNA11,GNAI1,GNAI2,GNAI3,GNAL,GNAO1,GNAQ,GNAS,GNAZ,GNB1,GNB2,GNB4,GNB5,GUCY1B1,MRAS,PDE2A,PDE4A,PDE4D,PPP1CA,PPP1CB,Ppp1cc,PPP2CA,PPP2R1A,PPP2R2A,PPP2R5E,PRKACA,PRKACB,PRKAG2,PRKAR1A,PRKAR1B,PRKAR2A,PRKAR2B,RYR2,SLC8A1,SLC8A2
Calcium Signaling	21.8	0.264	-2.598	ACTA1,AKAP5,ATP2A2,ATP2B1,ATP2B2,ATP2B4,CACNA1A,CACNA1B,CACNA1E,CACNA2D1,CACNA2D3,CACNB2,CACNB3,CACNB4,CACNG2,CACNG3,CACNG8,CALR,CAMK2A,CAMK2B,CAMK2D,CAMK2G,CAMKK1,CAMKK2,GRIA1,GRIA2,GRIA3,GRIA4,GRIN1,GRIN2A,GRIN2B,ITPR1,LETM1,MAPK1,MCU,MICU1,MYH10,MYH14,MYL6,MYO18A,PPP3CA,PPP3CB,PPP3R1,PRKACA,PRKACB,PRKAG2,PRKAR1A,PRKAR1B,PRKAR2A,PRKAR2B,RAP1A,RAP1B,RAP2B,RYR2,RYR3,SLC8A1,SLC8A2,Tpm3
Cardiac Hypertrophy Signaling	21.4	0.241	0.905	ADCY1,ADCY2,ADCY9,CACNA1A,CACNA1B,CACNA1E,CACNA2D1,CACNA2D3,Cacnb1,CACNB2,CACNB3,CACNB4,CACNG2,CACNG3,CACNG8,Cdc42,GNA11,GNAI1,GNAI2,GNAI3,GNAL,GNAO1,GNAQ,GNAS,GNAZ,GNB1,GNB2,GNB4,GNB5,GSK3B,GUCY1B1,KRAS,MAP2K1,MAP2K4,MAP3K5,MAPK1,MRAS,MTOR,MYL12A,MYL6,PDIA3,PLCB1,PLCH2,PPP3CA,PPP3CB,PPP3R1,PRKACA,PRKACB,PRKAG2,PRKAR1A,PRKAR1B,PRKAR2A,PRKAR2B,RAC1,RALA,RAP1A,RAP1B,RAP2B,RHOA,RHOB,RHOG,RHOT1,ROCK2
Sirtuin Signaling Pathway	21.3	0.229	-3.286	ACLY,ATP5F1A,ATP5F1B,ATP5F1C,ATP5PB,CPT1C,CYC1,GABARAPL2,GLS,GLUD1,GOT2,GSK3B,H1f0,H1f4,IDH2,LDHB,MAP1LC3A,MAPK1,MTOR,NDUFA10,NDUFA13,NDUFA2,NDUFA4,NDUFA5,NDUFA6,NDUFA7,NDUFA8,NDUFA9,NDUFB10,NDUFB4,NDUFB5,NDUFB7,NDUFB8,NDUFB9,NDUFS1,NDUFS2,NDUFS3,NDUFS4,Ndufs6,NDUFS7,NDUFS8,NDUFV1,NDUFV2,PDHA1,PFKM,PGAM1,PGK1,PRKAA1,SDHA,SDHB,SIRT2,SLC25A4,SLC25A5,SLC2A1,SOD1,SOD2,TOMM22,TOMM34,TOMM40,TOMM70,TUBA…
Neurovascular Coupling Signaling Pathway	21.3	0.254	-2.474	CACNA1A,CACNA1B,CACNA1E,CACNA2D1,CACNA2D3,CACNB2,CACNB3,CACNB4,CACNG2,CACNG3,CACNG8,CHRM1,DAGLA,GABBR1,GABBR2,GABRA1,GABRA4,GABRB1,GABRB2,GABRB3,GABRG2,GAD1,GJA1,GNAQ,GRIA1,GRIA2,GRIA3,GRIA4,GRIN1,GRIN2A,GRIN2B,GRM1,GRM5,GUCY1B1,ITPR1,KCNJ4,KCNMA1,MAPT,MPRIP,NOS1,PLCB1,PPP1CB,Ppp1r12a,Ppp1r12b,PRDX6,PRKACA,PRKACB,PRKAG2,PRKAR1A,PRKAR1B,PRKAR2A,PRKAR2B,RHOA,ROCK2,RYR2,RYR3,SLC16A1,SLC1A2,SLC1A3
Synaptic Long Term Depression	21.1	0.273	-1.54	CACNA1A,CACNA1B,CACNA1E,CACNA2D1,CACNA2D3,CACNB2,CACNB3,CACNB4,CACNG2,CACNG3,CACNG8,GAD1,GNA11,GNAI1,GNAI2,GNAI3,GNAL,GNAO1,GNAQ,GNAS,GNAZ,GRIA1,GRIA2,GRIA3,GRIA4,GRM1,GRM2,GRM3,GRM5,GRM7,GUCY1B1,ITPR1,KRAS,MAP2K1,MAPK1,MRAS,NOS1,PDIA3,PLCB1,PLCH2,PPP2CA,PPP2R1A,PPP2R2A,PPP2R5E,PRDX6,PRKCB,PRKCE,PRKCG,RALA,RAP1A,RAP1B,RAP2B,RYR2,RYR3
α-Adrenergic Signaling	20	0.358	0.894	ADCY1,ADCY2,ADCY9,GNA11,GNAI1,GNAI2,GNAI3,GNAL,GNAO1,GNAQ,GNAS,GNAZ,GNB1,GNB2,GNB4,GNB5,GUCY1B1,ITPR1,KRAS,MAP2K1,MAPK1,MRAS,PRKACA,PRKACB,PRKAG2,PRKAR1A,PRKAR1B,PRKAR2A,PRKAR2B,PRKCB,PRKCE,PRKCG,PYGB,RALA,RAP1A,RAP1B,RAP2B,SLC8A1,SLC8A2
Protein Kinase A Signaling	20	0.192	-1.068	ADCY1,ADCY2,ADCY9,ADD1,ADD2,ADD3,AKAP5,BRAF,CAMK2A,CAMK2B,CAMK2D,CAMK2G,CTNNB1,DUSP3,ENPP6,GNAI1,GNAI2,GNAI3,GNAQ,GNAS,GNB1,GNB2,GNB4,GNB5,GSK3A,GSK3B,GUCY1B1,H1f0,H1f4,ITPR1,MAP2K1,MAPK1,MYH10,MYL12A,MYL6,PDE2A,PDE4A,PDE4D,PDIA3,PLCB1,PLCH2,PPP1CA,PPP1CB,Ppp1cc,PPP2CA,PPP3CA,PPP3CB,PPP3R1,PRKACA,PRKACB,PRKAG2,PRKAR1A,PRKAR1B,PRKAR2A,PRKAR2B,PRKCB,PRKCE,PRKCG,PTK2B,PTPN11,PTPRD,PTPRF,PTPRS,PTPRZ1…
Ephrin Receptor Signaling	19.9	0.262	0.714	ABI1,ACTR2,ACTR3,ARPC1A,ARPC2,ARPC3,ARPC4,ARPC5,ARPC5L,CFL1,CFL2,EPHA4,EPHA7,EPHB2,FYN,GNA11,GNAI1,GNAI2,GNAI3,GNAL,GNAO1,GNAQ,GNAS,GNAZ,GNB1,GNB2,GNB4,GNB5,GRIN1,GRIN2A,GRIN2B,ITSN1,KALRN,KRAS,MAP2K1,MAP4K4,MAPK1,MRAS,NCK2,NGEF,PAK1,PAK5,PTPN11,RAC1,RALA,RAP1A,RAP1B,RAP2B,RHOA,ROCK2,SORBS1,SRC,Wasl
Integrin Signaling	19.6	0.255	0.438	ACTA1,ACTG1,ACTN1,ACTN2,ACTN4,ACTR2,ACTR3,ARF1,ARF5,ARHGAP26,ARHGEF7,ARPC1A,ARPC2,ARPC3,ARPC4,ARPC5,ARPC5L,ASAP1,BRAF,CAPN5,Cdc42,CTTN,FYN,GIT1,GSK3B,KRAS,MAP2K1,MAP2K4,MAPK1,MPRIP,MRAS,MYL12A,NCK2,PAK1,PAK5,PFN2,PPP1CB,Ppp1r12a,Ppp1r12b,RAC1,RALA,RAP1A,RAP1B,RAP2B,RHOA,RHOB,RHOG,RHOT1,SRC,TLN1,TLN2,TSPAN7,VCL,Wasl
Cellular Effects of Sildenafil (Viagra)	19.5	0.3	#NUM!	ACTA1,ACTG1,ADCY1,ADCY2,ADCY9,CACNA1A,CACNA1B,CACNA1E,CACNA2D1,CACNA2D3,Cacnb1,CACNB2,CACNB3,CACNB4,CACNG2,CACNG3,CACNG8,GNAS,GUCY1B1,ITPR1,KCNQ2,KCNQ3,MPRIP,MYH10,MYH14,MYL12A,MYL6,MYO18A,PDE2A,PDE4A,PDE4D,PDIA3,PLCB1,PLCH2,PPP1CB,Ppp1r12a,Ppp1r12b,PRKACA,PRKACB,PRKAG2,PRKAR1A,PRKAR1B,PRKAR2A,PRKAR2B,SLC4A10
Sertoli Cell-Sertoli Cell Junction Signaling	19.4	0.257	#NUM!	ACTA1,ACTG1,ACTN1,ACTN2,ACTN4,AFDN,CLDN11,CTNNA1,CTNNA2,CTNNB1,DLG1,GSK3A,GSK3B,GUCY1B1,JUP,KRAS,MAGI2,MAP2K1,MAP2K4,MAP3K5,MAPK1,MRAS,MTMR2,NOS1,PRKACA,PRKACB,PRKAG2,PRKAR1A,PRKAR1B,PRKAR2A,PRKAR2B,RAB8B,RAC1,RALA,RAP1A,RAP1B,RAP2B,SORBS1,SPTAN1,SPTB,SPTBN1,SRC,TJP1,TJP2,TUBA1A,TUBA4A,TUBB,TUBB2A,TUBB3,TUBB4A,TUBB4B,TUBB6,VCL
Phagosome Maturation	19.3	0.291	#NUM!	ATP6AP1,ATP6V0A1,ATP6V0C,ATP6V0D1,ATP6V1A,ATP6V1B2,ATP6V1C1,ATP6V1D,ATP6V1E1,ATP6V1F,ATP6V1G2,ATP6V1H,CALR,CANX,DCTN4,DYNC1H1,DYNC1I1,DYNC1LI1,DYNC1LI2,DYNLL1,NAPA,NAPB,NOS1,NSF,PRDX1,PRDX2,PRDX5,PRDX6,RAB5A,RAB5C,RAB7A,RAC1,SNAP25,STX1A,STX1B,TUBA1A,TUBA4A,TUBB,TUBB2A,TUBB3,TUBB4A,TUBB4B,TUBB6,VAMP2,VPS18,YKT6
Thrombin Signaling	19	0.244	-0.333	ADCY1,ADCY2,ADCY9,ARHGEF17,ARHGEF2,ARHGEF7,ARHGEF9,CAMK2A,CAMK2B,CAMK2D,CAMK2G,Cdc42,GNA11,GNAI1,GNAI2,GNAI3,GNAL,GNAO1,GNAQ,GNAS,GNAZ,GNB1,GNB2,GNB4,GNB5,GUCY1B1,ITPR1,KRAS,MAP2K1,MAPK1,MPRIP,MRAS,MYL12A,MYL6,PDIA3,PDPK1,PLCB1,PLCH2,PPP1CB,Ppp1r12a,Ppp1r12b,PRKCB,PRKCE,PRKCG,RAC1,RALA,RAP1A,RAP1B,RAP2B,RHOA,RHOB,RHOG,RHOT1,ROCK2,SRC
Germ Cell-Sertoli Cell Junction Signaling	18.7	0.276	#NUM!	ACTA1,ACTG1,ACTN1,ACTN2,ACTN4,AFDN,Cdc42,CDH2,CFL1,CFL2,CTNNA1,CTNNA2,CTNNB1,CTNND1,JUP,KRAS,MAP2K1,MAP2K4,MAP3K5,MAPK1,MRAS,MTMR2,PAK1,PAK5,PDPK1,RAB8B,RAC1,RALA,RAP1A,RAP1B,RAP2B,RHOA,RHOB,RHOG,RHOT1,SORBS1,SRC,TJP1,TUBA1A,TUBA4A,TUBB,TUBB2A,TUBB3,TUBB4A,TUBB4B,TUBB6,VCL
Reelin Signaling in Neurons	18.5	0.304	-2.214	ACTR2,ACTR3,AFDN,ARHGEF17,ARHGEF2,ARHGEF7,ARHGEF9,ARPC1A,ARPC2,ARPC3,ARPC4,ARPC5,ARPC5L,CAMK2A,CAMK2B,CAMK2D,CAMK2G,CDH2,CDK5,CFL1,FYN,GRIN1,GRIN2A,GRIN2B,GSK3B,MAP1B,MAP2K1,MAP2K4,MAPK1,MAPK8IP1,MAPK8IP3,MAPT,MTOR,NDEL1,PAFAH1B1,PDK3,RAC1,RAP1A,RAP1B,RHOA,SRC,WASF1
14-3-3-mediated Signaling	18.2	0.315	1.671	GFAP,GSK3A,GSK3B,KRAS,MAP2K1,MAP2K4,MAP3K5,MAPK1,MAPT,MRAS,PDCD6IP,PDIA3,PLCB1,PLCH2,PRKCB,PRKCE,PRKCG,RALA,RAP1A,RAP1B,RAP2B,SFN,SNCA,SRC,TSC2,TUBA1A,TUBA4A,TUBB,TUBB2A,TUBB3,TUBB4A,TUBB4B,TUBB6,VIM,YWHAB,YWHAE,YWHAG,YWHAH,YWHAQ,YWHAZ
Actin Cytoskeleton Signaling	18	0.23	-0.137	ABI2,ACTA1,ACTG1,ACTN1,ACTN2,ACTN4,ACTR2,ACTR3,APC,APC2,ARHGAP35,ARHGEF7,ARPC1A,ARPC2,ARPC3,ARPC4,ARPC5,ARPC5L,BAIAP2,CFL1,CFL2,CYFIP1,EZR,GIT1,IQGAP2,KRAS,MAP2K1,MAPK1,MPRIP,MRAS,MYH10,MYH14,MYL12A,MYL6,MYO18A,NCKAP1,PAK1,PAK5,PFN2,PIP5K1C,PPP1CB,Ppp1r12a,Ppp1r12b,RAC1,RALA,RAP1A,RAP1B,RAP2B,RDX,RHOA,ROCK2,TLN1,TLN2,TRIO,VCL,WASF1
Glutamate Receptor Signaling	18	0.439	-3.051	DLG4,GLS,GLUL,GNB1,GNB2,GNB4,GNB5,GRIA1,GRIA2,GRIA3,GRIA4,GRIK2,GRIK5,GRIN1,GRIN2A,GRIN2B,GRIP1,GRM1,GRM2,GRM3,GRM5,GRM7,HOMER1,HOMER2,HOMER3,SLC17A7,SLC1A2,SLC1A3,SLC1A4
Dilated Cardiomyopathy Signaling Pathway	17.8	0.287	-1.512	ACTA1,ACTG1,ADCY1,ADCY2,ADCY9,ATP2A2,CACNA1A,CACNA1B,CACNA1E,CACNA2D1,CACNA2D3,CACNB2,CACNB3,CACNB4,CACNG2,CACNG3,CACNG8,CAMK2A,CAMK2B,CAMK2D,CAMK2G,GNAS,GSK3B,GUCY1B1,ITPR1,LMNA,MAPK1,MTOR,MYH10,MYH14,MYL6,MYO18A,PDE2A,PRKACA,PRKACB,PRKAG2,PRKAR1A,PRKAR1B,PRKAR2A,PRKAR2B,PRKCE,PTPN11,RYR2
Ephrin B Signaling	17.8	0.417	-0.408	ABI1,CAP1,CFL1,CFL2,CTNNB1,EPHB2,GNA11,GNAI1,GNAI2,GNAI3,GNAL,GNAO1,GNAQ,GNAS,GNAZ,GNB1,GNB2,GNB4,GNB5,HNRNPK,ITSN1,ITSN2,KALRN,MAPK1,MRAS,NCK2,PAK1,RAC1,RHOA,ROCK2
Netrin Signaling	17.8	0.417	-2.414	ABLIM1,ABLIM2,ABLIM3,CACNA1A,CACNA1B,CACNA1E,CACNA2D1,CACNA2D3,CACNB2,CACNB3,CACNB4,CACNG2,CACNG3,CACNG8,ENAH,ITPR1,NCK2,PPP3CA,PPP3CB,PPP3R1,PRKACA,PRKACB,PRKAG2,PRKAR1A,PRKAR1B,PRKAR2A,PRKAR2B,RAC1,RYR2,RYR3
Neuropathic Pain Signaling In Dorsal Horn Neurons	17.5	0.347	-3.212	CAMK2A,CAMK2B,CAMK2D,CAMK2G,GRIA1,GRIA2,GRIA3,GRIA4,GRIN1,GRIN2A,GRIN2B,GRM1,GRM2,GRM3,GRM5,GRM7,ITPR1,KCNQ2,KCNQ3,MAPK1,NTRK2,PDIA3,PLCB1,PLCH2,PRKACA,PRKACB,PRKAG2,PRKAR1A,PRKAR1B,PRKAR2A,PRKAR2B,PRKCB,PRKCE,PRKCG,SRC
Endocannabinoid Developing Neuron Pathway	17.4	0.307	0.378	ADCY1,ADCY2,ADCY9,ARAF,BRAF,CTNNB1,GNAI1,GNAI2,GNAI3,GNAL,GNAO1,GNB1,GNB2,GNB4,GNB5,GSK3B,GUCY1B1,KRAS,MAP2K1,MAP2K4,MAPK1,MGLL,MRAS,MTOR,PRKACA,PRKACB,PRKAG2,PRKAR1A,PRKAR1B,PRKAR2A,PRKAR2B,RAC1,RALA,RAP1A,RAP1B,RAP1GAP,RAP2B,RHOA,SRC
Clathrin-mediated Endocytosis Signaling	17	0.24	#NUM!	AAK1,ACTA1,ACTG1,ACTR2,ACTR3,AMPH,AP1B1,AP1G1,AP2A1,AP2A2,AP2B1,AP2M1,AP2S1,AP3B2,AP3D1,AP3S1,ARPC1A,ARPC2,ARPC3,ARPC4,ARPC5,ARPC5L,CLTA,CLTB,CLTC,CSNK2A1,CSNK2A2,CSNK2B,CTTN,DNM1,DNM1L,DNM2,DNM3,EPHB2,HSPA8,MYO6,PIP5K1C,PPP3CA,PPP3CB,PPP3R1,RAB5A,RAB5C,RAB7A,RAC1,SH3GL2,SH3KBP1,SNAP91,SRC,SYNJ1,USP9X
Gαs Signaling	16.8	0.304	-1.569	ADCY1,ADCY2,ADCY9,ADD1,ADD2,ADD3,BRAF,CHRM1,GNA11,GNAI1,GNAI2,GNAI3,GNAL,GNAO1,GNAQ,GNAS,GNAZ,GNB1,GNB2,GNB4,GNB5,GUCY1B1,MAP2K1,MAPK1,MRAS,PRKACA,PRKACB,PRKAG2,PRKAR1A,PRKAR1B,PRKAR2A,PRKAR2B,RAP1A,RAPGEF2,RAPGEF4,RYR2,RYR3,SRC
CXCR4 Signaling	16.6	0.262	0.87	ADCY1,ADCY2,ADCY9,Cdc42,ELMO2,GNA11,GNAI1,GNAI2,GNAI3,GNAL,GNAO1,GNAQ,GNAS,GNAZ,GNB1,GNB2,GNB4,GNB5,GUCY1B1,ITPR1,KRAS,MAP2K1,MAP2K4,MAPK1,MRAS,MYL12A,MYL6,PAK1,PAK5,PLCB1,PRKCB,PRKCE,PRKCG,RAC1,RALA,RAP1A,RAP1B,RAP2B,RHOA,RHOB,RHOG,RHOT1,ROCK2,SRC
Gαi Signaling	16.6	0.286	1.616	ADCY1,ADCY2,ADCY9,GABBR1,GABBR2,GNA11,GNAI1,GNAI2,GNAI3,GNAL,GNAO1,GNAQ,GNAS,GNAZ,GNB1,GNB2,GNB4,GNB5,GRM2,GRM3,GRM7,GUCY1B1,KRAS,MAPK1,MRAS,PRKACA,PRKACB,PRKAG2,PRKAR1A,PRKAR1B,PRKAR2A,PRKAR2B,RALA,RAP1A,RAP1B,RAP1GAP,RAP2B,RGS14,RGS7,SRC
Semaphorin Neuronal Repulsive Signaling Pathway	16.2	0.273	0.469	BCAN,CDK5,CFL1,CFL2,CRMP1,CSPG5,DPYSL2,DPYSL3,DPYSL4,DPYSL5,FARP1,FYN,GSK3B,GUCY1B1,MAP2K1,MAP2K4,MAPT,MPRIP,MYL12A,MYL6,NCAN,PAK1,PAK5,PDE4A,PDE4D,PIP5K1C,PLXNA1,PPP1CB,Ppp1r12a,Ppp1r12b,PRKACA,PRKACB,PRKAG2,PRKAR1A,PRKAR1B,PRKAR2A,PRKAR2B,RAC1,RHOA,ROCK2,VCAN
Granzyme A Signaling	16.1	0.387	-4.271	H1f0,H1f4,LMNB1,LMNB2,NDUFA10,NDUFA13,NDUFA2,NDUFA4,NDUFA5,NDUFA6,NDUFA7,NDUFA8,NDUFA9,NDUFB10,NDUFB4,NDUFB5,NDUFB7,NDUFB8,NDUFB9,NDUFS1,NDUFS2,NDUFS3,NDUFS4,Ndufs6,NDUFS7,NDUFS8,NDUFV1,NDUFV2,NME1
fMLP Signaling in Neutrophils	16	0.29	0	ACTR2,ACTR3,ARPC1A,ARPC2,ARPC3,ARPC4,ARPC5,ARPC5L,GNA11,GNAI1,GNAI2,GNAI3,GNAL,GNAO1,GNAQ,GNAS,GNAZ,GNB1,GNB2,GNB4,GNB5,ITPR1,KRAS,MAP2K1,MAPK1,MRAS,PLCB1,PPP3CA,PPP3CB,PPP3R1,PRKCB,PRKCE,PRKCG,RAC1,RALA,RAP1A,RAP1B,RAP2B
GPCR-Mediated Nutrient Sensing in Enteroendocrine Cells	16	0.305	-2.197	ADCY1,ADCY2,ADCY9,CACNA1A,CACNA1B,CACNA1E,CACNA2D1,CACNA2D3,CACNB2,CACNB3,CACNB4,CACNG2,CACNG3,CACNG8,GNA11,GNAI1,GNAI2,GNAI3,GNAQ,GNAS,GUCY1B1,ITPR1,PDIA3,PLCB1,PLCH2,PRKACA,PRKACB,PRKAG2,PRKAR1A,PRKAR1B,PRKAR2A,PRKAR2B,PRKCB,PRKCE,PRKCG,RAPGEF4
Molecular Mechanisms of Cancer	15.4	0.167	#NUM!	ADCY1,ADCY2,ADCY9,APC,APC2,ARHGEF17,ARHGEF2,ARHGEF7,ARHGEF9,BRAF,CAMK2A,CAMK2B,CAMK2D,CAMK2G,Cdc42,CDK17,CDK5,CTNNA1,CTNNA2,CTNNB1,CTNND1,CYCS,FYN,GNA11,GNAI1,GNAI2,GNAI3,GNAL,GNAO1,GNAQ,GNAS,GNAZ,GNB1,GNB2,GNB4,GNB5,GSK3A,GSK3B,GUCY1B1,KRAS,LRP1,MAP2K1,MAP2K4,MAP3K5,MAPK1,MRAS,NF1,PA2G4,PAK1,PAK5,PLCB1,PRKACA,PRKACB,PRKAG2,PRKAR1A,PRKAR1B,PRKAR2A,PRKAR2B,PRKCB,PRKCE,PRKCG,PTPN11,RAC1,RALA,RAP1A,…
Corticotropin Releasing Hormone Signaling	15.2	0.263	-0.493	ADCY1,ADCY2,ADCY9,ARPC5,BRAF,CACNA1A,CACNA1B,CACNA1E,CACNA2D1,CACNA2D3,CACNB2,CACNB3,CACNB4,CACNG2,CACNG3,CACNG8,GAD1,GNAI1,GNAI2,GNAI3,GNAO1,GNAQ,GNAS,GUCY1B1,ITPR1,MAP2K1,MAPK1,NOS1,PRKACA,PRKACB,PRKAG2,PRKAR1A,PRKAR1B,PRKAR2A,PRKAR2B,PRKCB,PRKCE,PRKCG,RAP1A,RAP1B
Androgen Signaling	15	0.249	-2.353	CACNA1A,CACNA1B,CACNA1E,CACNA2D1,CACNA2D3,CACNB2,CACNB3,CACNB4,CACNG2,CACNG3,CACNG8,CALR,DNAJB1,GNA11,GNAI1,GNAI2,GNAI3,GNAL,GNAO1,GNAQ,GNAS,GNAZ,GNB1,GNB2,GNB4,GNB5,HSP90AA1,HSPA4,ITPR1,MAPK1,MRAS,PRKACA,PRKACB,PRKAG2,PRKAR1A,PRKAR1B,PRKAR2A,PRKAR2B,PRKCB,PRKCE,PRKCG,SRC
CCR3 Signaling in Eosinophils	14.8	0.276	0	CFL1,CFL2,GNA11,GNAI1,GNAI2,GNAI3,GNAL,GNAO1,GNAQ,GNAS,GNAZ,GNB1,GNB2,GNB4,GNB5,ITPR1,KRAS,MAP2K1,MAPK1,MPRIP,MRAS,PAK1,PAK5,PLCB1,PPP1CB,Ppp1r12a,Ppp1r12b,PRKCB,PRKCE,PRKCG,RAC1,RALA,RAP1A,RAP1B,RAP2B,RHOA,ROCK2
Melatonin Signaling	14.7	0.375	-0.2	ARAF,BRAF,CAMK2A,CAMK2B,CAMK2D,CAMK2G,GNAI1,GNAI2,GNAI3,GNAO1,GNAQ,MAP2K1,MAP2K4,MAPK1,PDIA3,PLCB1,PLCH2,PRKACA,PRKACB,PRKAG2,PRKAR1A,PRKAR1B,PRKAR2A,PRKAR2B,PRKCB,PRKCE,PRKCG
Regulation of Actin-based Motility by Rho	14.7	0.296	0.354	ACTA1,ACTR2,ACTR3,ARHGDIA,ARPC1A,ARPC2,ARPC3,ARPC4,ARPC5,ARPC5L,BAIAP2,Cdc42,CFL1,MPRIP,MYL12A,MYL6,PAK1,PAK5,PFN2,PI4KA,PIP4K2A,PIP4K2B,PIP4K2C,PIP5K1C,PPP1CB,Ppp1r12a,Ppp1r12b,RAC1,RHOA,RHOB,RHOG,RHOT1,WASF1,Wasl
Aldosterone Signaling in Epithelial Cells	14.7	0.244	-1.698	ABCB8,CRYAB,DNAJA1,DNAJB1,DNAJB12,DNAJB4,DNAJB6,DNAJC11,DNAJC5,DNAJC6,HSP90AA1,HSP90AB1,HSPA12A,HSPA1A/HSPA1B,HSPA2,HSPA4,HSPA4L,HSPA5,HSPA8,HSPA9,HSPD1,HSPE1,HSPH1,ITPR1,KCNMA1,KRAS,MAP2K1,MAPK1,PDIA3,PDPK1,PI4KA,PIP4K2A,PIP4K2B,PIP4K2C,PIP5K1C,PLCB1,PLCH2,PRKCB,PRKCE,PRKCG,SACS,SLC12A2
Amyotrophic Lateral Sclerosis Signaling	14.5	0.293	-2.524	CACNA1A,CACNA1B,CACNA1E,CACNA2D1,CACNA2D3,Cacnb1,CACNB2,CACNB3,CACNB4,CACNG2,CACNG3,CACNG8,CAPN5,CYCS,GLUL,GRIA1,GRIA2,GRIA3,GRIA4,GRIK2,GRIK5,GRIN1,GRIN2A,GRIN2B,NEFH,NEFL,NOS1,PAK1,PPP3CA,RAB5A,RAB5C,RAC1,SLC1A2,SOD1
RAC Signaling	13.7	0.263	-0.507	ABI2,ACTR2,ACTR3,ANK1,ARPC1A,ARPC2,ARPC3,ARPC4,ARPC5,ARPC5L,BAIAP2,CFL1,CFL2,CYFIP1,IQGAP2,KRAS,MAP2K1,MAP2K4,MAPK1,MRAS,NCKAP1,PAK1,PAK5,PI4KA,PIP4K2A,PIP4K2B,PIP4K2C,PIP5K1C,PTK2B,RAC1,RALA,RAP1A,RAP1B,RAP2B,RHOA,WASF1
Tight Junction Signaling	13.3	0.229	#NUM!	ACTA1,ACTG1,AFDN,ARHGEF2,CASK,CLDN11,CTNNA1,CTNNB1,LLGL1,MAGI2,MARK2,MYH10,MYH14,MYL6,MYO18A,NAPA,NAPB,NSF,PPP2CA,PPP2R1A,PPP2R2A,PPP2R5E,PRKACA,PRKACB,PRKAG2,PRKAR1A,PRKAR1B,PRKAR2A,PRKAR2B,RAC1,RHOA,SNAP25,SPTAN1,STX1A,STX1B,TJP1,TJP2,VAMP2,VAPA,VCL,YKT6
Nitric Oxide Signaling in the Cardiovascular System	13.3	0.275	-2.132	ATP2A2,CACNA1A,CACNA1B,CACNA1E,CACNA2D1,CACNA2D3,Cacnb1,CACNB2,CACNB3,CACNB4,CACNG2,CACNG3,CACNG8,CHRM1,GUCY1B1,HSP90AA1,HSP90AB1,ITPR1,MAP2K1,MAPK1,PDE2A,PRKAA1,PRKACA,PRKACB,PRKAG2,PRKAR1A,PRKAR1B,PRKAR2A,PRKAR2B,PRKCB,PRKCE,PRKCG,RYR2
Chemokine Signaling	13.2	0.333	1.347	CAMK2A,CAMK2B,CAMK2D,CAMK2G,CFL1,GNAI1,GNAI2,GNAI3,GNAQ,KRAS,MAP2K1,MAPK1,MPRIP,MRAS,PLCB1,PPP1CB,Ppp1r12a,Ppp1r12b,PRKCB,PTK2B,RALA,RAP1A,RAP1B,RAP2B,RHOA,ROCK2,SRC
CDK5 Signaling	13	0.278	-0.365	ADCY1,ADCY2,ADCY9,CACNA1A,CDK5,GNAL,GNAS,GUCY1B1,KRAS,MAP2K1,MAPK1,MAPT,MRAS,NTRK2,PPP1CA,PPP1CB,Ppp1cc,PPP2CA,PPP2R1A,PPP2R2A,PPP2R5E,PRKACA,PRKACB,PRKAG2,PRKAR1A,PRKAR1B,PRKAR2A,PRKAR2B,RALA,RAP1A,RAP1B,RAP2B
mTOR Signaling	12.5	0.206	0.392	Cdc42,DGKZ,EIF3A,EIF4B,EIF4G1,EIF4G2,Gm15483,KRAS,MAPK1,MRAS,MTOR,PDPK1,PPP2CA,PPP2R1A,PPP2R2A,PPP2R5E,PRKAA1,PRKAG2,PRKCB,PRKCE,PRKCG,RAC1,RALA,RAP1A,RAP1B,RAP2B,RHOA,RHOB,RHOG,RHOT1,RPS10,RPS14,RPS16,RPS18,RPS19,RPS2,RPS23,RPS3,RPS4Y1,RPS6,RPS7,RPS8,RPS9,TSC2
P2Y Purigenic Receptor Signaling Pathway	11.9	0.248	-0.186	ADCY1,ADCY2,ADCY9,GNAI1,GNAI2,GNAI3,GNAQ,GNB1,GNB2,GNB4,GNB5,GUCY1B1,KRAS,MAP2K1,MAPK1,MRAS,PDIA3,PLCB1,PLCH2,PRKACA,PRKACB,PRKAG2,PRKAR1A,PRKAR1B,PRKAR2A,PRKAR2B,PRKCB,PRKCE,PRKCG,RALA,RAP1A,RAP1B,RAP2B
Semaphorin Signaling in Neurons	11.7	0.361	#NUM!	ARHGAP1,Cdc42,CDK5,CFL1,CFL2,CRMP1,DPYSL2,DPYSL3,DPYSL4,DPYSL5,FYN,MAPK1,PAK1,PAK5,PLXNA1,RAC1,RHOA,RHOB,RHOG,RHOT1,ROCK2,SEMA7A
TCA Cycle II (Eukaryotic)	11.5	0.609	3.207	ACO2,CS,DLD,DLST,FH,IDH3A,IDH3G,MDH1,MDH2,OGDH,SDHA,SDHB,SUCLA2,SUCLG1
Amyloid Processing	11.5	0.392	-1.633	CAPN5,CDK5,CSNK1A1,CSNK1D,CSNK1E,CSNK2A1,CSNK2A2,CSNK2B,GSK3B,MAPK1,MAPT,MARK1,PRKACA,PRKACB,PRKAG2,PRKAR1A,PRKAR1B,PRKAR2A,PRKAR2B,PRKCE
Gαq Signaling	11.4	0.218	0	Cdc42,CHRM1,GNA11,GNAI1,GNAI2,GNAI3,GNAL,GNAO1,GNAQ,GNAS,GNAZ,GNB1,GNB2,GNB4,GNB5,GRM1,GRM5,GSK3B,ITPR1,MAP2K1,MAPK1,MRAS,PLCB1,PPP3CA,PPP3CB,PPP3R1,PRKCB,PRKCE,PRKCG,PTK2B,RAC1,RGS7,RHOA,RHOB,RHOG,RHOT1,ROCK2
Sperm Motility	11.3	0.183	-2.132	EPHA4,EPHB2,FYN,GNA11,GNAI1,GNAI2,GNAI3,GNAL,GNAO1,GNAQ,GNAS,GNAZ,GNB1,GNB2,GNB4,GNB5,GUCY1B1,ITPR1,LMTK2,LMTK3,MAP2K1,MAP2K4,MRAS,NTRK2,NTRK3,PDE2A,PDE4A,PDE4D,PDIA3,PEAK1,PLCB1,PLCH2,PRDX6,PRKACA,PRKACB,PRKAG2,PRKAR1A,PRKAR1B,PRKAR2A,PRKAR2B,PRKCB,PRKCE,PRKCG,PTK2B,SLC12A2,SRC,TWF1
CLEAR Signaling Pathway	11.3	0.175	-3.111	ATP6AP1,ATP6V0A1,ATP6V0C,ATP6V0D1,ATP6V1A,ATP6V1B2,ATP6V1C1,ATP6V1D,ATP6V1E1,ATP6V1F,ATP6V1G2,ATP6V1H,GSK3A,GSK3B,HEXB,ITPR1,KRAS,MAPK1,MRAS,MTOR,NTRK2,NTRK3,PPP2CA,PPP2R1A,PPP2R2A,PPP2R5E,PPP3CA,PPP3CB,PPP3R1,PRKAA1,PRKAG2,PRKCB,PRKCE,PRKCG,RAB7A,RALA,RAP1A,RAP1B,RAP2B,SFN,STUB1,TSC2,VPS18,VPS35,YWHAB,YWHAE,YWHAG,YWHAH,YWHAQ,YWHAZ
Relaxin Signaling	11.3	0.226	-1.147	ADCY1,ADCY2,ADCY9,BRAF,ENPP6,GAD1,GNA11,GNAI1,GNAI2,GNAI3,GNAL,GNAO1,GNAQ,GNAS,GNAZ,GNB1,GNB2,GNB4,GNB5,GUCY1B1,MAP2K1,MAPK1,MRAS,PDE2A,PDE4A,PDE4D,PRKACA,PRKACB,PRKAG2,PRKAR1A,PRKAR1B,PRKAR2A,PRKAR2B,RAP1A,RAP1B
IL-1 Signaling	11.2	0.281	-1.508	ADCY1,ADCY2,ADCY9,GNA11,GNAI1,GNAI2,GNAI3,GNAL,GNAO1,GNAQ,GNAS,GNAZ,GNB1,GNB2,GNB4,GNB5,GUCY1B1,MAP2K4,MAPK1,MRAS,PRKACA,PRKACB,PRKAG2,PRKAR1A,PRKAR1B,PRKAR2A,PRKAR2B
Virus Entry via Endocytic Pathways	11.2	0.254	#NUM!	ACTA1,ACTG1,AP1B1,AP1G1,AP2A1,AP2A2,AP2B1,AP2M1,AP2S1,AP3B2,AP3D1,AP3S1,CLTA,CLTB,CLTC,DNM1,DNM2,FYN,ITSN1,KRAS,MRAS,PRKCB,PRKCE,PRKCG,RAC1,RALA,RAP1A,RAP1B,RAP2B,SRC
Apelin Endothelial Signaling Pathway	11.1	0.234	0	ADCY1,ADCY2,ADCY9,GNA11,GNAI1,GNAI2,GNAI3,GNAL,GNAO1,GNAQ,GNAS,GNAZ,GNB1,GNB2,GNB4,GNB5,GUCY1B1,KRAS,MAP2K1,MAP2K4,MAPK1,MRAS,MTOR,PLCB1,PRKAA1,PRKAG2,PRKCB,PRKCE,PRKCG,RALA,RAP1A,RAP1B,RAP2B
Leukocyte Extravasation Signaling	10.9	0.202	0.333	ACTA1,ACTG1,ACTN1,ACTN2,ACTN4,AFDN,ARHGAP1,ARHGAP12,ARHGAP35,CLDN11,CTNNA1,CTNNA2,CTNNB1,CTNND1,CTTN,EZR,GNAI1,GNAI2,GNAI3,MAP2K4,MAPK1,MYL6,PRKCB,PRKCE,PRKCG,PTK2B,PTPN11,RAC1,RAP1A,RAP1B,RAP1GAP,RAPGEF4,RDX,RHOA,ROCK2,SRC,THY1,VCL,Wasl
Neutrophil Extracellular Trap Signaling Pathway	10.8	0.15	4.572	ATP5F1A,ATP5F1B,ATP5F1C,ATP5PB,C1QC,CYC1,FYN,H4C9,ITPR1,MAP2K1,MAP2K4,MAPK1,MTOR,NDUFA10,NDUFA13,NDUFA2,NDUFA4,NDUFA5,NDUFA6,NDUFA7,NDUFA8,NDUFA9,NDUFB10,NDUFB4,NDUFB5,NDUFB7,NDUFB8,NDUFB9,NDUFS1,NDUFS2,NDUFS3,NDUFS4,NDUFS7,NDUFS8,NDUFV1,NDUFV2,PDIA3,PLCB1,PLCH2,PPP3CA,PPP3CB,PPP3R1,PRDX6,PRKCB,PRKCE,PRKCG,RAC1,SDHA,SDHB,SLC25A4,SLC25A5,SLC2A1,SRC,TOMM22,TOMM34,TOMM40,TOMM70,UQCRC2,UQCRFS1,VDAC1,…
CREB Signaling in Neurons	10.8	0.132	-4.303	ADCY1,ADCY2,ADCY9,ADGRA1,ADGRB1,ADGRB2,ADGRB3,ADGRL1,ADGRL3,CACNA1A,CACNA1B,CACNA1E,CACNA2D1,CACNA2D3,CACNB2,CACNB3,CACNB4,CACNG2,CACNG3,CACNG8,CAMK2A,CAMK2B,CAMK2D,CAMK2G,CHRM1,GABBR1,GABBR2,GNA11,GNAI1,GNAI2,GNAI3,GNAL,GNAO1,GNAQ,GNAS,GNAZ,GNB1,GNB2,GNB4,GNB5,GPR158,GRIA1,GRIA2,GRIA3,GRIA4,GRIK2,GRIK5,GRIN1,GRIN2A,GRIN2B,GRM1,GRM2,GRM3,GRM5,GRM7,GUCY1B1,ITPR1,KRAS,MAP2K1,MAPK1,MRAS,NTRK2,NTRK3,…
G-Protein Coupled Receptor Signaling	10.6	0.125	-1.066	ADCY1,ADCY2,ADCY9,ADGRA1,ADGRB1,ADGRB2,ADGRB3,ADGRL1,ADGRL3,BRAF,CAMK2A,CAMK2B,CAMK2D,CAMK2G,CHRM1,CTNNB1,ENPP6,FYN,GABBR1,GABBR2,GNA11,GNAI1,GNAI2,GNAI3,GNAL,GNAO1,GNAQ,GNAS,GNAZ,GNB1,GNB2,GNB4,GNB5,GPR158,GPRIN1,GRM1,GRM2,GRM3,GRM5,GRM7,GSK3B,GUCY1B1,HCN1,HCN2,KCNQ2,KCNQ3,KRAS,MAP2K1,MAP2K4,MAP3K5,MAPK1,MRAS,MTOR,MYL12A,MYL6,PAK1,PAK5,PDE2A,PDE4A,PDE4D,PDPK1,PLCB1,PPP3CA,PPP3CB,PPP3R1,PRKACA,PR…
AMPK Signaling	10.6	0.182	0.378	AK1,AK5,CAMKK2,CPT1C,EEF2,FASN,GNA11,GNAI1,GNAI2,GNAI3,GNAL,GNAO1,GNAQ,GNAS,GNAZ,GNB1,GNB2,GNB4,GNB5,MAPK1,MRAS,MTOR,PFKL,PFKM,PFKP,PPM1E,PPP2CA,PPP2R1A,PPP2R2A,PPP2R5E,PRKAA1,PRKACA,PRKACB,PRKAG2,PRKAR1A,PRKAR1B,PRKAR2A,PRKAR2B,RAB1A,RAB2A,RAB3A,RAB7A,SLC2A1,TSC2
ERK/MAPK Signaling	10.6	0.191	-1.029	ARAF,BRAF,FYN,KRAS,KSR1,MAP2K1,MAPK1,MRAS,PAK1,PAK5,PPP1CA,PPP1CB,PPP2CA,PPP2R1A,PPP2R2A,PPP2R5E,PRKACA,PRKACB,PRKAG2,PRKAR1A,PRKAR1B,PRKAR2A,PRKAR2B,PRKCB,PRKCE,PRKCG,PTK2B,RAC1,RALA,RAP1A,RAP1B,RAP2B,RAPGEF4,SRC,TLN1,TLN2,YWHAB,YWHAG,YWHAH,YWHAQ,YWHAZ
Oxytocin In Brain Signaling Pathway	10.5	0.196	0.16	CACNA1A,CACNA1B,CACNA1E,CACNA2D1,CACNA2D3,CACNB2,CACNB3,CACNB4,CACNG2,CACNG3,CACNG8,CAMKK1,CAMKK2,GNA11,GNAI1,GNAI2,GNAI3,GNAL,GNAO1,GNAQ,GNB1,GNB2,GNB4,GNB5,ITPR1,KRAS,MAP2K1,MAPK1,MRAS,MTOR,PRDX6,PRKCB,PRKCE,PRKCG,RALA,RAP1A,RAP1B,RAP2B,SLC12A5
cAMP-mediated signaling	10.4	0.182	-0.781	ADCY1,ADCY2,ADCY9,AKAP5,BRAF,CAMK2A,CAMK2B,CAMK2D,CAMK2G,CHRM1,ENPP6,GABBR1,GABBR2,GNAI1,GNAI2,GNAI3,GNAL,GNAO1,GNAS,GRM2,GRM3,GRM7,GUCY1B1,MAP2K1,MAPK1,PDE2A,PDE4A,PDE4D,PPP3CA,PPP3CB,PPP3R1,PRKACA,PRKACB,PRKAR1A,PRKAR1B,PRKAR2A,PRKAR2B,RAP1A,RAP1GAP,RAPGEF4,RGS14,RGS7,SRC
Cardiac Hypertrophy Signaling (Enhanced)	10.3	0.135	-0.911	ADCY1,ADCY2,ADCY9,ATP2A2,CACNA1A,CACNA1B,CACNA1E,CACNA2D1,CACNA2D3,Cacnb1,CACNB2,CACNB3,CACNB4,CACNG2,CACNG3,CACNG8,CAMK2A,CAMK2B,CAMK2D,CAMK2G,CTNNB1,DLG1,ENPP6,GNA11,GNAI1,GNAI2,GNAI3,GNAQ,GNAS,GNB1,GNB2,GNB4,GNB5,GSK3A,GSK3B,GUCY1B1,ITPR1,KRAS,MAP2K1,MAP2K4,MAP3K5,MAPK1,MRAS,MTOR,PDE2A,PDE4A,PDE4D,PDIA3,PLCB1,PLCH2,PPP3CA,PPP3CB,PPP3R1,PRKACA,PRKACB,PRKAG2,PRKAR1A,PRKAR1B,PRKAR2A,PRKAR2B,PRKCB…
IL-8 Signaling	10.3	0.19	0.365	ARAF,BRAF,Cdc42,GNA11,GNAI1,GNAI2,GNAI3,GNAL,GNAO1,GNAQ,GNAS,GNAZ,GNB1,GNB2,GNB4,GNB5,KRAS,LASP1,MAP2K1,MAP2K4,MAP4K4,MAPK1,MRAS,MTOR,PRKCB,PRKCE,PRKCG,PTK2B,RAB11FIP2,RAC1,RALA,RAP1A,RAP1B,RAP2B,RHOA,RHOB,RHOG,RHOT1,ROCK2,SRC
IGF-1 Signaling	10.2	0.257	-0.447	CSNK2A1,CSNK2A2,CSNK2B,KRAS,MAP2K1,MAPK1,MRAS,PDPK1,PRKACA,PRKACB,PRKAG2,PRKAR1A,PRKAR1B,PRKAR2A,PRKAR2B,PTPN11,RALA,RAP1A,RAP1B,RAP2B,SFN,YWHAB,YWHAE,YWHAG,YWHAH,YWHAQ,YWHAZ
PPARα/RXRα Activation	10.1	0.195	-1.826	ADCY1,ADCY2,ADCY9,AP2A2,CAND1,CKAP5,FASN,GNA11,GNAQ,GNAS,GOT2,GPD2,GUCY1B1,HSP90AA1,HSP90AB1,KRAS,MAP2K1,MAP2K4,MAP4K4,MAPK1,MRAS,PDIA3,PLCB1,PLCH2,PRKAA1,PRKACA,PRKACB,PRKAG2,PRKAR1A,PRKAR1B,PRKAR2A,PRKAR2B,PRKCB,RALA,RAP1A,RAP1B,RAP2B,SLC27A1
Renin-Angiotensin Signaling	10.1	0.24	-1.4	ADCY1,ADCY2,ADCY9,GNAQ,GUCY1B1,ITPR1,KRAS,MAP2K1,MAP2K4,MAPK1,MRAS,PAK1,PAK5,PRKACA,PRKACB,PRKAG2,PRKAR1A,PRKAR1B,PRKAR2A,PRKAR2B,PRKCB,PRKCE,PRKCG,PTK2B,RAC1,RALA,RAP1A,RAP1B,RAP2B
Colorectal Cancer Metastasis Signaling	9.97	0.17	0.354	ADCY1,ADCY2,ADCY9,APC,APPL1,BRAF,Cdc42,CTNNB1,GNA11,GNAI1,GNAI2,GNAI3,GNAL,GNAO1,GNAQ,GNAS,GNAZ,GNB1,GNB2,GNB4,GNB5,GSK3B,GUCY1B1,KRAS,LRP1,MAP2K1,MAP2K4,MAPK1,MRAS,PRKACA,PRKACB,PRKAG2,PRKAR1A,PRKAR1B,PRKAR2A,PRKAR2B,RAC1,RALA,RAP1A,RAP1B,RAP2B,RHOA,RHOB,RHOG,RHOT1,SRC
HIPPO signaling	9.97	0.279	-1.732	CSNK1D,CSNK1E,DLG1,DLG2,DLG3,DLG4,LLGL1,PPP1CA,PPP1CB,Ppp1cc,PPP2CA,PPP2R1A,PPP2R2A,PPP2R5E,SCRIB,SFN,SKP1,TJP2,YWHAB,YWHAE,YWHAG,YWHAH,YWHAQ,YWHAZ
Fcγ Receptor-mediated Phagocytosis in Macrophages and Monocytes	9.86	0.266	0.2	ACTA1,ACTG1,ACTR2,ACTR3,ARPC1A,ARPC2,ARPC3,ARPC4,ARPC5,ARPC5L,DGKB,EZR,FYN,MAPK1,MYO5A,NCK2,PAK1,PRKCB,PRKCE,PRKCG,PTK2B,RAC1,SRC,TLN1,TLN2
HIF1α Signaling	9.86	0.188	-0.649	ARAF,BRAF,CAMK2A,CAMK2B,CAMK2D,CAMK2G,GPI,HK1,HSP90AA1,HSPA1A/HSPA1B,HSPA2,HSPA4,HSPA5,HSPA8,HSPA9,KRAS,Ldha/RGD1562690,LDHB,MAP2K1,MAP2K4,MAPK1,MRAS,MTOR,PKM,PPP3CA,PPP3CB,PPP3R1,PRKCB,PRKCE,PRKCG,RAC1,RALA,RAP1A,RAP1B,RAP2B,RPS6,SLC2A1,STUB1,VIM
White Adipose Tissue Browning Pathway	9.34	0.217	-1.134	ADCY1,ADCY2,ADCY9,CACNA1A,CACNA1B,CACNA1E,CACNA2D1,CACNA2D3,CACNB2,CACNB3,CACNB4,CACNG2,CACNG3,CACNG8,CAMKK2,CTBP1,GNAS,GUCY1B1,ITPR1,LDHB,MAPK1,PRKAA1,PRKACA,PRKACB,PRKAG2,PRKAR1A,PRKAR1B,PRKAR2A,PRKAR2B,SLC16A1
Endocannabinoid Cancer Inhibition Pathway	9.28	0.211	0.73	ADCY1,ADCY2,ADCY9,CAMKK2,CTNNB1,GNAI1,GNAI2,GNAI3,GNAL,GNAO1,GNAQ,GSK3B,GUCY1B1,MAP2K1,MAP2K4,MAPK1,MTOR,NOS1,PRKAA1,PRKACA,PRKACB,PRKAG2,PRKAR1A,PRKAR1B,PRKAR2A,PRKAR2B,RHOA,ROCK2,SMPD3,SRC,VIM
NRF2-mediated Oxidative Stress Response	9.22	0.173	0.229	ACTA1,ACTG1,CCT7,CUL3,DNAJA1,DNAJA2,DNAJA3,DNAJA4,DNAJB1,DNAJB12,DNAJB4,DNAJB6,DNAJC11,DNAJC5,DNAJC6,GSK3B,GSTM3,GSTM5,HACD3,HSP90AA1,HSP90AB1,KRAS,MAP2K1,MAP2K4,MAP3K5,MAPK1,MGST3,MRAS,PPIB,PRDX1,PRKCB,PRKCE,PRKCG,RALA,RAP1A,RAP1B,RAP2B,SOD1,SOD2,STIP1,VCP
Actin Nucleation by ARP-WASP Complex	9.2	0.258	0.426	ACTR2,ACTR3,ARPC1A,ARPC2,ARPC3,ARPC4,ARPC5,ARPC5L,BAIAP2,Cdc42,KRAS,MRAS,NCK2,RAC1,RALA,RAP1A,RAP1B,RAP2B,RHOA,RHOB,RHOG,RHOT1,ROCK2,WASF1
Insulin Receptor Signaling	9.18	0.214	1.826	ACLY,FYN,GSK3A,GSK3B,INPP5J,KRAS,MAP2K1,MAPK1,MRAS,MTOR,PDPK1,PPP1CA,PPP1CB,Ppp1cc,PRKACA,PRKACB,PRKAG2,PRKAR1A,PRKAR1B,PRKAR2A,PRKAR2B,PTPN11,PTPRF,RALA,RAP1A,RAP1B,RAP2B,SYNJ1,TSC2,VAMP2
Apelin Muscle Signaling Pathway	9.03	0.354	-0.447	GNA11,GNAI1,GNAI2,GNAI3,GNAL,GNAO1,GNAQ,GNAS,GNAZ,GNB1,GNB2,GNB4,GNB5,MRAS,PRKAA1,PRKAG2,TFAM
Glycolysis I	9	0.481	2.496	ALDOA,ALDOC,ENO1,ENO2,GAPDH,GPI,PFKL,PFKM,PFKP,PGAM1,PGK1,PKM,Tpi1 (includes others)
GPCR-Mediated Integration of Enteroendocrine Signaling Exemplified by an L Cell	8.84	0.28	-2.236	ADCY1,ADCY2,ADCY9,GNA11,GNAI1,GNAI2,GNAI3,GNAQ,GNAS,GUCY1B1,ITPR1,PDIA3,PLCB1,PLCH2,PRKACA,PRKACB,PRKAG2,PRKAR1A,PRKAR1B,PRKAR2A,PRKAR2B
Inhibition of ARE-Mediated mRNA Degradation Pathway	8.8	0.198	0.853	CNOT1,DDX6,EDC4,MAPK1,PPP2CA,PPP2R1A,PPP2R2A,PPP2R5E,PRKACA,PRKACB,PRKAG2,PRKAR1A,PRKAR1B,PRKAR2A,PRKAR2B,PSMA4,PSMA5,PSMA6,PSMA7,PSMB1,PSMC1,PSMD1,PSMD11,PSMD2,PSMD6,SFN,YWHAB,YWHAE,YWHAG,YWHAH,YWHAQ,YWHAZ
Unfolded protein response	8.75	0.256	1.897	CALR,CANX,DNAJA1,DNAJA2,DNAJA3,DNAJA4,DNAJB1,DNAJB12,DNAJB4,DNAJB6,DNAJC11,DNAJC5,DNAJC6,HSPA1A/HSPA1B,HSPA2,HSPA4,HSPA5,HSPA8,HSPA9,HSPH1,MAP3K5,UBXN4,VCP
Regulation of eIF4 and p70S6K Signaling	8.71	0.188	0	EIF2S2,EIF2S3,EIF3A,EIF4G1,EIF4G2,Gm15483,KRAS,MAP2K1,MAPK1,MRAS,MTOR,PABPC1,PDPK1,PPP2CA,PPP2R1A,PPP2R2A,PPP2R5E,RALA,RAP1A,RAP1B,RAP2B,RPS10,RPS14,RPS16,RPS18,RPS19,RPS2,RPS23,RPS3,RPS4Y1,RPS6,RPS7,RPS8,RPS9
Hepatic Fibrosis Signaling Pathway	8.62	0.137	1.093	APC,APC2,ARAF,BRAF,CACNA1A,CACNA1B,CACNA1E,CACNA2D1,CACNA2D3,Cacnb1,CACNB2,CACNB3,CACNB4,CACNG2,CACNG3,CACNG8,Cdc42,CSNK1A1,CSNK1D,CSNK1E,CSNK1G3,CTNNB1,GNAI1,GNAI2,GNAI3,GSK3B,KRAS,LRP1,MAP2K1,MAP2K4,MAPK1,MRAS,MTOR,MYL12A,MYL6,PRKACA,PRKACB,PRKAG2,PRKAR1A,PRKAR1B,PRKAR2A,PRKAR2B,PRKCB,PRKCE,PRKCG,RAC1,RALA,RAP1A,RAP1B,RAP2B,RHOA,RHOB,RHOG,RHOT1,ROCK2,SDHA,SDHB,SOD2
Protein Ubiquitination Pathway	8.29	0.157	#NUM!	CRYAB,DNAJA1,DNAJB1,DNAJB12,DNAJB4,DNAJB6,DNAJC11,DNAJC5,DNAJC6,HSP90AA1,HSP90AB1,HSPA12A,HSPA1A/HSPA1B,HSPA2,HSPA4,HSPA4L,HSPA5,HSPA8,HSPA9,HSPD1,HSPE1,HSPH1,NEDD4L,PSMA4,PSMA5,PSMA6,PSMA7,PSMB1,PSMC1,PSMD1,PSMD11,PSMD2,PSMD6,SACS,SKP1,STUB1,UBA1,UBE2N,UBE2O,UCHL1,USP46,USP5,USP9X
Dopamine Receptor Signaling	8.28	0.263	-1.265	ADCY1,ADCY2,ADCY9,GUCY1B1,MAOA,MAOB,PPP1CA,PPP1CB,Ppp1cc,PPP2CA,PPP2R1A,PPP2R2A,PPP2R5E,PRKACA,PRKACB,PRKAG2,PRKAR1A,PRKAR1B,PRKAR2A,PRKAR2B,QDPR
Adrenomedullin signaling pathway	8.16	0.176	-0.686	ADCY1,ADCY2,ADCY9,ARAF,BRAF,GAD1,GNA11,GNAQ,GNAS,GSK3A,GSK3B,GUCY1B1,ITPR1,KCNQ2,KCNQ3,KRAS,MAP2K1,MAP2K4,MAPK1,MRAS,PDIA3,PLCB1,PLCH2,PRKACA,PRKACB,PRKAG2,PRKAR1A,PRKAR1B,PRKAR2A,PRKAR2B,PTK2B,RALA,RAP1A,RAP1B,RAP2B
nNOS Signaling in Skeletal Muscle Cells	8.09	0.333	#NUM!	CACNA1A,CACNA1B,CACNA1E,CACNA2D1,CACNA2D3,CACNB2,CACNB3,CACNB4,CACNG2,CACNG3,CACNG8,ITPR1,NOS1,RYR2,RYR3,SNTA1
eNOS Signaling	8.01	0.192	-2.2	ADCY1,ADCY2,ADCY9,AQP4,DNM2,GNAQ,GNAS,GUCY1B1,HSP90AA1,HSP90AB1,HSPA1A/HSPA1B,HSPA2,HSPA4,HSPA5,HSPA8,HSPA9,ITPR1,PDPK1,PRKAA1,PRKACA,PRKACB,PRKAG2,PRKAR1A,PRKAR1B,PRKAR2A,PRKAR2B,PRKCB,PRKCE,PRKCG,STUB1
Role of MAPK Signaling in Promoting the Pathogenesis of Influenza	7.97	0.219	2.858	ARAF,ATP6AP1,ATP6V0A1,ATP6V0C,ATP6V0D1,ATP6V1A,ATP6V1B2,ATP6V1C1,ATP6V1D,ATP6V1E1,ATP6V1F,ATP6V1G2,ATP6V1H,BRAF,KRAS,MAP2K1,MAP2K4,MAP3K5,MAPK1,MRAS,PRDX6,RALA,RAP1A,RAP1B,RAP2B
Gustation Pathway	7.93	0.172	-2.058	ADCY1,ADCY2,ADCY9,CACNA1A,CACNA1B,CACNA1E,CACNA2D1,CACNA2D3,CACNB2,CACNB3,CACNB4,CACNG2,CACNG3,CACNG8,GABRA1,GABRA4,GABRB1,GABRB2,GABRB3,GABRG2,GUCY1B1,ITPR1,KCNQ2,KCNQ3,LRRC8A,PRKACA,PRKACB,PRKAG2,PRKAR1A,PRKAR1B,PRKAR2A,PRKAR2B,SCN1A,SCN2B,SCN8A
VEGF Signaling	7.9	0.232	1.342	ACTA1,ACTG1,ACTN1,ACTN2,ACTN4,EIF2S2,EIF2S3,KRAS,MAP2K1,MAPK1,MRAS,PRKCB,PTK2B,PTPN11,RALA,RAP1A,RAP1B,RAP2B,ROCK2,SFN,SRC,VCL,YWHAE
Paxillin Signaling	7.89	0.224	1.225	ACTA1,ACTG1,ACTN1,ACTN2,ACTN4,ARF1,ARHGEF7,KRAS,MAP2K4,MAPK1,MRAS,NCK2,PAK1,PAK5,PTK2B,RAC1,RALA,RAP1A,RAP1B,RAP2B,SRC,TLN1,TLN2,VCL
Apelin Adipocyte Signaling Pathway	7.83	0.239	1.789	ADCY1,ADCY2,ADCY9,GNA11,GNAI1,GNAI2,GNAI3,GPX4,GUCY1B1,MAPK1,MGST3,PRDX6,PRKAA1,PRKACA,PRKACB,PRKAG2,PRKAR1A,PRKAR1B,PRKAR2A,PRKAR2B,RAC1,SOD1
UVC-Induced MAPK Signaling	7.66	0.314	-0.5	ARAF,BRAF,KRAS,MAP2K1,MAP2K4,MAPK1,MRAS,PRKCB,PRKCE,PRKCG,RALA,RAP1A,RAP1B,RAP2B,SMPD3,SRC
Type II Diabetes Mellitus Signaling	7.62	0.19	-0.905	ACSBG1,ACSL3,ACSL6,CACNA1A,CACNA1B,CACNA1E,CACNA2D1,CACNA2D3,CACNB2,CACNB3,CACNB4,CACNG2,CACNG3,CACNG8,ITPR1,MAP2K4,MAP3K5,MAPK1,MTOR,PDPK1,PKM,PRKAA1,PRKAG2,PRKCB,PRKCE,PRKCG,SLC27A1,SLC27A4,SMPD3
Cholecystokinin/Gastrin-mediated Signaling	7.58	0.21	1.043	Cdc42,EPHA4,GNAQ,ITPR1,KRAS,MAP2K1,MAP2K4,MAPK1,MRAS,PLCB1,PRKCB,PRKCE,PRKCG,PTK2B,RAC1,RALA,RAP1A,RAP1B,RAP2B,RHOA,RHOB,RHOG,RHOT1,ROCK2,SRC
nNOS Signaling in Neurons	7.33	0.319	-1.667	CAMK2A,CAPN5,DLG2,DLG4,GRIN1,GRIN2A,GRIN2B,NOS1,PFKM,PPP3CA,PPP3CB,PPP3R1,PRKCB,PRKCE,PRKCG
Melanocyte Development and Pigmentation Signaling	7.29	0.224	0.218	ADCY1,ADCY2,ADCY9,GNAS,GUCY1B1,KRAS,MAP2K1,MAPK1,MRAS,PRKACA,PRKACB,PRKAG2,PRKAR1A,PRKAR1B,PRKAR2A,PRKAR2B,PTPN11,RALA,RAP1A,RAP1B,RAP2B,SRC
PFKFB4 Signaling Pathway	7.2	0.312	-1.069	GNAS,GPI,HK1,MAP2K1,MAP2K4,MAPK1,PFKM,PRKACA,PRKACB,PRKAG2,PRKAR1A,PRKAR1B,PRKAR2A,PRKAR2B,TKT
Senescence Pathway	7.15	0.144	0.174	ARAF,BRAF,CACNA1A,CACNA1B,CACNA1E,CACNA2D1,CACNA2D3,Cacnb1,CACNB2,CACNB3,CACNB4,CACNG2,CACNG3,CACNG8,CAPN5,DLAT,DLD,ITSN2,KRAS,MAP2K1,MAP2K4,MAPK1,MCU,MRAS,MTOR,NF1,PDHA1,PDHB,PDK3,PPP1CA,PPP2CA,PPP2R1A,PPP2R2A,PPP2R5E,PPP3CA,PPP3CB,PPP3R1,RALA,RAP1A,RAP1B,RAP2B,SOD2,TBK1
BAG2 Signaling Pathway	7.14	0.238	1.265	HSP90AA1,HSPA1A/HSPA1B,HSPA2,HSPA4,HSPA5,HSPA8,HSPA9,MAPK1,MAPT,PSMA4,PSMA5,PSMA6,PSMA7,PSMB1,PSMC1,PSMD1,PSMD11,PSMD2,PSMD6,STUB1
Endothelin-1 Signaling	6.84	0.165	0.18	ADCY1,ADCY2,ADCY9,ARAF,BRAF,GNA11,GNAI1,GNAI2,GNAI3,GNAL,GNAO1,GNAQ,GNAS,GNAZ,GUCY1B1,ITPR1,KRAS,MAPK1,MRAS,NOS1,PDIA3,PLCB1,PLCH2,PRDX6,PRKCB,PRKCE,PRKCG,RALA,RAP1A,RAP1B,RAP2B,SRC
Gluconeogenesis I	6.77	0.407	2.111	ALDOA,ALDOC,ENO1,ENO2,GAPDH,GPI,MDH1,MDH2,ME3,PGAM1,PGK1
Isoleucine Degradation I	6.57	0.5	1.134	ACAA2,ACAT1,AUH,DLD,ECHS1,HADHA,HADHB,HSD17B10,HSD17B4
PI3K/AKT Signaling	6.53	0.16	1.616	CTNNB1,GSK3A,GSK3B,HSP90AA1,HSP90AB1,INPP5J,KRAS,MAP2K1,MAP3K5,MAPK1,MAPK8IP1,MRAS,MTOR,PDPK1,PPP2CA,PPP2R1A,PPP2R2A,PPP2R5E,RALA,RAP1A,RAP1B,RAP2B,SFN,SYNJ1,THEM4,TSC2,YWHAB,YWHAE,YWHAG,YWHAH,YWHAQ,YWHAZ
ILK Signaling	6.49	0.159	0	ACTA1,ACTG1,ACTN1,ACTN2,ACTN4,Cdc42,CFL1,CFL2,CTNNB1,DSP,GSK3A,GSK3B,MAP2K4,MAPK1,MTOR,MYH10,MYH14,MYL6,MYO18A,NCK2,PDPK1,PPP2CA,PPP2R1A,PPP2R2A,PPP2R5E,RAC1,RHOA,RHOB,RHOG,RHOT1,VCL,VIM
Fatty Acid β-oxidation I	6.37	0.343	0	ACAA2,ACSBG1,ACSL3,ACSL6,AUH,ECHS1,HADHA,HADHB,HSD17B10,HSD17B4,SLC27A1,SLC27A4
Antiproliferative Role of Somatostatin Receptor 2	6.36	0.234	1.387	BRAF,GAD1,GNB1,GNB2,GNB4,GNB5,GUCY1B1,KRAS,MAP2K1,MAPK1,MRAS,NOS1,PTPN11,RALA,RAP1A,RAP1B,RAP2B,SRC
GM-CSF Signaling	6.3	0.243	0	CAMK2A,CAMK2B,CAMK2D,CAMK2G,KRAS,MAP2K1,MAPK1,MRAS,PPP3CA,PPP3CB,PPP3R1,PRKCB,PTPN11,RALA,RAP1A,RAP1B,RAP2B
Autophagy	6.24	0.153	-1.567	CAMKK2,GABARAPL2,GNAI3,GSK3A,GSK3B,MAP1LC3A,MAP2K1,MAP2K4,MAPK1,MTOR,PPP2CA,PPP2R1A,PPP2R2A,PPP2R5E,PPP3CA,PPP3CB,PPP3R1,PRKAA1,PRKACA,PRKACB,PRKAG2,PRKAR1A,PRKAR1B,PRKAR2A,PRKAR2B,RAB7A,RALA,RB1CC1,SLC3A2,TBK1,TRAF3,TSC2,VPS18
Breast Cancer Regulation by Stathmin1	6.14	0.111	-0.882	ADGRA1,ADGRB1,ADGRB2,ADGRB3,ADGRL1,ADGRL3,ARHGEF17,ARHGEF2,ARHGEF7,ARHGEF9,CAMK2A,CAMK2B,CAMK2D,CAMK2G,CHRM1,GABBR1,GABBR2,GNAQ,GNB1,GNB2,GNB4,GNB5,GPR158,GRM1,GRM2,GRM3,GRM5,GRM7,KRAS,MAP2K1,MAPK1,MRAS,MTOR,PAK1,PLCB1,PPP1CA,PPP1CB,PPP2CA,PPP2R1A,PPP2R2A,PPP2R5E,PRKACA,PRKACB,PRKAG2,PRKAR1A,PRKAR1B,PRKAR2A,PRKAR2B,PRKCB,PRKCE,PRKCG,RAC1,RALA,RAP1A,RAP1B,RAP2B,RB1CC1,RHOA,TUBA1A,TUBA4A,TUBB,TUBB2…
Polyamine Regulation in Colon Cancer	5.9	0.254	-0.775	APC,ARAF,BRAF,CSNK2A1,CSNK2A2,CSNK2B,CTNNB1,GSK3B,KRAS,MAP2K1,MAP2K4,MAPK1,MTOR,RHOA,SLC3A2
Leptin Signaling in Obesity	5.76	0.224	#NUM!	ADCY1,ADCY2,ADCY9,GUCY1B1,MAP2K1,MAPK1,PDIA3,PLCB1,PLCH2,PRKACA,PRKACB,PRKAG2,PRKAR1A,PRKAR1B,PRKAR2A,PRKAR2B,PTPN11
Agrin Interactions at Neuromuscular Junction	5.68	0.232	1	ACTA1,ACTG1,ARHGEF7,CTTN,KRAS,MAP2K4,MAPK1,MRAS,PAK1,PAK5,RAC1,RALA,RAP1A,RAP1B,RAP2B,SRC
Xenobiotic Metabolism PXR Signaling Pathway	5.47	0.151	0.928	ALDH2,ALDH5A1,ALDH7A1,CAMK2A,CAMK2B,CAMK2D,CAMK2G,CDK5,GRIP1,GSTM3,GSTM5,HSP90AA1,HSP90AB1,MAOA,MAOB,MGST3,PPP1CA,PPP1CB,Ppp1cc,PRKACA,PRKACB,PRKAG2,PRKAR1A,PRKAR1B,PRKAR2A,PRKAR2B,PRKCB,PRKCE,PRKCG
Neuregulin Signaling	5.31	0.179	-0.471	CDK5,DLG4,ERBIN,HSP90AA1,HSP90AB1,KRAS,MAP2K1,MAPK1,MRAS,MTOR,PDPK1,PRKCB,PRKCE,PRKCG,PTPN11,RALA,RAP1A,RAP1B,RAP2B,RPS6,SRC
ERK5 Signaling	5.25	0.216	3	GNAQ,KRAS,MRAS,PTPN11,RALA,RAP1A,RAP1B,RAP2B,SFN,SRC,YWHAB,YWHAE,YWHAG,YWHAH,YWHAQ,YWHAZ
Glucocorticoid Receptor Signaling	5.21	0.107	#NUM!	ATP5F1A,ATP5F1B,ATP5F1C,ATP5PB,CYC1,GJA1,HSP90AA1,HSP90AB1,HSPA1A/HSPA1B,HSPA2,HSPA4,HSPA5,HSPA8,HSPA9,KRAS,MAP2K1,MAP2K4,MAPK1,MRAS,NDUFA10,NDUFA13,NDUFA2,NDUFA4,NDUFA5,NDUFA6,NDUFA7,NDUFA8,NDUFA9,NDUFB10,NDUFB4,NDUFB5,NDUFB7,NDUFB8,NDUFB9,NDUFS1,NDUFS2,NDUFS3,NDUFS4,NDUFS7,NDUFS8,NDUFV1,NDUFV2,PC,PPP3CA,PPP3CB,PPP3R1,PRKAA1,PRKACA,PRKACB,PRKAG2,RAC1,RALA,RAP1A,RAP1B,RAP2B,SDHA,SDHB,SRC,TFAM,UQC…
Ketolysis	5.13	0.6	2.236	ACAA2,ACAT1,BDH1,HADHA,HADHB,OXCT1
ERBB Signaling	5.11	0.194	0	GSK3B,KRAS,MAP2K1,MAP2K4,MAPK1,MRAS,MTOR,NCK2,PAK1,PAK5,PDPK1,PRKCB,PRKCE,PRKCG,RALA,RAP1A,RAP1B,RAP2B
Macropinocytosis Signaling	5.09	0.211	0.277	ABI1,ACTN4,KRAS,MRAS,PAK1,PRKCB,PRKCE,PRKCG,RAB5A,RAC1,RALA,RAP1A,RAP1B,RAP2B,RHOA,SRC
Endometrial Cancer Signaling	5.08	0.233	1.155	APC2,CTNNA1,CTNNA2,CTNNB1,GSK3B,KRAS,MAP2K1,MAPK1,MRAS,PDPK1,RALA,RAP1A,RAP1B,RAP2B
MSP-RON Signaling In Cancer Cells Pathway	5.08	0.164	1.043	ARAF,BRAF,CTNNB1,GSK3B,KRAS,MAP2K1,MAPK1,MRAS,MTOR,PTK2B,RALA,RAP1A,RAP1B,RAP2B,SFN,SRC,VIM,YWHAB,YWHAE,YWHAG,YWHAH,YWHAQ,YWHAZ
Superpathway of Inositol Phosphate Compounds	5.03	0.137	0.209	ATP1A1,ATP1A2,HACD2,INPP5J,ITPKA,MTMR2,PGAM5,PI4KA,PIP4K2A,PIP4K2B,PIP4K2C,PIP5K1C,PLCB1,PLCH2,PLPPR4,PPFIA2,PPFIA3,PPP1CA,PPP1CB,Ppp1cc,PPP2CA,PPP2R1A,PPP2R2A,PPP2R5E,PPP3CA,PPP3CB,PPP3R1,PPP5C,PTPN11,PTPRF,SIRPA,SYNJ1
Glioblastoma Multiforme Signaling	5.02	0.152	1.46	APC,APC2,Cdc42,CTNNB1,GSK3B,ITPR1,KRAS,MAP2K1,MAPK1,MRAS,MTOR,NF1,PDIA3,PLCB1,PLCH2,RAC1,RALA,RAP1A,RAP1B,RAP2B,RHOA,RHOB,RHOG,RHOT1,SRC,TSC2
IL-3 Signaling	4.87	0.203	0.5	KRAS,MAP2K1,MAPK1,MRAS,PAK1,PPP3CA,PPP3CB,PPP3R1,PRKCB,PRKCE,PRKCG,RAC1,RALA,RAP1A,RAP1B,RAP2B
Maturity Onset Diabetes of Young (MODY) Signaling	4.87	0.203	#NUM!	APOO,APPL1,CACNA1A,CACNA1B,CACNA1E,CACNA2D1,CACNA2D3,Cacnb1,CACNB2,CACNB3,CACNB4,CACNG2,CACNG3,CACNG8,GAPDH,OGDH
PAK Signaling	4.76	0.171	0.943	ARHGEF7,CFL1,CFL2,GIT1,KRAS,MAP2K1,MAP2K4,MAPK1,MRAS,MYL12A,MYL6,NCK2,PAK1,PAK5,PTK2B,RAC1,RALA,RAP1A,RAP1B,RAP2B
Sphingosine-1-phosphate Signaling	4.59	0.167	0.471	ADCY1,ADCY2,ADCY9,Cdc42,GNAI1,GNAI2,GNAI3,GNAQ,GUCY1B1,MAPK1,PDIA3,PLCB1,PLCH2,PTK2B,RAC1,RHOA,RHOB,RHOG,RHOT1,SMPD3
Ferroptosis Signaling Pathway	4.47	0.159	1.342	ARAF,ARF1,ARF5,BRAF,GPX4,H2AX,H2AZ2,KRAS,MACROH2A1,MAP2K1,MAPK1,MRAS,PEBP1,PRKAA1,PRKAG2,RALA,RAP1A,RAP1B,RAP2B,SLC3A2,VDAC2
3-phosphoinositide Biosynthesis	4.47	0.137	0.229	ATP1A1,ATP1A2,HACD2,MTMR2,PGAM5,PI4KA,PIP4K2A,PIP4K2B,PIP4K2C,PIP5K1C,PLPPR4,PPFIA2,PPFIA3,PPP1CA,PPP1CB,Ppp1cc,PPP2CA,PPP2R1A,PPP2R2A,PPP2R5E,PPP3CA,PPP3CB,PPP3R1,PPP5C,PTPN11,PTPRF,SIRPA,SYNJ1
D-myo-inositol-5-phosphate Metabolism	4.44	0.138	0.471	ATP1A1,ATP1A2,HACD2,MTMR2,PGAM5,PIP4K2A,PIP4K2C,PLCB1,PLCH2,PLPPR4,PPFIA2,PPFIA3,PPP1CA,PPP1CB,Ppp1cc,PPP2CA,PPP2R1A,PPP2R2A,PPP2R5E,PPP3CA,PPP3CB,PPP3R1,PPP5C,PTPN11,PTPRF,SIRPA,SYNJ1
Gα12/13 Signaling	4.42	0.158	1.528	CDH10,CDH11,CDH13,CDH2,CTNNB1,KRAS,MAP2K1,MAP2K4,MAP3K5,MAPK1,MRAS,MYL12A,MYL6,PTK2B,RALA,RAP1A,RAP1B,RAP2B,RHOA,ROCK2,SRC
Apoptosis Signaling	4.42	0.173	-1	AIFM1,CAPN5,CYC1,CYCS,KRAS,LMNA,MAP2K1,MAP2K4,MAP3K5,MAP4K4,MAPK1,MRAS,PRKCE,RALA,RAP1A,RAP1B,RAP2B,SPTAN1
Role of Macrophages, Fibroblasts and Endothelial Cells in Rheumatoid Arthritis	4.41	0.117	#NUM!	APC,APC2,CAMK2A,CAMK2B,CAMK2D,CAMK2G,CSNK1A1,CSNK1D,CSNK1E,CSNK1G3,CTNNB1,DAAM1,GNAO1,GNAQ,GSK3B,KRAS,LRP1,MAP2K1,MAP2K4,MAPK1,MRAS,PDIA3,PLCB1,PLCH2,PPP3CA,PPP3CB,PPP3R1,PRKCB,PRKCE,PRKCG,RAC1,RALA,RAP1A,RAP1B,RAP2B,RHOA,ROCK2,SRC,TRAF3
PDGF Signaling	4.32	0.184	0	CSNK2A1,CSNK2A2,CSNK2B,INPP5J,KRAS,MAP2K1,MAP2K4,MAPK1,MRAS,PRKCB,RALA,RAP1A,RAP1B,RAP2B,SRC,SYNJ1
Coronavirus Replication Pathway	4.31	0.244	0.302	DDX1,GSK3A,GSK3B,TUBA1A,TUBA4A,TUBB,TUBB2A,TUBB3,TUBB4A,TUBB4B,TUBB6
Necroptosis Signaling Pathway	4.3	0.147	1.043	CAMK2A,CAMK2B,CAMK2D,CAMK2G,CAPN5,CYLD,DNM1L,GLUD1,GLUL,PGAM5,PPP3CA,PPP3CB,PPP3R1,SLC25A3,SLC25A4,SLC25A5,TOMM22,TOMM34,TOMM40,TOMM70,VDAC1,VDAC2,VDAC3
Role of Tissue Factor in Cancer	4.29	0.164	#NUM!	CFL1,CFL2,FYN,GNA11,GNAQ,KRAS,MAPK1,MRAS,MTOR,PAK1,PLCB1,PTK2B,PTPN11,RAC1,RALA,RAP1A,RAP1B,RAP2B,SRC
IL-2 Signaling	4.23	0.21	1.265	CSNK2A1,CSNK2A2,CSNK2B,KRAS,MAP2K1,MAPK1,MRAS,PTK2B,PTPN11,RALA,RAP1A,RAP1B,RAP2B
Glutamate Degradation III (via 4-aminobutyrate)	4.23	0.8	2	ABAT,ALDH5A1,GAD1,GAD2
Ovarian Cancer Signaling	4.21	0.146	-0.229	APC,BRAF,CTNNB1,GJA1,GSK3B,KRAS,MAP2K1,MAPK1,MRAS,MTOR,PA2G4,PRKACA,PRKACB,PRKAG2,PRKAR1A,PRKAR1B,PRKAR2A,PRKAR2B,RALA,RAP1A,RAP1B,RAP2B,SRC
Regulation of Cellular Mechanics by Calpain Protease	4.2	0.18	1.667	ACTN1,ACTN2,ACTN4,CAPN5,EZR,KRAS,MAPK1,MRAS,RALA,RAP1A,RAP1B,RAP2B,SRC,TLN1,TLN2,VCL
3-phosphoinositide Degradation	4.17	0.136	0.243	ATP1A1,ATP1A2,HACD2,INPP4A,INPP5J,MTMR1,MTMR2,PGAM5,PLPPR4,PPFIA2,PPFIA3,PPP1CA,PPP1CB,Ppp1cc,PPP2CA,PPP2R1A,PPP2R2A,PPP2R5E,PPP3CA,PPP3CB,PPP3R1,PPP5C,PTPN11,PTPRF,SIRPA,SYNJ1
Glutaryl-CoA Degradation	4.16	0.368	0.816	ACAA2,ACAT1,HACD2,HADHA,HADHB,HSD17B10,HSD17B4
tRNA Charging	4.16	0.256	0.632	AARS1,DARS1,EPRS1,KARS1,MARS1,RARS1,RARS2,SARS1,VARS1,YARS1
Apelin Cardiomyocyte Signaling Pathway	4.16	0.172	0.728	ATP2A2,GNA11,GNAI1,GNAI2,GNAI3,ITPR1,MAPK1,MYL12A,MYL6,PDIA3,PLCB1,PLCH2,PRKCB,PRKCE,PRKCG,SLC8A1,SLC8A2
Ephrin A Signaling	4.13	0.234	#NUM!	CFL1,CFL2,EPHA4,EPHA7,FYN,NGEF,PAK1,PTPN11,RAC1,RHOA,ROCK2
Coronavirus Pathogenesis Pathway	4.1	0.132	3.4	ATP6AP1,ATP6V1A,EEF1A1,EEF1A2,Gm15483,KPNB1,MAP2K4,MAPK1,PA2G4,RAB7A,RPS10,RPS14,RPS16,RPS18,RPS19,RPS2,RPS23,RPS3,RPS4Y1,RPS6,RPS7,RPS8,RPS9,TBK1,TNPO2,TOMM70,TRAF3
BMP signaling pathway	4.08	0.176	-0.5	KRAS,MAP2K1,MAP2K4,MAPK1,MRAS,PRKACA,PRKACB,PRKAG2,PRKAR1A,PRKAR1B,PRKAR2A,PRKAR2B,RALA,RAP1A,RAP1B,RAP2B
FAT10 Signaling Pathway	4.05	0.214	#NUM!	HTT,PSMA4,PSMA5,PSMA6,PSMA7,PSMB1,PSMC1,PSMD1,PSMD11,PSMD2,PSMD6,UBA1
WNT/β-catenin Signaling	3.99	0.138	-0.218	APC,APC2,APPL1,CDH2,CSNK1A1,CSNK1D,CSNK1E,CSNK1G3,CSNK2A1,CSNK2A2,CSNK2B,CTNNB1,GJA1,GNAO1,GNAQ,GSK3A,GSK3B,LRP1,MARK2,PPP2CA,PPP2R1A,PPP2R2A,PPP2R5E,SRC
Mechanisms of Viral Exit from Host Cells	3.96	0.244	#NUM!	ACTA1,ACTG1,LMNB1,LMNB2,PDCD6IP,PRKCB,PRKCE,PRKCG,SH3GL2,XPO1
Phagosome Formation	3.94	0.095	-2.216	ACTR2,ACTR3,ADGRA1,ADGRB1,ADGRB2,ADGRB3,ADGRL1,ADGRL3,AP1B1,AP1G1,ARPC1A,ARPC2,ARPC3,ARPC4,ARPC5,ARPC5L,CFL1,CFL2,CHRM1,ELMO2,FYN,GABBR1,GABBR2,GPR158,GRM1,GRM2,GRM3,GRM5,GRM7,ITPR1,KRAS,MAP2K1,MAP2K4,MAPK1,MRAS,MTOR,MYH10,MYH14,MYL12A,MYL6,MYO18A,PAK1,PAK5,PI4KA,PIP4K2A,PIP4K2B,PIP4K2C,PIP5K1C,PRDX6,PRKCB,PRKCE,PRKCG,PTK2B,RAC1,RALA,RAP1A,RAP1B,RAP2B,RAPGEF4,RHOA,ROCK2,SRC,TLN1,TLN2,WASF1,Wasl
LPS-stimulated MAPK Signaling	3.88	0.176	0	KRAS,MAP2K1,MAP2K4,MAP3K5,MAPK1,MRAS,PAK1,PRKCB,PRKCE,PRKCG,RAC1,RALA,RAP1A,RAP1B,RAP2B
Prolactin Signaling	3.85	0.168	0.535	ABCB8,FYN,KCNMA1,KRAS,MAP2K1,MAPK1,MRAS,PDPK1,PRKCB,PRKCE,PRKCG,PTPN11,RALA,RAP1A,RAP1B,RAP2B
Valine Degradation I	3.84	0.333	1.633	ABAT,AUH,DLD,ECHS1,HADHA,HADHB,HSD17B4
Glioma Signaling	3.84	0.152	-1	CAMK2A,CAMK2B,CAMK2D,CAMK2G,IDH2,IDH3G,KRAS,MAP2K1,MAPK1,MRAS,MTOR,PA2G4,PRKCB,PRKCE,PRKCG,RALA,RAP1A,RAP1B,RAP2B
Neurotrophin/TRK Signaling	3.74	0.179	1.155	KRAS,MAP2K1,MAP2K4,MAP3K5,MAPK1,MRAS,NTRK2,NTRK3,PDPK1,PTPN11,RALA,RAP1A,RAP1B,RAP2B
Fc Epsilon RI Signaling	3.69	0.153	0.471	FYN,INPP5J,KRAS,MAP2K1,MAP2K4,MAPK1,MRAS,PDPK1,PRKCB,PRKCE,PRKCG,PTPN11,RAC1,RALA,RAP1A,RAP1B,RAP2B,SYNJ1
Renal Cell Carcinoma Signaling	3.68	0.177	1.155	FH,KRAS,MAP2K1,MAPK1,MRAS,PAK1,PAK5,PTPN11,RAC1,RALA,RAP1A,RAP1B,RAP2B,SLC2A1
Thyroid Cancer Signaling	3.68	0.177	0.535	BRAF,CTNNB1,GSK3B,KRAS,MAP2K1,MAPK1,MRAS,MTOR,NTRK2,NTRK3,RALA,RAP1A,RAP1B,RAP2B
RAR Activation	3.67	0.127	#NUM!	ADCY1,ADCY2,ADCY9,CSNK2A1,CSNK2A2,CSNK2B,DHRS4,GUCY1B1,MAP2K1,MAP2K4,MAP3K5,MAPK1,PDPK1,PRKACA,PRKACB,PRKAG2,PRKAR1A,PRKAR1B,PRKAR2A,PRKAR2B,PRKCB,PRKCE,PRKCG,RAC1,RPL7A,SRC
PTEN Signaling	3.62	0.139	-1.091	CSNK2A1,CSNK2A2,CSNK2B,GSK3A,GSK3B,INPP5J,KRAS,MAGI2,MAP2K1,MAPK1,MRAS,NTRK2,NTRK3,PDPK1,RAC1,RALA,RAP1A,RAP1B,RAP2B,SYNJ1,YWHAH
Ketogenesis	3.6	0.455	2	ACAA2,ACAT1,BDH1,HADHA,HADHB
NGF Signaling	3.6	0.15	0.243	KRAS,MAP2K1,MAP2K4,MAP3K5,MAPK1,MRAS,PDPK1,PTPN11,RAC1,RALA,RAP1A,RAP1B,RAP2B,RHOA,RHOG,ROCK2,SMPD3,TRIO
Xenobiotic Metabolism Signaling	3.55	0.113	#NUM!	ALDH2,ALDH5A1,ALDH7A1,CAMK2A,CAMK2B,CAMK2D,CAMK2G,CUL3,GRIP1,GSTM3,GSTM5,HSP90AA1,HSP90AB1,KRAS,MAOA,MAOB,MAP2K1,MAP2K4,MAP3K5,MAPK1,MGST3,MRAS,PPP2CA,PPP2R1A,PPP2R2A,PPP2R5E,PRKCB,PRKCE,PRKCG,RALA,RAP1A,RAP1B,RAP2B
Ceramide Signaling	3.54	0.165	0.832	CYCS,KRAS,KSR1,MAP2K1,MAP2K4,MRAS,PPP2CA,PPP2R1A,PPP2R2A,PPP2R5E,RALA,RAP1A,RAP1B,RAP2B,SMPD3
Acute Myeloid Leukemia Signaling	3.54	0.165	0	ARAF,BRAF,IDH2,IDH3G,JUP,KRAS,MAP2K1,MAP2K4,MAPK1,MRAS,MTOR,RALA,RAP1A,RAP1B,RAP2B
Thrombopoietin Signaling	3.54	0.19	0.577	KRAS,MAP2K1,MAPK1,MRAS,PRKCB,PRKCE,PRKCG,PTPN11,RALA,RAP1A,RAP1B,RAP2B
Natural Killer Cell Signaling	3.52	0.126	0.6	CFL1,CFL2,FYN,HSPA1A/HSPA1B,HSPA2,HSPA4,HSPA5,HSPA8,HSPA9,KRAS,MAP2K1,MAP3K5,MAPK1,MRAS,MTOR,PAK1,PAK5,PTK2B,PTPN11,RAC1,RALA,RAP1A,RAP1B,RAP2B,Wasl
Glioma Invasiveness Signaling	3.48	0.178	2.111	Cdc42,KRAS,MAPK1,MRAS,RAC1,RALA,RAP1A,RAP1B,RAP2B,RHOA,RHOB,RHOG,RHOT1
Sonic Hedgehog Signaling	3.46	0.258	2.121	GSK3B,PRKACA,PRKACB,PRKAG2,PRKAR1A,PRKAR1B,PRKAR2A,PRKAR2B
Acetyl-CoA Biosynthesis I (Pyruvate Dehydrogenase Complex)	3.43	0.571	2	DLAT,DLD,PDHA1,PDHB
Aspartate Degradation II	3.43	0.571	2	GOT1,GOT2,MDH1,MDH2
Pyridoxal 5'-phosphate Salvage Pathway	3.4	0.185	-1.155	ARAF,BRAF,CDK5,CSNK1A1,CSNK1D,MAP2K1,MAP2K4,MAPK1,PAK1,PAK5,PRKAA1,PRKCE
D-myo-inositol (1,4,5,6)-Tetrakisphosphate Biosynthesis	3.39	0.128	1.069	ATP1A1,ATP1A2,HACD2,MTMR2,PGAM5,PLPPR4,PPFIA2,PPFIA3,PPP1CA,PPP1CB,Ppp1cc,PPP2CA,PPP2R1A,PPP2R2A,PPP2R5E,PPP3CA,PPP3CB,PPP3R1,PPP5C,PTPN11,PTPRF,SIRPA,SYNJ1
D-myo-inositol (3,4,5,6)-tetrakisphosphate Biosynthesis	3.39	0.128	1.069	ATP1A1,ATP1A2,HACD2,MTMR2,PGAM5,PLPPR4,PPFIA2,PPFIA3,PPP1CA,PPP1CB,Ppp1cc,PPP2CA,PPP2R1A,PPP2R2A,PPP2R5E,PPP3CA,PPP3CB,PPP3R1,PPP5C,PTPN11,PTPRF,SIRPA,SYNJ1
HER-2 Signaling in Breast Cancer	3.33	0.119	-0.577	ARAF,ARF1,ARF5,BRAF,COX4I1,COX5A,COX5B,COX6B1,FYN,GSK3A,GSK3B,KPNB1,KRAS,MAP2K1,MAPK1,MRAS,MTOR,PRKCB,PRKCE,PRKCG,RALA,RAP1A,RAP1B,RAP2B,RPS6,SRC,TSC2
Iron homeostasis signaling pathway	3.28	0.138	#NUM!	ACO2,ATP6AP1,ATP6V0A1,ATP6V0C,ATP6V0D1,ATP6V1A,ATP6V1B2,ATP6V1C1,ATP6V1D,ATP6V1E1,ATP6V1F,ATP6V1G2,ATP6V1H,FECH,HSPA9,LRP1,MAPK1,PCBP1,SKP1
Salvage Pathways of Pyrimidine Ribonucleotides	3.24	0.155	-1.291	AK1,AK5,ARAF,BRAF,CDK5,CSNK1A1,CSNK1D,MAP2K1,MAP2K4,MAPK1,NME1,PAK1,PAK5,PRKAA1,PRKCE
Mitochondrial L-carnitine Shuttle Pathway	3.22	0.316	0	ACSBG1,ACSL3,ACSL6,CPT1C,SLC27A1,SLC27A4
ERBB4 Signaling	3.22	0.176	0	KRAS,MAP2K1,MAPK1,MRAS,PDPK1,PRKCB,PRKCE,PRKCG,RALA,RAP1A,RAP1B,RAP2B
D-myo-inositol (1,4,5)-Trisphosphate Biosynthesis	3.21	0.269	-1.134	PI4KA,PIP4K2A,PIP4K2B,PIP4K2C,PIP5K1C,PLCB1,PLCH2
Tryptophan Degradation III (Eukaryotic)	3.21	0.269	0.816	ACAA2,ACAT1,HACD2,HADHA,HADHB,HSD17B10,HSD17B4
Neuroinflammation Signaling Pathway	3.19	0.107	-2.065	CTNNB1,GABBR1,GABBR2,GABRA1,GABRA4,GABRB1,GABRB2,GABRB3,GABRG2,GAD1,GAD2,GLS,GLUL,GRIA1,GRIN1,GRIN2A,GRIN2B,GSK3B,MAP2K4,MAPK1,MAPT,PPP3CA,PPP3CB,PPP3R1,PRKCG,RAC1,SLC1A2,SLC1A3,SLC6A1,SLC6A11,SNCA,SOD2,TBK1,TRAF3
S100 Family Signaling Pathway	3.12	0.0881	-2.425	ADGRA1,ADGRB1,ADGRB2,ADGRB3,ADGRL1,ADGRL3,ARAF,ATP2A2,ATP5F1A,ATP5F1B,ATP5F1C,ATP5PO,BRAF,BSG,CACNA1A,CACNA1B,CACNA1E,CACNA2D1,CACNA2D3,CACNB2,CACNB3,CACNB4,CACNG2,CACNG3,CACNG8,CAMK2A,CAMK2B,CAMK2D,CAMK2G,CHRM1,CTNNB1,EZR,GABBR1,GABBR2,GNA11,GPR158,GRM1,GRM2,GRM3,GRM5,GRM7,GSK3B,ITPR1,MAP2K1,MAP2K4,MAPK1,NTRK2,PDIA3,PLCB1,PLCH2,PRKACA,PRKACB,PRKAG2,PRKAR1A,PRKAR1B,PRKAR2A,PRKAR2B,PRKCB,PRKCE,PRK…
Stearate Biosynthesis I (Animals)	3.1	0.171	1.265	ACOT7,ACOT9,ACSBG1,ACSL3,ACSL6,FASN,MBOAT7,SIRT2,SLC27A1,SLC27A4,TECR,THEM4
2-ketoglutarate Dehydrogenase Complex	3.1	0.75	#NUM!	DLD,DLST,OGDH
Phenylalanine Degradation IV (Mammalian, via Side Chain)	3.03	0.357	2.236	ALDH2,GOT1,GOT2,MAOA,MAOB
Phototransduction Pathway	2.94	0.185	#NUM!	GNB1,GNB5,GUCY1B1,PRKACA,PRKACB,PRKAG2,PRKAR1A,PRKAR1B,PRKAR2A,PRKAR2B
Fatty Acid Activation	2.88	0.333	-0.447	ACSBG1,ACSL3,ACSL6,SLC27A1,SLC27A4
Apelin Pancreas Signaling Pathway	2.87	0.196	1.667	MAP2K4,PRKAA1,PRKACA,PRKACB,PRKAG2,PRKAR1A,PRKAR1B,PRKAR2A,PRKAR2B
ERB2-ERBB3 Signaling	2.84	0.169	1.508	GSK3A,GSK3B,KRAS,MAP2K1,MAPK1,MRAS,PDPK1,RALA,RAP1A,RAP1B,RAP2B
CSDE1 Signaling Pathway	2.81	0.179	-3.162	CTNNB1,CTTN,DDX6,EDC4,PABPC1,RAC1,RPL9,TNC,TRIO,VIM
CNTF Signaling	2.75	0.175	1.265	KRAS,MAP2K1,MAPK1,MRAS,MTOR,PTPN11,RALA,RAP1A,RAP1B,RAP2B
Telomerase Signaling	2.75	0.139	1.069	HSP90AA1,HSP90AB1,KRAS,MAP2K1,MAPK1,MRAS,PDPK1,PPP2CA,PPP2R1A,PPP2R2A,PPP2R5E,RALA,RAP1A,RAP1B,RAP2B
Parkinson's Signaling	2.73	0.312	#NUM!	CYCS,MAPK1,SEPTIN5,SNCA,UCHL1
Creatine-phosphate Biosynthesis	2.72	0.6	#NUM!	CKB,CKMT1A/CKMT1B,MAP4K4
UVA-Induced MAPK Signaling	2.72	0.143	1.897	CYCS,KRAS,MAP2K4,MAPK1,MRAS,MTOR,PDIA3,PLCB1,PLCH2,RALA,RAP1A,RAP1B,RAP2B,SMPD3
Calcium Transport I	2.71	0.4	-1	ATP2A2,ATP2B1,ATP2B2,ATP2B4
Human Embryonic Stem Cell Pluripotency	2.7	0.114	0.209	APC,APC2,ARAF,BRAF,CTNNB1,GSK3B,HSP90AA1,HSP90AB1,KRAS,MAP2K1,MAP2K4,MAPK1,MRAS,NTRK2,NTRK3,PDPK1,PRKCB,PRKCE,PRKCG,RALA,RAP1A,RAP1B,RAP2B
Cancer Drug Resistance By Drug Efflux	2.69	0.172	0.632	ARAF,BRAF,KRAS,MAP2K1,MAPK1,MRAS,RALA,RAP1A,RAP1B,RAP2B
Production of Nitric Oxide and Reactive Oxygen Species in Macrophages	2.65	0.115	0	Cdc42,MAP2K1,MAP2K4,MAP3K5,MAPK1,PPP1CA,PPP1CB,PPP2CA,PPP2R1A,PPP2R2A,PPP2R5E,PRKCB,PRKCE,PRKCG,RAC1,RAP1A,RAP1B,RHOA,RHOB,RHOG,RHOT1,SIRPA
Melanoma Signaling	2.61	0.18	1	BRAF,KRAS,MAP2K1,MAPK1,MRAS,RALA,RAP1A,RAP1B,RAP2B
Estrogen-Dependent Breast Cancer Signaling	2.54	0.148	2.121	HSD17B10,HSD17B12,HSD17B4,HSD17B8,KRAS,MAPK1,MRAS,RALA,RAP1A,RAP1B,RAP2B,SRC
Prostate Cancer Signaling	2.51	0.132	#NUM!	CTNNB1,GSK3B,HSP90AA1,HSP90AB1,KRAS,MAP2K1,MAPK1,MRAS,MTOR,PA2G4,PDPK1,RALA,RAP1A,RAP1B,RAP2B
BEX2 Signaling Pathway	2.49	0.146	0	CDH2,CTNNB1,GSK3B,MAP2,MAP2K4,MTOR,PLXNC1,PPP2CA,PPP2R1A,PPP2R2A,PPP2R5E,TSC2
Oncostatin M Signaling	2.47	0.186	1.414	KRAS,MAP2K1,MAPK1,MRAS,RALA,RAP1A,RAP1B,RAP2B
Glutamate Dependent Acid Resistance	2.45	1	#NUM!	GAD1,GAD2
Pulmonary Healing Signaling Pathway	2.43	0.111	0.426	ARAF,BRAF,CFL1,CFL2,CTNNB1,FYN,IDH2,KRAS,MAP2K4,MAPK1,MRAS,PRKAA1,PRKAG2,PRKCB,PRKCE,PRKCG,RAC1,RALA,RAP1A,RAP1B,RAP2B,SRC
PEDF Signaling	2.41	0.143	0	DOCK3,KRAS,MAPK1,MRAS,RAC1,RALA,RAP1A,RAP1B,RAP2B,RHOA,ROCK2,SOD2
Oxytocin In Spinal Neurons Signaling Pathway	2.4	0.2	0.378	CAMKK1,CAMKK2,GAD1,GNA11,GNAI3,GUCY1B1,NOS1
γ-linolenate Biosynthesis II (Animals)	2.37	0.263	-0.447	ACSBG1,ACSL3,ACSL6,SLC27A1,SLC27A4
Factors Promoting Cardiogenesis in Vertebrates	2.36	0.118	-1	APC,APC2,CAMK2A,CAMK2B,CAMK2D,CAMK2G,CTNNB1,GSK3B,LRP1,MAP2K4,PDIA3,PLCB1,PLCH2,PRKCB,PRKCE,PRKCG,RHOA,ROCK2
Xenobiotic Metabolism General Signaling Pathway	2.31	0.119	0.728	CUL3,GSTM3,GSTM5,KRAS,MAP2K1,MAP2K4,MAP3K5,MAPK1,MGST3,MRAS,PRKCB,PRKCE,PRKCG,RALA,RAP1A,RAP1B,RAP2B
GDNF Family Ligand-Receptor Interactions	2.29	0.145	0.632	ITPR1,KRAS,MAP2K1,MAP2K4,MAPK1,MRAS,RAC1,RALA,RAP1A,RAP1B,RAP2B
HGF Signaling	2.29	0.121	0.5	KRAS,MAP2K1,MAP2K4,MAP3K5,MAPK1,MRAS,PAK1,PRKCB,PRKCE,PRKCG,PTPN11,RAC1,RALA,RAP1A,RAP1B,RAP2B
EGF Signaling	2.27	0.161	-1	CSNK2A1,CSNK2A2,CSNK2B,ITPR1,MAP2K1,MAP2K4,MAPK1,MTOR,SRC
Immunogenic Cell Death Signaling Pathway	2.16	0.133	2.309	CALR,HSP90AA1,HSP90AB1,HSPA1A/HSPA1B,HSPA2,HSPA4,HSPA5,HSPA8,HSPA9,LRP1,PDIA3,PGAM5
Mevalonate Pathway I	2.12	0.286	#NUM!	ACAA2,ACAT1,HADHA,HADHB
Mouse Embryonic Stem Cell Pluripotency	2.06	0.125	1.155	APC,APC2,CTNNB1,GSK3B,KRAS,MAP2K1,MAPK1,MRAS,PTPN11,RALA,RAP1A,RAP1B,RAP2B
MYC Mediated Apoptosis Signaling	2.06	0.16	-1.414	CYCS,PRKACA,PRKACB,PRKAG2,PRKAR1A,PRKAR1B,PRKAR2A,PRKAR2B
Cell Cycle: G2/M DNA Damage Checkpoint Regulation	2.06	0.16	2.236	SFN,SKP1,YWHAB,YWHAE,YWHAG,YWHAH,YWHAQ,YWHAZ
FLT3 Signaling in Hematopoietic Progenitor Cells	2.04	0.134	0.905	KRAS,MAP2K1,MAPK1,MRAS,MTOR,PDPK1,PTPN11,RALA,RAP1A,RAP1B,RAP2B
JAK/STAT Signaling	2.04	0.134	1.508	GNAQ,KRAS,MAP2K1,MAPK1,MRAS,MTOR,PTPN11,RALA,RAP1A,RAP1B,RAP2B
Xenobiotic Metabolism CAR Signaling Pathway	2	0.105	2.236	ALDH2,ALDH5A1,ALDH7A1,GRIP1,GSTM3,GSTM5,HSP90AA1,HSP90AB1,MAP2K1,MAP2K4,MAPK1,MGST3,PPP2CA,PPP2R1A,PPP2R2A,PPP2R5E,PRKCB,PRKCE,PRKCG,SRC
Role Of Osteoclasts In Rheumatoid Arthritis Signaling Pathway	1.99	0.0939	1.347	ADAM11,ADAM23,ARAF,BRAF,Cdc42,CTNNA1,CTNNA2,CTNNB1,GSK3B,KRAS,MAP2K1,MAP2K4,MAP3K5,MAPK1,MRAS,PPP3CA,PPP3CB,PPP3R1,PTK2B,RAC1,RALA,RAP1A,RAP1B,RAP2B,RHOA,RHOB,RHOG,RHOT1,SRC
Glutamate Degradation II	1.99	0.667	#NUM!	GOT1,GOT2
4-aminobutyrate Degradation I	1.99	0.667	#NUM!	ABAT,ALDH5A1
Aspartate Biosynthesis	1.99	0.667	#NUM!	GOT1,GOT2
Role of MAPK Signaling in the Pathogenesis of Influenza	1.97	0.131	#NUM!	KRAS,MAP2K1,MAP2K4,MAP3K5,MAPK1,MRAS,PRDX6,RALA,RAP1A,RAP1B,RAP2B
VEGF Family Ligand-Receptor Interactions	1.97	0.131	0.302	KRAS,MAP2K1,MAPK1,MRAS,PRKCB,PRKCE,PRKCG,RALA,RAP1A,RAP1B,RAP2B
Caveolar-mediated Endocytosis Signaling	1.89	0.133	#NUM!	ACTA1,ACTG1,DNM2,FLOT1,FLOT2,FYN,ITSN1,RAB5A,RAB5C,SRC
Serotonin Receptor Signaling	1.79	0.156	#NUM!	ADCY1,ADCY2,ADCY9,GUCY1B1,MAOA,MAOB,QDPR
NF-κB Activation by Viruses	1.77	0.128	0.632	KRAS,MAPK1,MRAS,PRKCB,PRKCE,PRKCG,RALA,RAP1A,RAP1B,RAP2B
Erythropoietin Signaling Pathway	1.74	0.102	-0.471	CTNNB1,GSK3B,ITPR1,KRAS,MAP2K1,MAPK1,MRAS,MTOR,PDPK1,PRKCB,PRKCE,PRKCG,RAC1,RALA,RAP1A,RAP1B,RAP2B,SRC
Sumoylation Pathway	1.72	0.117	-1.265	ARHGDIA,Cdc42,CTBP1,MAP2K4,MAP3K5,RAC1,RHOA,RHOB,RHOG,RHOT1,SNCA,STUB1
Superpathway of Geranylgeranyldiphosphate Biosynthesis I (via Mevalonate)	1.71	0.222	#NUM!	ACAA2,ACAT1,HADHA,HADHB
Melatonin Degradation II	1.71	0.5	#NUM!	MAOA,MAOB
L-cysteine Degradation I	1.71	0.5	#NUM!	GOT1,GOT2
Regulation Of The Epithelial Mesenchymal Transition By Growth Factors Pathway	1.69	0.099	-0.229	ARAF,BRAF,CDH2,DOCK10,GSK3B,KRAS,MAP2K1,MAP2K4,MAPK1,MRAS,MTOR,PTPN11,RAC1,RALA,RAP1A,RAP1B,RAP2B,RHOA,VIM
Role of JAK1 and JAK3 in γc Cytokine Signaling	1.69	0.13	#NUM!	KRAS,MAPK1,MRAS,PTK2B,PTPN11,RALA,RAP1A,RAP1B,RAP2B
IL-6 Signaling	1.68	0.109	1.604	CSNK2A1,CSNK2A2,CSNK2B,KRAS,MAP2K1,MAP2K4,MAP4K4,MAPK1,MRAS,PTPN11,RALA,RAP1A,RAP1B,RAP2B
Non-Small Cell Lung Cancer Signaling	1.63	0.117	0.632	ITPR1,KRAS,MAP2K1,MAPK1,MRAS,PA2G4,PDPK1,RALA,RAP1A,RAP1B,RAP2B
Sucrose Degradation V (Mammalian)	1.62	0.273	#NUM!	ALDOA,ALDOC,Tpi1 (includes others)
STAT3 Pathway	1.52	0.104	0.535	KRAS,MAP2K1,MAP2K4,MAPK1,MRAS,NDUFA13,NTRK2,NTRK3,RAC1,RALA,RAP1A,RAP1B,RAP2B,SRC
IL-15 Production	1.51	0.106	-0.832	EPHA4,EPHB2,FYN,LMTK2,LMTK3,MAP2K1,MAP2K4,NTRK2,NTRK3,PEAK1,PTK2B,SRC,TWF1
Glutathione Redox Reactions II	1.51	0.4	#NUM!	AIFM1,PDIA3
2-oxobutanoate Degradation I	1.51	0.4	#NUM!	DLD,PCCB
Superpathway of Methionine Degradation	1.48	0.146	1.633	AHCYL1,DLD,GOT1,GOT2,PCCB,PRMT8
UVB-Induced MAPK Signaling	1.48	0.135	-1.89	MAP2K1,MAP2K4,MAPK1,MTOR,PRKCB,PRKCE,PRKCG
Angiopoietin Signaling	1.45	0.118	1.667	KRAS,MRAS,PAK1,PAK5,PTPN11,RALA,RAP1A,RAP1B,RAP2B
Putrescine Degradation III	1.41	0.182	2	ALDH2,ALDH7A1,MAOA,MAOB
Pyruvate Fermentation to Lactate	1.35	0.333	#NUM!	Ldha/RGD1562690,LDHB
Glycerol Degradation I	1.35	0.333	#NUM!	Gk,GPD2
Acyl-CoA Hydrolysis	1.33	0.214	#NUM!	ACOT7,ACOT9,THEM4
Inhibition of Angiogenesis by TSP1	1.31	0.147	1	CD47,FYN,GUCY1B1,MAP2K4,MAPK1
Pyroptosis Signaling Pathway	1.31	0.108	1.265	MAPK1,PRKACA,PRKACB,PRKAG2,PRKAR1A,PRKAR1B,PRKAR2A,PRKAR2B,RHOA,TRAF3
SPINK1 General Cancer Pathway	1.29	0.116	1.414	KRAS,MAP2K1,MAPK1,MRAS,RALA,RAP1A,RAP1B,RAP2B
Chronic Myeloid Leukemia Signaling	1.28	0.103	#NUM!	CTBP1,KRAS,MAP2K1,MAPK1,MRAS,PA2G4,PTPN11,RALA,RAP1A,RAP1B,RAP2B
PPAR Signaling	1.28	0.103	-2.111	HSP90AA1,HSP90AB1,KRAS,MAP2K1,MAP4K4,MAPK1,MRAS,RALA,RAP1A,RAP1B,RAP2B
ID1 Signaling Pathway	1.27	0.0896	0.471	ABI1,ARAF,BRAF,CTNNB1,CUL3,FYN,GSK3B,KRAS,MAPK1,MRAS,RALA,RAP1A,RAP1B,RAP1GAP,RAP2B,SRC,VIM,WDR48
Death Receptor Signaling	1.23	0.104	0.333	ACTA1,ACTG1,CYC1,CYCS,LMNA,MAP2K4,MAP3K5,MAP4K4,SPTAN1,TBK1
Acetyl-CoA Biosynthesis III (from Citrate)	1.23	1	#NUM!	ACLY
Glutamine Biosynthesis I	1.23	1	#NUM!	GLUL
Triacylglycerol Degradation	1.23	0.119	1.633	AARS1,ABHD12,ALDH2,DAGLA,FAAH,MGLL,PRDX6
Role of PKR in Interferon Induction and Antiviral Response	1.21	0.0956	-1.155	CYC1,CYCS,HSP90AA1,HSP90AB1,HSPA1A/HSPA1B,HSPA2,HSPA4,HSPA5,HSPA8,HSPA9,MAP2K4,MAPK1,TRAF3
Role of NANOG in Mammalian Embryonic Stem Cell Pluripotency	1.19	0.0968	1.265	APC,APC2,CTNNB1,GSK3B,KRAS,MAP2K1,MAPK1,MRAS,RALA,RAP1A,RAP1B,RAP2B
NAD Signaling Pathway	1.18	0.0927	0.535	AIFM1,GJA1,GSK3B,H1f0,H1f4,HSPD1,IDH2,LDHB,PRKAA1,PRKAG2,RYR2,RYR3,SIRT2,SOD2
Granzyme B Signaling	1.18	0.188	#NUM!	CYCS,LMNB1,LMNB2
Noradrenaline and Adrenaline Degradation	1.18	0.135	2.236	ALDH2,ALDH7A1,DHRS4,MAOA,MAOB
HMGB1 Signaling	1.14	0.0898	1.069	Cdc42,KRAS,MAP2K1,MAP2K4,MAPK1,MRAS,RAC1,RALA,RAP1A,RAP1B,RAP2B,RHOA,RHOB,RHOG,RHOT1
Pyrimidine Ribonucleotides Interconversion	1.14	0.132	-1	AK1,AK5,D1Pas1,Ddx3x,NME1
Regulation of the Epithelial-Mesenchymal Transition Pathway	1.14	0.0872	#NUM!	APC,ARAF,BRAF,CDH2,CTNNB1,GSK3B,KRAS,MAP2K1,MAP2K4,MAPK1,MRAS,PTPN11,RALA,RAP1A,RAP1B,RAP2B,RHOA
Tryptophan Degradation X (Mammalian, via Tryptamine)	1.14	0.148	2	ALDH2,ALDH7A1,MAOA,MAOB
GP6 Signaling Pathway	1.13	0.0945	-1.155	FYN,GSK3A,GSK3B,ITPR1,PDPK1,PRKCB,PRKCE,PRKCG,RAC1,RAP1B,RHOG,TLN1
RAN Signaling	1.12	0.176	#NUM!	IPO5,KPNB1,XPO1
1D-myo-inositol Hexakisphosphate Biosynthesis II (Mammalian)	1.12	0.176	#NUM!	INPP5J,ITPKA,SYNJ1
D-myo-inositol (1,3,4)-trisphosphate Biosynthesis	1.12	0.176	#NUM!	INPP5J,ITPKA,SYNJ1
Superoxide Radicals Degradation	1.11	0.25	#NUM!	SOD1,SOD2
Acute Phase Response Signaling	1.07	0.0865	0.775	C1QC,HNRNPK,KRAS,MAP2K1,MAP2K4,MAP3K5,MAPK1,MRAS,MTOR,PDPK1,PTPN11,RALA,RAP1A,RAP1B,RAP2B,SOD2
PXR/RXR Activation	1.05	0.108	-1.89	PRKACA,PRKACB,PRKAG2,PRKAR1A,PRKAR1B,PRKAR2A,PRKAR2B
Induction of Apoptosis by HIV1	1.05	0.108	1.633	CYC1,CYCS,MAP2K4,MAP3K5,SLC25A3,SLC25A4,SLC25A5
Superpathway of Cholesterol Biosynthesis	1.04	0.138	#NUM!	ACAA2,ACAT1,HADHA,HADHB
Crosstalk between Dendritic Cells and Natural Killer Cells	1.04	0.0989	-2	ACTA1,ACTG1,CAMK2A,CAMK2B,CAMK2D,CAMK2G,FSCN1,TLN1,TLN2
RANK Signaling in Osteoclasts	1.04	0.0989	0.333	MAP2K1,MAP2K4,MAP3K5,MAPK1,PPP3CA,PPP3CB,PPP3R1,PTK2B,SRC
MicroRNA Biogenesis Signaling Pathway	1.04	0.0856	-0.5	DDX1,DDX5,DNAJA2,DNAJB1,HNRNPA2B1,HSP90AA1,HSP90AB1,HSPA8,KRAS,MAPK1,MRAS,MTOR,RALA,RAP1A,RAP1B,RAP2B
Role of WNT/GSK-3β Signaling in the Pathogenesis of Influenza	1.04	0.103	1	APC,APC2,CSNK1A1,CSNK1D,CSNK1E,CSNK1G3,CTNNB1,GSK3B
Pyrimidine Ribonucleotides De Novo Biosynthesis	1.03	0.122	-1	AK1,AK5,D1Pas1,Ddx3x,NME1
Hepatic Cholestasis	0.983	0.0838	#NUM!	ADCY1,ADCY2,ADCY9,GUCY1B1,MAP2K4,PRKACA,PRKACB,PRKAG2,PRKAR1A,PRKAR1B,PRKAR2A,PRKAR2B,PRKCB,PRKCE,PRKCG,TJP2
Tumor Microenvironment Pathway	0.947	0.0838	0.258	ARAF,BRAF,KRAS,MAP2K1,MAPK1,MRAS,RAC1,RALA,RAP1A,RAP1B,RAP2B,SLC16A1,SLC1A4,SLC2A1,TNC
Asparagine Degradation I	0.939	0.5	#NUM!	ASRGL1
β-alanine Degradation I	0.939	0.5	#NUM!	ABAT
Choline Degradation I	0.939	0.5	#NUM!	ALDH7A1
L-cysteine Degradation III	0.939	0.5	#NUM!	GOT1
Fatty Acid Biosynthesis Initiation II	0.939	0.5	#NUM!	FASN
Glutamine Degradation I	0.939	0.5	#NUM!	GLS
Glutamate Biosynthesis II	0.939	0.5	#NUM!	GLUD1
Glutamate Degradation X	0.939	0.5	#NUM!	GLUD1
TGF-β Signaling	0.936	0.0938	1	KRAS,MAP2K1,MAP2K4,MAPK1,MRAS,RALA,RAP1A,RAP1B,RAP2B
Dopamine Degradation	0.924	0.125	2	ALDH2,ALDH7A1,MAOA,MAOB
Endoplasmic Reticulum Stress Pathway	0.903	0.143	#NUM!	CALR,HSPA5,MAP3K5
Superpathway of D-myo-inositol (1,4,5)-trisphosphate Metabolism	0.857	0.136	#NUM!	INPP5J,ITPKA,SYNJ1
4-1BB Signaling in T Lymphocytes	0.851	0.118	0	MAP2K1,MAP2K4,MAP3K5,MAPK1
PCP (Planar Cell Polarity) Pathway	0.839	0.1	-0.816	DAAM1,MAP2K4,PFN2,RAC1,RHOA,ROCK2
Xenobiotic Metabolism AHR Signaling Pathway	0.839	0.092	1.414	ALDH2,ALDH5A1,ALDH7A1,GSTM3,GSTM5,HSP90AA1,HSP90AB1,MGST3
Pyrimidine Deoxyribonucleotides De Novo Biosynthesis I	0.815	0.13	#NUM!	AK1,AK5,NME1
Diphthamide Biosynthesis	0.775	0.333	#NUM!	EEF2
NADH Repair	0.775	0.333	#NUM!	GAPDH
Serine Biosynthesis	0.775	0.333	#NUM!	PHGDH
Palmitate Biosynthesis I (Animals)	0.775	0.333	#NUM!	FASN
Anandamide Degradation	0.775	0.333	#NUM!	FAAH
Glycerol-3-phosphate Shuttle	0.775	0.333	#NUM!	GPD2
Glutathione-mediated Detoxification	0.757	0.108	#NUM!	GSTM3,GSTM5,LANCL1,MGST3
UDP-N-acetyl-D-galactosamine Biosynthesis II	0.75	0.154	#NUM!	GPI,HK1
Neuroprotective Role of THOP1 in Alzheimer's Disease	0.74	0.0826	2.121	LONP1,MAPT,PRKACA,PRKACB,PRKAG2,PRKAR1A,PRKAR1B,PRKAR2A,PRKAR2B,YWHAE
TNFR1 Signaling	0.735	0.098	-0.447	CYCS,MADD,MAP2K4,PAK1,PAK5
Docosahexaenoic Acid (DHA) Signaling	0.728	0.105	#NUM!	CYCS,GSK3A,GSK3B,PDPK1
Cell Cycle Regulation by BTG Family Proteins	0.728	0.105	#NUM!	PPP2CA,PPP2R1A,PPP2R2A,PPP2R5E
Role of MAPK Signaling in Inhibiting the Pathogenesis of Influenza	0.726	0.0886	-0.816	ARAF,BRAF,MAP2K1,MAP2K4,MAP3K5,MAPK1,PRDX6
Role of PI3K/AKT Signaling in the Pathogenesis of Influenza	0.706	0.0909	0.816	GNAI1,GNAI2,GNAI3,GSK3B,MAP2K1,MAPK1
WNT/Ca+ pathway	0.706	0.0909	0	CAMK2A,GSK3B,PDIA3,PLCB1,PLCH2,PPP3CA
Role of Osteoblasts, Osteoclasts and Chondrocytes in Rheumatoid Arthritis	0.701	0.0746	#NUM!	APC,APC2,CSNK1A1,CSNK1D,CSNK1E,CSNK1G3,CTNNB1,GSK3B,LRP1,MAP2K4,MAP3K5,MAPK1,PPP3CA,PPP3CB,PPP3R1,PTK2B,SRC
Colanic Acid Building Blocks Biosynthesis	0.699	0.143	#NUM!	GPI,UGP2
Mitotic Roles of Polo-Like Kinase	0.686	0.0896	#NUM!	HSP90AA1,HSP90AB1,PPP2CA,PPP2R1A,PPP2R2A,PPP2R5E
Apelin Liver Signaling Pathway	0.67	0.111	#NUM!	GSK3A,GSK3B,MAP2K4
Role Of Chondrocytes In Rheumatoid Arthritis Signaling Pathway	0.664	0.078	0.905	CAMKK2,LRP1,MAP2K4,MAPK1,MTOR,PGAM5,PPP3CA,PPP3CB,PPP3R1,PRKAA1,PRKAG2
Branched-chain α-keto acid Dehydrogenase Complex	0.664	0.25	#NUM!	DLD
Heme Biosynthesis from Uroporphyrinogen-III I	0.664	0.25	#NUM!	FECH
Phenylethylamine Degradation I	0.664	0.25	#NUM!	ALDH2
Methylmalonyl Pathway	0.664	0.25	#NUM!	PCCB
Proline Biosynthesis I	0.664	0.25	#NUM!	PYCR2
Oxidized GTP and dGTP Detoxification	0.664	0.25	#NUM!	DDX6
Phenylalanine Degradation I (Aerobic)	0.664	0.25	#NUM!	QDPR
Molybdenum Cofactor Biosynthesis	0.664	0.25	#NUM!	GPHN
Superpathway of Citrulline Metabolism	0.652	0.133	#NUM!	GLS,NOS1
Lymphotoxin β Receptor Signaling	0.644	0.0909	0	CYC1,CYCS,MAPK1,PDPK1,TRAF3
Triacylglycerol Biosynthesis	0.644	0.0909	2	MBOAT7,PLPP3,PLPPR3,PLPPR4,SIRT2
TR/RXR Activation	0.636	0.0833	#NUM!	ENO1,FASN,MTOR,PFKP,RAB3B,SLC2A1,SYT2
Cyclins and Cell Cycle Regulation	0.62	0.0824	0	GSK3B,PA2G4,PPP2CA,PPP2R1A,PPP2R2A,PPP2R5E,SKP1
D-myo-inositol (1,4,5)-trisphosphate Degradation	0.611	0.125	#NUM!	INPP5J,SYNJ1
Glutathione Redox Reactions I	0.609	0.103	#NUM!	GPX4,MGST3,PRDX6
CD27 Signaling in Lymphocytes	0.604	0.0877	-1	CYC1,CYCS,MAP2K1,MAP2K4,MAP3K5
IL-13 Signaling Pathway	0.599	0.0776	1	CTNNB1,FAM120A,FYN,MAOA,MAPK1,MTOR,RHOA,ROCK2,SRC
Bladder Cancer Signaling	0.599	0.0776	1.414	KRAS,MAP2K1,MAPK1,MRAS,PA2G4,RALA,RAP1A,RAP1B,RAP2B
Proline Biosynthesis II (from Arginine)	0.578	0.2	#NUM!	PYCR2
Superpathway of Serine and Glycine Biosynthesis I	0.578	0.2	#NUM!	PHGDH
Tetrahydrofolate Salvage from 5,10-methenyltetrahydrofolate	0.578	0.2	#NUM!	MTHFD1
CMP-N-acetylneuraminate Biosynthesis I (Eukaryotes)	0.578	0.2	#NUM!	CMAS
Lysine Degradation II	0.578	0.2	#NUM!	ALDH7A1
Lysine Degradation V	0.578	0.2	#NUM!	ALDH7A1
Citrulline-Nitric Oxide Cycle	0.578	0.2	#NUM!	NOS1
Folate Polyglutamylation	0.578	0.2	#NUM!	MTHFD1
BER (Base Excision Repair) Pathway	0.578	0.0909	-1	MAP2K1,MAP2K4,MAPK1,NF1
Estrogen Biosynthesis	0.558	0.0889	-2	HSD17B10,HSD17B12,HSD17B4,HSD17B8
tRNA Splicing	0.536	0.087	-1	ENPP6,PDE2A,PDE4A,PDE4D
Arginine Biosynthesis IV	0.513	0.167	#NUM!	GLUD1
Arginine Degradation VI (Arginase 2 Pathway)	0.513	0.167	#NUM!	PYCR2
Pentose Phosphate Pathway (Non-oxidative Branch)	0.513	0.167	#NUM!	TKT
Glycine Cleavage Complex	0.513	0.167	#NUM!	DLD
Selenocysteine Biosynthesis II (Archaea and Eukaryotes)	0.513	0.167	#NUM!	SARS1
Rapoport-Luebering Glycolytic Shunt	0.513	0.167	#NUM!	PGAM1
GDP-mannose Biosynthesis	0.513	0.167	#NUM!	GPI
IL-7 Signaling Pathway	0.498	0.0769	0.816	FYN,GSK3A,GSK3B,MAPK1,PDPK1,SLC2A1
Kinetochore Metaphase Signaling Pathway	0.47	0.0721	1.134	H2AX,H2AZ2,MACROH2A1,PPP1CA,PPP1CB,Ppp1cc,Ppp2r5c,PPP2R5E
Ethanol Degradation II	0.462	0.0857	#NUM!	ALDH2,ALDH7A1,DHRS4
Trehalose Degradation II (Trehalase)	0.457	0.143	#NUM!	HK1
Glycogen Biosynthesis II (from UDP-D-Glucose)	0.457	0.143	#NUM!	UGP2
CCR5 Signaling in Macrophages	0.453	0.0641	-0.905	CACNA1A,CACNA1B,CACNA1E,CACNA2D1,CACNA2D3,CACNB2,CACNB3,CACNB4,CACNG2,CACNG3,CACNG8,GNA11,GNAI1,GNAI2,GNAI3,GNAL,GNAO1,GNAQ,GNAS,GNAZ,GNB1,GNB2,GNB4,GNB5,ITPR1,MAP2K4,MAPK1,MRAS,PRKCB,PRKCE,PRKCG,PTK2B
Histamine Degradation	0.447	0.0952	#NUM!	ALDH2,ALDH7A1
Fatty Acid α-oxidation	0.447	0.0952	#NUM!	ALDH2,ALDH7A1
Cell Cycle: G1/S Checkpoint Regulation	0.421	0.0735	#NUM!	GSK3B,PA2G4,RPL11,RPL5,SKP1
Pulmonary Fibrosis Idiopathic Signaling Pathway	0.418	0.0644	-0.229	ACTA1,ACTG1,ARAF,BRAF,CDH2,CTNNB1,GSK3B,KRAS,MAP2K1,MAP2K4,MAPK1,MRAS,MTOR,PTK2B,RALA,RAP1A,RAP1B,RAP2B,RHOA,ROCK2,VIM
ATM Signaling	0.417	0.07	-1.342	H2AX,HP1BP3,MAP2K4,PPP2CA,PPP2R1A,PPP2R2A,PPP2R5E
Histidine Degradation III	0.412	0.125	#NUM!	MTHFD1
Sphingomyelin Metabolism	0.412	0.125	#NUM!	SMPD3
Notch Signaling	0.403	0.0789	#NUM!	CNTN1,MAG,NUMBL
Vitamin-C Transport	0.398	0.087	#NUM!	LRRC8A,SLC2A1
Apelin Cardiac Fibroblast Signaling Pathway	0.398	0.087	#NUM!	PRKAA1,PRKAG2
FGF Signaling	0.395	0.0698	0	ITPR1,MAP2K1,MAP3K5,MAPK1,PTPN11,RAC1
Antigen Presentation Pathway	0.386	0.0769	#NUM!	CALR,CANX,PDIA3
Growth Hormone Signaling	0.382	0.0704	-1.342	MAPK1,PDPK1,PRKCB,PRKCE,PRKCG
Serotonin Degradation	0.382	0.0704	2.236	ALDH2,ALDH7A1,DHRS4,MAOA,MAOB
IL-22 Signaling	0.376	0.0833	#NUM!	MAP2K4,MAPK1
Tumoricidal Function of Hepatic Natural Killer Cells	0.376	0.0833	#NUM!	AIFM1,CYCS
Citrulline Biosynthesis	0.373	0.111	#NUM!	GLS
Leucine Degradation I	0.373	0.111	#NUM!	AUH
Heme Biosynthesis II	0.373	0.111	#NUM!	FECH
Folate Transformations I	0.373	0.111	#NUM!	MTHFD1
LPS/IL-1 Mediated Inhibition of RXR Function	0.356	0.063	#NUM!	ACSBG1,ACSL3,ACSL6,ALDH2,ALDH5A1,ALDH7A1,CPT1C,GSTM3,GSTM5,MAOA,MAOB,MAP2K4,MGST3,SLC27A1,SLC27A4,XPO1
CDP-diacylglycerol Biosynthesis I	0.355	0.08	#NUM!	CDS2,MBOAT7
Ethanol Degradation IV	0.355	0.08	#NUM!	ALDH2,ALDH7A1
Role of CHK Proteins in Cell Cycle Checkpoint Control	0.343	0.069	#NUM!	PPP2CA,PPP2R1A,PPP2R2A,PPP2R5E
April Mediated Signaling	0.338	0.0714	#NUM!	MAP2K4,MAPK1,TRAF3
IL-17A Signaling in Gastric Cells	0.335	0.0769	#NUM!	MAP2K4,MAPK1
Methionine Degradation I (to Homocysteine)	0.335	0.0769	#NUM!	AHCYL1,PRMT8
CDC42 Signaling	0.329	0.0608	0.577	ACTR2,ACTR3,APC,APC2,ARPC1A,ARPC2,ARPC3,ARPC4,ARPC5,ARPC5L,BAIAP2,CDC42BPA,CFL1,CFL2,EXOC2,EXOC3,EXOC4,EXOC5,EXOC6B,Exoc7,EXOC8,GSK3B,IQGAP2,LLGL1,MAP2K4,MAPK1,MPRIP,MYL12A,MYL6,PAK1,PPP1CB,Ppp1r12a,Ppp1r12b,RALA,SRC
Aryl Hydrocarbon Receptor Signaling	0.325	0.0629	0	ALDH2,ALDH5A1,ALDH7A1,GSTM3,GSTM5,HSP90AA1,HSP90AB1,MAPK1,MGST3,SRC
B Cell Activating Factor Signaling	0.324	0.0698	#NUM!	MAP2K4,MAPK1,TRAF3
Hypoxia Signaling in the Cardiovascular System	0.324	0.0658	#NUM!	CSNK1D,HSP90AA1,HSP90AB1,UBE2N,UBE2O
Phosphatidylglycerol Biosynthesis II (Non-plastidic)	0.317	0.0741	#NUM!	CDS2,MBOAT7
Pregnenolone Biosynthesis	0.317	0.0741	#NUM!	CYP46A1,MICAL3
p70S6K Signaling	0.31	0.0602	-0.192	EEF2,GNAI1,GNAI2,GNAI3,GNAQ,KRAS,MAP2K1,MAPK1,MAPT,MRAS,MTOR,PDIA3,PDPK1,PLCB1,PLCH2,PPP2CA,PPP2R1A,PPP2R2A,PPP2R5E,PRKCB,PRKCE,PRKCG,RALA,RAP1A,RAP1B,RAP2B,RPS6,SFN,SRC,YWHAB,YWHAE,YWHAG,YWHAH,YWHAQ,YWHAZ
Pentose Phosphate Pathway	0.31	0.0909	#NUM!	TKT
Histidine Degradation VI	0.299	0.0714	#NUM!	CYP46A1,MICAL3
Cysteine Biosynthesis III (mammalia)	0.299	0.0714	#NUM!	AHCYL1,PRMT8
Role of JAK family kinases in IL-6-type Cytokine Signaling	0.294	0.0633	0.447	HSP90AA1,HSP90AB1,MAP2K4,MAPK1,PTPN11
Antioxidant Action of Vitamin C	0.285	0.0614	-0.447	MAP2K4,MAPK1,PDIA3,PLCB1,PLCH2,PRDX6,SLC2A1
Glycogen Degradation II	0.284	0.0833	#NUM!	PYGB
GDP-glucose Biosynthesis	0.284	0.0833	#NUM!	HK1
Activation of IRF by Cytosolic Pattern Recognition Receptors	0.264	0.0615	-2	MAP2K4,PPIB,TBK1,TRAF3
Glucose and Glucose-1-phosphate Degradation	0.26	0.0769	#NUM!	HK1
Guanosine Nucleotides Degradation III	0.26	0.0769	#NUM!	GDA
Ubiquinol-10 Biosynthesis (Eukaryotic)	0.254	0.0645	#NUM!	CYP46A1,MICAL3
CD40 Signaling	0.245	0.0597	-1	MAP2K1,MAP2K4,MAPK1,TRAF3
IL-17A Signaling in Airway Cells	0.245	0.0597	#NUM!	GSK3B,MAP2K1,MAP2K4,MAPK1
TNFR2 Signaling	0.241	0.0625	#NUM!	MAP2K4,TBK1
Glycogen Degradation III	0.24	0.0714	#NUM!	PYGB
FAT10 Cancer Signaling Pathway	0.239	0.06	#NUM!	CTNNB1,EEF1A1,GSK3B
Telomere Extension by Telomerase	0.221	0.0667	#NUM!	HNRNPA2B1
Leukotriene Biosynthesis	0.221	0.0667	#NUM!	MGST3
Chondroitin Sulfate Degradation (Metazoa)	0.204	0.0625	#NUM!	HEXB
Wound Healing Signaling Pathway	0	0.0437	0.302	KRAS,MAP2K1,MAP2K4,MAPK1,MRAS,RAC1,RALA,RAP1A,RAP1B,RAP2B,VIM
CDX Gastrointestinal Cancer Signaling Pathway	0	0.0297	0.816	BRAF,CTNNB1,GSK3B,MAP2K1,MAPK1,RAC1
Macrophage Classical Activation Signaling Pathway	0	0.0529	-2.53	ACO2,DLAT,DLD,NDUFS1,PDHA1,PDHB,PKM,SDHA,SDHB,UQCRC2
Multiple Sclerosis Signaling Pathway	0	0.0541	-1.155	AIFM1,BRAF,C1QC,CAPN5,GRIN1,GRIN2A,GRIN2B,MAPK1,MOG,PLP1,SLC8A1,SLC8A2
Pathogen Induced Cytokine Storm Signaling Pathway	0	0.0135	-0.447	MAPK1,RYR2,RYR3,SLC2A1,TBK1
Role Of Osteoblasts In Rheumatoid Arthritis Signaling Pathway	0	0.0451	-2.111	APC,APC2,CSNK1A1,CSNK1D,CSNK1E,CSNK1G3,CTNNB1,GSK3B,LRP1,MAPK1,SRC
Ribonucleotide Reductase Signaling Pathway	0	0.0471	0	BRAF,CTNNB1,KRAS,MAP2K4,MAPK1,MTOR,SKP1,SRC
IL-10 Signaling	0	0.0519	0	GSK3B,MAP2K4,MAP4K4,MAPK1,MTOR,PKM,PRKAA1,PRKAG2
Macrophage Alternative Activation Signaling Pathway	0	0.0248	-1.342	ACLY,H4C9,LLGL1,MAPK1,MTOR
p53 Signaling	0	0.051	#NUM!	ADGRB1,CSNK1D,CTNNB1,GSK3B,SFN
LXR/RXR Activation	0	0.0163	#NUM!	ECHS1,FASN
Hepatic Fibrosis / Hepatic Stellate Cell Activation	0	0.0206	#NUM!	MYH10,MYH14,MYL6,MYO18A
VDR/RXR Activation	0	0.0513	1	CSNK2A1,PRKCB,PRKCE,PRKCG
FXR/RXR Activation	0	0.0159	#NUM!	FASN,MAP2K4
IL-12 Signaling and Production in Macrophages	0	0.0515	#NUM!	MAP2K1,MAP2K4,MAPK1,PRKCB,PRKCE,PRKCG,RAB7A
Role of RIG1-like Receptors in Antiviral Innate Immunity	0	0.0435	#NUM!	TBK1,TRAF3
Role of Pattern Recognition Receptors in Recognition of Bacteria and Viruses	0	0.0385	-1.633	C1QC,MAP2K4,MAPK1,PRKCB,PRKCE,PRKCG
TREM1 Signaling	0	0.013	#NUM!	MAPK1
MIF Regulation of Innate Immunity	0	0.0455	#NUM!	MAP2K4,MAPK1
Role of NFAT in Regulation of the Immune Response	0	0.0357	1.671	AKAP5,CSNK1A1,CSNK1D,CSNK1E,CSNK1G3,FYN,GNA11,GNAI1,GNAI2,GNAI3,GNAL,GNAO1,GNAQ,GNAS,GNAZ,GNB1,GNB2,GNB4,GNB5,GSK3A,GSK3B,IPO5,ITPR1,KPNB1,KRAS,MAP2K1,MAPK1,MRAS,PLCB1,PPP3CA,PPP3CB,PPP3R1,RALA,RAP1A,RAP1B,RAP2B,XPO1
FcγRIIB Signaling in B Lymphocytes	0	0.0375	0.707	CACNA1A,CACNA1B,CACNA1E,CACNA2D1,CACNA2D3,CACNB2,CACNB3,CACNB4,CACNG2,CACNG3,CACNG8,ITPR1,KRAS,MAP2K4,MRAS,PDPK1,RALA,RAP1A,RAP1B,RAP2B
Calcium-induced T Lymphocyte Apoptosis	0	0.0174	-1.414	ATP2A2,ITPR1,PPP3CA,PPP3CB,PPP3R1,PRKCB,PRKCE,PRKCG
Cytotoxic T Lymphocyte-mediated Apoptosis of Target Cells	0	0.00471	#NUM!	CYC1,CYCS
IL-17 Signaling	0	0.0588	2.111	GSK3B,HSP90AA1,HSP90AB1,KRAS,MAP2K4,MAPK1,MRAS,RALA,RAP1A,RAP1B,RAP2B
CTLA4 Signaling in Cytotoxic T Lymphocytes	0	0.0477	1.3	AP1B1,AP1G1,AP2A1,AP2A2,AP2B1,AP2M1,AP2S1,ARF1,CLTA,CLTB,CLTC,FYN,GSK3A,GSK3B,KRAS,MAP2K4,MAPK1,MRAS,PPP2CA,PPP2R1A,PPP2R2A,PPP2R5E,PTPN11,RAC1,RALA,RAP1A,RAP1B,RAP2B,SRC
CD28 Signaling in T Helper Cells	0	0.0368	-1.147	ACTR2,ACTR3,ARPC1A,ARPC2,ARPC3,ARPC4,ARPC5,ARPC5L,FYN,ITPR1,MAP2K1,MAP2K4,PAK1,PDPK1,PPP3CA,PPP3CB,PPP3R1,PTPN11,RAC1
IL-15 Signaling	0	0.017	1	KRAS,MAP2K1,MAPK1,MRAS,MTOR,RALA,RAP1A,RAP1B,RAP2B
Dendritic Cell Maturation	0	0.0101	0.816	FSCN1,MAP2K4,MAPK1,PDIA3,PLCB1,PLCH2
ICOS-ICOSL Signaling in T Helper Cells	0	0.0197	-1.667	CAMK2A,CAMK2B,CAMK2D,CAMK2G,ITPR1,PDPK1,PPP3CA,PPP3CB,PPP3R1,RAC1
Lipid Antigen Presentation by CD1	0	0.0193	#NUM!	AP2A1,AP2A2,AP2B1,AP2M1,AP2S1,CALR,CANX,PDIA3
DNA Methylation and Transcriptional Repression Signaling	0	0.0446	-2	CDK17,CDK5,H4C9,MECP2,TFAM
Role of OCT4 in Mammalian Embryonic Stem Cell Pluripotency	0	0.0217	#NUM!	PHB1
Type I Diabetes Mellitus Signaling	0	0.0177	1	CPE,CYC1,CYCS,GAD1,GAD2,HSPD1,MAP2K4,MAP3K5,MAPK1
Small Cell Lung Cancer Signaling	0	0.0521	#NUM!	CYC1,CYCS,NOS1,PA2G4,TRAF3
Basal Cell Carcinoma Signaling	0	0.0556	#NUM!	APC,APC2,CTNNB1,GSK3B
Pancreatic Adenocarcinoma Signaling	0	0.0556	0	KRAS,MAP2K1,MAP2K4,MAPK1,PA2G4,RAC1,RALA
G Protein Signaling Mediated by Tubby	0	0.0321	1.291	GNA11,GNAI1,GNAI2,GNAI3,GNAL,GNAO1,GNAQ,GNAS,GNAZ,GNB1,GNB2,GNB4,GNB5,MRAS,PLCB1
Systemic Lupus Erythematosus Signaling	0	0.00843	#NUM!	HNRNPA2B1,KRAS,MAPK1,MRAS,MTOR,RALA,RAP1A,RAP1B,RAP2B
FAK Signaling	0	0.05	-1.941	ACTR2,ACTR3,ADGRA1,ADGRB1,ADGRB2,ADGRB3,ADGRL1,ADGRL3,APC,ARHGAP35,ARHGEF7,ARPC1A,ARPC2,ARPC3,ARPC4,ARPC5,ARPC5L,ASAP1,CAPN5,CHRM1,CTNNB1,FYN,GABBR1,GABBR2,GIT1,GPR158,GRM1,GRM2,GRM3,GRM5,GRM7,GSK3A,GSK3B,KRAS,MAP2K1,MAP2K4,MAPK1,MRAS,MTOR,NCK2,PAK1,PAK5,PDPK1,RAC1,RALA,RAP1A,RAP1B,RAP2B,RB1CC1,RHOA,SRC,Wasl
Retinoic acid Mediated Apoptosis Signaling	0	0.0167	#NUM!	CYCS
Hereditary Breast Cancer Signaling	0	0.0563	#NUM!	H2AX,KRAS,MRAS,RALA,RAP1A,RAP1B,RAP2B,SFN
Phospholipase C Signaling	0	0.0401	1.715	ADCY1,ADCY2,ADCY9,ARHGEF17,ARHGEF2,ARHGEF7,ARHGEF9,Cdc42,FYN,GNAQ,GNAS,GNB1,GNB2,GNB4,GNB5,GUCY1B1,ITPR1,KRAS,MAP2K1,MAPK1,MPRIP,MRAS,MYL12A,MYL6,PEBP1,PLCB1,PPP1CB,Ppp1r12a,Ppp1r12b,PPP3CA,PPP3CB,PPP3R1,PRKCB,PRKCE,PRKCG,RAC1,RALA,RAP1A,RAP1B,RAP2B,RHOA,RHOB,RHOG,RHOT1,SRC
Altered T Cell and B Cell Signaling in Rheumatoid Arthritis	0	0.00106	#NUM!	TRAF3
Atherosclerosis Signaling	0	0.00752	#NUM!	PRDX6
Regulation of IL-2 Expression in Activated and Anergic T Lymphocytes	0	0.0303	1.069	FYN,KRAS,MAP2K1,MAP2K4,MAPK1,MRAS,PPP3CA,PPP3CB,PPP3R1,RAC1,RALA,RAP1A,RAP1B,RAP2B
TWEAK Signaling	0	0.0541	#NUM!	CYCS,TRAF3
NUR77 Signaling in T Lymphocytes	0	0.0175	-0.333	CYCS,MAP2K1,MAPK1,PPP3CA,PPP3CB,PPP3R1,PRKCB,PRKCE,PRKCG
PKCθ Signaling in T Lymphocytes	0	0.0538	0.471	CACNA1A,CACNA1B,CACNA1E,CACNA2D1,CACNA2D3,CACNB2,CACNB3,CACNB4,CACNG2,CACNG3,CACNG8,CAMK2A,CAMK2B,CAMK2D,CAMK2G,FYN,ITPR1,KRAS,MAP2K4,MAP3K5,MAPK1,MRAS,PPP3CA,PPP3CB,PPP3R1,RAC1,RALA,RAP1A,RAP1B,RAP2B
Antiproliferative Role of TOB in T Cell Signaling	0	0.00704	#NUM!	MAPK1,PABPC1,SKP1
MSP-RON Signaling Pathway	0	0.0345	#NUM!	ACTA1,ACTG1
OX40 Signaling Pathway	0	0.00418	#NUM!	MAP2K4,TRAF3
PI3K Signaling in B Lymphocytes	0	0.0389	-0.209	CAMK2A,CAMK2B,CAMK2D,CAMK2G,FYN,ITPR1,KRAS,MAP2K1,MAPK1,MRAS,PDIA3,PDPK1,PLCB1,PLCH2,PPP3CA,PPP3CB,PPP3R1,PRKCB,RAC1,RALA,RAP1A,RAP1B,RAP2B
MIF-mediated Glucocorticoid Regulation	0	0.0278	#NUM!	MAPK1
Cell Cycle Control of Chromosomal Replication	0	0.0357	#NUM!	CDK17,CDK5
Spliceosomal Cycle	0	0.0204	#NUM!	HSPA8
Role of IL-17A in Arthritis	0	0.0526	#NUM!	MAP2K1,MAP2K4,MAPK1
IL-17A Signaling in Fibroblasts	0	0.0526	#NUM!	GSK3B,MAPK1
Role of IL-17F in Allergic Inflammatory Airway Diseases	0	0.0426	#NUM!	MAP2K1,MAPK1
Role of JAK2 in Hormone-like Cytokine Signaling	0	0.0323	#NUM!	PTPN11,SIRPA
Transcriptional Regulatory Network in Embryonic Stem Cells	0	0.037	#NUM!	H4C9,L1CAM
iNOS Signaling	0	0.0213	#NUM!	MAPK1
GADD45 Signaling	0	0.0333	#NUM!	MAP2K4,MAPK1
Heparan Sulfate Biosynthesis	0	0.0341	#NUM!	AARS1,ALDH2,PRDX6
Retinoate Biosynthesis I	0	0.0238	#NUM!	DHRS4
Heparan Sulfate Biosynthesis (Late Stages)	0	0.037	#NUM!	AARS1,ALDH2,PRDX6
The Visual Cycle	0	0.0435	#NUM!	DHRS4
Phospholipases	0	0.058	#NUM!	PDIA3,PLCB1,PLCH2,PRDX6
Dermatan Sulfate Degradation (Metazoa)	0	0.0588	#NUM!	HEXB
Purine Nucleotides Degradation II (Aerobic)	0	0.0526	#NUM!	GDA
Retinol Biosynthesis	0	0.0213	#NUM!	DHRS4
Superpathway of Melatonin Degradation	0	0.0299	#NUM!	MAOA,MAOB
Oxidative Ethanol Degradation III	0	0.0351	#NUM!	ALDH2,ALDH7A1
DNA damage-induced 14-3-3σ Signaling	0	0.0217	#NUM!	SFN
Inhibition of Matrix Metalloproteases	0	0.0256	#NUM!	LRP1
Agranulocyte Adhesion and Diapedesis	0	0.0571	#NUM!	ACTA1,ACTG1,CLDN11,EZR,GNAI1,GNAI2,GNAI3,MYH10,MYH14,MYL6,MYO18A,RDX
Granulocyte Adhesion and Diapedesis	0	0.0423	#NUM!	CLDN11,EZR,GNAI1,GNAI2,GNAI3,RDX,SDC3,THY1
Role of p14/p19ARF in Tumor Suppression	0	0.0333	#NUM!	RAC1
TEC Kinase Signaling	0	0.0536	0.243	ACTA1,ACTG1,Cdc42,FYN,GNA11,GNAI1,GNAI2,GNAI3,GNAL,GNAO1,GNAQ,GNAS,GNAZ,GNB1,GNB2,GNB4,GNB5,MAP2K4,MRAS,PAK1,PAK5,PRKCB,PRKCE,PRKCG,PTK2B,RAC1,RHOA,RHOB,RHOG,RHOT1,SRC
Adipogenesis pathway	0	0.0288	#NUM!	CDK5,CTBP1,CTNNB1,SIRT2
Toll-like Receptor Signaling	0	0.0385	#NUM!	MAP2K4,MAP4K4,MAPK1
SAPK/JNK Signaling	0	0.0359	0.832	GNB1,GNB2,GNB4,GNB5,HNRNPK,KRAS,MAP2K4,MAP3K5,MAP4K4,MAPK8IP1,MAPK8IP3,MINK1,MRAS,RAC1,RALA,RAP1A,RAP1B,RAP2B
IL-4 Signaling	0	0.0208	1.732	GNAI1,GNAI2,GNAI3,KRAS,MAOA,MAPK1,MRAS,MTOR,RALA,RAP1A,RAP1B,RAP2B
B Cell Receptor Signaling	0	0.0457	0.557	CAMK2A,CAMK2B,CAMK2D,CAMK2G,CFL1,CFL2,GSK3A,GSK3B,INPP5J,KRAS,MAP2K1,MAP2K4,MAP3K5,MAPK1,MRAS,MTOR,PDPK1,PPP3CA,PPP3CB,PPP3R1,PRKCB,PTK2B,PTPN11,RAC1,RALA,RAP1A,RAP1B,RAP2B,SYNJ1
p38 MAPK Signaling	0	0.025	#NUM!	MAP2K4,MAP3K5,MAPT
NF-κB Signaling	0	0.0368	-0.655	ARAF,BRAF,CSNK2A1,CSNK2A2,CSNK2B,GSK3B,KRAS,MAP4K4,MRAS,NTRK2,NTRK3,PRKACA,PRKACB,PRKCB,RALA,RAP1A,RAP1B,RAP2B,TBK1,TRAF3,UBE2N
T Cell Receptor Signaling	0	0.0325	0.447	CTNNB1,FYN,GSK3A,GSK3B,KRAS,MAP2K1,MAP2K4,MAPK1,MRAS,MTOR,PPP3CA,PPP3CB,PPP3R1,PTK2B,PTPN11,RAC1,RALA,RAP1A,RAP1B,RAP2B
PD-1, PD-L1 cancer immunotherapy pathway	0	0.0467	1.342	CSNK2A1,CSNK2A2,CSNK2B,GSK3B,PTPN11
Osteoarthritis Pathway	0	0.0381	-1.89	CTNNA1,CTNNA2,CTNNB1,LRP1,MTOR,PRKAA1,PRKAG2,RAC1,SIK3
Th17 Activation Pathway	0	0.0062	#NUM!	HSP90AA1,HSP90AB1,MTOR
SPINK1 Pancreatic Cancer Pathway	0	0.0167	#NUM!	CPE
NER (Nucleotide Excision Repair, Enhanced Pathway)	0	0.0481	0	COPS7A,DDB1,GPS1,H4C9,UBE2N
T Cell Exhaustion Signaling Pathway	0	0.0247	1	KRAS,MAP2K4,MAPK1,MRAS,MTOR,PPP2CA,PPP2R1A,PPP2R2A,PPP2R5E,PTPN11,RALA,RAP1A,RAP1B,RAP2B
Systemic Lupus Erythematosus In T Cell Signaling Pathway	0	0.0482	0	Cdc42,EZR,GNAI1,GNAI2,GNAI3,ITPR1,KRAS,MAP2K1,MAP2K4,MAPK1,MRAS,MTOR,NOS1,PPP2CA,PPP2R1A,PPP2R2A,PPP2R5E,PPP3CA,PPP3CB,PPP3R1,RAC1,RALA,RAP1A,RAP1B,RAP2B,RDX,RHOA,RHOB,RHOG,RHOT1,ROCK2
Systemic Lupus Erythematosus In B Cell Signaling Pathway	0	0.0372	0.577	CTNNB1,FYN,GSK3B,INPP5J,KRAS,MAP2K1,MAP4K4,MAPK1,MRAS,MTOR,PDPK1,PPP3CA,PPP3CB,PPP3R1,PRKCB,PRKCE,PRKCG,PTPN11,RAC1,RALA,RAP1A,RAP1B,RAP2B,SRC,SYNJ1,TBK1,TRAF3
HOTAIR Regulatory Pathway	0	0.0184	#NUM!	CTNNB1,ROCK2,VIM
Regulation Of The Epithelial Mesenchymal Transition In Development Pathway	0	0.0345	#NUM!	APC,CTNNB1,GSK3B
MSP-RON Signaling In Macrophages Pathway	0	0.0588	1.89	KRAS,MAPK1,MRAS,RALA,RAP1A,RAP1B,RAP2B
Complement System	0	0.0541	#NUM!	C1QBP,C1QC
Eicosanoid Signaling	0	0.0143	#NUM!	PRDX6

## Sheet: BTBR+-CanonicalPathways
© 2000-2022 QIAGEN. All rights reserved.
Ingenuity Canonical Pathways	-log(p-value)	Ratio	z-score	Molecules
Synaptogenesis Signaling Pathway	68.6	0.394	2.331	ACTR2,ACTR3,ADCY1,ADCY2,ADCY9,AFDN,AP2A1,AP2A2,AP2B1,AP2M1,AP2S1,ARHGEF7,ARPC1A,ARPC2,ARPC3,ARPC4,ARPC5,ARPC5L,BRAF,CACNA1B,CACNA2D1,Cacnb1,CACNB2,CACNB3,CACNB4,CAMK2A,CAMK2B,CAMK2D,CAMK2G,CDH10,CDH11,CDH13,CDH2,CDK5,CFL1,CLASP2,CNTNAP1,CPLX2,CTNNB1,CTNND1,DLG4,DNAJC5,EPHA4,EPHA7,EPHB2,FARP1,FYN,GRIA1,GRIA2,GRIA3,GRIA4,GRIN1,GRIN2A,GRIN2B,GRM1,GRM2,GRM3,GRM5,GRM7,GSK3B,GUCY1B1,HSPA8,ITPR1,ITSN1,I…
Estrogen Receptor Signaling	38.8	0.259	0	ADCY1,ADCY2,ADCY9,ATP5F1A,ATP5F1B,ATP5F1C,ATP5PB,CACNA1A,CACNA1B,CACNA1E,CACNA2D1,CACNA2D3,Cacnb1,CACNB2,CACNB3,CACNB4,CACNG2,CACNG3,CACNG8,CFL1,CFL2,CTBP1,CYC1,DDX5,DLG4,GNA11,GNAI1,GNAI2,GNAI3,GNAL,GNAO1,GNAQ,GNAS,GNAZ,GNB1,GNB2,GNB4,GNB5,GSK3A,GSK3B,GUCY1B1,HSP90AA1,HSP90AB1,KRAS,MAP2K1,MAPK1,MCU,MPRIP,MRAS,MTOR,MYL12A,MYL6,NDUFA10,NDUFA13,NDUFA2,NDUFA4,NDUFA5,NDUFA6,NDUFA7,NDUFA8,NDUFA9,NDUFB…
Opioid Signaling Pathway	32.5	0.286	1.434	ADCY1,ADCY2,ADCY9,AP2A1,AP2A2,AP2B1,AP2M1,AP2S1,BRAF,CACNA1A,CACNA1B,CACNA1E,CACNA2D1,CACNA2D3,Cacnb1,CACNB2,CACNB3,CACNB4,CACNG2,CACNG3,CACNG8,CAMK2A,CAMK2B,CAMK2D,CAMK2G,CLTA,CLTB,CLTC,CTNNB1,FYN,GNA11,GNAI1,GNAI2,GNAI3,GNAL,GNAO1,GNAQ,GNAS,GNAZ,GNB1,GNB2,GNB4,GNB5,GRIN1,GRIN2A,GRIN2B,GSK3B,GUCY1B1,ITPR1,KRAS,MAP2K1,MAP2K4,MAPK1,MRAS,NOS1,PLCB1,PPP3CA,PPP3CB,PPP3R1,PRKACA,PRKACB,PRKAG2,PRKAR1A,…
GABA Receptor Signaling	32	0.417	#NUM!	ABAT,ADCY1,ADCY2,ADCY9,ALDH5A1,AP2A1,AP2A2,AP2B1,AP2M1,AP2S1,CACNA1A,CACNA1B,CACNA1E,CACNA2D1,CACNA2D3,CACNB2,CACNB3,CACNB4,CACNG2,CACNG3,CACNG8,DNM1,GABBR1,GABBR2,GABRA1,GABRA4,GABRB1,GABRB2,GABRB3,GABRG2,GAD1,GAD2,GNA11,GNAI1,GNAI2,GNAI3,GNAL,GNAO1,GNAQ,GNAS,GNAZ,GNB1,GNB2,GNB4,GNB5,GPHN,GUCY1B1,ITPR1,KCNQ2,KCNQ3,MRAS,NSF,SLC32A1,SLC6A1,SLC6A11
Circadian Rhythm Signaling	31.5	0.287	#NUM!	ADCY1,ADCY2,ADCY9,ARAF,BRAF,CACNA1A,CACNA1B,CACNA1E,CACNA2D1,CACNA2D3,Cacnb1,CACNB2,CACNB3,CACNB4,CACNG2,CACNG3,CACNG8,CAMK2A,CAMK2B,CAMK2D,CAMK2G,CSNK1D,CSNK1E,CSNK2A1,CSNK2A2,FYN,GAD1,GNA11,GNAI1,GNAI2,GNAI3,GNAQ,GNAS,GNB1,GNB2,GNB4,GNB5,GRIA1,GRIA2,GRIA3,GRIA4,GRIN1,GRIN2A,GRIN2B,GSK3A,GSK3B,GUCY1B1,ITPR1,KRAS,MAP2K1,MAP2K4,MAPK1,MRAS,MTOR,NOS1,NTRK2,PDIA3,PLCB1,PLCH2,PRKAA1,PRKACA,PRKACB,PRKA…
Remodeling of Epithelial Adherens Junctions	31	0.588	1.291	ACTA1,ACTG1,ACTN1,ACTN2,ACTN4,ACTR2,ACTR3,APC,ARPC1A,ARPC2,ARPC3,ARPC4,ARPC5,ARPC5L,CTNNA1,CTNNA2,CTNNB1,CTNND1,DNM1,DNM1L,DNM2,DNM3,EXOC2,Mapre2,MAPRE3,NME1,RAB5A,RAB5C,RAB7A,RALA,SRC,TUBA1A,TUBA4A,TUBB,TUBB2A,TUBB3,TUBB4A,TUBB4B,TUBB6,VCL
Mitochondrial Dysfunction	30.9	0.357	#NUM!	ACO2,AIFM1,ATP5F1A,ATP5F1B,ATP5F1C,ATP5MG,ATP5PB,ATP5PD,ATP5PO,COX4I1,COX5A,COX5B,COX6B1,CPT1C,CYC1,CYCS,GPD2,GPX4,HSD17B10,MAOA,MAOB,MAP2K4,NDUFA10,NDUFA13,NDUFA2,NDUFA4,NDUFA5,NDUFA6,NDUFA7,NDUFA8,NDUFA9,NDUFB10,NDUFB4,NDUFB5,NDUFB7,NDUFB8,NDUFB9,NDUFS1,NDUFS2,NDUFS3,NDUFS4,Ndufs6,NDUFS7,NDUFS8,NDUFV1,NDUFV2,OGDH,PDHA1,PRDX3,PRDX5,SDHA,SDHB,SNCA,SOD2,UQCRC1,UQCRC2,UQCRFS1,UQCRQ,VDAC1,VDAC2,VDAC3
SNARE Signaling Pathway	29.2	0.39	0.137	ADCY1,ADCY2,ADCY9,CACNA1B,CACNA2D1,Cacnb1,CACNB2,CACNB3,CACNB4,CAMK2A,CAMK2B,CAMK2D,CAMK2G,CPLX2,DNAJC5,GUCY1B1,HSPA8,MYH10,MYH14,MYL6,MYO18A,NAPA,NAPB,NSF,PRKACA,PRKACB,PRKAG2,PRKAR1A,PRKAR1B,PRKAR2A,PRKAR2B,RAB1A,RAB2A,RAB3A,RAB7A,RIMS1,SNAP25,SNAP91,SNCA,SNCB,STX1A,STX1B,STXBP1,SYN1,SYN2,SYN3,SYT1,SYT2,SYT3,Syt7,UNC13A,VAMP2,YKT6
Endocannabinoid Neuronal Synapse Pathway	28.8	0.369	-0.714	ADCY1,ADCY2,ADCY9,CACNA1A,CACNA1B,CACNA1E,CACNA2D1,CACNA2D3,CACNB2,CACNB3,CACNB4,CACNG2,CACNG3,CACNG8,DAGLA,FAAH,GNA11,GNAI1,GNAI2,GNAI3,GNAL,GNAO1,GNAQ,GNB1,GNB2,GNB4,GNB5,GRIA1,GRIA2,GRIA3,GRIA4,GRIN1,GRIN2A,GRIN2B,GRM1,GRM5,GUCY1B1,ITPR1,MAPK1,MGLL,NDUFS2,PDIA3,PLCB1,PLCH2,PPP3CA,PPP3CB,PPP3R1,PRKACA,PRKACB,PRKAG2,PRKAR1A,PRKAR1B,PRKAR2A,PRKAR2B,RIMS1
Gap Junction Signaling	26.9	0.308	#NUM!	ACTA1,ACTG1,ADCY1,ADCY2,ADCY9,CSNK1A1,CSNK1D,CSNK1E,CSNK1G3,CTNNB1,DBN1,GAD1,GJA1,GJC2,GNAI1,GNAI2,GNAI3,GNAQ,GNAS,GRIA1,GRIA2,GRIA3,GRIA4,GRIK2,GUCY1B1,ITPR1,KRAS,MAP2K1,MAPK1,MRAS,PDIA3,PLCB1,PLCH2,PPP3CA,PPP3CB,PPP3R1,PRKACA,PRKACB,PRKAG2,PRKAR1A,PRKAR1B,PRKAR2A,PRKAR2B,PRKCB,PRKCE,PRKCG,RALA,RAP1A,RAP1B,RAP2B,SRC,TJP1,TJP2,TUBA1A,TUBA4A,TUBB,TUBB2A,TUBB3,TUBB4A,TUBB4B,TUBB6
Signaling by Rho Family GTPases	26.8	0.266	3.742	ACTA1,ACTG1,ACTR2,ACTR3,ARHGEF17,ARHGEF2,ARHGEF7,ARHGEF9,ARPC1A,ARPC2,ARPC3,ARPC4,ARPC5,ARPC5L,BAIAP2,Cdc42,CDH10,CDH11,CDH13,CDH2,CFL1,CFL2,CIT,CYFIP1,EZR,GFAP,GNA11,GNAI1,GNAI2,GNAI3,GNAL,GNAO1,GNAQ,GNAS,GNAZ,GNB1,GNB2,GNB4,GNB5,MAP2K1,MAP2K4,MAPK1,MRAS,MYL12A,MYL6,PAK1,PAK5,PI4KA,PIP4K2A,PIP4K2B,PIP4K2C,PIP5K1C,PTK2B,RAC1,RDX,RHOA,RHOB,RHOG,RHOT1,ROCK2,SEPTIN11,SEPTIN2,SEPTIN3,SEPTIN5,SEPTIN6,…
Axonal Guidance Signaling	26.7	0.198	#NUM!	ABLIM1,ABLIM2,ABLIM3,ACTR2,ACTR3,ADAM11,Adam22,ADAM23,AFG3L2,ARHGEF7,ARPC1A,ARPC2,ARPC3,ARPC4,ARPC5,ARPC5L,BAIAP2,CDK5,CFL1,CFL2,DPYSL2,DPYSL5,EPHA4,EPHA7,EPHB2,FYN,GIT1,GNA11,GNAI1,GNAI2,GNAI3,GNAL,GNAO1,GNAQ,GNAS,GNAZ,GNB1,GNB2,GNB4,GNB5,GSK3B,ITSN1,KALRN,KLC1,KRAS,L1CAM,LINGO1,MAG,MAP2K1,MAPK1,MRAS,MYL12A,MYL6,NCK2,NGEF,NTRK2,NTRK3,PAK1,PAK5,PDIA3,PFN2,PLCB1,PLCH2,PLXNA1,PLXNC1,PPP3CA,PPP3CB,P…
Dopamine-DARPP32 Feedback in cAMP Signaling	25.9	0.312	2.534	ADCY1,ADCY2,ADCY9,ATP2A2,CACNA1A,CACNA1B,CACNA1E,CACNA2D1,CACNA2D3,Cacnb1,CACNB2,CACNB3,CACNB4,CACNG2,CACNG3,CACNG8,CAMKK1,CAMKK2,CDK5,CSNK1A1,CSNK1D,CSNK1E,CSNK1G3,GNAI1,GNAI2,GNAI3,GNAQ,GNAS,GRIN1,GRIN2A,GRIN2B,GUCY1B1,ITPR1,KCNJ4,NOS1,PDIA3,PLCB1,PLCH2,PPP1CA,PPP1CB,Ppp1cc,PPP2CA,PPP2R1A,PPP2R2A,PPP2R5E,PPP3CA,PPP3CB,PPP3R1,PRKACA,PRKACB,PRKAG2,PRKAR1A,PRKAR1B,PRKAR2A,PRKAR2B,PRKCB,PRKCE,PRKCG
RHOGDI Signaling	25.8	0.286	-3.244	ACTA1,ACTG1,ACTR2,ACTR3,ARHGAP1,ARHGAP12,ARHGAP35,ARHGDIA,ARHGEF17,ARHGEF2,ARHGEF7,ARHGEF9,ARPC1A,ARPC2,ARPC3,ARPC4,ARPC5,ARPC5L,Cdc42,CDH10,CDH11,CDH13,CDH2,CFL1,CFL2,DGKZ,EZR,GNA11,GNAI1,GNAI2,GNAI3,GNAL,GNAO1,GNAQ,GNAS,GNAZ,GNB1,GNB2,GNB4,GNB5,GRIP1,MRAS,MYH10,MYH14,MYL12A,MYL6,MYO18A,PAK1,PAK5,PI4KA,PIP4K2A,PIP4K2B,PIP4K2C,PIP5K1C,RAC1,RDX,RHOA,RHOB,RHOG,RHOT1,ROCK2,SRC,WASF1
EIF2 Signaling	25.8	0.282	1.372	ACTA1,EIF2S2,EIF2S3,EIF3A,EIF4G1,EIF4G2,Gm15483,GSK3B,HSPA5,KRAS,MAP2K1,MAPK1,MRAS,PABPC1,PDPK1,PPP1CA,PPP1CB,Ppp1cc,RALA,RAP1A,RAP1B,RAP2B,RPL10,RPL10A,RPL11,RPL12,RPL13,RPL13A,RPL14,RPL15,RPL17,RPL18A,RPL19,RPL22,RPL23,RPL24,RPL26,RPL27,RPL28,RPL3,RPL30,RPL31,Rpl34 (includes others),RPL35A,RPL4,RPL5,RPL6,RPL7,RPL7A,RPL9,RPLP0,RPS10,RPS14,RPS16,RPS18,RPS19,RPS2,RPS23,RPS3,RPS4Y1,RPS6,RPS7,RPS8,R…
G Beta Gamma Signaling	25.4	0.372	0.905	ADCY1,ADCY2,CACNA1A,CACNA1B,CACNA1E,CACNA2D1,CACNA2D3,CACNB2,CACNB3,CACNB4,CACNG2,CACNG3,CACNG8,DNM2,GNA11,GNAI1,GNAI2,GNAI3,GNAL,GNAO1,GNAQ,GNAS,GNAZ,GNB1,GNB2,GNB4,GNB5,ITPR1,KRAS,MAPK1,MRAS,PAK1,PDPK1,PRKACA,PRKACB,PRKAG2,PRKAR1A,PRKAR1B,PRKAR2A,PRKAR2B,PRKCB,PRKCE,PRKCG,RALA,RAP1A,RAP1B,RAP2B,SRC
Huntington's Disease Signaling	25.1	0.251	1.46	AP2A2,ATP5F1A,ATP5F1B,ATP5F1C,ATP5PB,CACNA1B,CAPN5,CDK5,CLTA,CLTB,CLTC,CPLX2,CYCS,DCTN1,DLG4,DNAJB1,DNAJC5,DNM1,DNM1L,DNM2,DNM3,GLS,GNA11,GNAQ,GNB1,GNB2,GNB4,GNB5,GRIN2B,GRM1,GRM5,HAP1,HSPA1A/HSPA1B,HSPA2,HSPA4,HSPA5,HSPA8,HSPA9,HTT,ITPR1,MAP2K4,MAPK1,MTOR,NAPA,NAPB,NSF,PACSIN1,PDPK1,PLCB1,PRKCB,PRKCE,PRKCG,PSMA4,PSMA5,PSMA6,PSMA7,PSMB1,PSMC1,PSMD1,PSMD11,PSMD2,PSMD6,RPH3A,SDHA,SDHB,SNAP25,SNCA,S…
Insulin Secretion Signaling Pathway	24.7	0.254	0.535	ADCY1,ADCY2,ADCY9,CACNA1A,CACNA1B,CACNA1E,CACNA2D1,CACNA2D3,Cacnb1,CACNB2,CACNB3,CACNB4,CACNG2,CACNG3,CACNG8,CAMK2A,CAMK2B,CAMK2D,CAMK2G,CPE,DLAT,DLD,EIF2S2,EIF2S3,EIF4G1,EIF4G2,FYN,GNA11,GNAQ,GNAS,GUCY1B1,ITPR1,KCNA4,KCNB1,MAPK1,MTOR,NAPA,NAPB,NSF,PABPC1,PC,PDHA1,PDHB,PDIA3,PLCB1,PLCH2,PRKACA,PRKACB,PRKAG2,PRKAR1A,PRKAR1B,PRKAR2A,PRKAR2B,PRKCB,PRKCE,PRKCG,RAP1A,RAP1B,RAPGEF4,RYR2,RYR3,SEC61B,SLC…
RHOA Signaling	24.3	0.371	4.025	ACTA1,ACTG1,ACTR2,ACTR3,ARHGAP1,ARHGAP12,ARHGAP35,ARPC1A,ARPC2,ARPC3,ARPC4,ARPC5,ARPC5L,BAIAP2,CFL1,CFL2,CIT,EZR,MPRIP,MYL12A,MYL6,NGEF,PFN2,PI4KA,PIP4K2A,PIP4K2B,PIP4K2C,PIP5K1C,PLXNA1,PPP1CB,Ppp1r12a,Ppp1r12b,PTK2B,RAPGEF2,RDX,RHOA,ROCK2,SEPTIN11,SEPTIN2,SEPTIN3,SEPTIN5,SEPTIN6,SEPTIN7,SEPTIN8,SEPTIN9,WASF1
Synaptic Long Term Potentiation	23.9	0.356	0.729	ADCY1,CAMK2A,CAMK2B,CAMK2D,CAMK2G,GNA11,GNAQ,GRIA1,GRIA2,GRIA3,GRIA4,GRIN1,GRIN2A,GRIN2B,GRM1,GRM2,GRM3,GRM5,GRM7,ITPR1,KRAS,MAP2K1,MAPK1,MRAS,PDIA3,PLCB1,PLCH2,PPP1CA,PPP1CB,Ppp1cc,PPP3CA,PPP3CB,PPP3R1,PRKACA,PRKACB,PRKAG2,PRKAR1A,PRKAR1B,PRKAR2A,PRKAR2B,PRKCB,PRKCE,PRKCG,RALA,RAP1A,RAP1B,RAP2B
GNRH Signaling	23.5	0.293	1.718	ADCY1,ADCY2,ADCY9,CACNA1A,CACNA1B,CACNA1E,CACNA2D1,CACNA2D3,CACNB2,CACNB3,CACNB4,CACNG2,CACNG3,CACNG8,CAMK2A,CAMK2B,CAMK2D,CAMK2G,GNA11,GNAI1,GNAI2,GNAI3,GNAQ,GNAS,GNB1,GNB2,GNB4,GNB5,GUCY1B1,ITPR1,KRAS,MAP2K1,MAP2K4,MAP3K5,MAPK1,MRAS,PAK1,PAK5,PLCB1,PRKACA,PRKACB,PRKAG2,PRKAR1A,PRKAR1B,PRKAR2A,PRKAR2B,PRKCB,PRKCE,PRKCG,PTK2B,RAC1,RALA,RAP1A,RAP1B,RAP2B,SRC
Oxytocin Signaling Pathway	23	0.241	1.588	ABCB8,ATP2B1,ATP2B2,ATP2B4,CACNA1A,CACNA1B,CACNA1E,CACNA2D1,CACNA2D3,Cacnb1,CACNB2,CACNB3,CACNB4,CACNG2,CACNG3,CACNG8,CAMKK1,CAMKK2,EEF2,GAD1,GJA1,GNA11,GNAI1,GNAI2,GNAI3,GNAL,GNAO1,GNAQ,GNB1,GNB2,GNB4,GNB5,GSK3B,GUCY1B1,ITPR1,KRAS,MAP2K4,MAPK1,MPRIP,MRAS,MYH10,MYH14,MYL6,MYO18A,PLCB1,PPP1CB,Ppp1r12a,Ppp1r12b,PPP3CA,PPP3CB,PPP3R1,PRKAA1,PRKACA,PRKACB,PRKAG2,PRKAR1A,PRKAR1B,PRKAR2A,PRKAR2B,PRKCB,P…
Role of NFAT in Cardiac Hypertrophy	22.9	0.268	2.023	ADCY1,ADCY2,ADCY9,AKAP5,CACNA1A,CACNA1B,CACNA1E,CACNA2D1,CACNA2D3,CACNB2,CACNB3,CACNB4,CACNG2,CACNG3,CACNG8,CAMK2A,CAMK2B,CAMK2D,CAMK2G,CSNK1A1,GNAI1,GNAI2,GNAI3,GNAQ,GNAS,GNB1,GNB2,GNB4,GNB5,GSK3B,GUCY1B1,ITPR1,KRAS,MAP2K1,MAP2K4,MAPK1,MRAS,PDIA3,PLCB1,PLCH2,PPP3CA,PPP3CB,PPP3R1,PRKACA,PRKACB,PRKAG2,PRKAR1A,PRKAR1B,PRKAR2A,PRKAR2B,PRKCB,PRKCE,PRKCG,RALA,RAP1A,RAP1B,RAP2B,SLC8A1,SLC8A2,SRC
Epithelial Adherens Junction Signaling	22.9	0.318	1.697	ACTR2,ACTR3,AFDN,ARHGAP35,ARHGEF17,ARPC1A,ARPC2,ARPC3,ARPC4,ARPC5,ARPC5L,BAIAP2,CDH2,CFL1,CFL2,CTNNA1,CTNNA2,CTNNB1,CTNND1,FYN,KRAS,MAGI2,MRAS,MYH10,MYL12A,PAK1,PAK5,PPP2CA,PPP2R1A,PPP2R2A,PPP2R5E,PRKAA1,PRKAG2,RAC1,RALA,RAP1A,RAP1B,RAP2B,RHOA,ROCK2,SFN,SRC,VCL,WASF1,YWHAB,YWHAE,YWHAG,YWHAH,YWHAQ,YWHAZ
Oxidative Phosphorylation	22.6	0.378	3.086	ATP5F1A,ATP5F1B,ATP5F1C,ATP5MG,ATP5PB,ATP5PD,ATP5PO,COX4I1,COX5A,COX5B,COX6B1,CYC1,CYCS,NDUFA10,NDUFA13,NDUFA2,NDUFA4,NDUFA5,NDUFA6,NDUFA7,NDUFA8,NDUFA9,NDUFB10,NDUFB4,NDUFB5,NDUFB7,NDUFB8,NDUFB9,NDUFS1,NDUFS2,NDUFS3,NDUFS4,NDUFS7,NDUFS8,NDUFV1,NDUFV2,SDHA,SDHB,UQCRC1,UQCRC2,UQCRFS1,UQCRQ
Cardiac β-adrenergic Signaling	22.4	0.294	0.2	ADCY1,ADCY2,ADCY9,AKAP5,ATP2A2,CACNA1A,CACNA1B,CACNA1E,CACNA2D1,CACNA2D3,Cacnb1,CACNB2,CACNB3,CACNB4,CACNG2,CACNG3,CACNG8,ENPP6,GNA11,GNAI1,GNAI2,GNAI3,GNAL,GNAO1,GNAQ,GNAS,GNAZ,GNB1,GNB2,GNB4,GNB5,GUCY1B1,MRAS,PDE2A,PDE4A,PDE4D,PPP1CA,PPP1CB,Ppp1cc,PPP2CA,PPP2R1A,PPP2R2A,PPP2R5E,PRKACA,PRKACB,PRKAG2,PRKAR1A,PRKAR1B,PRKAR2A,PRKAR2B,RYR2,SLC8A1,SLC8A2
Calcium Signaling	21.8	0.264	1.443	ACTA1,AKAP5,ATP2A2,ATP2B1,ATP2B2,ATP2B4,CACNA1A,CACNA1B,CACNA1E,CACNA2D1,CACNA2D3,CACNB2,CACNB3,CACNB4,CACNG2,CACNG3,CACNG8,CALR,CAMK2A,CAMK2B,CAMK2D,CAMK2G,CAMKK1,CAMKK2,GRIA1,GRIA2,GRIA3,GRIA4,GRIN1,GRIN2A,GRIN2B,ITPR1,LETM1,MAPK1,MCU,MICU1,MYH10,MYH14,MYL6,MYO18A,PPP3CA,PPP3CB,PPP3R1,PRKACA,PRKACB,PRKAG2,PRKAR1A,PRKAR1B,PRKAR2A,PRKAR2B,RAP1A,RAP1B,RAP2B,RYR2,RYR3,SLC8A1,SLC8A2,Tpm3
Cardiac Hypertrophy Signaling	21.4	0.241	0.905	ADCY1,ADCY2,ADCY9,CACNA1A,CACNA1B,CACNA1E,CACNA2D1,CACNA2D3,Cacnb1,CACNB2,CACNB3,CACNB4,CACNG2,CACNG3,CACNG8,Cdc42,GNA11,GNAI1,GNAI2,GNAI3,GNAL,GNAO1,GNAQ,GNAS,GNAZ,GNB1,GNB2,GNB4,GNB5,GSK3B,GUCY1B1,KRAS,MAP2K1,MAP2K4,MAP3K5,MAPK1,MRAS,MTOR,MYL12A,MYL6,PDIA3,PLCB1,PLCH2,PPP3CA,PPP3CB,PPP3R1,PRKACA,PRKACB,PRKAG2,PRKAR1A,PRKAR1B,PRKAR2A,PRKAR2B,RAC1,RALA,RAP1A,RAP1B,RAP2B,RHOA,RHOB,RHOG,RHOT1,ROCK2
Sirtuin Signaling Pathway	21.3	0.229	-2.429	ACLY,ATP5F1A,ATP5F1B,ATP5F1C,ATP5PB,CPT1C,CYC1,GABARAPL2,GLS,GLUD1,GOT2,GSK3B,H1f0,H1f4,IDH2,LDHB,MAP1LC3A,MAPK1,MTOR,NDUFA10,NDUFA13,NDUFA2,NDUFA4,NDUFA5,NDUFA6,NDUFA7,NDUFA8,NDUFA9,NDUFB10,NDUFB4,NDUFB5,NDUFB7,NDUFB8,NDUFB9,NDUFS1,NDUFS2,NDUFS3,NDUFS4,Ndufs6,NDUFS7,NDUFS8,NDUFV1,NDUFV2,PDHA1,PFKM,PGAM1,PGK1,PRKAA1,SDHA,SDHB,SIRT2,SLC25A4,SLC25A5,SLC2A1,SOD1,SOD2,TOMM22,TOMM34,TOMM40,TOMM70,TUBA…
Neurovascular Coupling Signaling Pathway	21.3	0.254	0.651	CACNA1A,CACNA1B,CACNA1E,CACNA2D1,CACNA2D3,CACNB2,CACNB3,CACNB4,CACNG2,CACNG3,CACNG8,CHRM1,DAGLA,GABBR1,GABBR2,GABRA1,GABRA4,GABRB1,GABRB2,GABRB3,GABRG2,GAD1,GJA1,GNAQ,GRIA1,GRIA2,GRIA3,GRIA4,GRIN1,GRIN2A,GRIN2B,GRM1,GRM5,GUCY1B1,ITPR1,KCNJ4,KCNMA1,MAPT,MPRIP,NOS1,PLCB1,PPP1CB,Ppp1r12a,Ppp1r12b,PRDX6,PRKACA,PRKACB,PRKAG2,PRKAR1A,PRKAR1B,PRKAR2A,PRKAR2B,RHOA,ROCK2,RYR2,RYR3,SLC16A1,SLC1A2,SLC1A3
Synaptic Long Term Depression	21.1	0.273	-0.14	CACNA1A,CACNA1B,CACNA1E,CACNA2D1,CACNA2D3,CACNB2,CACNB3,CACNB4,CACNG2,CACNG3,CACNG8,GAD1,GNA11,GNAI1,GNAI2,GNAI3,GNAL,GNAO1,GNAQ,GNAS,GNAZ,GRIA1,GRIA2,GRIA3,GRIA4,GRM1,GRM2,GRM3,GRM5,GRM7,GUCY1B1,ITPR1,KRAS,MAP2K1,MAPK1,MRAS,NOS1,PDIA3,PLCB1,PLCH2,PPP2CA,PPP2R1A,PPP2R2A,PPP2R5E,PRDX6,PRKCB,PRKCE,PRKCG,RALA,RAP1A,RAP1B,RAP2B,RYR2,RYR3
α-Adrenergic Signaling	20	0.358	-0.447	ADCY1,ADCY2,ADCY9,GNA11,GNAI1,GNAI2,GNAI3,GNAL,GNAO1,GNAQ,GNAS,GNAZ,GNB1,GNB2,GNB4,GNB5,GUCY1B1,ITPR1,KRAS,MAP2K1,MAPK1,MRAS,PRKACA,PRKACB,PRKAG2,PRKAR1A,PRKAR1B,PRKAR2A,PRKAR2B,PRKCB,PRKCE,PRKCG,PYGB,RALA,RAP1A,RAP1B,RAP2B,SLC8A1,SLC8A2
Protein Kinase A Signaling	20	0.192	0.356	ADCY1,ADCY2,ADCY9,ADD1,ADD2,ADD3,AKAP5,BRAF,CAMK2A,CAMK2B,CAMK2D,CAMK2G,CTNNB1,DUSP3,ENPP6,GNAI1,GNAI2,GNAI3,GNAQ,GNAS,GNB1,GNB2,GNB4,GNB5,GSK3A,GSK3B,GUCY1B1,H1f0,H1f4,ITPR1,MAP2K1,MAPK1,MYH10,MYL12A,MYL6,PDE2A,PDE4A,PDE4D,PDIA3,PLCB1,PLCH2,PPP1CA,PPP1CB,Ppp1cc,PPP2CA,PPP3CA,PPP3CB,PPP3R1,PRKACA,PRKACB,PRKAG2,PRKAR1A,PRKAR1B,PRKAR2A,PRKAR2B,PRKCB,PRKCE,PRKCG,PTK2B,PTPN11,PTPRD,PTPRF,PTPRS,PTPRZ1…
Ephrin Receptor Signaling	19.9	0.262	1.286	ABI1,ACTR2,ACTR3,ARPC1A,ARPC2,ARPC3,ARPC4,ARPC5,ARPC5L,CFL1,CFL2,EPHA4,EPHA7,EPHB2,FYN,GNA11,GNAI1,GNAI2,GNAI3,GNAL,GNAO1,GNAQ,GNAS,GNAZ,GNB1,GNB2,GNB4,GNB5,GRIN1,GRIN2A,GRIN2B,ITSN1,KALRN,KRAS,MAP2K1,MAP4K4,MAPK1,MRAS,NCK2,NGEF,PAK1,PAK5,PTPN11,RAC1,RALA,RAP1A,RAP1B,RAP2B,RHOA,ROCK2,SORBS1,SRC,Wasl
Integrin Signaling	19.6	0.255	1.896	ACTA1,ACTG1,ACTN1,ACTN2,ACTN4,ACTR2,ACTR3,ARF1,ARF5,ARHGAP26,ARHGEF7,ARPC1A,ARPC2,ARPC3,ARPC4,ARPC5,ARPC5L,ASAP1,BRAF,CAPN5,Cdc42,CTTN,FYN,GIT1,GSK3B,KRAS,MAP2K1,MAP2K4,MAPK1,MPRIP,MRAS,MYL12A,NCK2,PAK1,PAK5,PFN2,PPP1CB,Ppp1r12a,Ppp1r12b,RAC1,RALA,RAP1A,RAP1B,RAP2B,RHOA,RHOB,RHOG,RHOT1,SRC,TLN1,TLN2,TSPAN7,VCL,Wasl
Cellular Effects of Sildenafil (Viagra)	19.5	0.3	#NUM!	ACTA1,ACTG1,ADCY1,ADCY2,ADCY9,CACNA1A,CACNA1B,CACNA1E,CACNA2D1,CACNA2D3,Cacnb1,CACNB2,CACNB3,CACNB4,CACNG2,CACNG3,CACNG8,GNAS,GUCY1B1,ITPR1,KCNQ2,KCNQ3,MPRIP,MYH10,MYH14,MYL12A,MYL6,MYO18A,PDE2A,PDE4A,PDE4D,PDIA3,PLCB1,PLCH2,PPP1CB,Ppp1r12a,Ppp1r12b,PRKACA,PRKACB,PRKAG2,PRKAR1A,PRKAR1B,PRKAR2A,PRKAR2B,SLC4A10
Sertoli Cell-Sertoli Cell Junction Signaling	19.4	0.257	#NUM!	ACTA1,ACTG1,ACTN1,ACTN2,ACTN4,AFDN,CLDN11,CTNNA1,CTNNA2,CTNNB1,DLG1,GSK3A,GSK3B,GUCY1B1,JUP,KRAS,MAGI2,MAP2K1,MAP2K4,MAP3K5,MAPK1,MRAS,MTMR2,NOS1,PRKACA,PRKACB,PRKAG2,PRKAR1A,PRKAR1B,PRKAR2A,PRKAR2B,RAB8B,RAC1,RALA,RAP1A,RAP1B,RAP2B,SORBS1,SPTAN1,SPTB,SPTBN1,SRC,TJP1,TJP2,TUBA1A,TUBA4A,TUBB,TUBB2A,TUBB3,TUBB4A,TUBB4B,TUBB6,VCL
Phagosome Maturation	19.3	0.291	#NUM!	ATP6AP1,ATP6V0A1,ATP6V0C,ATP6V0D1,ATP6V1A,ATP6V1B2,ATP6V1C1,ATP6V1D,ATP6V1E1,ATP6V1F,ATP6V1G2,ATP6V1H,CALR,CANX,DCTN4,DYNC1H1,DYNC1I1,DYNC1LI1,DYNC1LI2,DYNLL1,NAPA,NAPB,NOS1,NSF,PRDX1,PRDX2,PRDX5,PRDX6,RAB5A,RAB5C,RAB7A,RAC1,SNAP25,STX1A,STX1B,TUBA1A,TUBA4A,TUBB,TUBB2A,TUBB3,TUBB4A,TUBB4B,TUBB6,VAMP2,VPS18,YKT6
Thrombin Signaling	19	0.244	-0.667	ADCY1,ADCY2,ADCY9,ARHGEF17,ARHGEF2,ARHGEF7,ARHGEF9,CAMK2A,CAMK2B,CAMK2D,CAMK2G,Cdc42,GNA11,GNAI1,GNAI2,GNAI3,GNAL,GNAO1,GNAQ,GNAS,GNAZ,GNB1,GNB2,GNB4,GNB5,GUCY1B1,ITPR1,KRAS,MAP2K1,MAPK1,MPRIP,MRAS,MYL12A,MYL6,PDIA3,PDPK1,PLCB1,PLCH2,PPP1CB,Ppp1r12a,Ppp1r12b,PRKCB,PRKCE,PRKCG,RAC1,RALA,RAP1A,RAP1B,RAP2B,RHOA,RHOB,RHOG,RHOT1,ROCK2,SRC
Germ Cell-Sertoli Cell Junction Signaling	18.7	0.276	#NUM!	ACTA1,ACTG1,ACTN1,ACTN2,ACTN4,AFDN,Cdc42,CDH2,CFL1,CFL2,CTNNA1,CTNNA2,CTNNB1,CTNND1,JUP,KRAS,MAP2K1,MAP2K4,MAP3K5,MAPK1,MRAS,MTMR2,PAK1,PAK5,PDPK1,RAB8B,RAC1,RALA,RAP1A,RAP1B,RAP2B,RHOA,RHOB,RHOG,RHOT1,SORBS1,SRC,TJP1,TUBA1A,TUBA4A,TUBB,TUBB2A,TUBB3,TUBB4A,TUBB4B,TUBB6,VCL
Reelin Signaling in Neurons	18.5	0.304	2.214	ACTR2,ACTR3,AFDN,ARHGEF17,ARHGEF2,ARHGEF7,ARHGEF9,ARPC1A,ARPC2,ARPC3,ARPC4,ARPC5,ARPC5L,CAMK2A,CAMK2B,CAMK2D,CAMK2G,CDH2,CDK5,CFL1,FYN,GRIN1,GRIN2A,GRIN2B,GSK3B,MAP1B,MAP2K1,MAP2K4,MAPK1,MAPK8IP1,MAPK8IP3,MAPT,MTOR,NDEL1,PAFAH1B1,PDK3,RAC1,RAP1A,RAP1B,RHOA,SRC,WASF1
14-3-3-mediated Signaling	18.2	0.315	0.557	GFAP,GSK3A,GSK3B,KRAS,MAP2K1,MAP2K4,MAP3K5,MAPK1,MAPT,MRAS,PDCD6IP,PDIA3,PLCB1,PLCH2,PRKCB,PRKCE,PRKCG,RALA,RAP1A,RAP1B,RAP2B,SFN,SNCA,SRC,TSC2,TUBA1A,TUBA4A,TUBB,TUBB2A,TUBB3,TUBB4A,TUBB4B,TUBB6,VIM,YWHAB,YWHAE,YWHAG,YWHAH,YWHAQ,YWHAZ
Actin Cytoskeleton Signaling	18	0.23	2.06	ABI2,ACTA1,ACTG1,ACTN1,ACTN2,ACTN4,ACTR2,ACTR3,APC,APC2,ARHGAP35,ARHGEF7,ARPC1A,ARPC2,ARPC3,ARPC4,ARPC5,ARPC5L,BAIAP2,CFL1,CFL2,CYFIP1,EZR,GIT1,IQGAP2,KRAS,MAP2K1,MAPK1,MPRIP,MRAS,MYH10,MYH14,MYL12A,MYL6,MYO18A,NCKAP1,PAK1,PAK5,PFN2,PIP5K1C,PPP1CB,Ppp1r12a,Ppp1r12b,RAC1,RALA,RAP1A,RAP1B,RAP2B,RDX,RHOA,ROCK2,TLN1,TLN2,TRIO,VCL,WASF1
Glutamate Receptor Signaling	18	0.439	1.941	DLG4,GLS,GLUL,GNB1,GNB2,GNB4,GNB5,GRIA1,GRIA2,GRIA3,GRIA4,GRIK2,GRIK5,GRIN1,GRIN2A,GRIN2B,GRIP1,GRM1,GRM2,GRM3,GRM5,GRM7,HOMER1,HOMER2,HOMER3,SLC17A7,SLC1A2,SLC1A3,SLC1A4
Dilated Cardiomyopathy Signaling Pathway	17.8	0.287	1.134	ACTA1,ACTG1,ADCY1,ADCY2,ADCY9,ATP2A2,CACNA1A,CACNA1B,CACNA1E,CACNA2D1,CACNA2D3,CACNB2,CACNB3,CACNB4,CACNG2,CACNG3,CACNG8,CAMK2A,CAMK2B,CAMK2D,CAMK2G,GNAS,GSK3B,GUCY1B1,ITPR1,LMNA,MAPK1,MTOR,MYH10,MYH14,MYL6,MYO18A,PDE2A,PRKACA,PRKACB,PRKAG2,PRKAR1A,PRKAR1B,PRKAR2A,PRKAR2B,PRKCE,PTPN11,RYR2
Ephrin B Signaling	17.8	0.417	-1.633	ABI1,CAP1,CFL1,CFL2,CTNNB1,EPHB2,GNA11,GNAI1,GNAI2,GNAI3,GNAL,GNAO1,GNAQ,GNAS,GNAZ,GNB1,GNB2,GNB4,GNB5,HNRNPK,ITSN1,ITSN2,KALRN,MAPK1,MRAS,NCK2,PAK1,RAC1,RHOA,ROCK2
Netrin Signaling	17.8	0.417	1.671	ABLIM1,ABLIM2,ABLIM3,CACNA1A,CACNA1B,CACNA1E,CACNA2D1,CACNA2D3,CACNB2,CACNB3,CACNB4,CACNG2,CACNG3,CACNG8,ENAH,ITPR1,NCK2,PPP3CA,PPP3CB,PPP3R1,PRKACA,PRKACB,PRKAG2,PRKAR1A,PRKAR1B,PRKAR2A,PRKAR2B,RAC1,RYR2,RYR3
Neuropathic Pain Signaling In Dorsal Horn Neurons	17.5	0.347	1.859	CAMK2A,CAMK2B,CAMK2D,CAMK2G,GRIA1,GRIA2,GRIA3,GRIA4,GRIN1,GRIN2A,GRIN2B,GRM1,GRM2,GRM3,GRM5,GRM7,ITPR1,KCNQ2,KCNQ3,MAPK1,NTRK2,PDIA3,PLCB1,PLCH2,PRKACA,PRKACB,PRKAG2,PRKAR1A,PRKAR1B,PRKAR2A,PRKAR2B,PRKCB,PRKCE,PRKCG,SRC
Endocannabinoid Developing Neuron Pathway	17.4	0.307	-1.512	ADCY1,ADCY2,ADCY9,ARAF,BRAF,CTNNB1,GNAI1,GNAI2,GNAI3,GNAL,GNAO1,GNB1,GNB2,GNB4,GNB5,GSK3B,GUCY1B1,KRAS,MAP2K1,MAP2K4,MAPK1,MGLL,MRAS,MTOR,PRKACA,PRKACB,PRKAG2,PRKAR1A,PRKAR1B,PRKAR2A,PRKAR2B,RAC1,RALA,RAP1A,RAP1B,RAP1GAP,RAP2B,RHOA,SRC
Clathrin-mediated Endocytosis Signaling	17	0.24	#NUM!	AAK1,ACTA1,ACTG1,ACTR2,ACTR3,AMPH,AP1B1,AP1G1,AP2A1,AP2A2,AP2B1,AP2M1,AP2S1,AP3B2,AP3D1,AP3S1,ARPC1A,ARPC2,ARPC3,ARPC4,ARPC5,ARPC5L,CLTA,CLTB,CLTC,CSNK2A1,CSNK2A2,CSNK2B,CTTN,DNM1,DNM1L,DNM2,DNM3,EPHB2,HSPA8,MYO6,PIP5K1C,PPP3CA,PPP3CB,PPP3R1,RAB5A,RAB5C,RAB7A,RAC1,SH3GL2,SH3KBP1,SNAP91,SRC,SYNJ1,USP9X
Gαs Signaling	16.8	0.304	1.177	ADCY1,ADCY2,ADCY9,ADD1,ADD2,ADD3,BRAF,CHRM1,GNA11,GNAI1,GNAI2,GNAI3,GNAL,GNAO1,GNAQ,GNAS,GNAZ,GNB1,GNB2,GNB4,GNB5,GUCY1B1,MAP2K1,MAPK1,MRAS,PRKACA,PRKACB,PRKAG2,PRKAR1A,PRKAR1B,PRKAR2A,PRKAR2B,RAP1A,RAPGEF2,RAPGEF4,RYR2,RYR3,SRC
CXCR4 Signaling	16.6	0.262	-0.174	ADCY1,ADCY2,ADCY9,Cdc42,ELMO2,GNA11,GNAI1,GNAI2,GNAI3,GNAL,GNAO1,GNAQ,GNAS,GNAZ,GNB1,GNB2,GNB4,GNB5,GUCY1B1,ITPR1,KRAS,MAP2K1,MAP2K4,MAPK1,MRAS,MYL12A,MYL6,PAK1,PAK5,PLCB1,PRKCB,PRKCE,PRKCG,RAC1,RALA,RAP1A,RAP1B,RAP2B,RHOA,RHOB,RHOG,RHOT1,ROCK2,SRC
Gαi Signaling	16.6	0.286	-1.616	ADCY1,ADCY2,ADCY9,GABBR1,GABBR2,GNA11,GNAI1,GNAI2,GNAI3,GNAL,GNAO1,GNAQ,GNAS,GNAZ,GNB1,GNB2,GNB4,GNB5,GRM2,GRM3,GRM7,GUCY1B1,KRAS,MAPK1,MRAS,PRKACA,PRKACB,PRKAG2,PRKAR1A,PRKAR1B,PRKAR2A,PRKAR2B,RALA,RAP1A,RAP1B,RAP1GAP,RAP2B,RGS14,RGS7,SRC
Semaphorin Neuronal Repulsive Signaling Pathway	16.2	0.273	0.781	BCAN,CDK5,CFL1,CFL2,CRMP1,CSPG5,DPYSL2,DPYSL3,DPYSL4,DPYSL5,FARP1,FYN,GSK3B,GUCY1B1,MAP2K1,MAP2K4,MAPT,MPRIP,MYL12A,MYL6,NCAN,PAK1,PAK5,PDE4A,PDE4D,PIP5K1C,PLXNA1,PPP1CB,Ppp1r12a,Ppp1r12b,PRKACA,PRKACB,PRKAG2,PRKAR1A,PRKAR1B,PRKAR2A,PRKAR2B,RAC1,RHOA,ROCK2,VCAN
Granzyme A Signaling	16.1	0.387	-5.014	H1f0,H1f4,LMNB1,LMNB2,NDUFA10,NDUFA13,NDUFA2,NDUFA4,NDUFA5,NDUFA6,NDUFA7,NDUFA8,NDUFA9,NDUFB10,NDUFB4,NDUFB5,NDUFB7,NDUFB8,NDUFB9,NDUFS1,NDUFS2,NDUFS3,NDUFS4,Ndufs6,NDUFS7,NDUFS8,NDUFV1,NDUFV2,NME1
fMLP Signaling in Neutrophils	16	0.29	0.73	ACTR2,ACTR3,ARPC1A,ARPC2,ARPC3,ARPC4,ARPC5,ARPC5L,GNA11,GNAI1,GNAI2,GNAI3,GNAL,GNAO1,GNAQ,GNAS,GNAZ,GNB1,GNB2,GNB4,GNB5,ITPR1,KRAS,MAP2K1,MAPK1,MRAS,PLCB1,PPP3CA,PPP3CB,PPP3R1,PRKCB,PRKCE,PRKCG,RAC1,RALA,RAP1A,RAP1B,RAP2B
GPCR-Mediated Nutrient Sensing in Enteroendocrine Cells	16	0.305	2.535	ADCY1,ADCY2,ADCY9,CACNA1A,CACNA1B,CACNA1E,CACNA2D1,CACNA2D3,CACNB2,CACNB3,CACNB4,CACNG2,CACNG3,CACNG8,GNA11,GNAI1,GNAI2,GNAI3,GNAQ,GNAS,GUCY1B1,ITPR1,PDIA3,PLCB1,PLCH2,PRKACA,PRKACB,PRKAG2,PRKAR1A,PRKAR1B,PRKAR2A,PRKAR2B,PRKCB,PRKCE,PRKCG,RAPGEF4
Molecular Mechanisms of Cancer	15.4	0.167	#NUM!	ADCY1,ADCY2,ADCY9,APC,APC2,ARHGEF17,ARHGEF2,ARHGEF7,ARHGEF9,BRAF,CAMK2A,CAMK2B,CAMK2D,CAMK2G,Cdc42,CDK17,CDK5,CTNNA1,CTNNA2,CTNNB1,CTNND1,CYCS,FYN,GNA11,GNAI1,GNAI2,GNAI3,GNAL,GNAO1,GNAQ,GNAS,GNAZ,GNB1,GNB2,GNB4,GNB5,GSK3A,GSK3B,GUCY1B1,KRAS,LRP1,MAP2K1,MAP2K4,MAP3K5,MAPK1,MRAS,NF1,PA2G4,PAK1,PAK5,PLCB1,PRKACA,PRKACB,PRKAG2,PRKAR1A,PRKAR1B,PRKAR2A,PRKAR2B,PRKCB,PRKCE,PRKCG,PTPN11,RAC1,RALA,RAP1A,…
Corticotropin Releasing Hormone Signaling	15.2	0.263	-0.493	ADCY1,ADCY2,ADCY9,ARPC5,BRAF,CACNA1A,CACNA1B,CACNA1E,CACNA2D1,CACNA2D3,CACNB2,CACNB3,CACNB4,CACNG2,CACNG3,CACNG8,GAD1,GNAI1,GNAI2,GNAI3,GNAO1,GNAQ,GNAS,GUCY1B1,ITPR1,MAP2K1,MAPK1,NOS1,PRKACA,PRKACB,PRKAG2,PRKAR1A,PRKAR1B,PRKAR2A,PRKAR2B,PRKCB,PRKCE,PRKCG,RAP1A,RAP1B
Androgen Signaling	15	0.249	2.746	CACNA1A,CACNA1B,CACNA1E,CACNA2D1,CACNA2D3,CACNB2,CACNB3,CACNB4,CACNG2,CACNG3,CACNG8,CALR,DNAJB1,GNA11,GNAI1,GNAI2,GNAI3,GNAL,GNAO1,GNAQ,GNAS,GNAZ,GNB1,GNB2,GNB4,GNB5,HSP90AA1,HSPA4,ITPR1,MAPK1,MRAS,PRKACA,PRKACB,PRKAG2,PRKAR1A,PRKAR1B,PRKAR2A,PRKAR2B,PRKCB,PRKCE,PRKCG,SRC
CCR3 Signaling in Eosinophils	14.8	0.276	0.5	CFL1,CFL2,GNA11,GNAI1,GNAI2,GNAI3,GNAL,GNAO1,GNAQ,GNAS,GNAZ,GNB1,GNB2,GNB4,GNB5,ITPR1,KRAS,MAP2K1,MAPK1,MPRIP,MRAS,PAK1,PAK5,PLCB1,PPP1CB,Ppp1r12a,Ppp1r12b,PRKCB,PRKCE,PRKCG,RAC1,RALA,RAP1A,RAP1B,RAP2B,RHOA,ROCK2
Melatonin Signaling	14.7	0.375	-0.6	ARAF,BRAF,CAMK2A,CAMK2B,CAMK2D,CAMK2G,GNAI1,GNAI2,GNAI3,GNAO1,GNAQ,MAP2K1,MAP2K4,MAPK1,PDIA3,PLCB1,PLCH2,PRKACA,PRKACB,PRKAG2,PRKAR1A,PRKAR1B,PRKAR2A,PRKAR2B,PRKCB,PRKCE,PRKCG
Regulation of Actin-based Motility by Rho	14.7	0.296	3.536	ACTA1,ACTR2,ACTR3,ARHGDIA,ARPC1A,ARPC2,ARPC3,ARPC4,ARPC5,ARPC5L,BAIAP2,Cdc42,CFL1,MPRIP,MYL12A,MYL6,PAK1,PAK5,PFN2,PI4KA,PIP4K2A,PIP4K2B,PIP4K2C,PIP5K1C,PPP1CB,Ppp1r12a,Ppp1r12b,RAC1,RHOA,RHOB,RHOG,RHOT1,WASF1,Wasl
Aldosterone Signaling in Epithelial Cells	14.7	0.244	1.698	ABCB8,CRYAB,DNAJA1,DNAJB1,DNAJB12,DNAJB4,DNAJB6,DNAJC11,DNAJC5,DNAJC6,HSP90AA1,HSP90AB1,HSPA12A,HSPA1A/HSPA1B,HSPA2,HSPA4,HSPA4L,HSPA5,HSPA8,HSPA9,HSPD1,HSPE1,HSPH1,ITPR1,KCNMA1,KRAS,MAP2K1,MAPK1,PDIA3,PDPK1,PI4KA,PIP4K2A,PIP4K2B,PIP4K2C,PIP5K1C,PLCB1,PLCH2,PRKCB,PRKCE,PRKCG,SACS,SLC12A2
Amyotrophic Lateral Sclerosis Signaling	14.5	0.293	2.065	CACNA1A,CACNA1B,CACNA1E,CACNA2D1,CACNA2D3,Cacnb1,CACNB2,CACNB3,CACNB4,CACNG2,CACNG3,CACNG8,CAPN5,CYCS,GLUL,GRIA1,GRIA2,GRIA3,GRIA4,GRIK2,GRIK5,GRIN1,GRIN2A,GRIN2B,NEFH,NEFL,NOS1,PAK1,PPP3CA,RAB5A,RAB5C,RAC1,SLC1A2,SOD1
RAC Signaling	13.7	0.263	3.888	ABI2,ACTR2,ACTR3,ANK1,ARPC1A,ARPC2,ARPC3,ARPC4,ARPC5,ARPC5L,BAIAP2,CFL1,CFL2,CYFIP1,IQGAP2,KRAS,MAP2K1,MAP2K4,MAPK1,MRAS,NCKAP1,PAK1,PAK5,PI4KA,PIP4K2A,PIP4K2B,PIP4K2C,PIP5K1C,PTK2B,RAC1,RALA,RAP1A,RAP1B,RAP2B,RHOA,WASF1
Tight Junction Signaling	13.3	0.229	#NUM!	ACTA1,ACTG1,AFDN,ARHGEF2,CASK,CLDN11,CTNNA1,CTNNB1,LLGL1,MAGI2,MARK2,MYH10,MYH14,MYL6,MYO18A,NAPA,NAPB,NSF,PPP2CA,PPP2R1A,PPP2R2A,PPP2R5E,PRKACA,PRKACB,PRKAG2,PRKAR1A,PRKAR1B,PRKAR2A,PRKAR2B,RAC1,RHOA,SNAP25,SPTAN1,STX1A,STX1B,TJP1,TJP2,VAMP2,VAPA,VCL,YKT6
Nitric Oxide Signaling in the Cardiovascular System	13.3	0.275	2.558	ATP2A2,CACNA1A,CACNA1B,CACNA1E,CACNA2D1,CACNA2D3,Cacnb1,CACNB2,CACNB3,CACNB4,CACNG2,CACNG3,CACNG8,CHRM1,GUCY1B1,HSP90AA1,HSP90AB1,ITPR1,MAP2K1,MAPK1,PDE2A,PRKAA1,PRKACA,PRKACB,PRKAG2,PRKAR1A,PRKAR1B,PRKAR2A,PRKAR2B,PRKCB,PRKCE,PRKCG,RYR2
Chemokine Signaling	13.2	0.333	-0.577	CAMK2A,CAMK2B,CAMK2D,CAMK2G,CFL1,GNAI1,GNAI2,GNAI3,GNAQ,KRAS,MAP2K1,MAPK1,MPRIP,MRAS,PLCB1,PPP1CB,Ppp1r12a,Ppp1r12b,PRKCB,PTK2B,RALA,RAP1A,RAP1B,RAP2B,RHOA,ROCK2,SRC
CDK5 Signaling	13	0.278	0	ADCY1,ADCY2,ADCY9,CACNA1A,CDK5,GNAL,GNAS,GUCY1B1,KRAS,MAP2K1,MAPK1,MAPT,MRAS,NTRK2,PPP1CA,PPP1CB,Ppp1cc,PPP2CA,PPP2R1A,PPP2R2A,PPP2R5E,PRKACA,PRKACB,PRKAG2,PRKAR1A,PRKAR1B,PRKAR2A,PRKAR2B,RALA,RAP1A,RAP1B,RAP2B
mTOR Signaling	12.5	0.206	-0.392	Cdc42,DGKZ,EIF3A,EIF4B,EIF4G1,EIF4G2,Gm15483,KRAS,MAPK1,MRAS,MTOR,PDPK1,PPP2CA,PPP2R1A,PPP2R2A,PPP2R5E,PRKAA1,PRKAG2,PRKCB,PRKCE,PRKCG,RAC1,RALA,RAP1A,RAP1B,RAP2B,RHOA,RHOB,RHOG,RHOT1,RPS10,RPS14,RPS16,RPS18,RPS19,RPS2,RPS23,RPS3,RPS4Y1,RPS6,RPS7,RPS8,RPS9,TSC2
P2Y Purigenic Receptor Signaling Pathway	11.9	0.248	0.928	ADCY1,ADCY2,ADCY9,GNAI1,GNAI2,GNAI3,GNAQ,GNB1,GNB2,GNB4,GNB5,GUCY1B1,KRAS,MAP2K1,MAPK1,MRAS,PDIA3,PLCB1,PLCH2,PRKACA,PRKACB,PRKAG2,PRKAR1A,PRKAR1B,PRKAR2A,PRKAR2B,PRKCB,PRKCE,PRKCG,RALA,RAP1A,RAP1B,RAP2B
Semaphorin Signaling in Neurons	11.7	0.361	#NUM!	ARHGAP1,Cdc42,CDK5,CFL1,CFL2,CRMP1,DPYSL2,DPYSL3,DPYSL4,DPYSL5,FYN,MAPK1,PAK1,PAK5,PLXNA1,RAC1,RHOA,RHOB,RHOG,RHOT1,ROCK2,SEMA7A
TCA Cycle II (Eukaryotic)	11.5	0.609	-1.604	ACO2,CS,DLD,DLST,FH,IDH3A,IDH3G,MDH1,MDH2,OGDH,SDHA,SDHB,SUCLA2,SUCLG1
Amyloid Processing	11.5	0.392	0.816	CAPN5,CDK5,CSNK1A1,CSNK1D,CSNK1E,CSNK2A1,CSNK2A2,CSNK2B,GSK3B,MAPK1,MAPT,MARK1,PRKACA,PRKACB,PRKAG2,PRKAR1A,PRKAR1B,PRKAR2A,PRKAR2B,PRKCE
Gαq Signaling	11.4	0.218	0.392	Cdc42,CHRM1,GNA11,GNAI1,GNAI2,GNAI3,GNAL,GNAO1,GNAQ,GNAS,GNAZ,GNB1,GNB2,GNB4,GNB5,GRM1,GRM5,GSK3B,ITPR1,MAP2K1,MAPK1,MRAS,PLCB1,PPP3CA,PPP3CB,PPP3R1,PRKCB,PRKCE,PRKCG,PTK2B,RAC1,RGS7,RHOA,RHOB,RHOG,RHOT1,ROCK2
Sperm Motility	11.3	0.183	1.279	EPHA4,EPHB2,FYN,GNA11,GNAI1,GNAI2,GNAI3,GNAL,GNAO1,GNAQ,GNAS,GNAZ,GNB1,GNB2,GNB4,GNB5,GUCY1B1,ITPR1,LMTK2,LMTK3,MAP2K1,MAP2K4,MRAS,NTRK2,NTRK3,PDE2A,PDE4A,PDE4D,PDIA3,PEAK1,PLCB1,PLCH2,PRDX6,PRKACA,PRKACB,PRKAG2,PRKAR1A,PRKAR1B,PRKAR2A,PRKAR2B,PRKCB,PRKCE,PRKCG,PTK2B,SLC12A2,SRC,TWF1
CLEAR Signaling Pathway	11.3	0.175	1.98	ATP6AP1,ATP6V0A1,ATP6V0C,ATP6V0D1,ATP6V1A,ATP6V1B2,ATP6V1C1,ATP6V1D,ATP6V1E1,ATP6V1F,ATP6V1G2,ATP6V1H,GSK3A,GSK3B,HEXB,ITPR1,KRAS,MAPK1,MRAS,MTOR,NTRK2,NTRK3,PPP2CA,PPP2R1A,PPP2R2A,PPP2R5E,PPP3CA,PPP3CB,PPP3R1,PRKAA1,PRKAG2,PRKCB,PRKCE,PRKCG,RAB7A,RALA,RAP1A,RAP1B,RAP2B,SFN,STUB1,TSC2,VPS18,VPS35,YWHAB,YWHAE,YWHAG,YWHAH,YWHAQ,YWHAZ
Relaxin Signaling	11.3	0.226	0.688	ADCY1,ADCY2,ADCY9,BRAF,ENPP6,GAD1,GNA11,GNAI1,GNAI2,GNAI3,GNAL,GNAO1,GNAQ,GNAS,GNAZ,GNB1,GNB2,GNB4,GNB5,GUCY1B1,MAP2K1,MAPK1,MRAS,PDE2A,PDE4A,PDE4D,PRKACA,PRKACB,PRKAG2,PRKAR1A,PRKAR1B,PRKAR2A,PRKAR2B,RAP1A,RAP1B
IL-1 Signaling	11.2	0.281	0.905	ADCY1,ADCY2,ADCY9,GNA11,GNAI1,GNAI2,GNAI3,GNAL,GNAO1,GNAQ,GNAS,GNAZ,GNB1,GNB2,GNB4,GNB5,GUCY1B1,MAP2K4,MAPK1,MRAS,PRKACA,PRKACB,PRKAG2,PRKAR1A,PRKAR1B,PRKAR2A,PRKAR2B
Virus Entry via Endocytic Pathways	11.2	0.254	#NUM!	ACTA1,ACTG1,AP1B1,AP1G1,AP2A1,AP2A2,AP2B1,AP2M1,AP2S1,AP3B2,AP3D1,AP3S1,CLTA,CLTB,CLTC,DNM1,DNM2,FYN,ITSN1,KRAS,MRAS,PRKCB,PRKCE,PRKCG,RAC1,RALA,RAP1A,RAP1B,RAP2B,SRC
Apelin Endothelial Signaling Pathway	11.1	0.234	-0.784	ADCY1,ADCY2,ADCY9,GNA11,GNAI1,GNAI2,GNAI3,GNAL,GNAO1,GNAQ,GNAS,GNAZ,GNB1,GNB2,GNB4,GNB5,GUCY1B1,KRAS,MAP2K1,MAP2K4,MAPK1,MRAS,MTOR,PLCB1,PRKAA1,PRKAG2,PRKCB,PRKCE,PRKCG,RALA,RAP1A,RAP1B,RAP2B
Leukocyte Extravasation Signaling	10.9	0.202	0.333	ACTA1,ACTG1,ACTN1,ACTN2,ACTN4,AFDN,ARHGAP1,ARHGAP12,ARHGAP35,CLDN11,CTNNA1,CTNNA2,CTNNB1,CTNND1,CTTN,EZR,GNAI1,GNAI2,GNAI3,MAP2K4,MAPK1,MYL6,PRKCB,PRKCE,PRKCG,PTK2B,PTPN11,RAC1,RAP1A,RAP1B,RAP1GAP,RAPGEF4,RDX,RHOA,ROCK2,SRC,THY1,VCL,Wasl
Neutrophil Extracellular Trap Signaling Pathway	10.8	0.15	2.794	ATP5F1A,ATP5F1B,ATP5F1C,ATP5PB,C1QC,CYC1,FYN,H4C9,ITPR1,MAP2K1,MAP2K4,MAPK1,MTOR,NDUFA10,NDUFA13,NDUFA2,NDUFA4,NDUFA5,NDUFA6,NDUFA7,NDUFA8,NDUFA9,NDUFB10,NDUFB4,NDUFB5,NDUFB7,NDUFB8,NDUFB9,NDUFS1,NDUFS2,NDUFS3,NDUFS4,NDUFS7,NDUFS8,NDUFV1,NDUFV2,PDIA3,PLCB1,PLCH2,PPP3CA,PPP3CB,PPP3R1,PRDX6,PRKCB,PRKCE,PRKCG,RAC1,SDHA,SDHB,SLC25A4,SLC25A5,SLC2A1,SRC,TOMM22,TOMM34,TOMM40,TOMM70,UQCRC2,UQCRFS1,VDAC1,…
CREB Signaling in Neurons	10.8	0.132	2.63	ADCY1,ADCY2,ADCY9,ADGRA1,ADGRB1,ADGRB2,ADGRB3,ADGRL1,ADGRL3,CACNA1A,CACNA1B,CACNA1E,CACNA2D1,CACNA2D3,CACNB2,CACNB3,CACNB4,CACNG2,CACNG3,CACNG8,CAMK2A,CAMK2B,CAMK2D,CAMK2G,CHRM1,GABBR1,GABBR2,GNA11,GNAI1,GNAI2,GNAI3,GNAL,GNAO1,GNAQ,GNAS,GNAZ,GNB1,GNB2,GNB4,GNB5,GPR158,GRIA1,GRIA2,GRIA3,GRIA4,GRIK2,GRIK5,GRIN1,GRIN2A,GRIN2B,GRM1,GRM2,GRM3,GRM5,GRM7,GUCY1B1,ITPR1,KRAS,MAP2K1,MAPK1,MRAS,NTRK2,NTRK3,…
G-Protein Coupled Receptor Signaling	10.6	0.125	1.279	ADCY1,ADCY2,ADCY9,ADGRA1,ADGRB1,ADGRB2,ADGRB3,ADGRL1,ADGRL3,BRAF,CAMK2A,CAMK2B,CAMK2D,CAMK2G,CHRM1,CTNNB1,ENPP6,FYN,GABBR1,GABBR2,GNA11,GNAI1,GNAI2,GNAI3,GNAL,GNAO1,GNAQ,GNAS,GNAZ,GNB1,GNB2,GNB4,GNB5,GPR158,GPRIN1,GRM1,GRM2,GRM3,GRM5,GRM7,GSK3B,GUCY1B1,HCN1,HCN2,KCNQ2,KCNQ3,KRAS,MAP2K1,MAP2K4,MAP3K5,MAPK1,MRAS,MTOR,MYL12A,MYL6,PAK1,PAK5,PDE2A,PDE4A,PDE4D,PDPK1,PLCB1,PPP3CA,PPP3CB,PPP3R1,PRKACA,PR…
AMPK Signaling	10.6	0.182	-0.756	AK1,AK5,CAMKK2,CPT1C,EEF2,FASN,GNA11,GNAI1,GNAI2,GNAI3,GNAL,GNAO1,GNAQ,GNAS,GNAZ,GNB1,GNB2,GNB4,GNB5,MAPK1,MRAS,MTOR,PFKL,PFKM,PFKP,PPM1E,PPP2CA,PPP2R1A,PPP2R2A,PPP2R5E,PRKAA1,PRKACA,PRKACB,PRKAG2,PRKAR1A,PRKAR1B,PRKAR2A,PRKAR2B,RAB1A,RAB2A,RAB3A,RAB7A,SLC2A1,TSC2
ERK/MAPK Signaling	10.6	0.191	1.029	ARAF,BRAF,FYN,KRAS,KSR1,MAP2K1,MAPK1,MRAS,PAK1,PAK5,PPP1CA,PPP1CB,PPP2CA,PPP2R1A,PPP2R2A,PPP2R5E,PRKACA,PRKACB,PRKAG2,PRKAR1A,PRKAR1B,PRKAR2A,PRKAR2B,PRKCB,PRKCE,PRKCG,PTK2B,RAC1,RALA,RAP1A,RAP1B,RAP2B,RAPGEF4,SRC,TLN1,TLN2,YWHAB,YWHAG,YWHAH,YWHAQ,YWHAZ
Oxytocin In Brain Signaling Pathway	10.5	0.196	0.48	CACNA1A,CACNA1B,CACNA1E,CACNA2D1,CACNA2D3,CACNB2,CACNB3,CACNB4,CACNG2,CACNG3,CACNG8,CAMKK1,CAMKK2,GNA11,GNAI1,GNAI2,GNAI3,GNAL,GNAO1,GNAQ,GNB1,GNB2,GNB4,GNB5,ITPR1,KRAS,MAP2K1,MAPK1,MRAS,MTOR,PRDX6,PRKCB,PRKCE,PRKCG,RALA,RAP1A,RAP1B,RAP2B,SLC12A5
cAMP-mediated signaling	10.4	0.182	-0.156	ADCY1,ADCY2,ADCY9,AKAP5,BRAF,CAMK2A,CAMK2B,CAMK2D,CAMK2G,CHRM1,ENPP6,GABBR1,GABBR2,GNAI1,GNAI2,GNAI3,GNAL,GNAO1,GNAS,GRM2,GRM3,GRM7,GUCY1B1,MAP2K1,MAPK1,PDE2A,PDE4A,PDE4D,PPP3CA,PPP3CB,PPP3R1,PRKACA,PRKACB,PRKAR1A,PRKAR1B,PRKAR2A,PRKAR2B,RAP1A,RAP1GAP,RAPGEF4,RGS14,RGS7,SRC
Cardiac Hypertrophy Signaling (Enhanced)	10.3	0.135	0.391	ADCY1,ADCY2,ADCY9,ATP2A2,CACNA1A,CACNA1B,CACNA1E,CACNA2D1,CACNA2D3,Cacnb1,CACNB2,CACNB3,CACNB4,CACNG2,CACNG3,CACNG8,CAMK2A,CAMK2B,CAMK2D,CAMK2G,CTNNB1,DLG1,ENPP6,GNA11,GNAI1,GNAI2,GNAI3,GNAQ,GNAS,GNB1,GNB2,GNB4,GNB5,GSK3A,GSK3B,GUCY1B1,ITPR1,KRAS,MAP2K1,MAP2K4,MAP3K5,MAPK1,MRAS,MTOR,PDE2A,PDE4A,PDE4D,PDIA3,PLCB1,PLCH2,PPP3CA,PPP3CB,PPP3R1,PRKACA,PRKACB,PRKAG2,PRKAR1A,PRKAR1B,PRKAR2A,PRKAR2B,PRKCB…
IL-8 Signaling	10.3	0.19	0.73	ARAF,BRAF,Cdc42,GNA11,GNAI1,GNAI2,GNAI3,GNAL,GNAO1,GNAQ,GNAS,GNAZ,GNB1,GNB2,GNB4,GNB5,KRAS,LASP1,MAP2K1,MAP2K4,MAP4K4,MAPK1,MRAS,MTOR,PRKCB,PRKCE,PRKCG,PTK2B,RAB11FIP2,RAC1,RALA,RAP1A,RAP1B,RAP2B,RHOA,RHOB,RHOG,RHOT1,ROCK2,SRC
IGF-1 Signaling	10.2	0.257	1.342	CSNK2A1,CSNK2A2,CSNK2B,KRAS,MAP2K1,MAPK1,MRAS,PDPK1,PRKACA,PRKACB,PRKAG2,PRKAR1A,PRKAR1B,PRKAR2A,PRKAR2B,PTPN11,RALA,RAP1A,RAP1B,RAP2B,SFN,YWHAB,YWHAE,YWHAG,YWHAH,YWHAQ,YWHAZ
PPARα/RXRα Activation	10.1	0.195	1.095	ADCY1,ADCY2,ADCY9,AP2A2,CAND1,CKAP5,FASN,GNA11,GNAQ,GNAS,GOT2,GPD2,GUCY1B1,HSP90AA1,HSP90AB1,KRAS,MAP2K1,MAP2K4,MAP4K4,MAPK1,MRAS,PDIA3,PLCB1,PLCH2,PRKAA1,PRKACA,PRKACB,PRKAG2,PRKAR1A,PRKAR1B,PRKAR2A,PRKAR2B,PRKCB,RALA,RAP1A,RAP1B,RAP2B,SLC27A1
Renin-Angiotensin Signaling	10.1	0.24	1.8	ADCY1,ADCY2,ADCY9,GNAQ,GUCY1B1,ITPR1,KRAS,MAP2K1,MAP2K4,MAPK1,MRAS,PAK1,PAK5,PRKACA,PRKACB,PRKAG2,PRKAR1A,PRKAR1B,PRKAR2A,PRKAR2B,PRKCB,PRKCE,PRKCG,PTK2B,RAC1,RALA,RAP1A,RAP1B,RAP2B
Colorectal Cancer Metastasis Signaling	9.97	0.17	0.354	ADCY1,ADCY2,ADCY9,APC,APPL1,BRAF,Cdc42,CTNNB1,GNA11,GNAI1,GNAI2,GNAI3,GNAL,GNAO1,GNAQ,GNAS,GNAZ,GNB1,GNB2,GNB4,GNB5,GSK3B,GUCY1B1,KRAS,LRP1,MAP2K1,MAP2K4,MAPK1,MRAS,PRKACA,PRKACB,PRKAG2,PRKAR1A,PRKAR1B,PRKAR2A,PRKAR2B,RAC1,RALA,RAP1A,RAP1B,RAP2B,RHOA,RHOB,RHOG,RHOT1,SRC
HIPPO signaling	9.97	0.279	-1.155	CSNK1D,CSNK1E,DLG1,DLG2,DLG3,DLG4,LLGL1,PPP1CA,PPP1CB,Ppp1cc,PPP2CA,PPP2R1A,PPP2R2A,PPP2R5E,SCRIB,SFN,SKP1,TJP2,YWHAB,YWHAE,YWHAG,YWHAH,YWHAQ,YWHAZ
Fcγ Receptor-mediated Phagocytosis in Macrophages and Monocytes	9.86	0.266	3.4	ACTA1,ACTG1,ACTR2,ACTR3,ARPC1A,ARPC2,ARPC3,ARPC4,ARPC5,ARPC5L,DGKB,EZR,FYN,MAPK1,MYO5A,NCK2,PAK1,PRKCB,PRKCE,PRKCG,PTK2B,RAC1,SRC,TLN1,TLN2
HIF1α Signaling	9.86	0.188	-0.324	ARAF,BRAF,CAMK2A,CAMK2B,CAMK2D,CAMK2G,GPI,HK1,HSP90AA1,HSPA1A/HSPA1B,HSPA2,HSPA4,HSPA5,HSPA8,HSPA9,KRAS,Ldha/RGD1562690,LDHB,MAP2K1,MAP2K4,MAPK1,MRAS,MTOR,PKM,PPP3CA,PPP3CB,PPP3R1,PRKCB,PRKCE,PRKCG,RAC1,RALA,RAP1A,RAP1B,RAP2B,RPS6,SLC2A1,STUB1,VIM
White Adipose Tissue Browning Pathway	9.34	0.217	2.646	ADCY1,ADCY2,ADCY9,CACNA1A,CACNA1B,CACNA1E,CACNA2D1,CACNA2D3,CACNB2,CACNB3,CACNB4,CACNG2,CACNG3,CACNG8,CAMKK2,CTBP1,GNAS,GUCY1B1,ITPR1,LDHB,MAPK1,PRKAA1,PRKACA,PRKACB,PRKAG2,PRKAR1A,PRKAR1B,PRKAR2A,PRKAR2B,SLC16A1
Endocannabinoid Cancer Inhibition Pathway	9.28	0.211	-2.191	ADCY1,ADCY2,ADCY9,CAMKK2,CTNNB1,GNAI1,GNAI2,GNAI3,GNAL,GNAO1,GNAQ,GSK3B,GUCY1B1,MAP2K1,MAP2K4,MAPK1,MTOR,NOS1,PRKAA1,PRKACA,PRKACB,PRKAG2,PRKAR1A,PRKAR1B,PRKAR2A,PRKAR2B,RHOA,ROCK2,SMPD3,SRC,VIM
NRF2-mediated Oxidative Stress Response	9.22	0.173	0.229	ACTA1,ACTG1,CCT7,CUL3,DNAJA1,DNAJA2,DNAJA3,DNAJA4,DNAJB1,DNAJB12,DNAJB4,DNAJB6,DNAJC11,DNAJC5,DNAJC6,GSK3B,GSTM3,GSTM5,HACD3,HSP90AA1,HSP90AB1,KRAS,MAP2K1,MAP2K4,MAP3K5,MAPK1,MGST3,MRAS,PPIB,PRDX1,PRKCB,PRKCE,PRKCG,RALA,RAP1A,RAP1B,RAP2B,SOD1,SOD2,STIP1,VCP
Actin Nucleation by ARP-WASP Complex	9.2	0.258	1.706	ACTR2,ACTR3,ARPC1A,ARPC2,ARPC3,ARPC4,ARPC5,ARPC5L,BAIAP2,Cdc42,KRAS,MRAS,NCK2,RAC1,RALA,RAP1A,RAP1B,RAP2B,RHOA,RHOB,RHOG,RHOT1,ROCK2,WASF1
Insulin Receptor Signaling	9.18	0.214	-1.095	ACLY,FYN,GSK3A,GSK3B,INPP5J,KRAS,MAP2K1,MAPK1,MRAS,MTOR,PDPK1,PPP1CA,PPP1CB,Ppp1cc,PRKACA,PRKACB,PRKAG2,PRKAR1A,PRKAR1B,PRKAR2A,PRKAR2B,PTPN11,PTPRF,RALA,RAP1A,RAP1B,RAP2B,SYNJ1,TSC2,VAMP2
Apelin Muscle Signaling Pathway	9.03	0.354	0.447	GNA11,GNAI1,GNAI2,GNAI3,GNAL,GNAO1,GNAQ,GNAS,GNAZ,GNB1,GNB2,GNB4,GNB5,MRAS,PRKAA1,PRKAG2,TFAM
Glycolysis I	9	0.481	-0.832	ALDOA,ALDOC,ENO1,ENO2,GAPDH,GPI,PFKL,PFKM,PFKP,PGAM1,PGK1,PKM,Tpi1 (includes others)
GPCR-Mediated Integration of Enteroendocrine Signaling Exemplified by an L Cell	8.84	0.28	2.683	ADCY1,ADCY2,ADCY9,GNA11,GNAI1,GNAI2,GNAI3,GNAQ,GNAS,GUCY1B1,ITPR1,PDIA3,PLCB1,PLCH2,PRKACA,PRKACB,PRKAG2,PRKAR1A,PRKAR1B,PRKAR2A,PRKAR2B
Inhibition of ARE-Mediated mRNA Degradation Pathway	8.8	0.198	0.426	CNOT1,DDX6,EDC4,MAPK1,PPP2CA,PPP2R1A,PPP2R2A,PPP2R5E,PRKACA,PRKACB,PRKAG2,PRKAR1A,PRKAR1B,PRKAR2A,PRKAR2B,PSMA4,PSMA5,PSMA6,PSMA7,PSMB1,PSMC1,PSMD1,PSMD11,PSMD2,PSMD6,SFN,YWHAB,YWHAE,YWHAG,YWHAH,YWHAQ,YWHAZ
Unfolded protein response	8.75	0.256	0.632	CALR,CANX,DNAJA1,DNAJA2,DNAJA3,DNAJA4,DNAJB1,DNAJB12,DNAJB4,DNAJB6,DNAJC11,DNAJC5,DNAJC6,HSPA1A/HSPA1B,HSPA2,HSPA4,HSPA5,HSPA8,HSPA9,HSPH1,MAP3K5,UBXN4,VCP
Regulation of eIF4 and p70S6K Signaling	8.71	0.188	-1.069	EIF2S2,EIF2S3,EIF3A,EIF4G1,EIF4G2,Gm15483,KRAS,MAP2K1,MAPK1,MRAS,MTOR,PABPC1,PDPK1,PPP2CA,PPP2R1A,PPP2R2A,PPP2R5E,RALA,RAP1A,RAP1B,RAP2B,RPS10,RPS14,RPS16,RPS18,RPS19,RPS2,RPS23,RPS3,RPS4Y1,RPS6,RPS7,RPS8,RPS9
Hepatic Fibrosis Signaling Pathway	8.62	0.137	0.156	APC,APC2,ARAF,BRAF,CACNA1A,CACNA1B,CACNA1E,CACNA2D1,CACNA2D3,Cacnb1,CACNB2,CACNB3,CACNB4,CACNG2,CACNG3,CACNG8,Cdc42,CSNK1A1,CSNK1D,CSNK1E,CSNK1G3,CTNNB1,GNAI1,GNAI2,GNAI3,GSK3B,KRAS,LRP1,MAP2K1,MAP2K4,MAPK1,MRAS,MTOR,MYL12A,MYL6,PRKACA,PRKACB,PRKAG2,PRKAR1A,PRKAR1B,PRKAR2A,PRKAR2B,PRKCB,PRKCE,PRKCG,RAC1,RALA,RAP1A,RAP1B,RAP2B,RHOA,RHOB,RHOG,RHOT1,ROCK2,SDHA,SDHB,SOD2
Protein Ubiquitination Pathway	8.29	0.157	#NUM!	CRYAB,DNAJA1,DNAJB1,DNAJB12,DNAJB4,DNAJB6,DNAJC11,DNAJC5,DNAJC6,HSP90AA1,HSP90AB1,HSPA12A,HSPA1A/HSPA1B,HSPA2,HSPA4,HSPA4L,HSPA5,HSPA8,HSPA9,HSPD1,HSPE1,HSPH1,NEDD4L,PSMA4,PSMA5,PSMA6,PSMA7,PSMB1,PSMC1,PSMD1,PSMD11,PSMD2,PSMD6,SACS,SKP1,STUB1,UBA1,UBE2N,UBE2O,UCHL1,USP46,USP5,USP9X
Dopamine Receptor Signaling	8.28	0.263	1.897	ADCY1,ADCY2,ADCY9,GUCY1B1,MAOA,MAOB,PPP1CA,PPP1CB,Ppp1cc,PPP2CA,PPP2R1A,PPP2R2A,PPP2R5E,PRKACA,PRKACB,PRKAG2,PRKAR1A,PRKAR1B,PRKAR2A,PRKAR2B,QDPR
Adrenomedullin signaling pathway	8.16	0.176	0.686	ADCY1,ADCY2,ADCY9,ARAF,BRAF,GAD1,GNA11,GNAQ,GNAS,GSK3A,GSK3B,GUCY1B1,ITPR1,KCNQ2,KCNQ3,KRAS,MAP2K1,MAP2K4,MAPK1,MRAS,PDIA3,PLCB1,PLCH2,PRKACA,PRKACB,PRKAG2,PRKAR1A,PRKAR1B,PRKAR2A,PRKAR2B,PTK2B,RALA,RAP1A,RAP1B,RAP2B
nNOS Signaling in Skeletal Muscle Cells	8.09	0.333	#NUM!	CACNA1A,CACNA1B,CACNA1E,CACNA2D1,CACNA2D3,CACNB2,CACNB3,CACNB4,CACNG2,CACNG3,CACNG8,ITPR1,NOS1,RYR2,RYR3,SNTA1
eNOS Signaling	8.01	0.192	1	ADCY1,ADCY2,ADCY9,AQP4,DNM2,GNAQ,GNAS,GUCY1B1,HSP90AA1,HSP90AB1,HSPA1A/HSPA1B,HSPA2,HSPA4,HSPA5,HSPA8,HSPA9,ITPR1,PDPK1,PRKAA1,PRKACA,PRKACB,PRKAG2,PRKAR1A,PRKAR1B,PRKAR2A,PRKAR2B,PRKCB,PRKCE,PRKCG,STUB1
Role of MAPK Signaling in Promoting the Pathogenesis of Influenza	7.97	0.219	-1.225	ARAF,ATP6AP1,ATP6V0A1,ATP6V0C,ATP6V0D1,ATP6V1A,ATP6V1B2,ATP6V1C1,ATP6V1D,ATP6V1E1,ATP6V1F,ATP6V1G2,ATP6V1H,BRAF,KRAS,MAP2K1,MAP2K4,MAP3K5,MAPK1,MRAS,PRDX6,RALA,RAP1A,RAP1B,RAP2B
Gustation Pathway	7.93	0.172	2.401	ADCY1,ADCY2,ADCY9,CACNA1A,CACNA1B,CACNA1E,CACNA2D1,CACNA2D3,CACNB2,CACNB3,CACNB4,CACNG2,CACNG3,CACNG8,GABRA1,GABRA4,GABRB1,GABRB2,GABRB3,GABRG2,GUCY1B1,ITPR1,KCNQ2,KCNQ3,LRRC8A,PRKACA,PRKACB,PRKAG2,PRKAR1A,PRKAR1B,PRKAR2A,PRKAR2B,SCN1A,SCN2B,SCN8A
VEGF Signaling	7.9	0.232	0	ACTA1,ACTG1,ACTN1,ACTN2,ACTN4,EIF2S2,EIF2S3,KRAS,MAP2K1,MAPK1,MRAS,PRKCB,PTK2B,PTPN11,RALA,RAP1A,RAP1B,RAP2B,ROCK2,SFN,SRC,VCL,YWHAE
Paxillin Signaling	7.89	0.224	0.816	ACTA1,ACTG1,ACTN1,ACTN2,ACTN4,ARF1,ARHGEF7,KRAS,MAP2K4,MAPK1,MRAS,NCK2,PAK1,PAK5,PTK2B,RAC1,RALA,RAP1A,RAP1B,RAP2B,SRC,TLN1,TLN2,VCL
Apelin Adipocyte Signaling Pathway	7.83	0.239	-0.894	ADCY1,ADCY2,ADCY9,GNA11,GNAI1,GNAI2,GNAI3,GPX4,GUCY1B1,MAPK1,MGST3,PRDX6,PRKAA1,PRKACA,PRKACB,PRKAG2,PRKAR1A,PRKAR1B,PRKAR2A,PRKAR2B,RAC1,SOD1
UVC-Induced MAPK Signaling	7.66	0.314	1.5	ARAF,BRAF,KRAS,MAP2K1,MAP2K4,MAPK1,MRAS,PRKCB,PRKCE,PRKCG,RALA,RAP1A,RAP1B,RAP2B,SMPD3,SRC
Type II Diabetes Mellitus Signaling	7.62	0.19	1.508	ACSBG1,ACSL3,ACSL6,CACNA1A,CACNA1B,CACNA1E,CACNA2D1,CACNA2D3,CACNB2,CACNB3,CACNB4,CACNG2,CACNG3,CACNG8,ITPR1,MAP2K4,MAP3K5,MAPK1,MTOR,PDPK1,PKM,PRKAA1,PRKAG2,PRKCB,PRKCE,PRKCG,SLC27A1,SLC27A4,SMPD3
Cholecystokinin/Gastrin-mediated Signaling	7.58	0.21	0.626	Cdc42,EPHA4,GNAQ,ITPR1,KRAS,MAP2K1,MAP2K4,MAPK1,MRAS,PLCB1,PRKCB,PRKCE,PRKCG,PTK2B,RAC1,RALA,RAP1A,RAP1B,RAP2B,RHOA,RHOB,RHOG,RHOT1,ROCK2,SRC
nNOS Signaling in Neurons	7.33	0.319	1.667	CAMK2A,CAPN5,DLG2,DLG4,GRIN1,GRIN2A,GRIN2B,NOS1,PFKM,PPP3CA,PPP3CB,PPP3R1,PRKCB,PRKCE,PRKCG
Melanocyte Development and Pigmentation Signaling	7.29	0.224	1.091	ADCY1,ADCY2,ADCY9,GNAS,GUCY1B1,KRAS,MAP2K1,MAPK1,MRAS,PRKACA,PRKACB,PRKAG2,PRKAR1A,PRKAR1B,PRKAR2A,PRKAR2B,PTPN11,RALA,RAP1A,RAP1B,RAP2B,SRC
PFKFB4 Signaling Pathway	7.2	0.312	1.069	GNAS,GPI,HK1,MAP2K1,MAP2K4,MAPK1,PFKM,PRKACA,PRKACB,PRKAG2,PRKAR1A,PRKAR1B,PRKAR2A,PRKAR2B,TKT
Senescence Pathway	7.15	0.144	1.915	ARAF,BRAF,CACNA1A,CACNA1B,CACNA1E,CACNA2D1,CACNA2D3,Cacnb1,CACNB2,CACNB3,CACNB4,CACNG2,CACNG3,CACNG8,CAPN5,DLAT,DLD,ITSN2,KRAS,MAP2K1,MAP2K4,MAPK1,MCU,MRAS,MTOR,NF1,PDHA1,PDHB,PDK3,PPP1CA,PPP2CA,PPP2R1A,PPP2R2A,PPP2R5E,PPP3CA,PPP3CB,PPP3R1,RALA,RAP1A,RAP1B,RAP2B,SOD2,TBK1
BAG2 Signaling Pathway	7.14	0.238	0	HSP90AA1,HSPA1A/HSPA1B,HSPA2,HSPA4,HSPA5,HSPA8,HSPA9,MAPK1,MAPT,PSMA4,PSMA5,PSMA6,PSMA7,PSMB1,PSMC1,PSMD1,PSMD11,PSMD2,PSMD6,STUB1
Endothelin-1 Signaling	6.84	0.165	-1.257	ADCY1,ADCY2,ADCY9,ARAF,BRAF,GNA11,GNAI1,GNAI2,GNAI3,GNAL,GNAO1,GNAQ,GNAS,GNAZ,GUCY1B1,ITPR1,KRAS,MAPK1,MRAS,NOS1,PDIA3,PLCB1,PLCH2,PRDX6,PRKCB,PRKCE,PRKCG,RALA,RAP1A,RAP1B,RAP2B,SRC
Gluconeogenesis I	6.77	0.407	-0.905	ALDOA,ALDOC,ENO1,ENO2,GAPDH,GPI,MDH1,MDH2,ME3,PGAM1,PGK1
Isoleucine Degradation I	6.57	0.5	1.134	ACAA2,ACAT1,AUH,DLD,ECHS1,HADHA,HADHB,HSD17B10,HSD17B4
PI3K/AKT Signaling	6.53	0.16	-0.539	CTNNB1,GSK3A,GSK3B,HSP90AA1,HSP90AB1,INPP5J,KRAS,MAP2K1,MAP3K5,MAPK1,MAPK8IP1,MRAS,MTOR,PDPK1,PPP2CA,PPP2R1A,PPP2R2A,PPP2R5E,RALA,RAP1A,RAP1B,RAP2B,SFN,SYNJ1,THEM4,TSC2,YWHAB,YWHAE,YWHAG,YWHAH,YWHAQ,YWHAZ
ILK Signaling	6.49	0.159	0.816	ACTA1,ACTG1,ACTN1,ACTN2,ACTN4,Cdc42,CFL1,CFL2,CTNNB1,DSP,GSK3A,GSK3B,MAP2K4,MAPK1,MTOR,MYH10,MYH14,MYL6,MYO18A,NCK2,PDPK1,PPP2CA,PPP2R1A,PPP2R2A,PPP2R5E,RAC1,RHOA,RHOB,RHOG,RHOT1,VCL,VIM
Fatty Acid β-oxidation I	6.37	0.343	2.309	ACAA2,ACSBG1,ACSL3,ACSL6,AUH,ECHS1,HADHA,HADHB,HSD17B10,HSD17B4,SLC27A1,SLC27A4
Antiproliferative Role of Somatostatin Receptor 2	6.36	0.234	0.277	BRAF,GAD1,GNB1,GNB2,GNB4,GNB5,GUCY1B1,KRAS,MAP2K1,MAPK1,MRAS,NOS1,PTPN11,RALA,RAP1A,RAP1B,RAP2B,SRC
GM-CSF Signaling	6.3	0.243	0.535	CAMK2A,CAMK2B,CAMK2D,CAMK2G,KRAS,MAP2K1,MAPK1,MRAS,PPP3CA,PPP3CB,PPP3R1,PRKCB,PTPN11,RALA,RAP1A,RAP1B,RAP2B
Autophagy	6.24	0.153	2.611	CAMKK2,GABARAPL2,GNAI3,GSK3A,GSK3B,MAP1LC3A,MAP2K1,MAP2K4,MAPK1,MTOR,PPP2CA,PPP2R1A,PPP2R2A,PPP2R5E,PPP3CA,PPP3CB,PPP3R1,PRKAA1,PRKACA,PRKACB,PRKAG2,PRKAR1A,PRKAR1B,PRKAR2A,PRKAR2B,RAB7A,RALA,RB1CC1,SLC3A2,TBK1,TRAF3,TSC2,VPS18
Breast Cancer Regulation by Stathmin1	6.14	0.111	-1.134	ADGRA1,ADGRB1,ADGRB2,ADGRB3,ADGRL1,ADGRL3,ARHGEF17,ARHGEF2,ARHGEF7,ARHGEF9,CAMK2A,CAMK2B,CAMK2D,CAMK2G,CHRM1,GABBR1,GABBR2,GNAQ,GNB1,GNB2,GNB4,GNB5,GPR158,GRM1,GRM2,GRM3,GRM5,GRM7,KRAS,MAP2K1,MAPK1,MRAS,MTOR,PAK1,PLCB1,PPP1CA,PPP1CB,PPP2CA,PPP2R1A,PPP2R2A,PPP2R5E,PRKACA,PRKACB,PRKAG2,PRKAR1A,PRKAR1B,PRKAR2A,PRKAR2B,PRKCB,PRKCE,PRKCG,RAC1,RALA,RAP1A,RAP1B,RAP2B,RB1CC1,RHOA,TUBA1A,TUBA4A,TUBB,TUBB2…
Polyamine Regulation in Colon Cancer	5.9	0.254	1.807	APC,ARAF,BRAF,CSNK2A1,CSNK2A2,CSNK2B,CTNNB1,GSK3B,KRAS,MAP2K1,MAP2K4,MAPK1,MTOR,RHOA,SLC3A2
Leptin Signaling in Obesity	5.76	0.224	#NUM!	ADCY1,ADCY2,ADCY9,GUCY1B1,MAP2K1,MAPK1,PDIA3,PLCB1,PLCH2,PRKACA,PRKACB,PRKAG2,PRKAR1A,PRKAR1B,PRKAR2A,PRKAR2B,PTPN11
Agrin Interactions at Neuromuscular Junction	5.68	0.232	2	ACTA1,ACTG1,ARHGEF7,CTTN,KRAS,MAP2K4,MAPK1,MRAS,PAK1,PAK5,RAC1,RALA,RAP1A,RAP1B,RAP2B,SRC
Xenobiotic Metabolism PXR Signaling Pathway	5.47	0.151	0.186	ALDH2,ALDH5A1,ALDH7A1,CAMK2A,CAMK2B,CAMK2D,CAMK2G,CDK5,GRIP1,GSTM3,GSTM5,HSP90AA1,HSP90AB1,MAOA,MAOB,MGST3,PPP1CA,PPP1CB,Ppp1cc,PRKACA,PRKACB,PRKAG2,PRKAR1A,PRKAR1B,PRKAR2A,PRKAR2B,PRKCB,PRKCE,PRKCG
Neuregulin Signaling	5.31	0.179	1.414	CDK5,DLG4,ERBIN,HSP90AA1,HSP90AB1,KRAS,MAP2K1,MAPK1,MRAS,MTOR,PDPK1,PRKCB,PRKCE,PRKCG,PTPN11,RALA,RAP1A,RAP1B,RAP2B,RPS6,SRC
ERK5 Signaling	5.25	0.216	0.5	GNAQ,KRAS,MRAS,PTPN11,RALA,RAP1A,RAP1B,RAP2B,SFN,SRC,YWHAB,YWHAE,YWHAG,YWHAH,YWHAQ,YWHAZ
Glucocorticoid Receptor Signaling	5.21	0.107	#NUM!	ATP5F1A,ATP5F1B,ATP5F1C,ATP5PB,CYC1,GJA1,HSP90AA1,HSP90AB1,HSPA1A/HSPA1B,HSPA2,HSPA4,HSPA5,HSPA8,HSPA9,KRAS,MAP2K1,MAP2K4,MAPK1,MRAS,NDUFA10,NDUFA13,NDUFA2,NDUFA4,NDUFA5,NDUFA6,NDUFA7,NDUFA8,NDUFA9,NDUFB10,NDUFB4,NDUFB5,NDUFB7,NDUFB8,NDUFB9,NDUFS1,NDUFS2,NDUFS3,NDUFS4,NDUFS7,NDUFS8,NDUFV1,NDUFV2,PC,PPP3CA,PPP3CB,PPP3R1,PRKAA1,PRKACA,PRKACB,PRKAG2,RAC1,RALA,RAP1A,RAP1B,RAP2B,SDHA,SDHB,SRC,TFAM,UQC…
Ketolysis	5.13	0.6	0.447	ACAA2,ACAT1,BDH1,HADHA,HADHB,OXCT1
ERBB Signaling	5.11	0.194	0.943	GSK3B,KRAS,MAP2K1,MAP2K4,MAPK1,MRAS,MTOR,NCK2,PAK1,PAK5,PDPK1,PRKCB,PRKCE,PRKCG,RALA,RAP1A,RAP1B,RAP2B
Macropinocytosis Signaling	5.09	0.211	1.387	ABI1,ACTN4,KRAS,MRAS,PAK1,PRKCB,PRKCE,PRKCG,RAB5A,RAC1,RALA,RAP1A,RAP1B,RAP2B,RHOA,SRC
Endometrial Cancer Signaling	5.08	0.233	0	APC2,CTNNA1,CTNNA2,CTNNB1,GSK3B,KRAS,MAP2K1,MAPK1,MRAS,PDPK1,RALA,RAP1A,RAP1B,RAP2B
MSP-RON Signaling In Cancer Cells Pathway	5.08	0.164	1.46	ARAF,BRAF,CTNNB1,GSK3B,KRAS,MAP2K1,MAPK1,MRAS,MTOR,PTK2B,RALA,RAP1A,RAP1B,RAP2B,SFN,SRC,VIM,YWHAB,YWHAE,YWHAG,YWHAH,YWHAQ,YWHAZ
Superpathway of Inositol Phosphate Compounds	5.03	0.137	2.294	ATP1A1,ATP1A2,HACD2,INPP5J,ITPKA,MTMR2,PGAM5,PI4KA,PIP4K2A,PIP4K2B,PIP4K2C,PIP5K1C,PLCB1,PLCH2,PLPPR4,PPFIA2,PPFIA3,PPP1CA,PPP1CB,Ppp1cc,PPP2CA,PPP2R1A,PPP2R2A,PPP2R5E,PPP3CA,PPP3CB,PPP3R1,PPP5C,PTPN11,PTPRF,SIRPA,SYNJ1
Glioblastoma Multiforme Signaling	5.02	0.152	-1.043	APC,APC2,Cdc42,CTNNB1,GSK3B,ITPR1,KRAS,MAP2K1,MAPK1,MRAS,MTOR,NF1,PDIA3,PLCB1,PLCH2,RAC1,RALA,RAP1A,RAP1B,RAP2B,RHOA,RHOB,RHOG,RHOT1,SRC,TSC2
IL-3 Signaling	4.87	0.203	0.5	KRAS,MAP2K1,MAPK1,MRAS,PAK1,PPP3CA,PPP3CB,PPP3R1,PRKCB,PRKCE,PRKCG,RAC1,RALA,RAP1A,RAP1B,RAP2B
Maturity Onset Diabetes of Young (MODY) Signaling	4.87	0.203	#NUM!	APOO,APPL1,CACNA1A,CACNA1B,CACNA1E,CACNA2D1,CACNA2D3,Cacnb1,CACNB2,CACNB3,CACNB4,CACNG2,CACNG3,CACNG8,GAPDH,OGDH
PAK Signaling	4.76	0.171	0.943	ARHGEF7,CFL1,CFL2,GIT1,KRAS,MAP2K1,MAP2K4,MAPK1,MRAS,MYL12A,MYL6,NCK2,PAK1,PAK5,PTK2B,RAC1,RALA,RAP1A,RAP1B,RAP2B
Sphingosine-1-phosphate Signaling	4.59	0.167	-1.886	ADCY1,ADCY2,ADCY9,Cdc42,GNAI1,GNAI2,GNAI3,GNAQ,GUCY1B1,MAPK1,PDIA3,PLCB1,PLCH2,PTK2B,RAC1,RHOA,RHOB,RHOG,RHOT1,SMPD3
Ferroptosis Signaling Pathway	4.47	0.159	0.447	ARAF,ARF1,ARF5,BRAF,GPX4,H2AX,H2AZ2,KRAS,MACROH2A1,MAP2K1,MAPK1,MRAS,PEBP1,PRKAA1,PRKAG2,RALA,RAP1A,RAP1B,RAP2B,SLC3A2,VDAC2
3-phosphoinositide Biosynthesis	4.47	0.137	2.982	ATP1A1,ATP1A2,HACD2,MTMR2,PGAM5,PI4KA,PIP4K2A,PIP4K2B,PIP4K2C,PIP5K1C,PLPPR4,PPFIA2,PPFIA3,PPP1CA,PPP1CB,Ppp1cc,PPP2CA,PPP2R1A,PPP2R2A,PPP2R5E,PPP3CA,PPP3CB,PPP3R1,PPP5C,PTPN11,PTPRF,SIRPA,SYNJ1
D-myo-inositol-5-phosphate Metabolism	4.44	0.138	1.886	ATP1A1,ATP1A2,HACD2,MTMR2,PGAM5,PIP4K2A,PIP4K2C,PLCB1,PLCH2,PLPPR4,PPFIA2,PPFIA3,PPP1CA,PPP1CB,Ppp1cc,PPP2CA,PPP2R1A,PPP2R2A,PPP2R5E,PPP3CA,PPP3CB,PPP3R1,PPP5C,PTPN11,PTPRF,SIRPA,SYNJ1
Gα12/13 Signaling	4.42	0.158	1.528	CDH10,CDH11,CDH13,CDH2,CTNNB1,KRAS,MAP2K1,MAP2K4,MAP3K5,MAPK1,MRAS,MYL12A,MYL6,PTK2B,RALA,RAP1A,RAP1B,RAP2B,RHOA,ROCK2,SRC
Apoptosis Signaling	4.42	0.173	1.5	AIFM1,CAPN5,CYC1,CYCS,KRAS,LMNA,MAP2K1,MAP2K4,MAP3K5,MAP4K4,MAPK1,MRAS,PRKCE,RALA,RAP1A,RAP1B,RAP2B,SPTAN1
Role of Macrophages, Fibroblasts and Endothelial Cells in Rheumatoid Arthritis	4.41	0.117	#NUM!	APC,APC2,CAMK2A,CAMK2B,CAMK2D,CAMK2G,CSNK1A1,CSNK1D,CSNK1E,CSNK1G3,CTNNB1,DAAM1,GNAO1,GNAQ,GSK3B,KRAS,LRP1,MAP2K1,MAP2K4,MAPK1,MRAS,PDIA3,PLCB1,PLCH2,PPP3CA,PPP3CB,PPP3R1,PRKCB,PRKCE,PRKCG,RAC1,RALA,RAP1A,RAP1B,RAP2B,RHOA,ROCK2,SRC,TRAF3
PDGF Signaling	4.32	0.184	1.5	CSNK2A1,CSNK2A2,CSNK2B,INPP5J,KRAS,MAP2K1,MAP2K4,MAPK1,MRAS,PRKCB,RALA,RAP1A,RAP1B,RAP2B,SRC,SYNJ1
Coronavirus Replication Pathway	4.31	0.244	3.317	DDX1,GSK3A,GSK3B,TUBA1A,TUBA4A,TUBB,TUBB2A,TUBB3,TUBB4A,TUBB4B,TUBB6
Necroptosis Signaling Pathway	4.3	0.147	0.626	CAMK2A,CAMK2B,CAMK2D,CAMK2G,CAPN5,CYLD,DNM1L,GLUD1,GLUL,PGAM5,PPP3CA,PPP3CB,PPP3R1,SLC25A3,SLC25A4,SLC25A5,TOMM22,TOMM34,TOMM40,TOMM70,VDAC1,VDAC2,VDAC3
Role of Tissue Factor in Cancer	4.29	0.164	#NUM!	CFL1,CFL2,FYN,GNA11,GNAQ,KRAS,MAPK1,MRAS,MTOR,PAK1,PLCB1,PTK2B,PTPN11,RAC1,RALA,RAP1A,RAP1B,RAP2B,SRC
IL-2 Signaling	4.23	0.21	0	CSNK2A1,CSNK2A2,CSNK2B,KRAS,MAP2K1,MAPK1,MRAS,PTK2B,PTPN11,RALA,RAP1A,RAP1B,RAP2B
Glutamate Degradation III (via 4-aminobutyrate)	4.23	0.8	0	ABAT,ALDH5A1,GAD1,GAD2
Ovarian Cancer Signaling	4.21	0.146	0.688	APC,BRAF,CTNNB1,GJA1,GSK3B,KRAS,MAP2K1,MAPK1,MRAS,MTOR,PA2G4,PRKACA,PRKACB,PRKAG2,PRKAR1A,PRKAR1B,PRKAR2A,PRKAR2B,RALA,RAP1A,RAP1B,RAP2B,SRC
Regulation of Cellular Mechanics by Calpain Protease	4.2	0.18	-0.333	ACTN1,ACTN2,ACTN4,CAPN5,EZR,KRAS,MAPK1,MRAS,RALA,RAP1A,RAP1B,RAP2B,SRC,TLN1,TLN2,VCL
3-phosphoinositide Degradation	4.17	0.136	2.183	ATP1A1,ATP1A2,HACD2,INPP4A,INPP5J,MTMR1,MTMR2,PGAM5,PLPPR4,PPFIA2,PPFIA3,PPP1CA,PPP1CB,Ppp1cc,PPP2CA,PPP2R1A,PPP2R2A,PPP2R5E,PPP3CA,PPP3CB,PPP3R1,PPP5C,PTPN11,PTPRF,SIRPA,SYNJ1
Glutaryl-CoA Degradation	4.16	0.368	1.633	ACAA2,ACAT1,HACD2,HADHA,HADHB,HSD17B10,HSD17B4
tRNA Charging	4.16	0.256	0	AARS1,DARS1,EPRS1,KARS1,MARS1,RARS1,RARS2,SARS1,VARS1,YARS1
Apelin Cardiomyocyte Signaling Pathway	4.16	0.172	0.728	ATP2A2,GNA11,GNAI1,GNAI2,GNAI3,ITPR1,MAPK1,MYL12A,MYL6,PDIA3,PLCB1,PLCH2,PRKCB,PRKCE,PRKCG,SLC8A1,SLC8A2
Ephrin A Signaling	4.13	0.234	#NUM!	CFL1,CFL2,EPHA4,EPHA7,FYN,NGEF,PAK1,PTPN11,RAC1,RHOA,ROCK2
Coronavirus Pathogenesis Pathway	4.1	0.132	-2.6	ATP6AP1,ATP6V1A,EEF1A1,EEF1A2,Gm15483,KPNB1,MAP2K4,MAPK1,PA2G4,RAB7A,RPS10,RPS14,RPS16,RPS18,RPS19,RPS2,RPS23,RPS3,RPS4Y1,RPS6,RPS7,RPS8,RPS9,TBK1,TNPO2,TOMM70,TRAF3
BMP signaling pathway	4.08	0.176	0.5	KRAS,MAP2K1,MAP2K4,MAPK1,MRAS,PRKACA,PRKACB,PRKAG2,PRKAR1A,PRKAR1B,PRKAR2A,PRKAR2B,RALA,RAP1A,RAP1B,RAP2B
FAT10 Signaling Pathway	4.05	0.214	#NUM!	HTT,PSMA4,PSMA5,PSMA6,PSMA7,PSMB1,PSMC1,PSMD1,PSMD11,PSMD2,PSMD6,UBA1
WNT/β-catenin Signaling	3.99	0.138	-0.218	APC,APC2,APPL1,CDH2,CSNK1A1,CSNK1D,CSNK1E,CSNK1G3,CSNK2A1,CSNK2A2,CSNK2B,CTNNB1,GJA1,GNAO1,GNAQ,GSK3A,GSK3B,LRP1,MARK2,PPP2CA,PPP2R1A,PPP2R2A,PPP2R5E,SRC
Mechanisms of Viral Exit from Host Cells	3.96	0.244	#NUM!	ACTA1,ACTG1,LMNB1,LMNB2,PDCD6IP,PRKCB,PRKCE,PRKCG,SH3GL2,XPO1
Phagosome Formation	3.94	0.095	3.2	ACTR2,ACTR3,ADGRA1,ADGRB1,ADGRB2,ADGRB3,ADGRL1,ADGRL3,AP1B1,AP1G1,ARPC1A,ARPC2,ARPC3,ARPC4,ARPC5,ARPC5L,CFL1,CFL2,CHRM1,ELMO2,FYN,GABBR1,GABBR2,GPR158,GRM1,GRM2,GRM3,GRM5,GRM7,ITPR1,KRAS,MAP2K1,MAP2K4,MAPK1,MRAS,MTOR,MYH10,MYH14,MYL12A,MYL6,MYO18A,PAK1,PAK5,PI4KA,PIP4K2A,PIP4K2B,PIP4K2C,PIP5K1C,PRDX6,PRKCB,PRKCE,PRKCG,PTK2B,RAC1,RALA,RAP1A,RAP1B,RAP2B,RAPGEF4,RHOA,ROCK2,SRC,TLN1,TLN2,WASF1,Wasl
LPS-stimulated MAPK Signaling	3.88	0.176	1.069	KRAS,MAP2K1,MAP2K4,MAP3K5,MAPK1,MRAS,PAK1,PRKCB,PRKCE,PRKCG,RAC1,RALA,RAP1A,RAP1B,RAP2B
Prolactin Signaling	3.85	0.168	1.069	ABCB8,FYN,KCNMA1,KRAS,MAP2K1,MAPK1,MRAS,PDPK1,PRKCB,PRKCE,PRKCG,PTPN11,RALA,RAP1A,RAP1B,RAP2B
Valine Degradation I	3.84	0.333	0	ABAT,AUH,DLD,ECHS1,HADHA,HADHB,HSD17B4
Glioma Signaling	3.84	0.152	1	CAMK2A,CAMK2B,CAMK2D,CAMK2G,IDH2,IDH3G,KRAS,MAP2K1,MAPK1,MRAS,MTOR,PA2G4,PRKCB,PRKCE,PRKCG,RALA,RAP1A,RAP1B,RAP2B
Neurotrophin/TRK Signaling	3.74	0.179	0.577	KRAS,MAP2K1,MAP2K4,MAP3K5,MAPK1,MRAS,NTRK2,NTRK3,PDPK1,PTPN11,RALA,RAP1A,RAP1B,RAP2B
Fc Epsilon RI Signaling	3.69	0.153	0.943	FYN,INPP5J,KRAS,MAP2K1,MAP2K4,MAPK1,MRAS,PDPK1,PRKCB,PRKCE,PRKCG,PTPN11,RAC1,RALA,RAP1A,RAP1B,RAP2B,SYNJ1
Renal Cell Carcinoma Signaling	3.68	0.177	0.577	FH,KRAS,MAP2K1,MAPK1,MRAS,PAK1,PAK5,PTPN11,RAC1,RALA,RAP1A,RAP1B,RAP2B,SLC2A1
Thyroid Cancer Signaling	3.68	0.177	-0.535	BRAF,CTNNB1,GSK3B,KRAS,MAP2K1,MAPK1,MRAS,MTOR,NTRK2,NTRK3,RALA,RAP1A,RAP1B,RAP2B
RAR Activation	3.67	0.127	#NUM!	ADCY1,ADCY2,ADCY9,CSNK2A1,CSNK2A2,CSNK2B,DHRS4,GUCY1B1,MAP2K1,MAP2K4,MAP3K5,MAPK1,PDPK1,PRKACA,PRKACB,PRKAG2,PRKAR1A,PRKAR1B,PRKAR2A,PRKAR2B,PRKCB,PRKCE,PRKCG,RAC1,RPL7A,SRC
PTEN Signaling	3.62	0.139	0.218	CSNK2A1,CSNK2A2,CSNK2B,GSK3A,GSK3B,INPP5J,KRAS,MAGI2,MAP2K1,MAPK1,MRAS,NTRK2,NTRK3,PDPK1,RAC1,RALA,RAP1A,RAP1B,RAP2B,SYNJ1,YWHAH
Ketogenesis	3.6	0.455	1	ACAA2,ACAT1,BDH1,HADHA,HADHB
NGF Signaling	3.6	0.15	0.728	KRAS,MAP2K1,MAP2K4,MAP3K5,MAPK1,MRAS,PDPK1,PTPN11,RAC1,RALA,RAP1A,RAP1B,RAP2B,RHOA,RHOG,ROCK2,SMPD3,TRIO
Xenobiotic Metabolism Signaling	3.55	0.113	#NUM!	ALDH2,ALDH5A1,ALDH7A1,CAMK2A,CAMK2B,CAMK2D,CAMK2G,CUL3,GRIP1,GSTM3,GSTM5,HSP90AA1,HSP90AB1,KRAS,MAOA,MAOB,MAP2K1,MAP2K4,MAP3K5,MAPK1,MGST3,MRAS,PPP2CA,PPP2R1A,PPP2R2A,PPP2R5E,PRKCB,PRKCE,PRKCG,RALA,RAP1A,RAP1B,RAP2B
Ceramide Signaling	3.54	0.165	0.832	CYCS,KRAS,KSR1,MAP2K1,MAP2K4,MRAS,PPP2CA,PPP2R1A,PPP2R2A,PPP2R5E,RALA,RAP1A,RAP1B,RAP2B,SMPD3
Acute Myeloid Leukemia Signaling	3.54	0.165	0.577	ARAF,BRAF,IDH2,IDH3G,JUP,KRAS,MAP2K1,MAP2K4,MAPK1,MRAS,MTOR,RALA,RAP1A,RAP1B,RAP2B
Thrombopoietin Signaling	3.54	0.19	0.577	KRAS,MAP2K1,MAPK1,MRAS,PRKCB,PRKCE,PRKCG,PTPN11,RALA,RAP1A,RAP1B,RAP2B
Natural Killer Cell Signaling	3.52	0.126	1	CFL1,CFL2,FYN,HSPA1A/HSPA1B,HSPA2,HSPA4,HSPA5,HSPA8,HSPA9,KRAS,MAP2K1,MAP3K5,MAPK1,MRAS,MTOR,PAK1,PAK5,PTK2B,PTPN11,RAC1,RALA,RAP1A,RAP1B,RAP2B,Wasl
Glioma Invasiveness Signaling	3.48	0.178	-0.905	Cdc42,KRAS,MAPK1,MRAS,RAC1,RALA,RAP1A,RAP1B,RAP2B,RHOA,RHOB,RHOG,RHOT1
Sonic Hedgehog Signaling	3.46	0.258	-1.414	GSK3B,PRKACA,PRKACB,PRKAG2,PRKAR1A,PRKAR1B,PRKAR2A,PRKAR2B
Acetyl-CoA Biosynthesis I (Pyruvate Dehydrogenase Complex)	3.43	0.571	1	DLAT,DLD,PDHA1,PDHB
Aspartate Degradation II	3.43	0.571	-1	GOT1,GOT2,MDH1,MDH2
Pyridoxal 5'-phosphate Salvage Pathway	3.4	0.185	2.887	ARAF,BRAF,CDK5,CSNK1A1,CSNK1D,MAP2K1,MAP2K4,MAPK1,PAK1,PAK5,PRKAA1,PRKCE
D-myo-inositol (1,4,5,6)-Tetrakisphosphate Biosynthesis	3.39	0.128	2.138	ATP1A1,ATP1A2,HACD2,MTMR2,PGAM5,PLPPR4,PPFIA2,PPFIA3,PPP1CA,PPP1CB,Ppp1cc,PPP2CA,PPP2R1A,PPP2R2A,PPP2R5E,PPP3CA,PPP3CB,PPP3R1,PPP5C,PTPN11,PTPRF,SIRPA,SYNJ1
D-myo-inositol (3,4,5,6)-tetrakisphosphate Biosynthesis	3.39	0.128	2.138	ATP1A1,ATP1A2,HACD2,MTMR2,PGAM5,PLPPR4,PPFIA2,PPFIA3,PPP1CA,PPP1CB,Ppp1cc,PPP2CA,PPP2R1A,PPP2R2A,PPP2R5E,PPP3CA,PPP3CB,PPP3R1,PPP5C,PTPN11,PTPRF,SIRPA,SYNJ1
HER-2 Signaling in Breast Cancer	3.33	0.119	0.962	ARAF,ARF1,ARF5,BRAF,COX4I1,COX5A,COX5B,COX6B1,FYN,GSK3A,GSK3B,KPNB1,KRAS,MAP2K1,MAPK1,MRAS,MTOR,PRKCB,PRKCE,PRKCG,RALA,RAP1A,RAP1B,RAP2B,RPS6,SRC,TSC2
Iron homeostasis signaling pathway	3.28	0.138	#NUM!	ACO2,ATP6AP1,ATP6V0A1,ATP6V0C,ATP6V0D1,ATP6V1A,ATP6V1B2,ATP6V1C1,ATP6V1D,ATP6V1E1,ATP6V1F,ATP6V1G2,ATP6V1H,FECH,HSPA9,LRP1,MAPK1,PCBP1,SKP1
Salvage Pathways of Pyrimidine Ribonucleotides	3.24	0.155	2.84	AK1,AK5,ARAF,BRAF,CDK5,CSNK1A1,CSNK1D,MAP2K1,MAP2K4,MAPK1,NME1,PAK1,PAK5,PRKAA1,PRKCE
Mitochondrial L-carnitine Shuttle Pathway	3.22	0.316	1.633	ACSBG1,ACSL3,ACSL6,CPT1C,SLC27A1,SLC27A4
ERBB4 Signaling	3.22	0.176	0.577	KRAS,MAP2K1,MAPK1,MRAS,PDPK1,PRKCB,PRKCE,PRKCG,RALA,RAP1A,RAP1B,RAP2B
D-myo-inositol (1,4,5)-Trisphosphate Biosynthesis	3.21	0.269	1.134	PI4KA,PIP4K2A,PIP4K2B,PIP4K2C,PIP5K1C,PLCB1,PLCH2
Tryptophan Degradation III (Eukaryotic)	3.21	0.269	1.633	ACAA2,ACAT1,HACD2,HADHA,HADHB,HSD17B10,HSD17B4
Neuroinflammation Signaling Pathway	3.19	0.107	1.147	CTNNB1,GABBR1,GABBR2,GABRA1,GABRA4,GABRB1,GABRB2,GABRB3,GABRG2,GAD1,GAD2,GLS,GLUL,GRIA1,GRIN1,GRIN2A,GRIN2B,GSK3B,MAP2K4,MAPK1,MAPT,PPP3CA,PPP3CB,PPP3R1,PRKCG,RAC1,SLC1A2,SLC1A3,SLC6A1,SLC6A11,SNCA,SOD2,TBK1,TRAF3
S100 Family Signaling Pathway	3.12	0.0881	1.698	ADGRA1,ADGRB1,ADGRB2,ADGRB3,ADGRL1,ADGRL3,ARAF,ATP2A2,ATP5F1A,ATP5F1B,ATP5F1C,ATP5PO,BRAF,BSG,CACNA1A,CACNA1B,CACNA1E,CACNA2D1,CACNA2D3,CACNB2,CACNB3,CACNB4,CACNG2,CACNG3,CACNG8,CAMK2A,CAMK2B,CAMK2D,CAMK2G,CHRM1,CTNNB1,EZR,GABBR1,GABBR2,GNA11,GPR158,GRM1,GRM2,GRM3,GRM5,GRM7,GSK3B,ITPR1,MAP2K1,MAP2K4,MAPK1,NTRK2,PDIA3,PLCB1,PLCH2,PRKACA,PRKACB,PRKAG2,PRKAR1A,PRKAR1B,PRKAR2A,PRKAR2B,PRKCB,PRKCE,PRK…
Stearate Biosynthesis I (Animals)	3.1	0.171	0.632	ACOT7,ACOT9,ACSBG1,ACSL3,ACSL6,FASN,MBOAT7,SIRT2,SLC27A1,SLC27A4,TECR,THEM4
2-ketoglutarate Dehydrogenase Complex	3.1	0.75	#NUM!	DLD,DLST,OGDH
Phenylalanine Degradation IV (Mammalian, via Side Chain)	3.03	0.357	-1.342	ALDH2,GOT1,GOT2,MAOA,MAOB
Phototransduction Pathway	2.94	0.185	#NUM!	GNB1,GNB5,GUCY1B1,PRKACA,PRKACB,PRKAG2,PRKAR1A,PRKAR1B,PRKAR2A,PRKAR2B
Fatty Acid Activation	2.88	0.333	1.342	ACSBG1,ACSL3,ACSL6,SLC27A1,SLC27A4
Apelin Pancreas Signaling Pathway	2.87	0.196	-0.333	MAP2K4,PRKAA1,PRKACA,PRKACB,PRKAG2,PRKAR1A,PRKAR1B,PRKAR2A,PRKAR2B
ERB2-ERBB3 Signaling	2.84	0.169	-0.905	GSK3A,GSK3B,KRAS,MAP2K1,MAPK1,MRAS,PDPK1,RALA,RAP1A,RAP1B,RAP2B
CSDE1 Signaling Pathway	2.81	0.179	1.897	CTNNB1,CTTN,DDX6,EDC4,PABPC1,RAC1,RPL9,TNC,TRIO,VIM
CNTF Signaling	2.75	0.175	0	KRAS,MAP2K1,MAPK1,MRAS,MTOR,PTPN11,RALA,RAP1A,RAP1B,RAP2B
Telomerase Signaling	2.75	0.139	-1.604	HSP90AA1,HSP90AB1,KRAS,MAP2K1,MAPK1,MRAS,PDPK1,PPP2CA,PPP2R1A,PPP2R2A,PPP2R5E,RALA,RAP1A,RAP1B,RAP2B
Parkinson's Signaling	2.73	0.312	#NUM!	CYCS,MAPK1,SEPTIN5,SNCA,UCHL1
[truncated: 324 more rows]

## Sheet: PTEN-DiseasesFunctions
© 2000-2022 QIAGEN. All rights reserved.
[truncated: 501 more rows]

[truncated: 9 more sheets: CNTNAP-DiseasesFunctions, ANKS1B-DiseasesFunctions, BTBR+-DiseasesFunctions, FMR1-DiseasesFunctions, PTEN-UpstreamRegulators, FMR1-UpstreamRegulators, CNTNAP-UpstreamRegulators, ANKS1B-UpstreamRegulators, BTBR+-UpstreamRegulators]
