# Supplementary material for: Comparing synaptic proteomes across five mouse models for autism reveals converging molecular similarities including deficits in oxidative phosphorylation and Rho GTPase signaling
Source: Front Aging Neurosci. 2023 May 15;15:1152562. doi: 10.3389/fnagi.2023.1152562 (PMC10225639; doi:10.3389/fnagi.2023.1152562)
Supplement: Supplementary file 5 [file Table_4.XLSX]

## Sheet: Synaptogenesis-Pathways
© 2000-2022 QIAGEN. All rights reserved.			PTEN	CNTNAP2	BTBR+	FMR1	ANKS1B
Symbol	Entrez Gene Name	Ensembl/Entrez Gene/GenBank/Gene Symbol - mouse (Entrez Gene)/Gene Symbol - rat (Entrez Gene)	Expr Fold Change	Expr Fold Change	Expr Fold Change	Expr Fold Change	Expr Fold Change	Location	Type(s)	Biomarker Application(s)	Drug(s)	Entrez Gene ID for Human	Entrez Gene ID for Mouse	Entrez Gene ID for Rat
ACTR2	actin related protein 2	Actr2	1.01	1.054	1.142	1.027	-1.031	Plasma Membrane	other			10097	66713	289820
ACTR3	actin related protein 3	Actr3	1.014	1.079	1.143	1.024	1.011	Plasma Membrane	other	diagnosis		10096	74117	81732
ADCY1	adenylate cyclase 1	Adcy1	1.019	1.059	1.089	1.169	-1.114	Plasma Membrane	enzyme			107	432530	305509
ADCY2	adenylate cyclase 2	Adcy2	1.047	1.015	1.049	1.019	1.027	Plasma Membrane	enzyme			108	210044	81636
ADCY9	adenylate cyclase 9	Adcy9	1.115	1.079	1.028	1.119	1.043	Plasma Membrane	enzyme			115	11515	302950
AFDN	afadin, adherens junction formation factor	Afdn	1.003	-1.019	1.033	1.008	-1.042	Nucleus	other			4301	17356	26955
AP2A1	adaptor related protein complex 2 subunit alpha 1	Ap2a1	1.001	1.02	-1.014	1.033	1.041	Cytoplasm	transporter			160	11771	308578
AP2A2	adaptor related protein complex 2 subunit alpha 2	Ap2a2	1.024	1.055	-1.011	1.053	1.067	Cytoplasm	transporter			161	11772	81637
AP2B1	adaptor related protein complex 2 subunit beta 1	Ap2b1	1.05	1.081	-1.002	1.052	1.09	Plasma Membrane	transporter			163		140670
AP2M1	adaptor related protein complex 2 subunit mu 1	Ap2m1	1.006	1.061	1.034	1.033	1.075	Cytoplasm	other			1173	11773	116563
AP2S1	adaptor related protein complex 2 subunit sigma 1	Ap2s1	1.055	1.112	1.066	1.036	1.182	Cytoplasm	transporter			1175	232910	65046
ARHGEF7	Rho guanine nucleotide exchange factor 7	Arhgef7	-1.029	1.036	1.089	-1.007	-1.011	Cytoplasm	other			8874	54126	114559
ARPC2	actin related protein 2/3 complex subunit 2	Arpc2	-1.022	1.047	1.071	1.026	-1.026	Cytoplasm	other			10109	76709	301511
ARPC3	actin related protein 2/3 complex subunit 3	Arpc3	1.123	1.118	1.161	1.053	1.004	Cytoplasm	other			10094	56378	288669
ARPC4	actin related protein 2/3 complex subunit 4	Arpc4	1.092	1.1	1.223	1.022	1.028	Cytoplasm	other			10093	68089	297518
ARPC5	actin related protein 2/3 complex subunit 5	Arpc5	-1.027	1.08	1.174	1.056	-1.057	Cytoplasm	other	unspecified application		10092	67771	360854
ARPC1A	actin related protein 2/3 complex subunit 1A	Arpc1a	-1.032	1.01	1.083	-1.047	-1.07	Extracellular Space	other			10552	56443	81824
ARPC5L	actin related protein 2/3 complex subunit 5 like	Arpc5l	1.001	1.015	1.076	1.014	-1.082	Cytoplasm	other			81873	74192	296710
BRAF	B-Raf proto-oncogene, serine/threonine kinase	Braf	-1.064	-1.029	1.091	1.128	-1.057	Cytoplasm	kinase	diagnosis,prognosis,response to therapy,unspecified application	5-azacytidine/sorafenib,885-A,ABM-1310,ARQ 736,ASN003,atezolizumab/cobimetinib/vemurafenib,AZ 628,belvarafenib,bevacizumab/sorafenib,BGB-3245,binimetinib/cetuximab/encorafenib,binimetinib/dabrafenib,binimetinib/encorafenib,binimetinib/encorafenib/panitumumab,binimetinib/vemurafenib,bortezomib/sorafenib,BRAF inhibitor,CCT239065,CEP-32496,cetuximab/dabrafenib/trametinib,cetuximab/encorafenib,cetuxi…	673	109880	114486
CACNA1B	calcium voltage-gated channel subunit alpha1 B	Cacna1b	1.066	1.007	1.115	-1.003	-1.132	Plasma Membrane	ion channel		agmatine,bepridil,gabapentin,levetiracetam,ziconotide	774	12287	257648
CACNA2D1	calcium voltage-gated channel auxiliary subunit alpha2delta 1	Cacna2d1	1.013	1.25	1.009	1.092	1.31	Plasma Membrane	ion channel		aliskiren/amlodipine,amlodipine,amlodipine/hydrochlorothiazide/olmesartan medoxomil,amlodipine/hydrochlorothiazide/valsartan,amlodipine/telmisartan,bepridil,enalapril/felodipine,felodipine,gabapentin,isradipine,nicardipine,nifedipine,nilvadipine,nisoldipine,nitrendipine,pregabalin	781	12293	25399
Cacnb1	calcium voltage-gated channel auxiliary subunit beta 1	Cacnb1	-1.136	-1.005	1.031	1	-1.097	Plasma Membrane	ion channel					50688
CACNB2	calcium voltage-gated channel auxiliary subunit beta 2	Cacnb2	1.064	-1.075	1.131	-1.085	-1.145	Plasma Membrane	ion channel		aliskiren/amlodipine,aliskiren/amlodipine/hydrochlorothiazide,amlodipine,amlodipine/atorvastatin,amlodipine/benazepril,amlodipine/celecoxib,amlodipine/ezetimibe/losartan/rosuvastatin,amlodipine/hydrochlorothiazide,amlodipine/hydrochlorothiazide/valsartan,amlodipine/indapamide/perindopril,amlodipine/perindopril,amlodipine/telmisartan,amlodipine/valsartan,dexamethasone/rituximab/verapamil,enalapril…	783	12296	116600
CACNB3	calcium voltage-gated channel auxiliary subunit beta 3	Cacnb3	-1.044	-1.015	1.055	-1.016	-1.135	Plasma Membrane	ion channel		dexamethasone/rituximab/verapamil,mibefradil,nimodipine,trandolapril/verapamil,verapamil	784	12297	25297
CACNB4	calcium voltage-gated channel auxiliary subunit beta 4	Cacnb4	-1.002	1.002	1.047	-1.057	-1.08	Plasma Membrane	ion channel		dexamethasone/rituximab/verapamil,mibefradil,nimodipine,trandolapril/verapamil,verapamil	785	12298	58942
CAMK2A	calcium/calmodulin dependent protein kinase II alpha	Camk2a	-1.054	-1.022	1.125	-1.084	-1.163	Cytoplasm	kinase			815	12322	25400
CAMK2B	calcium/calmodulin dependent protein kinase II beta	Camk2b	-1.021	-1.009	1.303	-1.053	-1.213	Cytoplasm	kinase			816	12323	24245
CAMK2D	calcium/calmodulin dependent protein kinase II delta	Camk2d	1.074	-1.068	-1.015	-1.06	-1.04	Cytoplasm	kinase			817	108058	24246
CAMK2G	calcium/calmodulin dependent protein kinase II gamma	Camk2g	-1.013	-1.058	1.061	-1.061	-1.185	Cytoplasm	kinase			818	12325	171140
CDH2	cadherin 2	Cdh2	1.029	1.057	1.046	1.028	-1.057	Plasma Membrane	other	diagnosis,prognosis	N-ac-CHAVC-NH2	1000	12558	83501
CDH10	cadherin 10	Cdh10	1.021	1.015	-1.004	1.027	-1.073	Plasma Membrane	other			1008	320873	29181
CDH11	cadherin 11	Cdh11	1.008	1.035	-1.022	1.062	1.03	Plasma Membrane	other	efficacy,prognosis		1009	12552	84407
CDH13	cadherin 13	Cdh13	1.086	1.104	-1.103	1.052	1.025	Plasma Membrane	other	diagnosis,disease progression,prognosis		1012	12554	192248
CDK5	cyclin dependent kinase 5	Cdk5	-1.073	-1.057	1.028	1.007	-1.047	Nucleus	kinase		(2S)-2-{[9-(propan-2-yl)-6-({[4-(pyridin-2-yl)phenyl]methyl}amino)-9H-purin-2-yl]amino}butan-1-ol,aloisine A,alvocidib,CYC065,dinaciclib,TFP5	1020	12568	140908
CFL1	cofilin 1	Cfl1	1.052	1.029	1.045	1.068	1.158	Nucleus	other			1072	12631	29271
CLASP2	cytoplasmic linker associated protein 2	Clasp2	-1.095	-1.034	1.015	1.001	-1.067	Cytoplasm	other			23122	76499	114514
CNTNAP1	contactin associated protein 1	Cntnap1	-1.033	1	1.04	-1	-1.017	Plasma Membrane	other			8506	53321	84008
CPLX2	complexin 2	Cplx2	1.23	1.087	1.135	1.123	1.205	Cytoplasm	other			10814	12890	116657
CTNNB1	catenin beta 1	Ctnnb1	-1.003	1.003	1.01	-1.006	-1.101	Nucleus	transcription regulator	diagnosis,disease progression,efficacy,prognosis	E7386,PRI-724	1499	12387	84353
CTNND1	catenin delta 1	Ctnnd1	1.046	-1.032	-1.007	1.02	1.004	Nucleus	other			1500	12388	311163
DLG4	discs large MAGUK scaffold protein 4	Dlg4	1.068	1.035	1.056	-1.057	-1.17	Plasma Membrane	kinase	unspecified application		1742	13385	29495
DNAJC5	DnaJ heat shock protein family (Hsp40) member C5	Dnajc5	1.368	1.456	-1.103	1.116	1.541	Plasma Membrane	other			80331	13002	79130
EPHA4	EPH receptor A4	Epha4	1.088	1.053	1.092	1.147	1.052	Plasma Membrane	kinase			2043	13838	316539
EPHA7	EPH receptor A7	Epha7	-1.118	-1.025	1.322	1.046	-1.112	Plasma Membrane	kinase			2045	13841	171287
EPHB2	EPH receptor B2	Ephb2	1.286	-1.1	-1.034	1.084	-1.008	Plasma Membrane	kinase	unspecified application	ALW-II-38-3,ALW-II-49-7,SM1-71	2048	13844	313633
FARP1	FERM, ARH/RhoGEF and pleckstrin domain protein 1	Farp1	-1.059	-1.003	-1.071	1.035	1.003	Plasma Membrane	other			10160	223254	306183
FYN	FYN proto-oncogene, Src family tyrosine kinase	Fyn	-1.045	1.037	1.112	1.152	1.068	Plasma Membrane	kinase	efficacy	afatinib/dasatinib,blinatumomab/dasatinib,corticosteroid/dasatinib,cytarabine/dasatinib,cytarabine/dasatinib/dexamethasone/methotrexate,dasatinib,dasatinib/dexamethasone,dasatinib/dexamethasone/vincristine,dasatinib/erlotinib,dasatinib/filgrastim,dasatinib/inotuzumab ozogamicin,dasatinib/nilotinib,dasatinib/rituximab,JNJ-26483327,PD 173958,PD162531,PP1,PP2/AG1879 tyrosine kinase inhibitor,SM1-71	2534	14360	25150
GRIA1	glutamate ionotropic receptor AMPA type subunit 1	Gria1	-1.005	1.056	1.056	1.044	-1.078	Plasma Membrane	ion channel		desflurane,enflurane,farampator,isoflurane,LY451395,methoxyflurane,perampanel,sevoflurane,talampanel,tezampanel	2890	14799	50592
GRIA2	glutamate ionotropic receptor AMPA type subunit 2	Gria2	1.038	1.052	1.075	1.01	-1.07	Plasma Membrane	ion channel		farampator,LY451395,talampanel,tezampanel	2891	14800	29627
GRIA3	glutamate ionotropic receptor AMPA type subunit 3	Gria3	1.053	1.003	-1.02	-1.023	-1.086	Plasma Membrane	ion channel		farampator,LY451395,talampanel,tezampanel	2892	53623	29628
GRIA4	glutamate ionotropic receptor AMPA type subunit 4	Gria4	1.094	1.048	1.02	-1.058	-1.054	Plasma Membrane	ion channel		farampator,LY451395,talampanel,tezampanel	2893	14802	29629
GRIN1	glutamate ionotropic receptor NMDA type subunit 1	Grin1	1.044	1.04	1.089	-1.076	-1.203	Plasma Membrane	ion channel	unspecified application	1-aminocyclopropane-1-carboxylic acid,acamprosate,agmatine,aspirin/caffeine/orphenadrine,besonprodil,bicifadine,brompheniramine/dextromethorphan/pseudoephedrine,carbinoxamine/dextromethorphan/pseudoephedrine,chlorpheniramine/dextromethorphan/phenylephrine,cycloserine,delucemine,dextromethorphan,dextromethorphan/morphine,dextromethorphan/promethazine,dextromethorphan/quinidine,felbamate,ifenprodil…	2902	14810	24408
GRIN2A	glutamate ionotropic receptor NMDA type subunit 2A	Grin2a	1.055	1.039	1.051	-1.063	-1.175	Plasma Membrane	ion channel	unspecified application	1-aminocyclopropane-1-carboxylic acid,besonprodil,bicifadine,brompheniramine/dextromethorphan/pseudoephedrine,carbinoxamine/dextromethorphan/pseudoephedrine,chlorpheniramine/dextromethorphan/phenylephrine,cycloserine,delucemine,dextromethorphan,dextromethorphan/morphine,dextromethorphan/promethazine,dextromethorphan/quinidine,donepezil/memantine,felbamate,memantine,N-(2-indanyl)glycinamide,nebost…	2903	14811	24409
GRIN2B	glutamate ionotropic receptor NMDA type subunit 2B	Grin2b	1.054	1.048	1.153	-1.048	-1.148	Plasma Membrane	ion channel	diagnosis,unspecified application	1-aminocyclopropane-1-carboxylic acid,besonprodil,bicifadine,brompheniramine/dextromethorphan/pseudoephedrine,carbinoxamine/dextromethorphan/pseudoephedrine,chlorpheniramine/dextromethorphan/phenylephrine,cycloserine,delucemine,dextromethorphan,dextromethorphan/morphine,dextromethorphan/promethazine,dextromethorphan/quinidine,donepezil/memantine,felbamate,ifenprodil,memantine,N-(2-indanyl)glycina…	2904	14812	24410
GRM1	glutamate metabotropic receptor 1	Grm1	1.031	1.015	-1.009	1.005	-1.035	Plasma Membrane	G-protein coupled receptor	efficacy	fasoracetam	2911	14816	24414
GRM2	glutamate metabotropic receptor 2	Grm2	1.01	1.062	-1.091	-1.004	1.031	Plasma Membrane	G-protein coupled receptor		fasoracetam,talaglumetad	2912	108068	24415
GRM3	glutamate metabotropic receptor 3	Grm3	-1.022	1.109	-1.083	-1.024	1.102	Plasma Membrane	G-protein coupled receptor		fasoracetam	2913	108069	24416
GRM5	glutamate metabotropic receptor 5	Grm5	1.006	1.066	1.117	1.014	-1.08	Plasma Membrane	G-protein coupled receptor		acamprosate,basimglurant,fasoracetam	2915	108071	24418
GRM7	glutamate metabotropic receptor 7	Grm7	-1.013	1.014	1.04	1.08	-1.034	Plasma Membrane	G-protein coupled receptor		fasoracetam	2917	108073	81672
GSK3B	glycogen synthase kinase 3 beta	Gsk3b	1.013	1.004	1.108	-1.049	-1.106	Nucleus	kinase	efficacy	aloisine A,AZD2858,enzastaurin,glycogen synthase kinase-3beta inhibitor,GSK-3beta inhibitor II,indirubin-3'-monoxime	2932	56637	84027
GUCY1B1	guanylate cyclase 1 soluble subunit beta 1	Gucy1b1	1.06	-1.076	1.003	1.036	-1.097	Cytoplasm	enzyme		isosorbide dinitrate,isosorbide-5-mononitrate,nitroprusside	2983	54195	25202
HSPA8	heat shock protein family A (Hsp70) member 8	Hspa8	1.022	1.052	1.048	1.036	-1.018	Cytoplasm	enzyme	diagnosis	SHetA2	3312	15481	24468
ITPR1	inositol 1,4,5-trisphosphate receptor type 1	Itpr1	-1.014	-1.079	1.001	1.119	-1.201	Cytoplasm	ion channel			3708	16438	25262
ITSN1	intersectin 1	Itsn1	-1.018	-1.072	-1.015	1.079	-1.022	Cytoplasm	other			6453	16443	29491
ITSN2	intersectin 2	Itsn2	-1.082	-1.116	-1.011	1.053	-1.095	Cytoplasm	other			50618	20403	313934
KALRN	kalirin RhoGEF kinase	Kalrn	1.021	1.027	1.1	-1.014	-1.161	Cytoplasm	kinase			8997	545156	84009
KRAS	KRAS proto-oncogene, GTPase	Kras	1.143	-1.095	1.017	1.061	1.012	Cytoplasm	enzyme	diagnosis,efficacy,prognosis,response to therapy,unspecified application	adagrasib,AZD4785,BI 1823911,BPI-421286,chelerythrine,D-1553,GDC-6036,JAB-21822,JDQ443,JNJ-74699157,KRAS inhibitor,LY3499446,LY3537982,MK-1084,sotorasib,YL-15293	3845	16653	24525
LRP1	LDL receptor related protein 1	Lrp1	1.19	1.124	-1.046	1.132	1.068	Plasma Membrane	transmembrane receptor		paclitaxel-angiopep-2 conjugate,serpin peptide 16	4035	16971	299858
LRRTM2	leucine rich repeat transmembrane neuronal 2	Lrrtm2	1.002	-1.064	1.029	1.047	-1.125	Plasma Membrane	other			26045	107065	685472
MAP1B	microtubule associated protein 1B	Map1b	-1.051	-1.007	-1.029	-1.001	-1.093	Cytoplasm	other			4131	17755	29456
MAPK1	mitogen-activated protein kinase 1	Mapk1	1.136	1.007	1.02	1.075	1.029	Cytoplasm	kinase	efficacy	ASN007,ASTX029,ATG-017,binimetinib,CAY10561,FR 180204,HE3286,HH2710,JSI-1187,KO-947,LY-3007113,LY3214996,MAP kinase1 inhibitor,pexmetinib,rineterkib,SM1-71,tyrphostin AG 127,tyrphostin AG 1288,ulixertinib,Vx-11e,ZSET 1446	5594	26413	116590
MAPT	microtubule associated protein tau	Mapt	-1.041	-1.012	-1.008	1.027	-1.039	Plasma Membrane	other	diagnosis,efficacy,unspecified application	gosuranemab	4137	17762	29477
MRAS	muscle RAS oncogene homolog	Mras	-1.179	-1.195	-1.216	1.042	1.051	Plasma Membrane	enzyme			22808	17532	25482
MTOR	mechanistic target of rapamycin kinase	Mtor	1.028	1	1.1	1.026	-1.035	Nucleus	kinase	efficacy	apitolisib,AZD8055,bimiralisib,corticosteroid/sirolimus,cyclosporine A/sirolimus/tacrolimus,dactolisib,DS-7423,ETP-45658,everolimus,everolimus/exemestane,everolimus/fulvestrant,everolimus/gefitinib,everolimus/lenvatinib,everolimus/letrozole,everolimus/paclitaxel,everolimus/panobinostat,everolimus/pasireotide,everolimus/prednisone,everolimus/ribociclib,everolimus/sorafenib,everolimus/tamoxifen,eve…	2475	56717	56718
NAP1L1	nucleosome assembly protein 1 like 1	Nap1l1	-1.197	-1.066	-1.063	-1.041	-1.118	Nucleus	other			4673	53605	89825
NAPA	NSF attachment protein alpha	Napa	1.25	1.085	-1.119	1.165	1.338	Cytoplasm	transporter			8775	108124	140673
NAPB	NSF attachment protein beta	Napb	1.234	1.039	-1.169	1.116	1.099	Cytoplasm	transporter			63908	17957	499903
NLGN1	neuroligin 1	Nlgn1	-1.103	-1.064	-1.094	-1.014	-1.111	Plasma Membrane	enzyme			22871	192167	116647
NLGN2	neuroligin 2	Nlgn2	-1.002	1.006	1.054	1.029	-1.058	Plasma Membrane	enzyme			57555	216856	117096
NLGN3	neuroligin 3	Nlgn3	-1.035	1.021	1.034	1.061	-1.05	Plasma Membrane	enzyme			54413	245537	171297
NRXN1	neurexin 1	Nrxn1	1.049	-1.011	-1.02	1.054	-1.025	Plasma Membrane	transporter			9378	18189	60391
Nrxn3	neurexin III	Nrxn3	1.132	1.064	-1.055	1.057	1.038	Plasma Membrane	other				18191	116508
NSF	N-ethylmaleimide sensitive factor, vesicle fusing ATPase	Nsf	1.053	-1.051	-1.014	1.14	-1.019	Cytoplasm	transporter			4905	18195	60355
NTRK2	neurotrophic receptor tyrosine kinase 2	Ntrk2	-1.008	-1.103	-1.026	1.109	1.063	Plasma Membrane	kinase	diagnosis,disease progression,response to therapy,unspecified application	AZ-23,belizatinib,bevacizumab/entrectinib,cabozantinib,cabozantinib/crizotinib,cabozantinib/erlotinib,cabozantinib/nivolumab,cabozantinib/tyrosine kinase inhibitor,entrectinib,larotrectinib,lorlatinib,LOXO-195,NOV1601,ONO-7579,PBI-200,PLX7486,repotrectinib,taletrectinib	4915	18212	25054
PAFAH1B1	platelet activating factor acetylhydrolase 1b regulatory subunit 1	Pafah1b1	1.013	-1.014	-1.042	1.054	1.061	Cytoplasm	enzyme			5048	18472	83572
PAK1	p21 (RAC1) activated kinase 1	Pak1	1.131	1.197	1.028	1.094	1.16	Cytoplasm	kinase		FRAX-1036,FRAX-597,FRAX120,FRAX355,FRAX486,K-252	5058	18479	29431
PRKACA	protein kinase cAMP-activated catalytic subunit alpha	Prkaca	1.013	1.03	1.025	-1.096	-1.077	Cytoplasm	kinase			5566	18747	25636
PRKACB	protein kinase cAMP-activated catalytic subunit beta	Prkacb	-1.071	-1.016	-1.038	-1.094	-1.116	Cytoplasm	kinase			5567	18749	293508
PRKAG2	protein kinase AMP-activated non-catalytic subunit gamma 2	Prkag2	-1.162	1.015	1.096	1.03	-1.031	Cytoplasm	kinase			51422	108099	373545
PRKAR1A	protein kinase cAMP-dependent type I regulatory subunit alpha	Prkar1a	-1.089	-1.071	1.046	1.017	-1.084	Cytoplasm	kinase			5573	19084	25725
PRKAR1B	protein kinase cAMP-dependent type I regulatory subunit beta	Prkar1b	-1.051	-1.006	1.034	1.078	-1.055	Cytoplasm	kinase			5575	19085	25521
PRKAR2A	protein kinase cAMP-dependent type II regulatory subunit alpha	Prkar2a	1.103	1.149	1.034	-1.019	-1.01	Cytoplasm	kinase			5576	19087	29699
PRKAR2B	protein kinase cAMP-dependent type II regulatory subunit beta	Prkar2b	1.065	1.135	-1.04	-1.053	1.072	Cytoplasm	kinase			5577	19088	24679
PRKCE	protein kinase C epsilon	Prkce	1.176	1.056	1.056	1.072	-1.047	Cytoplasm	kinase	disease progression	ingenol mebutate,protein kinase C-epsilon activator,Ro31-8220	5581	18754	29340
RAB3A	RAB3A, member RAS oncogene family	Rab3a	1.318	1.433	-1.363	1.182	1.487	Cytoplasm	enzyme			5864	19339	25531
RAB5A	RAB5A, member RAS oncogene family	Rab5a	1.123	-1.003	-1.303	1.102	1.125	Cytoplasm	enzyme			5868	271457	64633
RAB5C	RAB5C, member RAS oncogene family	Rab5c	1.09	1.306	-1.017	1.189	1.264	Cytoplasm	enzyme			5878	19345	287709
RAC1	Rac family small GTPase 1	Rac1	1.036	1.055	1.001	-1.041	-1.025	Plasma Membrane	enzyme			5879	19353	363875
RALA	RAS like proto-oncogene A	Rala	1.132	1.22	1.103	1.072	1.288	Cytoplasm	enzyme			5898	56044	81757
RAP1A	RAP1A, member of RAS oncogene family	Rap1a	1.119	-1.089	-1.041	-1.022	1.01	Cytoplasm	enzyme			5906	109905	295347
RAP1B	RAP1B, member of RAS oncogene family	Rap1b	1.018	-1.156	-1.272	1.074	-1.012	Cytoplasm	enzyme	unspecified application
RAP2B	RAP2B, member of RAS oncogene family	Rap2b	1.338	1.132	-1.02	1.083	1.192	Plasma Membrane	enzyme
RASGRF1	Ras protein specific guanine nucleotide releasing factor 1	Rasgrf1	1.005	-1.041	1.014	1.039	-1.23	Cytoplasm	other
RHOA	ras homolog family member A	Rhoa	1.245	1.041	-1.088	1.102	1.253	Cytoplasm	enzyme
SNAP25	synaptosome associated protein 25	Snap25	1.001	1.02	-1.124	1.055	1.001	Plasma Membrane	transporter	unspecified application	botulinum toxin type A
SNCA	synuclein alpha	Snca	1.715	1.331	-1.118	1.113	1.5	Cytoplasm	enzyme	diagnosis,disease progression,prognosis
SNCB	synuclein beta	Sncb	1.439	1.374	-1.109	1.077	1.649	Cytoplasm	other
SRC	SRC proto-oncogene, non-receptor tyrosine kinase	Src	-1.008	1.055	1.048	1.02	1.061	Cytoplasm	kinase	diagnosis,disease progression,efficacy,prognosis,response to therapy	afatinib/dasatinib,AZ12672857,AZD0424,AZM-475271,blinatumomab/dasatinib,bosutinib,bosutinib/corticosteroid,bosutinib/dexamethasone/vincristine,bosutinib/hydroxyurea/ponatinib,bosutinib/imatinib,bosutinib/ponatinib,bosutinib/rituximab,CCT239065,CGP77675,corticosteroid/dasatinib,cytarabine/dasatinib,cytarabine/dasatinib/dexamethasone/methotrexate,dasatinib,dasatinib/dexamethasone,dasatinib/dexameth…
STX1A	syntaxin 1A	Stx1a	1.224	1.306	-1.092	1.074	1.323	Cytoplasm	transporter
STX1B	syntaxin 1B	Stx1b	1.128	1.104	-1.303	1.137	1.171	Plasma Membrane	other
STXBP1	syntaxin binding protein 1	Stxbp1	1.119	1.076	-1.126	1.067	1.153	Cytoplasm	transporter
SYN1	synapsin I	Syn1	1.02	1.023	1.077	-1.076	-1.171	Plasma Membrane	other
SYN2	synapsin II	Syn2	1.086	1.038	1.049	-1.01	-1.048	Plasma Membrane	other
SYN3	synapsin III	Syn3	-1.049	-1.046	1.098	-1.074	-1.034	Plasma Membrane	other
SYNGAP1	synaptic Ras GTPase activating protein 1	Syngap1	1.102	1.05	1.11	-1.118	-1.176	Plasma Membrane	other
SYT1	synaptotagmin 1	Syt1	1.08	1.153	-1.044	1.084	1.179	Cytoplasm	transporter
SYT2	synaptotagmin 2	Syt2	1.024	1.139	1.093	1.123	-1.049	Cytoplasm	transporter
SYT3	synaptotagmin 3	Syt3	1.031	1.074	1.094	1.032	-1.149	Cytoplasm	transporter
Syt7	synaptotagmin 7	Syt7	-1.083	1.016	1.062	-1.02	1.017	Cytoplasm	other
TLN1	talin 1	Tln1	-1.058	-1.031	1.04	1.12	1.018	Plasma Membrane	other	unspecified application
UNC13A	unc-13 homolog A	Unc13a	1.024	1.016	1.069	-1.054	-1.116	Plasma Membrane	other
VAMP2	vesicle associated membrane protein 2	Vamp2	1.252	1.266	-1.155	1.268	1.199	Plasma Membrane	other		botulinum toxin type B
WASF1	WASP family member 1	Wasf1	-1.081	-1.019	1.053	1.003	-1.011	Nucleus	other
YKT6	YKT6 v-SNARE homolog	Ykt6	1.089	1.057	-1.12	1.048	1.068	Cytoplasm	enzyme

## Sheet: RAC signaling
© 2000-2022 QIAGEN. All rights reserved.			PTEN	CNTNAP2	BTBR+	FMR1	ANKS1B
Symbol	Entrez Gene Name	Ensembl/Entrez Gene/GenBank/Gene Symbol - mouse (Entrez Gene)/Gene Symbol - rat (Entrez Gene)	Expr Fold Change	Expr Fold Change	Expr Fold Change	Expr Fold Change	Expr Fold Change	Location	Type(s)	Biomarker Application(s)	Drug(s)	Entrez Gene ID for Human	Entrez Gene ID for Mouse	Entrez Gene ID for Rat
ABI2	abl interactor 2	Abi2	-1.004	1.006	1.06	1.001	1.008	Cytoplasm	other			10152	329165	286928
ACTR2	actin related protein 2	Actr2	1.01	1.054	1.142	1.027	-1.031	Plasma Membrane	other			10097	66713	289820
ACTR3	actin related protein 3	Actr3	1.014	1.079	1.143	1.024	1.011	Plasma Membrane	other	diagnosis		10096	74117	81732
ANK1	ankyrin 1	Ank1	-1.082	-1.05	1.052	1.173	-1.065	Plasma Membrane	other			286	11733	306570
ARPC1A	actin related protein 2/3 complex subunit 1A	Arpc1a	-1.032	1.01	1.083	-1.047	-1.07	Extracellular Space	other			10552	56443	81824
ARPC2	actin related protein 2/3 complex subunit 2	Arpc2	-1.022	1.047	1.071	1.026	-1.026	Cytoplasm	other			10109	76709	301511
ARPC3	actin related protein 2/3 complex subunit 3	Arpc3	1.123	1.118	1.161	1.053	1.004	Cytoplasm	other			10094	56378	288669
ARPC4	actin related protein 2/3 complex subunit 4	Arpc4	1.092	1.1	1.223	1.022	1.028	Cytoplasm	other			10093	68089	297518
ARPC5	actin related protein 2/3 complex subunit 5	Arpc5	-1.027	1.08	1.174	1.056	-1.057	Cytoplasm	other	unspecified application		10092	67771	360854
ARPC5L	actin related protein 2/3 complex subunit 5 like	Arpc5l	1.001	1.015	1.076	1.014	-1.082	Cytoplasm	other			81873	74192	296710
BAIAP2	BAR/IMD domain containing adaptor protein 2	Baiap2	1.045	1.058	1.067	-1.075	-1.124	Plasma Membrane	kinase			10458	108100	117542
CFL1	cofilin 1	Cfl1	1.052	1.029	1.045	1.068	1.158	Nucleus	other			1072	12631	29271
CFL2	cofilin 2	Cfl2	1.108	1.159	1.06	1.076	1.271	Extracellular Space	other			1073	12632	366624
CYFIP1	cytoplasmic FMR1 interacting protein 1	Cyfip1	-1.015	-1.053	1.049	1.025	1.025	Cytoplasm	translation regulator			23191	20430	308666
IQGAP2	IQ motif containing GTPase activating protein 2	Iqgap2	-1.035	-1.047	1.057	1.099	-1.118	Cytoplasm	other			10788	544963	100360623
KRAS	KRAS proto-oncogene, GTPase	Kras	1.143	-1.095	1.017	1.061	1.012	Cytoplasm	enzyme	diagnosis,efficacy,prognosis,response to therapy,unspecified application	adagrasib,AZD4785,BI 1823911,BPI-421286,chelerythrine,D-1553,GDC-6036,JAB-21822,JDQ443,JNJ-74699157,KRAS inhibitor,LY3499446,LY3537982,MK-1084,sotorasib,YL-15293	3845	16653	24525
MAP2K1	mitogen-activated protein kinase kinase 1	Map2k1	-1.089	-1.053	-1.019	1.029	-1.042	Cytoplasm	kinase		ARRY-424704,AS703988,atezolizumab/cobimetinib/vemurafenib,binimetinib,binimetinib/cetuximab/encorafenib,binimetinib/dabrafenib,binimetinib/encorafenib,binimetinib/encorafenib/panitumumab,binimetinib/vemurafenib,cetuximab/dabrafenib/trametinib,cobimetinib,cobimetinib/dabrafenib,cobimetinib/encorafenib,cobimetinib/vemurafenib,dabrafenib/ipilimumab/trametinib,dabrafenib/pembrolizumab/trametinib,dabr…	5604	26395	170851
MAP2K4	mitogen-activated protein kinase kinase 4	Map2k4	1.212	1.126	1.194	1.117	-1.011	Cytoplasm	kinase		binimetinib/cetuximab/encorafenib,binimetinib/encorafenib,binimetinib/encorafenib/panitumumab,cetuximab/encorafenib,cobimetinib/encorafenib,encorafenib,encorafenib/panitumumab	6416	26398	287398
MAPK1	mitogen-activated protein kinase 1	Mapk1	1.136	1.007	1.02	1.075	1.029	Cytoplasm	kinase	efficacy	ASN007,ASTX029,ATG-017,binimetinib,CAY10561,FR 180204,HE3286,HH2710,JSI-1187,KO-947,LY-3007113,LY3214996,MAP kinase1 inhibitor,pexmetinib,rineterkib,SM1-71,tyrphostin AG 127,tyrphostin AG 1288,ulixertinib,Vx-11e,ZSET 1446	5594	26413	116590
MRAS	muscle RAS oncogene homolog	Mras	-1.179	-1.195	-1.216	1.042	1.051	Plasma Membrane	enzyme			22808	17532	25482
NCKAP1	NCK associated protein 1	Nckap1	-1.031	1.005	1.02	1.013	-1.017	Plasma Membrane	other			10787	50884	58823
PAK1	p21 (RAC1) activated kinase 1	Pak1	1.131	1.197	1.028	1.094	1.16	Cytoplasm	kinase		FRAX-1036,FRAX-597,FRAX120,FRAX355,FRAX486,K-252	5058	18479	29431
PAK5	p21 (RAC1) activated kinase 5	Pak5	1.008	1.026	1.087	1.036	-1.118	Nucleus	kinase			57144	241656	311450
PI4KA	phosphatidylinositol 4-kinase alpha	Pi4ka	1	-1.024	1.01	1.015	-1.077	Cytoplasm	kinase			5297	224020	64161
PIP4K2A	phosphatidylinositol-5-phosphate 4-kinase type 2 alpha	Pip4k2a	1.036	-1.027	1.062	-1.138	-1.17	Cytoplasm	kinase			5305	18718	116723
PIP4K2B	phosphatidylinositol-5-phosphate 4-kinase type 2 beta	Pip4k2b	1.006	1.048	1.086	1.069	1.038	Cytoplasm	kinase			8396	108083	89812
PIP4K2C	phosphatidylinositol-5-phosphate 4-kinase type 2 gamma	Pip4k2c	1.023	-1	1.089	1.028	-1.001	Cytoplasm	kinase		SM1-71	79837	117150	140607
PIP5K1C	phosphatidylinositol-4-phosphate 5-kinase type 1 gamma	Pip5k1c	1.065	1.046	1.006	1.056	-1.02	Plasma Membrane	kinase		UNC3230	23396	18717	314641
PTK2B	protein tyrosine kinase 2 beta	Ptk2b	-1.102	-1.036	1.067	1.058	-1.09	Cytoplasm	kinase		conteltinib,lorlatinib,PF-431396,PF-562271,PF-719	2185	19229	50646
RAC1	Rac family small GTPase 1	Rac1	1.036	1.055	1.001	-1.041	-1.025	Plasma Membrane	enzyme			5879	19353	363875
RALA	RAS like proto-oncogene A	Rala	1.132	1.22	1.103	1.072	1.288	Cytoplasm	enzyme			5898	56044	81757
RAP1A	RAP1A, member of RAS oncogene family	Rap1a	1.119	-1.089	-1.041	-1.022	1.01	Cytoplasm	enzyme			5906	109905	295347
RAP1B	RAP1B, member of RAS oncogene family	Rap1b	1.018	-1.156	-1.272	1.074	-1.012	Cytoplasm	enzyme	unspecified application		5908	215449	171337
RAP2B	RAP2B, member of RAS oncogene family	Rap2b	1.338	1.132	-1.02	1.083	1.192	Plasma Membrane	enzyme			5912	74012	170923
RHOA	ras homolog family member A	Rhoa	1.245	1.041	-1.088	1.102	1.253	Cytoplasm	enzyme			387	11848	117273
WASF1	WASP family member 1	Wasf1	-1.081	-1.019	1.053	1.003	-1.011	Nucleus	other			8936	83767	294568

## Sheet: Oxidative-Phosphorylation
© 2000-2022 QIAGEN. All rights reserved.			PTEN	CNTNAP2	BTBR+	FMR1	ANKS1B
Symbol	Entrez Gene Name	Ensembl/Entrez Gene/GenBank/Gene Symbol - mouse (Entrez Gene)/Gene Symbol - rat (Entrez Gene)	Expr Fold Change	Expr Fold Change	Expr Fold Change	Expr Fold Change	Expr Fold Change	Location	Type(s)	Biomarker Application(s)	Drug(s)	Entrez Gene ID for Human	Entrez Gene ID for Mouse	Entrez Gene ID for Rat
ATP5F1A	ATP synthase F1 subunit alpha	Atp5a1	1.106	1.077	-1.033	1.12	1.329	Cytoplasm	transporter			498	11946	65262
ATP5F1B	ATP synthase F1 subunit beta	Atp5b	1.103	1.047	-1.008	1.11	1.326	Cytoplasm	transporter			506	11947	171374
ATP5F1C	ATP synthase F1 subunit gamma	Atp5c1	1.055	1.053	-1.005	1.116	1.313	Cytoplasm	transporter			509	11949	116550
ATP5MG	ATP synthase membrane subunit g	Atp5l	1.024	-1.169	1.216	-1.159	1.129	Cytoplasm	enzyme			10632	27425	300677
ATP5PB	ATP synthase peripheral stalk-membrane subunit b	Atp5pb	1.025	1.006	-1.024	1.08	1.456	Cytoplasm	transporter			515	11950	171375
ATP5PD	ATP synthase peripheral stalk subunit d	Atp5h	1.104	1.114	1.049	1.075	1.39	Cytoplasm	enzyme			10476	71679	641434
ATP5PO	ATP synthase peripheral stalk subunit OSCP	Atp5o	1.128	1.022	1.015	1.141	1.314	Cytoplasm	transporter			539	28080	192241
COX4I1	cytochrome c oxidase subunit 4I1	Cox4i1	-1.032	1.038	-1.035	1.03	1.27	Cytoplasm	enzyme			1327	12857	29445
COX5A	cytochrome c oxidase subunit 5A	Cox5a	1.141	1.058	-1.027	1.091	1.333	Cytoplasm	enzyme			9377	12858	252934
COX5B	cytochrome c oxidase subunit 5B	Cox5b	1.087	1.026	1.05	1.087	1.291	Cytoplasm	enzyme			1329		94194
COX6B1	cytochrome c oxidase subunit 6B1	Cox6b1	1.164	1.135	1.109	1.088	1.238	Cytoplasm	enzyme			1340	110323	688869
CYC1	cytochrome c1	Cyc1	1.078	1.208	1.157	1.06	1.406	Cytoplasm	enzyme			1537	66445	300047
CYCS	cytochrome c, somatic	Cycs	1.044	1.207	1.097	-1.094	1.036	Cytoplasm	enzyme			54205	13063	25309|100363502
NDUFA10	NADH:ubiquinone oxidoreductase subunit A10	Ndufa10	1.014	1.038	1.054	1.046	1.223	Cytoplasm	transporter			4705	67273	316632|678759
NDUFA13	NADH:ubiquinone oxidoreductase subunit A13	Ndufa13	1.033	-1.041	1.029	1.033	1.124	Cytoplasm	enzyme			51079	67184	314759|100911483
NDUFA2	NADH:ubiquinone oxidoreductase subunit A2	Ndufa2	1.109	1.03	1.136	1.03	1.181	Cytoplasm	enzyme			4695	17991	291660
NDUFA4	NDUFA4 mitochondrial complex associated	Ndufa4	1.097	1.092	1.254	-1.028	1.179	Cytoplasm	enzyme			4697	17992	681024
NDUFA5	NADH:ubiquinone oxidoreductase subunit A5	Ndufa5	1.161	1.116	1.023	1.049	1.217	Cytoplasm	enzyme			4698	68202	25488
NDUFA6	NADH:ubiquinone oxidoreductase subunit A6	Ndufa6	1.014	1.072	1.108	1.078	1.305	Cytoplasm	enzyme			4700	67130	315167
NDUFA7	NADH:ubiquinone oxidoreductase subunit A7	Ndufa7	1.015	1.175	1.155	1.048	1.254	Cytoplasm	enzyme			4701	66416	299643
NDUFA8	NADH:ubiquinone oxidoreductase subunit A8	Ndufa8	1.149	1.035	1.015	1.081	1.187	Cytoplasm	enzyme			4702	68375	296658
NDUFA9	NADH:ubiquinone oxidoreductase subunit A9	Ndufa9	1.033	-1.018	1.038	1.059	1.129	Cytoplasm	enzyme			4704	66108	362440
NDUFB10	NADH:ubiquinone oxidoreductase subunit B10	Ndufb10	1.052	1.043	1.081	1.062	1.196	Cytoplasm	enzyme			4716	68342	681418
NDUFB4	NADH:ubiquinone oxidoreductase subunit B4	Ndufb4	1.018	1.076	1.097	1.073	1.23	Cytoplasm	transporter			4710	68194|100041273|100042503	288088|499131|501886|691675|100361934
NDUFB5	NADH:ubiquinone oxidoreductase subunit B5	Ndufb5	-1.037	1.045	1.147	1.043	1.214	Cytoplasm	enzyme			4711	66046	294964
NDUFB7	NADH:ubiquinone oxidoreductase subunit B7	Ndufb7	1.195	1.085	1.117	1.069	1.232	Cytoplasm	enzyme			4713	66916	361385
NDUFB8	NADH:ubiquinone oxidoreductase subunit B8	Ndufb8	1.05	1.069	1.181	1.011	1.162	Cytoplasm	enzyme			4714	67264	293991
NDUFB9	NADH:ubiquinone oxidoreductase subunit B9	Ndufb9	1.037	1.088	1.09	1.04	1.164	Cytoplasm	enzyme			4715	66218	299954
NDUFS1	NADH:ubiquinone oxidoreductase core subunit S1	Ndufs1	1.014	1.049	1.078	1.085	1.223	Cytoplasm	enzyme			4719	227197	301458
NDUFS2	NADH:ubiquinone oxidoreductase core subunit S2	Ndufs2	1.026	1	1.076	1.079	1.125	Cytoplasm	enzyme			4720	226646	289218
NDUFS3	NADH:ubiquinone oxidoreductase core subunit S3	Ndufs3	1.054	1.042	1.091	1.03	1.172	Cytoplasm	enzyme			4722	68349	295923
NDUFS4	NADH:ubiquinone oxidoreductase subunit S4	Ndufs4	1.021	1.271	1.27	1.032	1.564	Cytoplasm	enzyme			4724	17993	499529
NDUFS7	NADH:ubiquinone oxidoreductase core subunit S7	Ndufs7	1.149	1.084	1.001	1.08	1.248	Cytoplasm	enzyme			374291	75406	362837
NDUFS8	NADH:ubiquinone oxidoreductase core subunit S8	Ndufs8	1.092	1.048	1.114	1.086	1.187	Cytoplasm	enzyme			4728	225887	293652
NDUFV1	NADH:ubiquinone oxidoreductase core subunit V1	Ndufv1	1.001	1.003	1.05	1.071	1.181	Cytoplasm	enzyme			4723	17995	293655
NDUFV2	NADH:ubiquinone oxidoreductase core subunit V2	Ndufv2	1.042	1.061	1.098	1.083	1.162	Cytoplasm	enzyme			4729	72900	81728
SDHA	succinate dehydrogenase complex flavoprotein subunit A	Sdha	1.295	1.313	-1.054	1.098	1.45	Cytoplasm	enzyme			6389	66945	157074
SDHB	succinate dehydrogenase complex iron sulfur subunit B	Sdhb	1.318	1.214	-1.05	1.14	1.425	Cytoplasm	enzyme			6390	67680	298596
UQCRC1	ubiquinol-cytochrome c reductase core protein 1	Uqcrc1	-1.018	-1.017	-1.064	1.097	1.186	Cytoplasm	enzyme			7384	22273	301011
UQCRC2	ubiquinol-cytochrome c reductase core protein 2	Uqcrc2	1.042	1.029	-1.014	1.056	1.182	Cytoplasm	enzyme			7385	67003	293448
UQCRFS1	ubiquinol-cytochrome c reductase, Rieske iron-sulfur polypeptide 1	Uqcrfs1	1.189	1.059	-1.075	1.057	1.249	Cytoplasm	enzyme			7386	66694	291103
UQCRQ	ubiquinol-cytochrome c reductase complex III subunit VII	Uqcrq	1.205	1.309	1.138	1.026	1.423	Cytoplasm	enzyme			27089	22272	497902

## Sheet: GranzymeA Signaling
© 2000-2022 QIAGEN. All rights reserved.			PTEN	CNTNAP2	BTBR+	FMR1	ANKS1B
Symbol	Entrez Gene Name	Ensembl/Entrez Gene/GenBank/Gene Symbol - mouse (Entrez Gene)/Gene Symbol - rat (Entrez Gene)	Expr Fold Change	Expr Fold Change	Expr Fold Change	Expr Fold Change	Expr Fold Change	Location	Type(s)	Biomarker Application(s)	Drug(s)	Entrez Gene ID for Human	Entrez Gene ID for Mouse	Entrez Gene ID for Rat
H1f0	H1.0 linker histone	H1f0	-1.203	-1.534	1.066	-1.19	-1.162	Nucleus	other					24437
H1f4	H1.4 linker histone, cluster member	H1f4	-1.089	-1.565	1.091	-1.217	-1.151	Nucleus	other				50709	201097
LMNB1	lamin B1	Lmnb1	1.13	-1.407	-1.128	-1.036	-1.128	Nucleus	other			4001	16906	116685
LMNB2	lamin B2	Lmnb2	1.065	-1.05	1.06	-1.027	1.021	Nucleus	other			84823	16907	299625
NDUFA10	NADH:ubiquinone oxidoreductase subunit A10	Ndufa10	1.014	1.038	1.054	1.046	1.223	Cytoplasm	transporter			4705	67273	316632|678759
NDUFA13	NADH:ubiquinone oxidoreductase subunit A13	Ndufa13	1.033	-1.041	1.029	1.033	1.124	Cytoplasm	enzyme			51079	67184	314759|100911483
NDUFA2	NADH:ubiquinone oxidoreductase subunit A2	Ndufa2	1.109	1.03	1.136	1.03	1.181	Cytoplasm	enzyme			4695	17991	291660
NDUFA4	NDUFA4 mitochondrial complex associated	Ndufa4	1.097	1.092	1.254	-1.028	1.179	Cytoplasm	enzyme			4697	17992	681024
NDUFA5	NADH:ubiquinone oxidoreductase subunit A5	Ndufa5	1.161	1.116	1.023	1.049	1.217	Cytoplasm	enzyme			4698	68202	25488
NDUFA6	NADH:ubiquinone oxidoreductase subunit A6	Ndufa6	1.014	1.072	1.108	1.078	1.305	Cytoplasm	enzyme			4700	67130	315167
NDUFA7	NADH:ubiquinone oxidoreductase subunit A7	Ndufa7	1.015	1.175	1.155	1.048	1.254	Cytoplasm	enzyme			4701	66416	299643
NDUFA8	NADH:ubiquinone oxidoreductase subunit A8	Ndufa8	1.149	1.035	1.015	1.081	1.187	Cytoplasm	enzyme			4702	68375	296658
NDUFA9	NADH:ubiquinone oxidoreductase subunit A9	Ndufa9	1.033	-1.018	1.038	1.059	1.129	Cytoplasm	enzyme			4704	66108	362440
NDUFB10	NADH:ubiquinone oxidoreductase subunit B10	Ndufb10	1.052	1.043	1.081	1.062	1.196	Cytoplasm	enzyme			4716	68342	681418
NDUFB4	NADH:ubiquinone oxidoreductase subunit B4	Ndufb4	1.018	1.076	1.097	1.073	1.23	Cytoplasm	transporter			4710	68194|100041273|100042503	288088|499131|501886|691675|100361934
NDUFB5	NADH:ubiquinone oxidoreductase subunit B5	Ndufb5	-1.037	1.045	1.147	1.043	1.214	Cytoplasm	enzyme			4711	66046	294964
NDUFB7	NADH:ubiquinone oxidoreductase subunit B7	Ndufb7	1.195	1.085	1.117	1.069	1.232	Cytoplasm	enzyme			4713	66916	361385
NDUFB8	NADH:ubiquinone oxidoreductase subunit B8	Ndufb8	1.05	1.069	1.181	1.011	1.162	Cytoplasm	enzyme			4714	67264	293991
NDUFB9	NADH:ubiquinone oxidoreductase subunit B9	Ndufb9	1.037	1.088	1.09	1.04	1.164	Cytoplasm	enzyme			4715	66218	299954
NDUFS1	NADH:ubiquinone oxidoreductase core subunit S1	Ndufs1	1.014	1.049	1.078	1.085	1.223	Cytoplasm	enzyme			4719	227197	301458
NDUFS2	NADH:ubiquinone oxidoreductase core subunit S2	Ndufs2	1.026	1	1.076	1.079	1.125	Cytoplasm	enzyme			4720	226646	289218
NDUFS3	NADH:ubiquinone oxidoreductase core subunit S3	Ndufs3	1.054	1.042	1.091	1.03	1.172	Cytoplasm	enzyme			4722	68349	295923
NDUFS4	NADH:ubiquinone oxidoreductase subunit S4	Ndufs4	1.021	1.271	1.27	1.032	1.564	Cytoplasm	enzyme			4724	17993	499529
Ndufs6	NADH:ubiquinone oxidoreductase subunit S6	Ndufs6	1.074	-1.112	1.016	1.017	1.103	Cytoplasm	enzyme					29478
NDUFS7	NADH:ubiquinone oxidoreductase core subunit S7	Ndufs7	1.149	1.084	1.001	1.08	1.248	Cytoplasm	enzyme			374291	75406	362837
NDUFS8	NADH:ubiquinone oxidoreductase core subunit S8	Ndufs8	1.092	1.048	1.114	1.086	1.187	Cytoplasm	enzyme			4728	225887	293652
NDUFV1	NADH:ubiquinone oxidoreductase core subunit V1	Ndufv1	1.001	1.003	1.05	1.071	1.181	Cytoplasm	enzyme			4723	17995	293655
NDUFV2	NADH:ubiquinone oxidoreductase core subunit V2	Ndufv2	1.042	1.061	1.098	1.083	1.162	Cytoplasm	enzyme			4729	72900	81728
NME1	NME/NM23 nucleoside diphosphate kinase 1	Nme1	1.16	-1.632	-1.355	1.136	-1.175	Cytoplasm	kinase	unspecified application		4830	18102	191575

## Sheet: Sirtuin
© 2000-2022 QIAGEN. All rights reserved.			PTEN	CNTNAP2	BTBR+	FMR1	ANKS1B
Symbol	Entrez Gene Name	Ensembl/Entrez Gene/GenBank/Gene Symbol - mouse (Entrez Gene)/Gene Symbol - rat (Entrez Gene)	Expr Fold Change	Expr Fold Change	Expr Fold Change	Expr Fold Change	Expr Fold Change	Location	Type(s)	Biomarker Application(s)	Drug(s)	Entrez Gene ID for Human	Entrez Gene ID for Mouse	Entrez Gene ID for Rat
ACLY	ATP citrate lyase	Acly	1.106	-1.054	-1.063	-1.011	-1.027	Cytoplasm	enzyme	unspecified application	bempedoic acid,bempedoic acid/ezetimibe	47	104112	24159
ATP5F1A	ATP synthase F1 subunit alpha	Atp5a1	1.106	1.077	-1.033	1.12	1.329	Cytoplasm	transporter			498	11946	65262
ATP5F1B	ATP synthase F1 subunit beta	Atp5b	1.103	1.047	-1.008	1.11	1.326	Cytoplasm	transporter			506	11947	171374
ATP5F1C	ATP synthase F1 subunit gamma	Atp5c1	1.055	1.053	-1.005	1.116	1.313	Cytoplasm	transporter			509	11949	116550
ATP5PB	ATP synthase peripheral stalk-membrane subunit b	Atp5pb	1.025	1.006	-1.024	1.08	1.456	Cytoplasm	transporter			515	11950	171375
CPT1C	carnitine palmitoyltransferase 1C	Cpt1c	-1.032	1.001	1.124	1.124	1.114	Cytoplasm	enzyme			126129	78070	308579
CYC1	cytochrome c1	Cyc1	1.078	1.208	1.157	1.06	1.406	Cytoplasm	enzyme			1537	66445	300047
GABARAPL2	GABA type A receptor associated protein like 2	Gabarapl2	1.007	1.036	1.122	1.052	-1.058	Cytoplasm	other			11345	93739	64670
GLS	glutaminase	Gls	1.384	1.342	-1.073	1.149	1.394	Cytoplasm	enzyme	efficacy	telaglenastat	2744	14660	24398
GLUD1	glutamate dehydrogenase 1	Glud1	1.122	1.062	1.101	-1.102	1.07	Cytoplasm	enzyme	unspecified application		2746	14661	24399
GOT2	glutamic-oxaloacetic transaminase 2	Got2	1.253	1.056	-1.275	1.118	1.083	Cytoplasm	enzyme			2806	14719	25721
GSK3B	glycogen synthase kinase 3 beta	Gsk3b	1.013	1.004	1.108	-1.049	-1.106	Nucleus	kinase	efficacy	aloisine A,AZD2858,enzastaurin,glycogen synthase kinase-3beta inhibitor,GSK-3beta inhibitor II,indirubin-3'-monoxime	2932	56637	84027
H1f0	H1.0 linker histone	H1f0	-1.203	-1.534	1.066	-1.19	-1.162	Nucleus	other					24437
H1f4	H1.4 linker histone, cluster member	H1f4	-1.089	-1.565	1.091	-1.217	-1.151	Nucleus	other				50709	201097
IDH2	isocitrate dehydrogenase (NADP(+)) 2	Idh2	1.115	1.105	1.139	-1.005	1.057	Cytoplasm	enzyme	unspecified application	enasidenib,HMPL-306,SH1573,TQB3455	3418	269951	361596
LDHB	lactate dehydrogenase B	Ldhb	1.662	1.52	-1.157	1.136	1.618	Cytoplasm	enzyme	unspecified application		3945	16832	24534
MAP1LC3A	microtubule associated protein 1 light chain 3 alpha	Map1lc3a	-1.014	-1.127	1.002	-1.071	-1.088	Cytoplasm	other	efficacy		84557	66734	362245
MAPK1	mitogen-activated protein kinase 1	Mapk1	1.136	1.007	1.02	1.075	1.029	Cytoplasm	kinase	efficacy	ASN007,ASTX029,ATG-017,binimetinib,CAY10561,FR 180204,HE3286,HH2710,JSI-1187,KO-947,LY-3007113,LY3214996,MAP kinase1 inhibitor,pexmetinib,rineterkib,SM1-71,tyrphostin AG 127,tyrphostin AG 1288,ulixertinib,Vx-11e,ZSET 1446	5594	26413	116590
MTOR	mechanistic target of rapamycin kinase	Mtor	1.028	1	1.1	1.026	-1.035	Nucleus	kinase	efficacy	apitolisib,AZD8055,bimiralisib,corticosteroid/sirolimus,cyclosporine A/sirolimus/tacrolimus,dactolisib,DS-7423,ETP-45658,everolimus,everolimus/exemestane,everolimus/fulvestrant,everolimus/gefitinib,everolimus/lenvatinib,everolimus/letrozole,everolimus/paclitaxel,everolimus/panobinostat,everolimus/pasireotide,everolimus/prednisone,everolimus/ribociclib,everolimus/sorafenib,everolimus/tamoxifen,eve…	2475	56717	56718
NDUFA10	NADH:ubiquinone oxidoreductase subunit A10	Ndufa10	1.014	1.038	1.054	1.046	1.223	Cytoplasm	transporter			4705	67273	316632|678759
NDUFA13	NADH:ubiquinone oxidoreductase subunit A13	Ndufa13	1.033	-1.041	1.029	1.033	1.124	Cytoplasm	enzyme			51079	67184	314759|100911483
NDUFA2	NADH:ubiquinone oxidoreductase subunit A2	Ndufa2	1.109	1.03	1.136	1.03	1.181	Cytoplasm	enzyme			4695	17991	291660
NDUFA4	NDUFA4 mitochondrial complex associated	Ndufa4	1.097	1.092	1.254	-1.028	1.179	Cytoplasm	enzyme			4697	17992	681024
NDUFA5	NADH:ubiquinone oxidoreductase subunit A5	Ndufa5	1.161	1.116	1.023	1.049	1.217	Cytoplasm	enzyme			4698	68202	25488
NDUFA6	NADH:ubiquinone oxidoreductase subunit A6	Ndufa6	1.014	1.072	1.108	1.078	1.305	Cytoplasm	enzyme			4700	67130	315167
NDUFA7	NADH:ubiquinone oxidoreductase subunit A7	Ndufa7	1.015	1.175	1.155	1.048	1.254	Cytoplasm	enzyme			4701	66416	299643
NDUFA8	NADH:ubiquinone oxidoreductase subunit A8	Ndufa8	1.149	1.035	1.015	1.081	1.187	Cytoplasm	enzyme			4702	68375	296658
NDUFA9	NADH:ubiquinone oxidoreductase subunit A9	Ndufa9	1.033	-1.018	1.038	1.059	1.129	Cytoplasm	enzyme			4704	66108	362440
NDUFB10	NADH:ubiquinone oxidoreductase subunit B10	Ndufb10	1.052	1.043	1.081	1.062	1.196	Cytoplasm	enzyme			4716	68342	681418
NDUFB4	NADH:ubiquinone oxidoreductase subunit B4	Ndufb4	1.018	1.076	1.097	1.073	1.23	Cytoplasm	transporter			4710	68194|100041273|100042503	288088|499131|501886|691675|100361934
NDUFB5	NADH:ubiquinone oxidoreductase subunit B5	Ndufb5	-1.037	1.045	1.147	1.043	1.214	Cytoplasm	enzyme			4711	66046	294964
NDUFB7	NADH:ubiquinone oxidoreductase subunit B7	Ndufb7	1.195	1.085	1.117	1.069	1.232	Cytoplasm	enzyme			4713	66916	361385
NDUFB8	NADH:ubiquinone oxidoreductase subunit B8	Ndufb8	1.05	1.069	1.181	1.011	1.162	Cytoplasm	enzyme			4714	67264	293991
NDUFB9	NADH:ubiquinone oxidoreductase subunit B9	Ndufb9	1.037	1.088	1.09	1.04	1.164	Cytoplasm	enzyme			4715	66218	299954
NDUFS1	NADH:ubiquinone oxidoreductase core subunit S1	Ndufs1	1.014	1.049	1.078	1.085	1.223	Cytoplasm	enzyme			4719	227197	301458
NDUFS2	NADH:ubiquinone oxidoreductase core subunit S2	Ndufs2	1.026	1	1.076	1.079	1.125	Cytoplasm	enzyme			4720	226646	289218
NDUFS3	NADH:ubiquinone oxidoreductase core subunit S3	Ndufs3	1.054	1.042	1.091	1.03	1.172	Cytoplasm	enzyme			4722	68349	295923
NDUFS4	NADH:ubiquinone oxidoreductase subunit S4	Ndufs4	1.021	1.271	1.27	1.032	1.564	Cytoplasm	enzyme			4724	17993	499529
Ndufs6	NADH:ubiquinone oxidoreductase subunit S6	Ndufs6	1.074	-1.112	1.016	1.017	1.103	Cytoplasm	enzyme					29478
NDUFS7	NADH:ubiquinone oxidoreductase core subunit S7	Ndufs7	1.149	1.084	1.001	1.08	1.248	Cytoplasm	enzyme			374291	75406	362837
NDUFS8	NADH:ubiquinone oxidoreductase core subunit S8	Ndufs8	1.092	1.048	1.114	1.086	1.187	Cytoplasm	enzyme			4728	225887	293652
NDUFV1	NADH:ubiquinone oxidoreductase core subunit V1	Ndufv1	1.001	1.003	1.05	1.071	1.181	Cytoplasm	enzyme			4723	17995	293655
NDUFV2	NADH:ubiquinone oxidoreductase core subunit V2	Ndufv2	1.042	1.061	1.098	1.083	1.162	Cytoplasm	enzyme			4729	72900	81728
PDHA1	pyruvate dehydrogenase E1 subunit alpha 1	Pdha1	1.037	1.145	1.13	-1.007	1.288	Cytoplasm	enzyme	unspecified application		5160	18597	29554
PFKM	phosphofructokinase, muscle	Pfkm	1.076	1.087	1.052	1.069	1.055	Cytoplasm	kinase	unspecified application		5213	18642	65152
PGAM1	phosphoglycerate mutase 1	Pgam1	1.212	1.196	1.084	1.099	1.239	Cytoplasm	phosphatase			5223	18648	24642
PGK1	phosphoglycerate kinase 1	Pgk1	1.208	1.236	-1.235	1.094	1.165	Cytoplasm	kinase		CBR-470-1	5230	18655	24644
PRKAA1	protein kinase AMP-activated catalytic subunit alpha 1	Prkaa1	1.019	1.066	1.072	1.099	1.068	Cytoplasm	kinase		phenformin	5562	105787	65248
SDHA	succinate dehydrogenase complex flavoprotein subunit A	Sdha	1.295	1.313	-1.054	1.098	1.45	Cytoplasm	enzyme			6389	66945	157074
SDHB	succinate dehydrogenase complex iron sulfur subunit B	Sdhb	1.318	1.214	-1.05	1.14	1.425	Cytoplasm	enzyme			6390	67680	298596
SIRT2	sirtuin 2	Sirt2	1.132	-1.155	-1.17	1.039	-1.011	Nucleus	transcription regulator			22933	64383	361532
SLC25A4	solute carrier family 25 member 4	Slc25a4	1.08	1.195	1.223	-1.022	1.243	Cytoplasm	transporter		clodronic acid	291	11739	85333
SLC25A5	solute carrier family 25 member 5	Slc25a5	1.026	1.143	1.203	-1.073	1.165	Cytoplasm	transporter		clodronic acid	292	11740	25176
SLC2A1	solute carrier family 2 member 1	Slc2a1	1.015	1.055	-1	1.063	-1.015	Plasma Membrane	transporter	diagnosis,efficacy	alogliptin/INS/metformin,alogliptin/metformin,alogliptin/metformin/pioglitazone,canagliflozin/metformin,canakinumab/metformin,canakinumab/metformin/sulfonylurea,dapagliflozin/INS/metformin,dapagliflozin/metformin,dapagliflozin/metformin/saxagliptin,empagliflozin/linagliptin/metformin,empagliflozin/metformin,ertugliflozin/metformin,exenatide/INS/metformin,exenatide/INS/metformin/pioglitazone,exena…	6513	20525	24778
SOD1	superoxide dismutase 1	Sod1	1.603	1.553	-1.166	1.113	1.64	Cytoplasm	enzyme	unspecified application		6647	20655	24786
SOD2	superoxide dismutase 2	Sod2	1.518	1.632	-1.085	1.173	1.562	Cytoplasm	enzyme	diagnosis,unspecified application	manganese	6648	20656	24787
TOMM22	translocase of outer mitochondrial membrane 22	Tomm22	1.202	1.039	1.203	-1.095	1.174	Cytoplasm	transporter			56993	223696	300075
TOMM34	translocase of outer mitochondrial membrane 34	Tomm34	-1.078	-1.078	-1.17	1.118	-1.095	Cytoplasm	other			10953	67145	311621
TOMM40	translocase of outer mitochondrial membrane 40	Tomm40	1.046	1.014	1.079	-1.026	1.209	Cytoplasm	ion channel			10452	53333	308416
TOMM70	translocase of outer mitochondrial membrane 70	Tomm70a	1.121	1.106	1.069	-1.021	1.174	Cytoplasm	transporter			9868	28185	304017
TUBA1A	tubulin alpha 1a	Tuba1a	-1.008	1.071	1.156	1.034	1.086	Cytoplasm	other	unspecified application	6-mercaptopurine/vincristine,bevacizumab/docetaxel,bevacizumab/docetaxel/prednisone/thalidomide/zoledronic acid,bevacizumab/paclitaxel,bevacizumab/paclitaxel/pemetrexed,bevacizumab/paclitaxel/topotecan,capecitabine/docetaxel,capecitabine/docetaxel/gemcitabine,capecitabine/docetaxel/oxaliplatin/trastuzumab,cevipabulin,colchicine,colchicine/probenecid,cyclophosphamide/daunorubicin/imatinib/predniso…	7846	22142	64158
TUBA4A	tubulin alpha 4a	Tuba4a	1.014	1.051	1.165	1.015	-1.039	Cytoplasm	other		6-mercaptopurine/vincristine,bevacizumab/docetaxel,bevacizumab/docetaxel/prednisone/thalidomide/zoledronic acid,bevacizumab/paclitaxel,bevacizumab/paclitaxel/pemetrexed,bevacizumab/paclitaxel/topotecan,cabazitaxel,cabazitaxel/prednisolone,cabazitaxel/prednisone,capecitabine/docetaxel,capecitabine/docetaxel/gemcitabine,capecitabine/docetaxel/oxaliplatin/trastuzumab,cevipabulin,colchicine,colchicin…	7277	22145	316531
UQCRC2	ubiquinol-cytochrome c reductase core protein 2	Uqcrc2	1.042	1.029	-1.014	1.056	1.182	Cytoplasm	enzyme			7385	67003	293448
UQCRFS1	ubiquinol-cytochrome c reductase, Rieske iron-sulfur polypeptide 1	Uqcrfs1	1.189	1.059	-1.075	1.057	1.249	Cytoplasm	enzyme			7386	66694	291103
VDAC1	voltage dependent anion channel 1	Vdac1	1.191	-1.017	-1.046	-1.013	1.172	Cytoplasm	ion channel			7416	22333	83529
VDAC2	voltage dependent anion channel 2	Vdac2	1.032	-1.045	-1.015	-1.066	1.039	Cytoplasm	ion channel			7417	22334	83531
VDAC3	voltage dependent anion channel 3	Vdac3	1.069	-1.043	1.056	-1.105	1.179	Cytoplasm	ion channel			7419	22335	83532

## Sheet: RhoGDI
© 2000-2022 QIAGEN. All rights reserved.			PTEN	CNTNAP2	BTBR+	FMR1	ANKS1B
Symbol	Entrez Gene Name	Ensembl/Entrez Gene/GenBank/Gene Symbol - mouse (Entrez Gene)/Gene Symbol - rat (Entrez Gene)	Expr Fold Change	Expr Fold Change	Expr Fold Change	Expr Fold Change	Expr Fold Change	Location	Type(s)	Biomarker Application(s)	Drug(s)	Entrez Gene ID for Human	Entrez Gene ID for Mouse	Entrez Gene ID for Rat
ACTA1	actin alpha 1, skeletal muscle	Acta1	-1.029	1.31	1.218	-1.407	1.46	Cytoplasm	other			58	11459	29437
ACTG1	actin gamma 1	Actg1	1.031	1.118	1.106	1.022	1.085	Cytoplasm	other	unspecified application		71	11465	287876
ACTR2	actin related protein 2	Actr2	1.01	1.054	1.142	1.027	-1.031	Plasma Membrane	other			10097	66713	289820
ACTR3	actin related protein 3	Actr3	1.014	1.079	1.143	1.024	1.011	Plasma Membrane	other	diagnosis		10096	74117	81732
ARHGAP1	Rho GTPase activating protein 1	Arhgap1	1.187	-1.049	1.072	-1.038	-1.114	Cytoplasm	other			392	228359	311193
ARHGAP12	Rho GTPase activating protein 12	Arhgap12	-1.393	-1.019	1.323	1.104	1.056	Cytoplasm	other			94134	75415	307016
ARHGAP35	Rho GTPase activating protein 35	Arhgap35	-1.045	1.003	1.092	1.082	-1.05	Nucleus	transcription regulator			2909	232906	306400
ARHGDIA	Rho GDP dissociation inhibitor alpha	Arhgdia	1.255	1.042	-1.155	1.107	1.166	Cytoplasm	other	unspecified application		396	192662	360678
ARHGEF17	Rho guanine nucleotide exchange factor 17	Arhgef17	-1.079	1.047	-1.056	1.048	-1.196	Cytoplasm	other			9828	207212	120099896
ARHGEF2	Rho/Rac guanine nucleotide exchange factor 2	Arhgef2	-1.073	-1.011	1.031	1.038	-1.029	Cytoplasm	other			9181	16800	310635
ARHGEF7	Rho guanine nucleotide exchange factor 7	Arhgef7	-1.029	1.036	1.089	-1.007	-1.011	Cytoplasm	other			8874	54126	114559
ARHGEF9	Cdc42 guanine nucleotide exchange factor 9	Arhgef9	1.013	1.002	1.239	-1.025	-1.12	Cytoplasm	other			23229	236915	66013
ARPC1A	actin related protein 2/3 complex subunit 1A	Arpc1a	-1.032	1.01	1.083	-1.047	-1.07	Extracellular Space	other			10552	56443	81824
ARPC2	actin related protein 2/3 complex subunit 2	Arpc2	-1.022	1.047	1.071	1.026	-1.026	Cytoplasm	other			10109	76709	301511
ARPC3	actin related protein 2/3 complex subunit 3	Arpc3	1.123	1.118	1.161	1.053	1.004	Cytoplasm	other			10094	56378	288669
ARPC4	actin related protein 2/3 complex subunit 4	Arpc4	1.092	1.1	1.223	1.022	1.028	Cytoplasm	other			10093	68089	297518
ARPC5	actin related protein 2/3 complex subunit 5	Arpc5	-1.027	1.08	1.174	1.056	-1.057	Cytoplasm	other	unspecified application		10092	67771	360854
ARPC5L	actin related protein 2/3 complex subunit 5 like	Arpc5l	1.001	1.015	1.076	1.014	-1.082	Cytoplasm	other			81873	74192	296710
Cdc42	cell division cycle 42	Cdc42	1.13	1.013	-1.048	1.032	1.091	Plasma Membrane	enzyme	unspecified application			12540	64465
CDH10	cadherin 10	Cdh10	1.021	1.015	-1.004	1.027	-1.073	Plasma Membrane	other			1008	320873	29181
CDH11	cadherin 11	Cdh11	1.008	1.035	-1.022	1.062	1.03	Plasma Membrane	other	efficacy,prognosis		1009	12552	84407
CDH13	cadherin 13	Cdh13	1.086	1.104	-1.103	1.052	1.025	Plasma Membrane	other	diagnosis,disease progression,prognosis		1012	12554	192248
CDH2	cadherin 2	Cdh2	1.029	1.057	1.046	1.028	-1.057	Plasma Membrane	other	diagnosis,prognosis	N-ac-CHAVC-NH2	1000	12558	83501
CFL1	cofilin 1	Cfl1	1.052	1.029	1.045	1.068	1.158	Nucleus	other			1072	12631	29271
CFL2	cofilin 2	Cfl2	1.108	1.159	1.06	1.076	1.271	Extracellular Space	other			1073	12632	366624
DGKZ	diacylglycerol kinase zeta	Dgkz	-1.152	1.04	1.187	1.113	1.029	Cytoplasm	kinase		ASP1570	8525	104418	81821
EZR	ezrin	Ezr	1.173	1.091	-1.006	1.033	1.113	Plasma Membrane	other	prognosis		7430	22350	54319
GNA11	G protein subunit alpha 11	Gna11	1.252	1.175	1.042	1.172	1.268	Plasma Membrane	enzyme	unspecified application		2767	14672	81662
GNAI1	G protein subunit alpha i1	Gnai1	1.053	-1.057	-1.097	1.053	-1.032	Plasma Membrane	enzyme			2770	14677	25686
GNAI2	G protein subunit alpha i2	Gnai2	-1.024	-1.063	-1.121	1.11	1.02	Plasma Membrane	enzyme			2771	14678	81664
GNAI3	G protein subunit alpha i3	Gnai3	1.064	1.016	-1.061	1.102	1.037	Cytoplasm	enzyme			2773	14679	25643
GNAL	G protein subunit alpha L	Gnal	1.071	1.079	-1.415	-1.149	-1.134	Cytoplasm	enzyme			2774	14680	24611
GNAO1	G protein subunit alpha o1	Gnao1	1.027	1.077	-1.083	1.129	1.073	Plasma Membrane	enzyme			2775	14681	50664
GNAQ	G protein subunit alpha q	Gnaq	1.073	1.14	-1.029	1.153	1.18	Plasma Membrane	enzyme	unspecified application		2776	14682	81666
GNAS	GNAS complex locus	Gnas	1.063	1.061	-1.105	1.073	-1.003	Plasma Membrane	enzyme	unspecified application		2778	14683	24896
GNAZ	G protein subunit alpha z	Gnaz	1.029	1.066	-1.018	-1.024	-1.047	Plasma Membrane	enzyme			2781	14687	25740
GNB1	G protein subunit beta 1	Gnb1	1.048	1.104	-1.073	1.108	1.149	Plasma Membrane	enzyme			2782	14688	24400
GNB2	G protein subunit beta 2	Gnb2	1.087	1.079	1.004	1.084	1.155	Plasma Membrane	enzyme			2783	14693	81667
GNB4	G protein subunit beta 4	Gnb4	1.216	-1.143	-1.155	-1.009	-1.045	Plasma Membrane	enzyme			59345	14696	294962
GNB5	G protein subunit beta 5	Gnb5	1.154	1.082	1.038	1.018	1.241	Plasma Membrane	enzyme			10681	14697	83579
GRIP1	glutamate receptor interacting protein 1	Grip1	-1.185	-1.062	1.025	1.029	-1.153	Plasma Membrane	transcription regulator			23426	74053	84016
MRAS	muscle RAS oncogene homolog	Mras	-1.179	-1.195	-1.216	1.042	1.051	Plasma Membrane	enzyme			22808	17532	25482
MYH10	myosin heavy chain 10	Myh10	-1.07	1.014	1.022	-1.056	-1.063	Cytoplasm	enzyme	unspecified application		4628	77579	79433
MYH14	myosin heavy chain 14	Myh14	-1.033	-1.034	-1.061	-1.027	-1.068	Extracellular Space	enzyme		mavacamten	79784	71960	308572
MYL12A	myosin light chain 12A	Myl12b	1.044	1.138	1.175	-1.037	1.043	Cytoplasm	other	unspecified application		10627	67938	50685
MYL6	myosin light chain 6	Myl6	1.044	1.075	1.136	-1.027	1.08	Cytoplasm	enzyme			4637	17904	685867
MYO18A	myosin XVIIIA	Myo18a	-1.05	-1.071	-1.055	-1.003	-1.071	Cytoplasm	other			399687	360013	360570
PAK1	p21 (RAC1) activated kinase 1	Pak1	1.131	1.197	1.028	1.094	1.16	Cytoplasm	kinase		FRAX-1036,FRAX-597,FRAX120,FRAX355,FRAX486,K-252	5058	18479	29431
PAK5	p21 (RAC1) activated kinase 5	Pak5	1.008	1.026	1.087	1.036	-1.118	Nucleus	kinase			57144	241656	311450
PI4KA	phosphatidylinositol 4-kinase alpha	Pi4ka	1	-1.024	1.01	1.015	-1.077	Cytoplasm	kinase			5297	224020	64161
PIP4K2A	phosphatidylinositol-5-phosphate 4-kinase type 2 alpha	Pip4k2a	1.036	-1.027	1.062	-1.138	-1.17	Cytoplasm	kinase			5305	18718	116723
PIP4K2B	phosphatidylinositol-5-phosphate 4-kinase type 2 beta	Pip4k2b	1.006	1.048	1.086	1.069	1.038	Cytoplasm	kinase			8396	108083	89812
PIP4K2C	phosphatidylinositol-5-phosphate 4-kinase type 2 gamma	Pip4k2c	1.023	-1	1.089	1.028	-1.001	Cytoplasm	kinase		SM1-71	79837	117150	140607
PIP5K1C	phosphatidylinositol-4-phosphate 5-kinase type 1 gamma	Pip5k1c	1.065	1.046	1.006	1.056	-1.02	Plasma Membrane	kinase		UNC3230	23396	18717	314641
RAC1	Rac family small GTPase 1	Rac1	1.036	1.055	1.001	-1.041	-1.025	Plasma Membrane	enzyme			5879	19353	363875
RDX	radixin	Rdx	1.134	-1.046	1.005	1.012	-1.035	Cytoplasm	other	unspecified application		5962	19684	315655
RHOA	ras homolog family member A	Rhoa	1.245	1.041	-1.088	1.102	1.253	Cytoplasm	enzyme			387	11848	117273
RHOB	ras homolog family member B	Rhob	1.129	1.062	-1.042	1.027	1.151	Cytoplasm	enzyme			388	11852	64373
RHOG	ras homolog family member G	Rhog	1.112	-1.254	-1.146	1.034	-1.15	Cytoplasm	enzyme			391	56212	308875
RHOT1	ras homolog family member T1	Rhot1	1.243	1.002	1.016	1.075	1.063	Cytoplasm	enzyme			55288	59040	303351
ROCK2	Rho associated coiled-coil containing protein kinase 2	Rock2	-1.038	-1.039	1.05	1.052	1.006	Cytoplasm	kinase		belumosudil,CCT129524,fasudil,GSK-269962A,H89,ripasudil,RKI 1447	9475	19878	25537
SRC	SRC proto-oncogene, non-receptor tyrosine kinase	Src	-1.008	1.055	1.048	1.02	1.061	Cytoplasm	kinase	diagnosis,disease progression,efficacy,prognosis,response to therapy	afatinib/dasatinib,AZ12672857,AZD0424,AZM-475271,blinatumomab/dasatinib,bosutinib,bosutinib/corticosteroid,bosutinib/dexamethasone/vincristine,bosutinib/hydroxyurea/ponatinib,bosutinib/imatinib,bosutinib/ponatinib,bosutinib/rituximab,CCT239065,CGP77675,corticosteroid/dasatinib,cytarabine/dasatinib,cytarabine/dasatinib/dexamethasone/methotrexate,dasatinib,dasatinib/dexamethasone,dasatinib/dexameth…	6714	20779	83805
WASF1	WASP family member 1	Wasf1	-1.081	-1.019	1.053	1.003	-1.011	Nucleus	other			8936	83767	294568

## Sheet: Neutrophil pathways
© 2000-2022 QIAGEN. All rights reserved.			PTEN	CNTNAP2	BTBR+	FMR1	ANKS1B
Symbol	Entrez Gene Name	Ensembl/Entrez Gene/GenBank/Gene Symbol - mouse (Entrez Gene)/Gene Symbol - rat (Entrez Gene)	Expr Fold Change	Expr Fold Change	Expr Fold Change	Expr Fold Change	Expr Fold Change	Location	Type(s)	Biomarker Application(s)	Drug(s)	Entrez Gene ID for Human	Entrez Gene ID for Mouse	Entrez Gene ID for Rat
ATP5F1A	ATP synthase F1 subunit alpha	Atp5a1	1.106	1.077	-1.033	1.12	1.329	Cytoplasm	transporter			498	11946	65262
ATP5F1B	ATP synthase F1 subunit beta	Atp5b	1.103	1.047	-1.008	1.11	1.326	Cytoplasm	transporter			506	11947	171374
ATP5F1C	ATP synthase F1 subunit gamma	Atp5c1	1.055	1.053	-1.005	1.116	1.313	Cytoplasm	transporter			509	11949	116550
ATP5PB	ATP synthase peripheral stalk-membrane subunit b	Atp5pb	1.025	1.006	-1.024	1.08	1.456	Cytoplasm	transporter			515	11950	171375
C1QC	complement C1q C chain	C1qc	1.071	1.035	-1.137	1.018	-1.006	Extracellular Space	other			714	12262	362634
CYC1	cytochrome c1	Cyc1	1.078	1.208	1.157	1.06	1.406	Cytoplasm	enzyme			1537	66445	300047
FYN	FYN proto-oncogene, Src family tyrosine kinase	Fyn	-1.045	1.037	1.112	1.152	1.068	Plasma Membrane	kinase	efficacy	afatinib/dasatinib,blinatumomab/dasatinib,corticosteroid/dasatinib,cytarabine/dasatinib,cytarabine/dasatinib/dexamethasone/methotrexate,dasatinib,dasatinib/dexamethasone,dasatinib/dexamethasone/vincristine,dasatinib/erlotinib,dasatinib/filgrastim,dasatinib/inotuzumab ozogamicin,dasatinib/nilotinib,dasatinib/rituximab,JNJ-26483327,PD 173958,PD162531,PP1,PP2/AG1879 tyrosine kinase inhibitor,SM1-71	2534	14360	25150
H4C9	H4 clustered histone 9	Hist1h4a	-1.227	-1.502	-1.04	-1.143	-1.072	Nucleus	other			8294	69386	679983
ITPR1	inositol 1,4,5-trisphosphate receptor type 1	Itpr1	-1.014	-1.079	1.001	1.119	-1.201	Cytoplasm	ion channel			3708	16438	25262
MAP2K1	mitogen-activated protein kinase kinase 1	Map2k1	-1.089	-1.053	-1.019	1.029	-1.042	Cytoplasm	kinase		ARRY-424704,AS703988,atezolizumab/cobimetinib/vemurafenib,binimetinib,binimetinib/cetuximab/encorafenib,binimetinib/dabrafenib,binimetinib/encorafenib,binimetinib/encorafenib/panitumumab,binimetinib/vemurafenib,cetuximab/dabrafenib/trametinib,cobimetinib,cobimetinib/dabrafenib,cobimetinib/encorafenib,cobimetinib/vemurafenib,dabrafenib/ipilimumab/trametinib,dabrafenib/pembrolizumab/trametinib,dabr…	5604	26395	170851
MAP2K4	mitogen-activated protein kinase kinase 4	Map2k4	1.212	1.126	1.194	1.117	-1.011	Cytoplasm	kinase		binimetinib/cetuximab/encorafenib,binimetinib/encorafenib,binimetinib/encorafenib/panitumumab,cetuximab/encorafenib,cobimetinib/encorafenib,encorafenib,encorafenib/panitumumab	6416	26398	287398
MAPK1	mitogen-activated protein kinase 1	Mapk1	1.136	1.007	1.02	1.075	1.029	Cytoplasm	kinase	efficacy	ASN007,ASTX029,ATG-017,binimetinib,CAY10561,FR 180204,HE3286,HH2710,JSI-1187,KO-947,LY-3007113,LY3214996,MAP kinase1 inhibitor,pexmetinib,rineterkib,SM1-71,tyrphostin AG 127,tyrphostin AG 1288,ulixertinib,Vx-11e,ZSET 1446	5594	26413	116590
MTOR	mechanistic target of rapamycin kinase	Mtor	1.028	1	1.1	1.026	-1.035	Nucleus	kinase	efficacy	apitolisib,AZD8055,bimiralisib,corticosteroid/sirolimus,cyclosporine A/sirolimus/tacrolimus,dactolisib,DS-7423,ETP-45658,everolimus,everolimus/exemestane,everolimus/fulvestrant,everolimus/gefitinib,everolimus/lenvatinib,everolimus/letrozole,everolimus/paclitaxel,everolimus/panobinostat,everolimus/pasireotide,everolimus/prednisone,everolimus/ribociclib,everolimus/sorafenib,everolimus/tamoxifen,eve…	2475	56717	56718
NDUFA10	NADH:ubiquinone oxidoreductase subunit A10	Ndufa10	1.014	1.038	1.054	1.046	1.223	Cytoplasm	transporter			4705	67273	316632|678759
NDUFA13	NADH:ubiquinone oxidoreductase subunit A13	Ndufa13	1.033	-1.041	1.029	1.033	1.124	Cytoplasm	enzyme			51079	67184	314759|100911483
NDUFA2	NADH:ubiquinone oxidoreductase subunit A2	Ndufa2	1.109	1.03	1.136	1.03	1.181	Cytoplasm	enzyme			4695	17991	291660
NDUFA4	NDUFA4 mitochondrial complex associated	Ndufa4	1.097	1.092	1.254	-1.028	1.179	Cytoplasm	enzyme			4697	17992	681024
NDUFA5	NADH:ubiquinone oxidoreductase subunit A5	Ndufa5	1.161	1.116	1.023	1.049	1.217	Cytoplasm	enzyme			4698	68202	25488
NDUFA6	NADH:ubiquinone oxidoreductase subunit A6	Ndufa6	1.014	1.072	1.108	1.078	1.305	Cytoplasm	enzyme			4700	67130	315167
NDUFA7	NADH:ubiquinone oxidoreductase subunit A7	Ndufa7	1.015	1.175	1.155	1.048	1.254	Cytoplasm	enzyme			4701	66416	299643
NDUFA8	NADH:ubiquinone oxidoreductase subunit A8	Ndufa8	1.149	1.035	1.015	1.081	1.187	Cytoplasm	enzyme			4702	68375	296658
NDUFA9	NADH:ubiquinone oxidoreductase subunit A9	Ndufa9	1.033	-1.018	1.038	1.059	1.129	Cytoplasm	enzyme			4704	66108	362440
NDUFB10	NADH:ubiquinone oxidoreductase subunit B10	Ndufb10	1.052	1.043	1.081	1.062	1.196	Cytoplasm	enzyme			4716	68342	681418
NDUFB4	NADH:ubiquinone oxidoreductase subunit B4	Ndufb4	1.018	1.076	1.097	1.073	1.23	Cytoplasm	transporter			4710	68194|100041273|100042503	288088|499131|501886|691675|100361934
NDUFB5	NADH:ubiquinone oxidoreductase subunit B5	Ndufb5	-1.037	1.045	1.147	1.043	1.214	Cytoplasm	enzyme			4711	66046	294964
NDUFB7	NADH:ubiquinone oxidoreductase subunit B7	Ndufb7	1.195	1.085	1.117	1.069	1.232	Cytoplasm	enzyme			4713	66916	361385
NDUFB8	NADH:ubiquinone oxidoreductase subunit B8	Ndufb8	1.05	1.069	1.181	1.011	1.162	Cytoplasm	enzyme			4714	67264	293991
NDUFB9	NADH:ubiquinone oxidoreductase subunit B9	Ndufb9	1.037	1.088	1.09	1.04	1.164	Cytoplasm	enzyme			4715	66218	299954
NDUFS1	NADH:ubiquinone oxidoreductase core subunit S1	Ndufs1	1.014	1.049	1.078	1.085	1.223	Cytoplasm	enzyme			4719	227197	301458
NDUFS2	NADH:ubiquinone oxidoreductase core subunit S2	Ndufs2	1.026	1	1.076	1.079	1.125	Cytoplasm	enzyme			4720	226646	289218
NDUFS3	NADH:ubiquinone oxidoreductase core subunit S3	Ndufs3	1.054	1.042	1.091	1.03	1.172	Cytoplasm	enzyme			4722	68349	295923
NDUFS4	NADH:ubiquinone oxidoreductase subunit S4	Ndufs4	1.021	1.271	1.27	1.032	1.564	Cytoplasm	enzyme			4724	17993	499529
NDUFS7	NADH:ubiquinone oxidoreductase core subunit S7	Ndufs7	1.149	1.084	1.001	1.08	1.248	Cytoplasm	enzyme			374291	75406	362837
NDUFS8	NADH:ubiquinone oxidoreductase core subunit S8	Ndufs8	1.092	1.048	1.114	1.086	1.187	Cytoplasm	enzyme			4728	225887	293652
NDUFV1	NADH:ubiquinone oxidoreductase core subunit V1	Ndufv1	1.001	1.003	1.05	1.071	1.181	Cytoplasm	enzyme			4723	17995	293655
NDUFV2	NADH:ubiquinone oxidoreductase core subunit V2	Ndufv2	1.042	1.061	1.098	1.083	1.162	Cytoplasm	enzyme			4729	72900	81728
PDIA3	protein disulfide isomerase family A member 3	Pdia3	1.481	1.107	-1.018	1.129	1.331	Cytoplasm	peptidase	diagnosis		2923	14827	29468
PLCB1	phospholipase C beta 1	Plcb1	1.176	-1.042	-1.11	1.083	1.158	Cytoplasm	enzyme			23236	18795	24654
PLCH2	phospholipase C eta 2	Plch2	-1.046	-1.106	-1.063	1.088	-1.049	Cytoplasm	enzyme			9651	269615	313756
PPP3CA	protein phosphatase 3 catalytic subunit alpha	Ppp3ca	1.094	1.013	-1.066	1.074	1.03	Cytoplasm	phosphatase		cyclosporin A,cyclosporin A/methotrexate,methylprednisolone/tacrolimus,pimecrolimus,prednisone/tacrolimus,tacrolimus,voclosporin	5530	19055	24674
PPP3CB	protein phosphatase 3 catalytic subunit beta	Ppp3cb	1.03	-1.034	1.071	1.071	-1.019	Plasma Membrane	phosphatase		cyclosporin A,cyclosporin A/methotrexate,methylprednisolone/tacrolimus,pimecrolimus,prednisone/tacrolimus,tacrolimus,voclosporin	5532	19056	24675
PPP3R1	protein phosphatase 3 regulatory subunit B, alpha	Ppp3r1	1.07	1.196	-1.009	1.153	1.24	Cytoplasm	phosphatase		cyclosporin A,cyclosporin A/methotrexate	5534	19058	29748
PRDX6	peroxiredoxin 6	Prdx6	1.495	-1.074	-1.168	1.078	1.308	Cytoplasm	enzyme	unspecified application		9588	11758	94167
PRKCB	protein kinase C beta	Prkcb	-1.005	1.002	1.002	1.004	-1.176	Cytoplasm	kinase	diagnosis,efficacy,unspecified application	3-(1-(3-imidazol-1-ylpropyl)-1H-indol-3-yl)-4-anilino-1H-pyrrole-2,5-dione,enzastaurin,Go 6976,Go6983,ingenol mebutate,LY379196,MS-553,Ro31-8220,ruboxistaurin,sotrastaurin	5579	18751	25023
PRKCE	protein kinase C epsilon	Prkce	1.176	1.056	1.056	1.072	-1.047	Cytoplasm	kinase	disease progression	ingenol mebutate,protein kinase C-epsilon activator,Ro31-8220	5581	18754	29340
PRKCG	protein kinase C gamma	Prkcg	-1.009	-1.033	1.102	1.021	-1.095	Cytoplasm	kinase		Go6983,ingenol mebutate,Ro31-8220	5582	18752	24681
RAC1	Rac family small GTPase 1	Rac1	1.036	1.055	1.001	-1.041	-1.025	Plasma Membrane	enzyme			5879	19353	363875
SDHA	succinate dehydrogenase complex flavoprotein subunit A	Sdha	1.295	1.313	-1.054	1.098	1.45	Cytoplasm	enzyme			6389	66945	157074
SDHB	succinate dehydrogenase complex iron sulfur subunit B	Sdhb	1.318	1.214	-1.05	1.14	1.425	Cytoplasm	enzyme			6390	67680	298596
SLC25A4	solute carrier family 25 member 4	Slc25a4	1.08	1.195	1.223	-1.022	1.243	Cytoplasm	transporter		clodronic acid	291	11739	85333
SLC25A5	solute carrier family 25 member 5	Slc25a5	1.026	1.143	1.203	-1.073	1.165	Cytoplasm	transporter		clodronic acid	292	11740	25176
SLC2A1	solute carrier family 2 member 1	Slc2a1	1.015	1.055	-1	1.063	-1.015	Plasma Membrane	transporter	diagnosis,efficacy	alogliptin/INS/metformin,alogliptin/metformin,alogliptin/metformin/pioglitazone,canagliflozin/metformin,canakinumab/metformin,canakinumab/metformin/sulfonylurea,dapagliflozin/INS/metformin,dapagliflozin/metformin,dapagliflozin/metformin/saxagliptin,empagliflozin/linagliptin/metformin,empagliflozin/metformin,ertugliflozin/metformin,exenatide/INS/metformin,exenatide/INS/metformin/pioglitazone,exena…	6513	20525	24778
SRC	SRC proto-oncogene, non-receptor tyrosine kinase	Src	-1.008	1.055	1.048	1.02	1.061	Cytoplasm	kinase	diagnosis,disease progression,efficacy,prognosis,response to therapy	afatinib/dasatinib,AZ12672857,AZD0424,AZM-475271,blinatumomab/dasatinib,bosutinib,bosutinib/corticosteroid,bosutinib/dexamethasone/vincristine,bosutinib/hydroxyurea/ponatinib,bosutinib/imatinib,bosutinib/ponatinib,bosutinib/rituximab,CCT239065,CGP77675,corticosteroid/dasatinib,cytarabine/dasatinib,cytarabine/dasatinib/dexamethasone/methotrexate,dasatinib,dasatinib/dexamethasone,dasatinib/dexameth…	6714	20779	83805
TOMM22	translocase of outer mitochondrial membrane 22	Tomm22	1.202	1.039	1.203	-1.095	1.174	Cytoplasm	transporter			56993	223696	300075
TOMM34	translocase of outer mitochondrial membrane 34	Tomm34	-1.078	-1.078	-1.17	1.118	-1.095	Cytoplasm	other			10953	67145	311621
TOMM40	translocase of outer mitochondrial membrane 40	Tomm40	1.046	1.014	1.079	-1.026	1.209	Cytoplasm	ion channel			10452	53333	308416
TOMM70	translocase of outer mitochondrial membrane 70	Tomm70a	1.121	1.106	1.069	-1.021	1.174	Cytoplasm	transporter			9868	28185	304017
UQCRC2	ubiquinol-cytochrome c reductase core protein 2	Uqcrc2	1.042	1.029	-1.014	1.056	1.182	Cytoplasm	enzyme			7385	67003	293448
UQCRFS1	ubiquinol-cytochrome c reductase, Rieske iron-sulfur polypeptide 1	Uqcrfs1	1.189	1.059	-1.075	1.057	1.249	Cytoplasm	enzyme			7386	66694	291103
VDAC1	voltage dependent anion channel 1	Vdac1	1.191	-1.017	-1.046	-1.013	1.172	Cytoplasm	ion channel			7416	22333	83529
VDAC2	voltage dependent anion channel 2	Vdac2	1.032	-1.045	-1.015	-1.066	1.039	Cytoplasm	ion channel			7417	22334	83531
VDAC3	voltage dependent anion channel 3	Vdac3	1.069	-1.043	1.056	-1.105	1.179	Cytoplasm	ion channel			7419	22335	83532
